# Supplementary material for: Transcriptomic comparison of human and mouse brain microvessels
Source: Sci Rep. 2020 Jul 23;10:12358. doi: 10.1038/s41598-020-69096-7 (PMC7378255; doi:10.1038/s41598-020-69096-7)
Supplement: Supplementary file 2 — Supplementary Table S2. [file 41598_2020_69096_MOESM2_ESM.xlsx]

## Sheet: Human-Counts
Table S2. Count, FPKM, and TPM values for mouse and human LCM microvessel and whole brain datasets.
	Microvessels 1	Microvessels 2	Microvessels 3	Whole brain 1	Whole brain 2	Whole brain 3
TRNP	0	20	48	85	86	89
TRNT	0	0	0	0	0	0
CYTB	264032	175459	130711	240211	203884	215980
TRNE	987	386	9	244	100	387
ND6	19642	19044	13303	27216	34278	33518
ND5	400360	315749	242156	392414	431866	466895
TRNL2	0	0	0	0	0	0
TRNS2	0	0	0	0	0	0
TRNH	0	0	0	0	0	0
ND4	624554	487748	274697	563199	630430	510058
ND4L	58139	40065	19050	42933	51335	47653
TRNR	0	0	0	0	0	0
ND3	26045	15054	5714	14901	11761	11931
TRNG	0	0	0	0	0	0
COX3	58177	38025	33549	54504	47971	53863
ATP6	168995	121633	76423	143271	169446	135823
ATP8	14227	8476	4009	8746	8911	8210
TRNK	0	0	0	0	0	0
COX2	216239	127039	84579	180170	167138	190948
TRND	0	0	4	10	5	0
TRNS1	0	2	0	0	0	0
COX1	476481	344621	241678	540111	530072	552181
TRNY	0	0	0	0	0	0
TRNC	0	1	0	0	0	0
TRNN	0	0	0	0	0	0
TRNA	7	11	0	0	0	171
TRNW	0	0	0	6	0	0
ND2	268095	126310	113242	236692	159246	240798
TRNM	6	15	2	61	7	28
TRNQ	59	259	0	0	0	0
TRNI	0	0	59	62	1	1
ND1	459975	216363	231314	462863	364180	498089
TRNL1	0	0	0	0	0	0
RNR2	1126223	1257607	635265	885858	1359192	959494
TRNV	0	0	0	0	0	0
RNR1	252685	442183	297712	494395	716582	604147
TRNF	79	1	8	32	2	2
DDX11L16	0	0	0	0	0	1
WASIR1	0	0	0	0	0	0
IL9R	0	0	0	0	0	0
VAMP7	68	1	264	91	1	4
SPRY3	0	0	0	0	0	0
TMLHE	29	138	131	20	35	5
TMLHE-AS1	0	0	0	0	0	0
H2AFB3	0	0	0	0	0	0
MIR1184-3	0	0	0	0	0	0
F8A3	0	0	0	0	0	0
MIR1184-2	0	0	0	0	0	0
F8A2	0	0	0	0	0	0
H2AFB2	0	0	0	0	0	0
LOC101927830	0	0	0	0	0	0
CLIC2	380	0	596	98	83	179
RAB39B	15	22	11	177	10	46
VBP1	301	4	188	313	106	11
BRCC3	712	72	358	253	267	64
MTCP1	0	0	0	4	0	0
CMC4	11	0	0	13	5	0
FUNDC2	252	148	227	184	135	178
MIR1184-1	0	0	0	0	0	0
F8A1	33	1	0	12	125	7
H2AFB1	0	0	0	0	0	0
F8	341	110	200	197	188	424
SMIM9	0	0	0	0	0	0
MPP1	155	98	197	328	19	313
SNORA56	0	0	0	0	0	0
MIR664B	0	0	0	0	0	0
SNORA36A	0	0	0	0	0	0
DKC1	383	85	421	176	235	41
GAB3	1	10	328	30	0	170
LOC105373387	0	0	0	0	0	0
CTAG2	0	0	0	0	0	0
FAM223B	0	0	0	0	0	0
CTAG1B	0	0	0	0	0	0
CTAG1A	0	0	0	0	0	0
FAM223A	0	0	0	0	0	0
IKBKG	191	0	80	79	24	15
G6PD	29	225	1	118	44	14
FAM3A	77	0	1	71	125	143
SLC10A3	83	0	1	23	0	14
UBL4A	193	0	10	130	19	7
LAGE3	0	0	0	34	1	52
PLXNA3	172	19	13	178	162	162
MIR6858	0	0	0	0	0	0
FAM50A	581	260	1125	356	594	540
GDI1	2390	990	1997	3591	1791	2059
ATP6AP1	391	348	530	553	449	264
CH17-340M24.3	4	0	0	7	0	0
TAZ	185	1	75	82	104	113
DNASE1L1	233	127	566	78	9	2
SNORA70	0	0	0	0	0	0
RPL10	2268	701	1556	724	431	871
LOC107987332	0	0	0	0	0	0
LOC107985654	0	0	0	0	0	0
EMD	282	348	299	115	39	0
FLNA	911	628	3417	462	1278	1833
LOC105373386	0	0	0	0	1	0
TKTL1	0	0	0	0	0	0
TEX28	0	0	0	0	0	0
OPN1MW3	0	0	0	0	0	0
OPN1MW2	0	0	0	0	0	0
OPN1MW	0	0	0	0	0	0
OPN1LW	0	0	0	0	0	0
MECP2	2383	905	1719	1759	1583	659
MIR718	0	0	0	0	0	0
IRAK1	490	273	590	239	501	310
MIR3202-2	0	0	0	0	0	0
MIR3202-1	0	0	0	0	0	0
TMEM187	0	2	0	14	0	0
HCFC1-AS1	0	0	0	0	0	0
HCFC1	788	889	1029	783	884	661
RENBP	62	9	38	59	45	96
NAA10	376	0	113	45	41	10
ARHGAP4	71	6	16	18	5	70
AVPR2	0	0	0	0	0	0
LCA10	0	0	0	0	0	0
L1CAM	499	1	128	891	195	226
PDZD4	2489	240	209	3711	1355	1266
SSR4	13	25	219	52	35	1
IDH3G	35	133	1	161	136	197
SRPK3	0	0	0	5	0	0
PLXNB3	186	241	528	47	618	310
LOC102723591	0	0	0	0	7	0
ABCD1	0	37	127	8	74	59
BCAP31	686	664	1178	556	509	1076
SLC6A8	546	590	444	1189	666	767
PNCK	99	0	0	275	47	0
DUSP9	0	0	0	8	0	0
LOC105373383	0	0	0	3	0	0
FAM58A	43	52	1	23	5	0
ATP2B3	318	94	273	596	129	390
BGN	2363	1550	4463	194	258	1460
LOC105373381	0	0	0	0	0	0
LOC107983954	0	0	0	11	0	0
HAUS7	154	211	332	41	2	506
TREX2	0	0	0	0	0	0
ZFP92	2	61	125	127	30	0
LOC105373379	0	0	0	0	0	0
LOC105373378	0	0	0	0	0	0
ZNF275	460	194	504	235	435	1
LOC105373377	0	0	0	18	0	0
LOC105373373	0	0	0	0	0	0
MAGEA1	0	0	0	0	0	0
PNMA6A	161	174	0	63	0	1
PNMA3	118	2	89	474	249	839
PNMA5	0	140	0	87	71	0
LOC105373372	0	0	0	0	0	0
ZNF185	0	0	51	18	19	8
NSDHL	36	94	52	97	89	0
CETN2	293	438	14	127	101	190
LOC107985638	0	0	0	0	0	0
MAGEA6	0	0	0	0	0	0
CSAG3	0	0	0	0	0	0
MAGEA2	0	0	0	0	0	0
CSAG4	0	0	0	0	0	0
MAGEA12	0	0	0	0	0	0
CSAG1	6	1	193	0	0	1
MAGEA2B	0	0	0	0	0	0
CSAG2	0	0	0	0	0	0
MAGEA3	0	0	0	0	0	0
GABRQ	11	0	219	6	0	36
LOC105373370	0	0	0	0	0	0
MIR105-2	0	0	0	0	0	0
MIR767	0	0	0	0	0	0
MIR105-1	0	0	0	0	0	0
GABRA3	102	0	2	433	26	53
MAGEA10	0	0	0	0	0	0
MAGEA5	0	0	0	0	0	0
MAGEA10-MAGEA5	0	0	0	0	0	0
LOC105373369	0	0	0	0	0	0
MIR452	0	0	0	0	0	0
MIR224	0	0	0	0	0	0
GABRE	230	5	510	4	3	427
MAGEA4	0	0	0	0	0	0
LOC105373368	0	0	0	0	0	0
CNGA2	0	0	0	0	0	0
FATE1	0	0	0	0	0	0
PRRG3	204	0	0	10	0	25
PASD1	0	0	0	0	0	0
LOC105377213	0	0	0	0	0	0
LOC105373367	0	0	0	0	0	0
VMA21	805	108	578	579	546	226
LOC107985693	0	0	0	1	0	0
GPR50	0	0	0	0	0	0
GPR50-AS1	0	0	0	0	0	0
MIR4330	0	0	0	0	0	0
HMGB3	84	44	9	106	0	1
CD99L2	507	367	842	1265	730	817
MTMR1	58	0	124	296	192	60
MTM1	512	0	548	153	190	712
MAMLD1	179	0	1	240	3	369
MIR2114	0	0	0	0	0	0
LINC00894	1	0	115	0	59	398
LOC101927685	0	0	0	0	0	0
CXorf40B	75	52	103	59	72	31
MAGEA8	0	0	0	0	0	0
MAGEA8-AS1	0	0	0	0	0	0
LINC00850	0	0	0	0	0	0
MAGEA9	0	0	0	0	0	0
HSFX1	0	0	0	0	0	0
MAGEA11	0	0	0	0	0	0
TMEM185A	5	116	220	48	1	0
HSFX2	0	0	0	0	0	0
MAGEA9B	0	0	0	0	0	0
LOC101928917	0	0	0	0	0	0
CXorf40A	1	2	2	17	2	2
LINC00893	0	0	97	13	0	0
IDS2	30	0	0	3	27	0
IDS	17545	970	4219	25562	2808	12078
LOC107985667	0	0	0	0	0	0
AFF2	401	133	215	587	74	110
FMR1NB	0	0	0	0	0	0
FMR1	757	494	793	1117	698	480
FMR1-AS1	0	0	0	0	4	0
LOC105373349	0	0	0	0	0	0
LOC105373348	0	0	0	0	0	0
MIR514A3	0	0	0	0	0	0
LOC101928863	0	0	0	0	0	0
MIR514A2	0	0	0	0	0	0
MIR514A1	0	0	0	0	0	0
MIR510	0	0	0	0	0	0
MIR509-1	0	0	0	0	0	0
MIR509-3	0	0	0	0	0	0
MIR509-2	0	0	0	0	0	0
MIR514B	0	0	0	0	0	0
MIR508	0	0	0	0	0	0
MIR507	0	0	0	0	0	0
MIR506	0	0	0	0	0	0
MIR513A2	0	0	0	0	0	0
MIR513A1	0	0	0	0	0	0
MIR513B	0	0	0	0	0	0
MIR513C	0	0	0	0	0	0
LOC105373347	0	0	0	0	0	0
LOC101928832	0	10	0	0	0	0
CXorf51A	0	0	0	0	0	0
CXorf51B	0	0	0	0	0	0
LOC101928808	0	0	0	0	0	0
MIR891A	0	0	0	0	0	0
MIR891B	0	0	0	0	0	0
MIR892B	0	0	0	0	0	0
MIR892A	0	0	0	0	0	0
MIR888	0	0	0	0	0	0
MIR890	0	0	0	0	0	0
MIR892C	0	0	0	0	0	0
LOC107985703	0	0	0	0	0	0
TMEM257	0	0	0	0	0	0
SLITRK2	484	230	107	793	1350	1151
SPANXN1	0	0	0	0	0	0
UBE2NL	0	0	0	0	0	0
SPANXN2	0	0	0	0	0	0
SLITRK4	436	15	684	690	2	1
SPANXN3	0	0	0	0	0	0
SPANXN4	0	0	0	0	0	0
LOC105373345	0	0	0	0	0	0
MAGEC2	0	0	0	0	0	0
MAGEC1	0	0	0	0	0	0
MAGEC3	0	0	0	3	0	0
SPANXD	0	0	0	0	0	0
LOC645188	0	0	0	0	0	0
SPANXA2	0	0	0	0	0	0
SPANXA1	0	0	0	0	0	0
SPANXA2-OT1	0	0	0	0	0	0
SPANXC	0	0	0	0	0	0
LDOC1	140	136	371	320	166	33
SPANXB1	0	0	0	0	0	0
MIR320D2	0	0	0	0	0	0
CDR1	41	485	1	149	51	3
LINC00632	123	17	183	390	202	684
LOC101928833	0	0	0	0	0	0
LOC105373344	0	0	0	0	0	0
SOX3	61	0	0	25	0	0
LOC105373343	0	0	0	0	0	0
LOC389895	0	0	0	15	0	0
LOC728660	0	0	0	0	0	0
CXorf66	0	0	0	0	0	0
MIR505	0	0	0	0	0	0
ATP11C	385	188	707	52	99	164
MCF2	88	0	0	130	121	0
F9	0	0	0	0	0	0
SRD5A1P1	0	0	0	0	0	0
FGF13-AS1	0	0	0	0	0	0
MIR504	0	0	0	0	0	0
FGF13	311	237	0	676	63	56
LINC00889	40	0	0	118	0	4
ZIC3	625	1	38	9	9	0
GPR101	0	0	0	0	0	0
SNORD61	0	0	0	0	0	0
RBMX	1146	969	1492	421	328	678
ARHGEF6	830	386	871	443	992	709
CD40LG	0	0	0	0	0	0
LINC00892	0	0	0	0	0	0
MIR934	0	0	0	0	0	0
VGLL1	0	0	0	0	0	0
HTATSF1	1149	385	1191	857	1062	1167
BRS3	0	0	0	0	0	0
ADGRG4	0	0	0	0	0	0
MAP7D3	131	30	0	8	110	85
FHL1	294	496	17	928	330	299
SLC9A6	958	172	447	1300	591	584
MMGT1	167	387	208	292	243	123
SAGE1	0	6	0	0	0	0
CT45A10	0	0	0	0	0	0
CT45A9	0	0	0	0	0	0
CT45A8	0	0	0	0	0	0
CT45A7	0	0	0	0	0	0
CT45A2	0	0	0	0	0	0
CT45A6	0	0	0	0	0	0
CT45A5	0	0	0	0	0	0
CT45A3	0	0	0	0	0	0
CT45A1	8	0	0	0	0	0
INTS6L	319	194	201	138	46	262
INTS6L-AS1	0	0	0	0	0	0
SMIM10L2A	208	22	204	610	500	10
LOC100506790	0	0	0	0	0	0
ZNF449	287	48	17	30	100	186
LOC105373342	0	0	0	0	0	0
LOC101928677	0	0	0	0	0	0
ZNF75D	183	190	232	128	63	207
CT55	0	0	0	0	0	0
LOC100287728	0	0	0	0	0	0
LINC00633	0	0	0	0	0	0
SMIM10L2B	84	260	0	307	55	156
FAM127B	136	3	48	81	235	2
FAM127A	299	50	738	472	119	425
FAM127C	28	0	356	39	0	1
SMIM10	432	97	185	0	64	268
LOC340581	0	3	0	0	0	0
MOSPD1	275	0	200	30	82	0
FAM122C	6	3	1	49	18	5
FAM122B	245	157	673	385	211	630
PLAC1	0	0	0	0	0	0
LINC00629	0	0	0	0	0	0
MIR424	0	0	0	0	0	0
MIR503	0	0	0	0	0	0
MIR503HG	1	0	0	0	0	0
MIR542	0	0	0	0	0	0
MIR450A2	0	0	0	0	0	0
MIR450A1	0	0	0	0	0	0
MIR450B	0	0	0	0	0	0
HPRT1	300	2	1	329	48	1
PHF6	175	169	227	255	198	9
CCDC160	0	0	0	0	85	30
MIR106A	0	0	0	0	0	0
MIR18B	0	0	0	0	0	0
MIR20B	0	0	0	0	0	0
MIR19B2	0	0	0	0	0	0
MIR92A2	0	0	0	0	0	0
MIR363	0	0	0	0	0	0
GPC3	0	238	18	0	0	0
GPC4	80	9	862	90	17	2
TFDP3	0	0	0	0	0	0
LOC107983959	0	0	0	0	0	0
USP26	0	0	0	0	0	0
HS6ST2-AS1	0	0	0	0	0	0
HS6ST2	6	148	0	119	3	0
MBNL3	7	202	78	111	23	7
RAP2C-AS1	1	0	0	0	2	0
RAP2C	357	347	97	193	156	2
FRMD7	0	0	0	0	0	0
STK26	6	0	0	0	0	0
FIRRE	69	0	84	0	91	3
OR13H1	0	0	0	0	0	0
LOC107985705	0	0	0	0	0	0
LOC102723546	0	1	0	0	0	0
IGSF1	82	0	199	3	22	5
ARHGAP36	1	0	3	2	0	0
LINC01201	0	0	0	0	0	0
LOC105373338	0	0	0	0	0	0
ENOX2	6	70	387	34	159	362
LOC105373336	0	0	0	0	0	0
FAM45BP	2	8	1	7	0	15
RBMX2	172	237	83	179	78	0
GPR119	0	0	0	0	0	0
SLC25A14	174	0	227	135	52	1
ZNF280C	1	0	189	107	39	0
AIFM1	167	189	0	129	265	148
RAB33A	10	29	0	27	5	26
ELF4	0	2	0	25	0	183
BCORL1	44	0	71	171	15	196
LOC105373335	0	0	0	30	1	0
UTP14A	137	17	88	45	53	5
ZDHHC9	1087	602	1988	500	906	1146
SASH3	124	0	1	15	70	83
XPNPEP2	0	206	0	0	0	0
LOC105373334	0	0	0	0	0	0
APLN	161	2	565	67	1	190
OCRL	338	330	678	503	231	216
SMARCA1	862	477	70	666	465	717
LOC107985684	0	0	0	4	106	4
LOC107985699	0	0	0	0	0	0
LOC107985698	33	0	0	4	0	0
ACTRT1	0	0	0	0	26	0
LOC105373333	0	0	0	0	0	0
LOC105373332	0	0	0	0	0	0
LOC107985709	0	0	0	0	0	0
LOC107985650	0	0	0	0	0	0
LOC107985666	0	0	0	0	0	0
PRR32	0	0	0	0	77	0
DCAF12L1	0	0	0	0	0	0
LOC107985648	0	0	1	0	0	0
DCAF12L2	0	0	0	0	0	0
LOC101928495	0	0	0	0	0	0
TEX13C	0	0	0	0	0	0
LOC105373331	0	0	0	0	0	0
TENM1	57	452	25	334	847	273
SH2D1A	0	0	0	0	0	0
STAG2	809	155	2114	665	817	614
LOC101928402	0	0	0	0	0	0
XIAP	607	292	450	759	258	192
THOC2	1447	303	1424	459	598	762
GRIA3	449	333	175	1835	2107	819
LOC101928359	0	0	0	0	0	0
MIR3672	0	0	0	0	0	0
GLUD2	66	5	20	72	13	67
LOC105373328	0	0	0	41	0	1
CT47A1	0	0	0	0	0	0
CT47A2	0	0	0	0	0	0
CT47A3	0	0	0	0	0	0
CT47A4	0	0	0	0	0	0
CT47A5	0	0	0	0	0	0
CT47A6	0	0	0	0	0	0
CT47A7	0	0	0	0	0	0
CT47A8	0	0	0	0	0	0
CT47A9	0	0	0	0	0	0
CT47A10	0	0	0	0	0	0
CT47A11	0	0	0	0	0	0
CT47A12	0	0	0	0	0	0
CT47B1	0	0	0	0	0	0
C1GALT1C1	16	1	0	82	61	96
MCTS1	4	85	11	142	65	72
CUL4B	788	374	940	603	716	808
LAMP2	2001	1047	2164	2231	901	3158
ATP1B4	0	0	0	0	0	0
TMEM255A	1	0	26	34	83	13
ZBTB33	730	87	448	338	57	372
NKAPP1	0	0	153	37	32	7
RHOXF2	0	0	0	0	0	0
LINC01402	0	0	0	0	0	0
RHOXF1	0	0	0	0	0	0
RHOXF2B	0	0	0	0	0	0
RHOXF1-AS1	0	1	0	0	0	0
RHOXF1P1	0	0	0	0	0	0
LOC105373323	0	0	0	0	0	0
NKAP	2	70	44	70	52	6
AKAP14	0	0	0	0	0	0
NDUFA1	626	662	387	241	685	42
RNF113A	0	1	335	26	18	0
UPF3B	276	179	387	207	208	600
LOC107985694	0	33	0	0	0	0
SNORA69	0	0	0	0	0	0
RPL39	0	0	0	1	1	0
SOWAHD	0	0	0	0	0	0
MIR766	0	0	0	0	0	0
SEPT6	244	184	356	311	51	311
NKRF	23	7	29	328	24	54
UBE2A	312	184	80	237	64	7
CXorf56	182	1	14	88	125	1
LOC107985719	0	0	0	0	0	0
SLC25A5	950	263	496	996	280	51
SLC25A5-AS1	0	37	1	5	84	0
SLC25A43	0	20	0	0	72	132
LOC101928336	0	0	0	0	0	0
LOC107985692	1	0	69	0	0	0
PGRMC1	1481	284	737	758	157	994
KIAA1210	5	0	0	0	0	0
LONRF3	303	34	116	348	70	104
LINC01285	0	0	0	0	0	0
ZCCHC12	413	1	1	375	0	2
LOC101928242	0	0	0	0	0	0
IL13RA1	1219	568	4130	190	56	1312
DOCK11	182	32	327	95	213	446
MIR1277	0	0	0	0	0	0
WDR44	105	169	512	348	227	400
KLHL13	0	0	26	55	12	0
LOC100126447	0	0	0	0	0	0
LOC105373320	0	0	0	0	0	0
CT83	0	0	0	0	0	0
SLC6A14	0	0	0	0	0	0
AGTR2	0	0	0	0	0	0
DANT2	17	1	117	9	166	0
LOC105373315	0	0	0	0	0	0
PLS3	1309	101	880	620	254	1045
PLS3-AS1	1	0	0	6	0	0
LOC105373314	0	0	0	0	0	0
LOC107985681	0	0	0	0	0	0
LUZP4	0	0	0	0	0	0
RBMXL3	0	0	0	0	0	0
LRCH2	21	0	49	184	89	11
IL13RA2	0	0	0	0	0	0
MIR448	0	0	0	0	0	0
MIR1911	0	0	0	0	0	0
LOC105373313	0	0	0	0	0	0
MIR1298	0	0	0	0	0	0
MIR1264	0	0	0	0	0	0
MIR1912	0	0	0	0	0	0
MIR764	0	0	0	0	0	0
SNORA35	0	0	0	0	0	0
HTR2C	2	0	5	64	0	261
LOC102724491	0	0	0	0	0	0
XACT	0	0	0	0	0	0
LOC101928437	0	0	0	0	0	0
LOC107985651	0	0	0	0	0	0
MIR4329	0	0	0	1	0	0
AMOT	1430	491	2043	1508	1883	3123
LHFPL1	0	0	0	26	4	0
ZCCHC16	0	0	0	0	0	0
TRPC5OS	0	0	0	0	0	0
TRPC5	10	0	8	114	2	19
ALG13	113	93	545	305	360	1018
LINC00890	0	0	0	0	0	0
DCX	2	0	0	283	1	0
CAPN6	0	0	0	0	0	0
PAK3	1340	203	361	2475	162	1068
CHRDL1	289	10	123	448	678	104
TDGF1P3	0	0	0	0	0	0
RGAG1	0	0	0	0	37	0
LOC105373312	0	0	0	0	0	0
SNORD96B	0	0	0	0	0	0
AMMECR1	0	77	0	43	0	10
LOC101928589	0	0	0	0	0	0
MIR3978	0	0	0	0	0	0
MIR652	0	0	0	0	0	0
TMEM164	19	61	305	157	233	441
LOC105373311	0	0	0	12	0	0
ACSL4	784	41	154	924	93	460
KCNE5	0	30	0	0	1	0
NXT2	32	0	56	32	15	15
GUCY2F	0	0	0	0	0	0
MIR6087	0	7	116	24	15	18
LOC101928358	0	0	0	21	0	0
IRS4	13	0	0	14	1	0
COL4A5	236	7	83	183	760	143
COL4A6	0	5	0	12	0	68
ATG4A	197	2	239	30	5	278
PSMD10	735	490	41	222	154	38
VSIG1	0	0	0	0	0	46
TEX13B	0	0	0	0	0	0
LOC105373310	0	0	0	17	0	0
LOC101928335	0	0	0	35	0	0
MID2	103	19	377	102	24	4
TSC22D3	501	2485	2161	275	1761	365
PRPS1	103	124	165	300	53	180
LOC105373308	0	17	0	0	0	0
FRMPD3	112	42	140	115	229	151
FRMPD3-AS1	0	0	0	0	0	0
PIH1D3	0	0	0	0	0	0
NUP62CL	0	0	0	0	0	0
RBM41	218	235	240	233	137	314
MORC4	322	153	16	47	35	25
CLDN2	0	0	0	0	0	0
RIPPLY1	0	0	0	0	0	0
TBC1D8B	13	45	0	30	1	1
RNF128	4	3	0	20	0	1
MIR548AN	0	0	0	0	0	0
CXorf57	98	0	0	11	41	1
LOC105373306	0	0	0	0	0	0
MUM1L1	1	2	1	122	1	115
SERPINA7	0	0	0	0	0	0
LOC105373305	0	0	0	0	0	0
LOC105373304	0	0	0	0	0	0
NRK	0	0	0	0	0	0
LOC105373303	0	0	0	0	0	0
LOC107985680	0	0	0	0	0	0
TEX13A	0	0	0	0	0	0
IL1RAPL2	0	0	0	1	0	0
ESX1	0	0	0	0	0	0
FAM199X	1338	1005	247	1361	636	499
LOC286437	295	26	281	94	221	8
ZCCHC18	111	28	14	54	50	0
SLC25A53	55	0	0	70	4	0
LOC100101478	0	0	0	0	0	0
LOC107985662	0	0	0	0	0	0
H2BFM	0	0	0	0	0	0
H2BFWT	0	0	0	0	0	0
LOC107987334	0	0	0	0	0	0
H2BFXP	0	0	0	0	0	0
TMSB15B	0	0	0	0	0	0
LL0XNC01-116E7.2	0	0	0	0	0	0
RAB9B	104	0	29	213	28	318
PLP1	19289	2389	13611	12977	9122	15913
LOC107985661	0	0	0	21	0	0
TMEM31	0	0	0	11	0	0
GLRA4	0	0	0	1	0	0
MORF4L2-AS1	0	66	0	0	0	0
MORF4L2	1433	129	1540	1532	375	912
TCEAL1	127	3	287	188	77	1
TCEAL3	685	665	647	569	981	1043
LOC105373302	0	1	0	1	0	3
TCEAL4	1351	782	2770	1021	1862	724
LOC107983972	0	0	0	25	0	0
LOC105373300	0	0	0	0	0	0
RAB40A	0	0	0	21	39	0
LL0XNC01-250H12.3	1	53	35	2	7	12
BEX3	2600	602	1116	2345	1052	1437
TCEAL9	266	166	510	70	63	307
TCEAL7	72	4	1	225	212	141
BEX2	867	172	67	607	500	20
TCEAL5	402	42	430	797	537	156
TCEAL8	178	450	14	263	103	654
BEX4	577	221	392	1015	553	674
NXF3	0	0	0	0	0	0
BEX1	630	58	319	1965	71	46
RAB40AL	0	0	0	0	0	0
LINC00630	244	3	0	76	53	0
BHLHB9	463	2	111	291	95	195
GPRASP2	48	0	0	20	5	0
GPRASP1	1499	1124	404	2059	1095	1291
ARMCX5-GPRASP2	0	0	0	0	0	8
ARMCX5	0	1	231	41	3	11
NXF4	0	0	0	0	0	0
TMSB15A	0	0	0	0	0	0
TCP11X2	0	0	0	0	0	0
NXF2B	0	0	0	0	0	0
NXF2	0	0	0	0	0	0
TCP11X1	0	0	0	0	0	0
BEX5	189	0	152	620	81	34
LOC105373299	5	0	0	0	0	0
TCEAL6	255	5	7	442	160	291
TCEAL2	201	33	302	757	283	542
ZMAT1	27	782	993	320	1045	875
NXF5	0	0	0	0	0	0
ARMCX2	339	207	427	461	415	97
ARMCX3	1153	182	840	1210	386	1704
ARMCX6	0	12	0	25	83	0
ARMCX1	164	53	100	162	248	8
ARMCX4	343	94	766	488	182	741
HNRNPH2	16	0	0	2	0	0
GLA	0	0	0	25	56	0
RPL36A	0	0	123	1	0	0
RPL36A-HNRNPH2	0	0	0	0	0	0
BTK	0	0	0	55	0	4
TIMM8A	116	0	96	119	4	14
TAF7L	0	0	0	13	0	0
DRP2	26	5	1	612	91	18
CENPI	0	0	35	0	11	0
TMEM35A	560	7	39	209	235	0
TRMT2B	38	195	138	184	216	71
ARL13A	0	0	0	0	0	0
XKRX	14	6	13	7	27	0
NOX1	0	0	0	0	0	0
CSTF2	1	155	452	53	106	77
SYTL4	203	232	278	15	267	128
SRPX2	65	0	189	9	0	204
TSPAN6	302	236	383	72	269	7
LOC105373298	0	0	0	0	0	0
TNMD	0	0	0	0	0	0
PCDH19	336	196	85	585	203	102
XRCC6P5	1	0	0	0	0	0
LOC105373297	0	0	0	0	0	0
DIAPH2-AS1	0	0	0	0	0	0
RPA4	0	0	0	0	0	0
DIAPH2	97	36	417	171	198	26
LOC105373296	0	0	0	0	0	0
LOC107985714	0	0	0	0	0	0
LOC105373294	0	0	0	0	0	0
BRDTP1	0	0	0	0	0	0
MIR548M	0	0	0	0	0	0
LOC107985710	0	0	0	0	0	0
LOC107985647	0	0	0	0	0	0
LOC107985704	0	0	0	0	0	0
FAM133A	1	1	1	95	37	0
NAP1L3	165	0	185	728	175	459
PCDH11X	161	0	5	390	21	178
LOC105373293	0	0	0	0	0	0
PABPC5	0	0	55	67	0	0
PABPC5-AS1	4	0	0	0	0	0
LOC107985700	0	0	0	0	0	0
LOC105373292	0	0	0	0	0	0
TGIF2LX	0	0	0	0	0	0
LOC102724150	0	0	0	0	0	0
LOC107985653	0	0	0	0	0	0
CPXCR1	0	0	0	0	0	0
LOC107985713	0	0	0	0	0	0
KLHL4	271	38	0	199	164	192
DACH2	186	0	0	172	292	2
MIR361	0	0	0	0	0	0
CHM	459	100	692	513	156	219
MIR1321	0	0	0	0	0	0
POF1B	0	0	0	0	0	0
ZNF711	247	45	43	513	306	520
LOC101928128	0	0	0	0	0	0
LOC105369163	0	4	0	0	0	0
SATL1	0	0	0	0	2	0
APOOL	470	236	173	515	470	137
UBE2DNL	0	0	0	0	0	0
HDX	137	0	80	50	109	7
MIR548I4	0	0	0	0	0	0
RPS6KA6	398	2	39	174	47	142
CYLC1	0	0	0	0	0	0
POU3F4	18	223	0	50	282	0
LOC107985635	0	0	0	0	0	0
LOC105373288	0	9	0	0	0	0
LOC105373287	0	0	0	0	0	0
LOC105373286	0	0	0	0	0	0
LOC105373285	0	0	0	0	0	9
LOC105373284	0	0	0	26	57	0
SH3BGRL	767	500	1560	450	211	393
HMGN5	35	65	199	93	131	112
LOC105373283	0	0	0	0	0	0
BRWD3	766	480	840	392	392	1689
FAM46D	0	0	0	0	0	0
CHMP1B2P	0	0	0	0	0	0
TBX22	0	0	0	0	0	0
LOC105373282	0	0	0	0	0	0
ITM2A	4557	1490	6822	319	69	501
GPR174	0	0	0	0	0	0
LOC107985690	1	0	9	0	0	0
P2RY10	0	0	0	0	0	0
MIR4328	0	0	0	0	0	0
LPAR4	0	0	0	0	5	0
ZCCHC5	0	0	0	0	0	0
LOC107985670	0	0	0	0	0	0
CYSLTR1	51	0	92	11	0	0
LOC107985669	0	0	0	0	0	0
TAF9B	411	29	385	111	79	191
PGK1	944	321	1258	1468	715	637
PGAM4	0	0	0	0	0	0
ATP7A	251	53	206	112	14	525
COX7B	101	151	86	161	14	172
MAGT1	771	14	556	121	99	800
ATRX	2466	1766	5112	2735	1432	2973
FGF16	0	0	0	0	0	0
LOC105373254	0	0	0	0	0	0
MIR325	0	0	0	4	0	0
MIR384	0	0	0	0	0	0
MIR325HG	0	0	0	0	0	0
MAGEE1	185	6	0	605	293	255
PBDC1	11	81	84	82	93	0
LOC107985665	0	0	0	0	0	53
MAGEE2	0	0	0	30	0	14
TTC3P1	23	4	255	88	17	241
LOC107985664	1	149	0	1	125	71
ZDHHC15	5	37	41	66	33	177
UPRT	145	0	28	85	73	1
LOC107985663	0	0	0	0	0	0
ABCB7	209	23	215	121	70	46
KIAA2022	63	10	10	670	267	29
RLIM	1093	277	390	1406	679	1452
SLC16A2	643	1753	1335	407	207	151
LOC105373252	0	0	0	0	45	0
ZCCHC13	0	0	0	0	0	0
MIR374A	0	1	0	0	0	0
MIR545	0	0	0	0	12	0
MIR374C	0	0	0	0	0	0
MIR374B	0	0	0	0	0	0
MIR421	0	0	0	0	0	0
FTX	100	18	152	43	0	318
JPX	0	0	0	26	43	3
XIST	44	14267	21104	35	15804	27764
TSIX	0	61	126	1	6	81
CHIC1	398	2	946	905	118	212
MAP2K4P1	0	0	0	2	0	192
CDX4	0	0	0	0	0	0
NAP1L2	218	81	277	1492	136	366
NAP1L6	1	0	0	0	0	6
LOC101928380	0	0	1	0	0	0
PABPC1L2A	76	0	0	102	4	0
PABPC1L2B	0	0	0	96	10	0
PABPC1L2B-AS1	0	0	0	0	0	0
FAM226A	0	0	0	0	0	0
LINC00684	0	0	0	0	0	0
DMRTC1	0	0	0	0	0	0
LOC105373251	0	0	0	0	0	0
LOC100132304	0	0	0	0	0	0
DMRTC1B	0	0	0	0	0	0
FAM226B	0	0	0	0	0	0
LOC101928259	0	0	0	0	0	0
PHKA1	193	884	319	166	536	269
HDAC8	83	0	49	85	30	36
LOC105373250	0	0	0	0	0	0
CITED1	0	2	50	1	0	0
RPS4X	2435	772	2798	830	887	1014
ERCC6L	0	0	0	0	0	0
PIN4	334	84	103	107	140	8
FLJ44635	7	15	41	2	1	16
RGAG4	173	282	171	328	755	172
RPS26P11	0	0	0	0	0	0
NHSL2	1131	396	696	436	386	33
LOC100132741	0	0	0	0	0	0
CXorf49B	0	0	0	0	0	0
CXorf49	0	0	0	0	0	0
LINC00891	0	0	0	0	0	0
LOC101059915	0	0	0	0	0	0
LOC100129291	0	0	0	0	0	0
CXCR3	0	0	0	0	0	0
ACRC	2	20	0	75	2	0
OGT	1322	216	812	1360	932	2598
INGX	0	0	0	0	0	0
TAF1	916	593	1814	418	1002	940
ITGB1BP2	0	0	4	0	0	0
NONO	714	711	1389	494	735	433
LOC105373247	0	0	0	2	0	0
ZMYM3	169	24	67	472	766	394
GJB1	9	8	45	41	283	35
LOC107985688	0	0	0	0	0	0
NLGN3	199	1684	113	585	2527	438
MED12	343	641	487	206	441	331
IL2RG	0	0	0	0	0	0
CXorf65	0	0	0	0	0	0
FOXO4	458	108	408	406	371	804
SNX12	456	283	50	358	344	205
SLC7A3	0	0	0	12	0	0
TEX11	0	0	0	0	0	0
DLG3-AS1	0	0	0	0	0	0
DLG3	344	194	170	1156	659	42
LOC105373244	0	0	0	3	0	0
GDPD2	101	35	132	54	3	104
KIF4A	0	0	0	3	22	0
PDZD11	10	0	368	90	23	46
RAB41	0	0	0	0	0	0
ARR3	0	0	0	0	0	0
P2RY4	0	0	0	0	0	0
AWAT1	0	0	0	0	0	0
DGAT2L6	0	0	0	0	0	0
LOC107985683	0	0	0	0	0	0
IGBP1	387	0	683	139	111	158
OTUD6A	0	0	0	0	0	0
AWAT2	0	0	0	0	0	0
MIR676	0	0	0	0	0	0
EDA	1	0	0	14	182	1
FAM155B	36	0	3	113	186	0
LINC00269	0	0	0	0	156	0
PJA1	218	5	158	501	159	11
LOC107985646	0	0	0	0	0	0
LOC105373242	0	0	0	0	0	0
LOC102723911	0	0	0	0	0	0
EFNB1	30	195	55	127	166	7
STARD8	878	430	1039	33	130	49
YIPF6	586	1151	540	493	300	1032
OPHN1	366	263	431	581	315	584
LOC105373241	0	0	0	0	0	0
AR	174	497	0	124	342	1
LOC105373240	0	0	0	0	0	0
EDA2R	2	75	219	12	137	19
HEPH	387	159	567	274	352	441
VSIG4	143	0	440	81	0	813
MIR223	0	0	0	0	0	0
LOC107985679	0	0	0	0	0	0
MSN	2930	1553	6994	752	1223	2439
FRMD8P1	0	0	0	0	0	0
LAS1L	395	406	635	227	507	115
ZC3H12B	3	0	19	420	97	41
ZC4H2	19	136	400	92	23	1
LOC105373239	0	0	0	0	0	0
MTMR8	0	0	0	7	0	108
ASB12	0	0	0	0	0	0
AMER1	109	1	3	178	72	199
MIR1468	0	0	0	0	0	0
ARHGEF9-IT1	0	0	0	0	0	0
ARHGEF9	1392	597	1019	3217	990	567
LINC01278	468	98	614	243	227	80
SPIN4	188	9	0	162	82	138
LOC105377212	0	0	0	0	0	0
LOC105377211	0	0	0	1	0	0
ZXDA	212	23	25	29	29	42
NLRP2P	0	0	0	13	0	0
LOC107985708	0	0	0	15	0	0
ZXDB	118	10	279	190	114	0
SPIN2A	0	0	0	0	0	0
FAAH2	13	101	235	32	80	0
SPIN2B	122	0	0	27	16	35
SPIN3	310	5	0	311	58	528
UQCRBP1	14	0	0	0	0	0
LINC01420	9	48	95	69	48	211
UBQLN2	1301	613	513	1873	599	492
KLF8	1	39	203	129	44	35
RRAGB	299	1	45	128	75	3
XAGE-4	0	0	0	0	0	0
FOXR2	0	178	0	0	0	0
LOC101928692	0	0	0	0	0	218
USP51	178	173	242	37	110	137
MAGEH1	269	6	172	293	84	136
MIR4536-1	0	0	0	0	0	0
MIR4536-2	0	0	0	0	0	0
LOC100421746	0	0	0	0	0	0
PAGE3	0	0	0	0	0	0
PAGE5	0	0	0	0	0	0
SNORA109	0	0	0	0	0	0
MTRNR2L10	1	1	1	1	1	0
FAM104B	0	282	1	182	229	0
PAGE2	0	0	0	0	0	0
PAGE2B	0	0	0	0	0	0
ALAS2	0	0	0	0	0	0
APEX2	91	4	221	7	99	0
PFKFB1	0	0	0	0	4	0
TRO	905	164	8	316	68	617
SNORA11	0	0	0	0	0	0
MAGED2	1054	364	1202	353	284	701
ITIH6	0	0	0	0	0	0
LOC107985712	0	0	0	0	0	0
GNL3L	337	463	459	267	732	60
FGD1	61	0	34	78	76	0
TSR2	727	672	557	573	562	631
WNK3	183	129	0	152	164	12
FAM120C	201	258	339	379	485	635
PHF8	342	53	304	271	286	171
MIRLET7F2	0	0	0	0	0	0
MIR98	0	0	0	0	0	0
HUWE1	6487	2796	7203	5496	5226	4743
HSD17B10	8	228	40	47	75	453
RIBC1	0	0	0	0	0	0
MIR6857	0	0	0	0	0	0
SMC1A	1578	1711	1868	769	1135	915
IQSEC2	702	68	95	885	692	147
MIR6894	0	0	0	0	0	0
MIR6895	0	0	0	0	0	0
KDM5C	331	996	966	682	489	602
KANTR	0	4	0	16	1	0
TSPYL2	1114	803	569	2018	1831	1164
GPR173	89	3	121	112	100	382
FAM156A	0	0	0	0	0	0
LOC105373213	0	0	0	0	61	0
FAM156B	0	0	0	0	0	0
XAGE3	0	0	0	0	0	0
XAGE5	0	0	0	0	0	0
SPANXN5	0	0	0	0	0	0
SSX2B	0	0	0	0	0	0
SSX2	0	0	0	0	0	0
SSX7	0	0	0	0	0	0
SSX8	0	0	0	0	0	0
XAGE1E	0	0	0	0	0	0
XAGE1B	0	0	0	0	0	0
XAGE2	0	0	0	0	0	0
MIR8088	0	0	0	0	0	0
LOC105377209	0	0	0	0	0	0
SNORA11D	0	0	0	0	0	0
MAGED4	0	0	0	0	0	0
SNORA11E	0	0	0	0	0	0
MAGED4B	0	0	0	0	0	0
LOC105377208	0	0	0	0	0	0
LOC401589	0	0	0	0	0	0
MAGED1	426	320	517	795	1116	705
GSPT2	99	44	289	192	111	1
CENPVP1	0	0	0	0	0	0
CENPVP2	0	0	0	0	0	0
LOC105373205	0	0	0	0	0	0
LINC01496	0	0	0	0	0	0
NUDT11	173	91	0	305	251	1
CXorf67	0	0	0	14	7	0
NUDT10	50	0	0	164	42	0
LOC105373204	0	1	0	0	3	0
LINC01284	0	0	0	3	7	0
LOC105373202	0	0	0	0	0	0
BMP15	0	0	0	0	0	0
SHROOM4	1342	625	1855	157	438	378
DGKK	0	213	0	0	524	1
CCNB3	0	0	0	0	1	2
AKAP4	0	0	0	0	0	0
MIR502	0	0	0	0	0	0
MIR660	0	0	0	0	0	0
MIR500B	0	0	0	0	0	0
MIR501	0	0	0	0	0	0
MIR362	0	0	0	0	0	0
MIR500A	0	0	0	0	0	0
MIR188	0	0	0	0	0	0
MIR532	0	0	0	0	0	0
CLCN5	0	0	7	37	198	2
USP27X	7	0	94	90	109	0
USP27X-AS1	0	0	0	1	0	0
PAGE4	0	0	0	0	0	0
PAGE1	0	0	0	0	0	0
GAGE1	0	0	0	0	0	0
GAGE2A	0	0	0	0	0	0
GAGE12H	0	0	0	0	0	0
GAGE12G	0	0	0	0	0	0
GAGE12F	0	0	0	0	0	0
GAGE12E	0	0	0	0	0	0
GAGE12D	0	0	0	0	0	0
GAGE12C	0	0	0	0	0	0
GAGE12B	0	0	0	0	0	0
GAGE13	0	0	0	0	0	0
GAGE12J	0	0	0	0	0	0
GAGE10	0	0	0	1	0	0
PPP1R3F	584	88	24	737	228	59
FOXP3	0	0	14	0	0	0
CCDC22	82	52	174	41	67	0
CACNA1F	0	0	0	0	0	0
SYP-AS1	0	0	0	0	0	0
SYP	1539	771	64	3576	1344	826
PRICKLE3	74	0	51	63	18	0
PLP2	92	176	84	14	6	2
MAGIX	1	0	0	10	0	30
LOC105373195	0	2	3	72	13	248
GPKOW	111	42	49	78	96	114
WDR45	152	262	184	99	147	432
PRAF2	146	362	168	190	107	41
CCDC120	27	4	100	41	4	0
TFE3	498	170	139	500	321	712
GRIPAP1	898	718	626	957	536	410
KCND1	19	44	0	22	0	37
OTUD5	689	297	1050	582	418	345
PIM2	195	0	673	60	53	1
SLC35A2	10	16	349	60	25	10
PQBP1	234	82	52	100	135	45
TIMM17B	114	180	0	24	0	36
PCSK1N	74	47	0	384	194	291
ERAS	0	0	0	0	0	0
HDAC6	357	453	81	294	703	673
GATA1	0	0	0	0	0	0
GLOD5	0	0	0	0	0	0
SUV39H1	5	0	7	12	20	13
LOC107985696	0	0	0	0	0	0
WAS	70	1	0	14	5	143
LOC107985695	0	0	0	0	0	216
WDR13	141	142	176	533	295	104
RBM3	147	211	1583	208	161	636
TBC1D25	8	135	2	163	145	254
EBP	12	59	1	43	7	29
PORCN	48	2	122	42	61	0
LOC101927635	0	0	0	0	0	0
FTSJ1	102	1	450	106	166	7
SLC38A5	748	1200	1142	33	185	130
SSX4B	0	0	0	0	0	0
SSX4	0	0	0	0	0	0
SSX3	0	0	0	0	0	0
SSX9	0	0	0	0	0	0
SSX1	0	0	0	0	0	0
SSX5	0	0	0	0	0	0
SPACA5B	0	0	0	0	0	0
SSX6	0	0	0	0	0	0
ZNF630	49	0	45	22	101	0
ZNF630-AS1	0	0	0	0	0	0
SPACA5	0	0	0	0	0	0
ZNF182	66	11	114	30	88	0
ZNF81	451	8	237	212	582	666
CXXC1P1	0	0	0	0	0	0
UXT-AS1	0	0	0	11	0	0
UXT	201	0	163	42	5	0
ELK1	310	1	244	430	108	326
CFP	0	0	0	0	112	189
MIR4769	0	0	0	0	0	0
TIMP1	412	162	277	1	134	107
SYN1	730	2	241	2027	289	952
ARAF	111	113	353	38	144	98
LINC01560	170	1	73	58	101	1
ZNF41	259	9	223	120	186	20
SNORA11C	0	0	0	0	0	0
ZNF157	0	7	0	0	45	0
USP11	1129	193	590	1955	636	1053
CDK16	265	47	486	852	283	177
LOC105373194	0	0	0	0	0	0
INE1	0	0	0	0	11	0
UBA1	774	698	1264	936	1296	1003
RBM10	331	156	187	443	411	59
NDUFB11	209	2	46	210	107	73
LOC107985720	0	0	0	48	0	0
LOC105373193	0	0	0	4	0	0
RGN	46	313	1	65	193	6
JADE3	289	7	667	80	18	2
LINC01545	0	0	0	0	0	0
RP2	116	0	618	61	83	7
SLC9A7	279	932	10	848	435	389
CHST7	78	187	70	121	10	241
ZNF674-AS1	0	242	0	15	58	187
ZNF674	26	1	0	13	93	52
KRBOX4	306	46	357	55	49	591
LINC01186	0	0	16	0	0	0
LOC401585	0	0	0	0	0	0
MIR222	0	0	0	0	0	0
MIR221	0	0	0	15	0	0
LOC392452	0	0	0	0	0	0
LINC01204	0	0	0	0	0	0
LOC105373191	0	0	4	0	0	229
CXorf36	725	932	1349	49	5	232
KDM6A	196	366	120	160	156	619
LOC105373190	0	0	0	0	0	0
DUSP21	0	0	0	0	0	0
FUNDC1	18	4	213	64	57	0
EFHC2	0	2	0	76	6	193
NDP	3	44	0	200	4	298
MAOB	898	246	2121	502	389	5986
MAOA	516	799	2070	277	399	92
LOC101927501	0	0	0	0	0	0
LOC105373188	0	0	0	0	0	0
LOC107985717	0	0	0	0	0	0
PPP1R2P9	0	0	0	0	0	0
LOC105373186	0	0	0	0	0	0
LOC105373187	0	0	0	0	0	0
GPR82	0	0	0	0	0	0
GPR34	5	0	6	2	209	415
CASK	1189	1113	315	632	965	501
NYX	0	0	0	0	0	0
LOC107985678	34	68	628	22	82	262
DDX3X	1665	1532	4118	1602	1795	2638
LOC105373184	0	0	0	0	0	0
LOC105373185	0	0	0	0	0	0
USP9X	1072	967	4049	1725	929	1415
LOC100132831	0	0	0	0	0	0
MED14OS	0	0	0	1	0	0
MED14	388	437	178	289	533	234
CXorf38	305	355	417	87	63	1
MPC1L	0	0	0	0	0	0
ATP6AP2	1417	585	875	1529	383	651
LOC105373182	0	0	0	0	0	0
LOC101927476	0	0	0	0	0	0
LOC105373181	0	0	3	0	0	0
LOC107985687	2	0	1	17	3	0
BCOR	330	100	235	459	90	157
LOC105373180	0	0	0	0	0	0
MIR1587	0	0	0	0	0	0
LOC105373177	0	0	0	0	0	0
LOC105373178	0	0	0	0	0	0
MIR3937	0	0	0	0	0	0
LOC107985711	0	0	0	0	0	0
LOC105373176	0	0	0	0	0	0
LINC01282	0	0	0	0	0	0
LINC01281	0	0	0	0	0	0
LOC105373175	0	0	0	0	0	0
MID1IP1	773	26	601	472	602	293
MID1IP1-AS1	0	0	0	0	0	0
LOC105373174	0	0	0	31	0	0
TSPAN7	2781	606	1249	4996	1466	1660
OTC	0	0	0	0	0	0
RPGR	607	687	1426	101	695	43
SRPX	35	46	0	17	185	65
MIR548AJ2	0	0	0	0	0	0
HYPM	0	0	0	0	0	0
SYTL5	6	0	0	126	0	9
DYNLT3	6	292	163	529	89	155
CYBB	93	19	160	249	403	551
XK	101	0	0	92	60	138
LANCL3	0	602	3	53	316	0
PRRG1	847	352	646	430	304	1000
FTH1P18	0	0	0	0	0	0
FAM47C	0	0	0	0	0	0
LOC105373154	0	0	0	2	0	0
LOC105373155	0	0	0	0	0	0
LOC101928627	0	0	0	0	0	0
CFAP47	0	0	0	2	77	45
MAGEB16	0	0	0	0	0	0
FAM47B	22	0	0	0	0	0
TMEM47	880	222	545	1105	417	97
LOC107985674	0	0	0	0	0	0
FAM47A	0	0	0	0	0	0
LOC105373153	0	0	0	0	0	0
MIR548F5	0	0	0	0	0	0
MIR3915	0	0	0	0	0	0
DMD	2406	492	2378	1227	1674	1263
FTHL17	0	0	0	0	0	0
TAB3	1054	330	805	435	276	820
GK	69	0	1	38	24	0
CXorf21	67	0	1	1	102	0
NR0B1	0	0	0	0	0	0
MAGEB1	0	0	0	0	0	0
MAGEB4	0	0	0	0	0	0
MAGEB3	143	0	0	0	0	0
MAGEB2	0	0	0	0	0	0
LOC107985632	0	0	0	0	0	0
MIR4666B	0	0	0	0	0	1
IL1RAPL1	746	6	286	294	311	270
MIR6134	0	0	0	0	0	0
LOC105373152	0	0	0	0	0	0
LOC105373151	0	0	0	0	0	0
DCAF8L1	0	0	0	0	0	0
MAGEB10	0	0	0	0	0	0
DCAF8L2	0	0	0	0	0	0
FLJ32742	0	0	0	0	0	0
PPP4R3CP	0	0	0	0	0	0
LOC105373150	0	0	0	0	0	0
LOC107985702	0	0	0	0	0	0
VENTXP1	0	0	0	0	0	0
MAGEB5	0	0	0	0	0	0
MAGEB6	0	0	0	0	0	0
MAGEB18	0	0	0	0	0	0
LOC107985707	0	55	0	0	0	0
LOC107985652	0	0	0	0	0	0
ARX	35	133	108	289	161	223
SCARNA23	0	0	0	0	0	0
POLA1	470	68	52	181	125	120
PCYT1B-AS1	0	0	0	0	0	0
PCYT1B	54	232	0	263	94	67
PDK3	487	194	561	1474	400	1718
SUPT20HL1	0	0	0	0	0	0
SUPT20HL2	0	0	0	0	0	0
ZFX	852	269	759	266	378	379
ZFX-AS1	0	0	0	0	0	0
EIF2S3	746	477	1313	673	457	834
KLHL15	108	520	125	401	127	130
LOC107985689	0	0	0	0	0	0
CXorf58	0	0	0	0	0	0
APOO	120	100	2	81	19	0
SAT1	1492	249	2857	581	768	1109
LOC105373148	0	160	0	8	0	99
ACOT9	14	208	935	84	111	7
PRDX4	5	7	0	52	85	171
PTCHD1	165	0	51	332	80	343
DDX53	0	0	0	0	0	0
ZNF645	0	0	0	0	0	0
PTCHD1-AS	0	0	0	9	0	0
PHEX-AS1	0	0	0	0	0	22
PHEX	0	0	0	0	1	209
SMS	485	238	220	790	141	242
YY2	0	0	0	1	1	0
MBTPS2	134	30	182	179	175	131
SMPX	0	0	0	2	0	0
KLHL34	0	0	0	0	0	0
CNKSR2	222	243	193	2075	509	659
LOC105373146	0	0	0	2	0	0
RPS6KA3	1341	358	746	568	128	376
EIF1AX-AS1	0	0	0	0	0	0
SCARNA9L	0	81	0	10	0	0
EIF1AX	383	243	930	899	127	175
MIR23C	0	0	0	0	0	0
MAP7D2	603	3	0	609	120	155
LOC729609	0	1	0	0	0	0
CXorf23	115	6	303	343	140	165
SH3KBP1	710	280	443	756	221	377
MAP3K15	0	0	0	0	13	0
PDHA1	206	295	108	527	415	181
ADGRG2	0	0	0	0	0	0
LOC101928415	0	0	0	27	1	0
PHKA2	180	164	203	104	153	274
PHKA2-AS1	0	0	0	0	0	0
LOC105373145	0	0	0	0	0	0
PPEF1-AS1	0	0	0	0	0	0
PPEF1	5	4	101	26	1	27
TRV-TAC1-2	0	0	0	0	0	0
RS1	0	0	0	21	0	0
CDKL5	1294	131	385	2456	32	778
SCML2	0	0	0	16	0	0
BEND2	0	0	0	0	0	0
LINC01456	0	0	0	0	0	0
RAI2	10	62	7	47	0	0
SCML1	38	1	116	118	106	101
LOC105373142	0	0	0	0	0	0
NHS-AS1	0	0	0	0	0	0
LOC101928389	0	0	0	0	0	0
MIR4768	0	0	0	0	0	0
NHS	199	96	2087	380	205	1369
REPS2	322	18	267	1287	82	673
RBBP7	247	212	488	724	92	136
TXLNG	7	27	172	232	81	53
SYAP1	198	83	850	276	122	240
S100G	0	0	0	0	0	0
MIR548AM	0	0	0	0	0	0
CTPS2	0	192	181	104	89	25
MAGEB17	0	0	0	0	0	0
LOC102724124	0	0	0	0	0	0
GRPR	0	0	0	4	0	0
AP1S2	415	82	457	463	60	36
ZRSR2	1	109	83	65	116	5
INE2	0	0	0	0	0	0
CA5B	327	59	165	122	12	239
CA5BP1	139	4	0	37	13	0
TMEM27	0	0	0	0	0	0
GS1-594A7.3	0	0	0	0	0	0
BMX	0	0	104	0	0	0
ACE2	1	0	370	24	0	0
PIR	0	3	1	13	24	0
FIGF	0	0	0	1	0	0
PIR-FIGF	0	0	0	0	14	0
PIGA	15	104	165	124	16	22
ASB11	0	0	0	0	0	0
ASB9	0	0	0	0	0	0
LOC102724092	0	0	0	0	0	0
MOSPD2	289	42	361	129	85	28
FANCB	25	0	2	15	6	0
LOC107985686	0	0	0	3	0	7
GLRA2	100	4	102	81	2	1
UBE2E4P	0	0	0	0	0	0
GEMIN8	46	115	214	105	290	355
LOC105373138	0	0	0	0	0	0
GPM6B	6444	2248	4417	6934	2815	7376
OFD1	224	298	582	183	146	591
TRAPPC2	0	0	60	77	21	16
RAB9A	249	101	83	138	159	5
LOC107985656	0	0	233	21	64	0
TCEANC	252	1	149	14	43	0
LOC107985657	0	0	0	0	0	0
MIR6086	0	0	0	0	0	0
EGFL6	0	0	0	0	0	0
LOC105373137	0	0	0	0	0	0
LINC01203	0	0	0	0	0	0
ATXN3L	0	0	0	0	0	0
GS1-600G8.3	0	0	0	0	0	0
LOC107985701	0	0	0	0	0	0
LOC105373134	0	0	0	0	0	0
LOC105373133	0	0	0	0	0	0
FAM9C	0	16	0	0	0	0
TMSB4X	1873	1107	6320	1071	1075	2508
TLR8	0	0	0	0	1	2
TLR8-AS1	0	0	0	0	7	0
TLR7	77	1	0	23	79	20
PRPS2	249	26	2	71	16	405
FRMPD4	600	12	241	736	164	3
LOC107985685	0	0	0	0	0	0
MSL3	237	10	205	175	91	258
LOC105373131	0	0	0	0	0	0
MIR548AX	0	0	0	0	0	0
AMELX	0	0	0	0	0	0
LOC107985627	0	0	0	0	0	0
ARHGAP6	144	194	175	31	9	0
HCCS	179	13	65	64	63	3
MID1	393	7	423	161	204	6
CLCN4	861	21	218	1641	283	491
WWC3	475	66	481	384	277	76
CLDN34	0	0	0	0	9	0
LOC107985658	64	0	144	0	0	2
SHROOM2	229	38	403	319	344	1
LOC105373126	0	0	0	0	0	0
GPR143	0	0	0	35	14	1
TBL1X	580	68	433	216	225	430
LOC107985634	0	0	0	0	0	0
FAM9B	0	0	0	0	0	0
LOC105373125	0	0	0	0	0	0
FAM9A	0	0	0	0	0	0
ANOS1	331	0	9	451	88	272
LOC107985715	0	0	0	0	0	0
LOC107985716	0	0	0	0	0	0
VCX3B	0	0	0	0	0	0
LOC107985676	0	0	0	0	0	0
VCX2	0	0	0	0	0	0
MIR651	0	0	0	0	0	0
LOC107985675	0	0	32	0	0	1
PNPLA4	350	11	344	95	1	77
VCX	0	0	0	0	58	0
MIR4767	0	0	0	0	0	0
STS	440	217	412	710	290	256
LOC107987331	0	0	0	0	0	0
PUDP	0	24	277	63	209	63
VCX3A	0	0	0	0	0	0
MIR4770	0	0	0	0	0	0
LOC105373156	0	0	0	2	25	2
NLGN4X	57	303	134	394	196	337
LOC101928228	2	0	1	5	0	28
LOC101928201	0	0	0	0	0	0
LOC107987330	0	0	0	0	0	0
TRI-GAT1-3	0	0	0	0	4	0
TRI-GAT1-2	0	0	0	0	0	0
TRI-GAT1-1	0	0	0	0	0	0
LOC389906	0	0	0	0	0	17
PRKX-AS1	0	0	0	0	0	0
PRKX	758	49	595	89	570	201
MXRA5	388	250	4	36	2	73
LINC01546	0	0	0	0	0	0
LOC107985649	0	0	0	0	0	0
ARSF	0	71	0	0	2	0
ARSH	0	0	0	0	0	0
ARSE	48	5	137	6	0	0
ARSD	380	84	49	64	150	201
GYG2	1	1	11	88	34	200
XG	0	0	0	0	0	0
CD99	61	1	221	31	25	332
LINC00102	0	0	0	0	0	0
CD99P1	0	0	85	0	0	0
MIR6089	0	0	0	0	0	0
LOC101928092	0	0	0	0	0	0
ZBED1	0	0	0	0	0	0
LOC101928070	0	0	0	0	0	0
DHRSX	1	0	0	0	2	0
LOC107985677	0	0	0	0	0	0
LOC105379413	0	0	0	0	0	0
LOC105379414	0	0	0	0	0	0
LOC105373105	0	0	0	0	0	0
LOC107985637	0	0	0	0	0	0
LOC107985706	0	0	0	0	0	0
ASMT	0	0	0	0	0	0
AKAP17A	0	0	0	10	0	0
P2RY8	0	0	0	0	0	0
ASMTL	11	30	0	78	16	1
ASMTL-AS1	0	8	0	3	10	0
LINC00106	11	0	0	0	0	0
LOC105373102	0	0	0	0	0	0
SLC25A6	115	51	82	118	95	52
LOC101928055	0	0	0	11	0	0
LOC101928032	0	0	0	0	0	0
IL3RA	264	1	133	20	16	0
MIR3690	0	0	0	0	0	0
CSF2RA	0	0	0	25	33	0
LOC107985697	0	0	0	0	0	0
CRLF2	0	0	0	0	0	0
SHOX	0	0	0	0	0	0
LOC102724521	0	0	0	1	0	0
PPP2R3B	51	0	0	27	3	14
LINC00685	0	0	0	0	0	0
GTPBP6	71	6	302	53	2	0
PLCXD1	91	1	0	21	0	0
RABL2B	92	135	0	127	96	263
RPL23AP82	3	3	5	29	0	37
ACR	0	0	0	14	0	3
LOC105373100	0	0	0	0	0	0
SHANK3	937	868	1368	1328	283	1683
ARSA	78	317	170	9	105	16
MAPK8IP2	720	11	29	1480	374	789
CHKB-AS1	0	0	0	2	0	40
CHKB	0	0	0	0	0	0
CPT1B	0	0	0	3	41	0
CHKB-CPT1B	0	0	0	0	0	0
LOC107985568	0	0	0	30	0	0
SYCE3	0	0	0	0	0	0
KLHDC7B	0	0	0	0	0	0
LOC105373098	0	0	0	0	0	0
LOC102724608	0	0	0	0	0	0
ODF3B	0	0	0	0	0	0
TYMP	34	0	1	10	0	127
SCO2	0	0	31	1	1	2
NCAPH2	29	55	0	145	212	61
LMF2	4	2	78	92	15	375
MIOX	0	0	0	0	0	0
ADM2	0	0	0	0	0	0
SBF1	928	219	787	1349	351	719
LOC107985556	0	0	0	0	0	0
PPP6R2	80	63	120	367	419	403
LOC105373096	0	0	0	0	0	0
DENND6B	0	80	0	103	129	89
PLXNB2	439	1405	425	368	2246	1102
MAPK11	215	12	226	243	138	25
MAPK12	7	70	290	28	21	12
HDAC10	9	126	2	43	3	28
TUBGCP6	358	213	435	325	413	233
LOC105373095	0	0	0	0	2	0
SELO	1	0	119	93	2	132
TRABD	138	0	107	38	188	78
PANX2	451	2	3	511	46	245
MOV10L1	0	0	0	3	0	0
MLC1	650	2587	231	953	4624	617
TTLL8	0	0	0	0	0	0
IL17REL	0	0	0	0	0	0
MIR6821	0	0	0	0	0	0
PIM3	517	136	369	206	82	117
LOC107985553	0	0	0	0	0	0
CRELD2	2	4	372	128	61	282
ALG12	83	14	9	103	178	107
ZBED4	127	218	4	42	159	0
LOC105373091	0	0	0	0	0	0
LOC105377205	0	0	0	6	0	0
BRD1	507	509	502	260	80	328
MIR3667	0	0	0	0	0	0
LOC105373089	0	11	0	0	0	0
LOC105373087	0	0	0	0	0	0
C22orf34	201	102	497	36	40	3
LOC105373086	0	0	0	0	0	0
LOC105373085	18	34	2	3	33	0
LINC01310	0	0	0	23	0	0
MIR4535	0	0	0	0	0	0
LOC105369162	0	0	0	30	78	51
LOC105373083	0	0	0	0	0	0
LOC284933	0	0	0	0	0	0
FAM19A5	365	1	153	648	79	545
LOC105373081	0	0	0	0	0	0
LOC105373080	0	0	0	0	0	0
MIR3201	0	0	0	0	0	0
LOC107985581	0	0	0	0	0	0
LOC107985536	0	0	0	0	0	0
LOC284930	0	0	0	24	0	0
LINC00898	63	11	0	39	0	0
LL22NC03-75H12.2	0	0	0	0	0	0
LPEQ6126	0	0	0	0	0	0
LOC105369161	1	149	14	25	106	400
TBC1D22A-AS1	0	0	0	0	0	0
TBC1D22A	144	372	101	81	282	260
LOC107985566	0	0	0	0	0	0
LOC105373077	0	0	0	0	0	112
CERK	593	187	1273	663	406	380
GRAMD4	5	62	138	408	114	183
LOC105373075	0	0	0	0	0	0
CELSR1	0	0	0	0	0	0
TRMU	110	86	12	136	115	198
GTSE1	0	0	0	0	0	0
GTSE1-AS1	116	0	0	7	0	0
TTC38	91	38	241	52	124	287
PKDREJ	0	0	0	0	0	0
CDPF1	0	0	81	21	2	0
LOC105373074	0	0	0	0	0	0
PPARA	469	267	126	296	294	149
MIRLET7B	0	0	0	0	0	0
MIR4763	0	0	0	0	0	0
MIRLET7A3	0	0	0	0	0	0
MIR3619	0	0	0	0	0	0
MIRLET7BHG	46	0	1	66	68	219
LOC642648	0	0	0	0	1	0
PRR34-AS1	0	2	0	2	8	28
PRR34	1	6	0	0	0	0
LINC00899	0	32	0	0	5	0
LOC730668	0	0	0	0	9	0
WNT7B	132	10	0	28	9	0
LOC105373071	0	0	0	0	0	0
LOC107985535	0	0	0	0	0	0
MIR4762	0	0	0	0	0	0
ATXN10	426	157	404	905	192	1
LOC105373068	0	0	0	0	0	0
LOC105373067	0	0	0	0	0	0
LOC105373069	0	0	0	0	0	0
LINC01589	0	0	0	0	0	0
FBLN1	174	253	479	171	0	108
LOC105373066	0	0	0	0	0	0
LOC107985537	0	0	0	0	0	0
RIBC2	0	0	0	0	10	0
SMC1B	0	0	0	2	0	0
FAM118A	17	13	0	72	54	5
UPK3A	0	0	0	0	0	0
MIR1249	0	0	0	0	0	0
KIAA0930	773	291	928	1157	785	476
LOC105373064	0	0	0	0	0	0
NUP50	216	389	691	327	164	763
NUP50-AS1	0	2	0	41	0	0
LOC105373063	1	0	0	9	55	1
PHF21B	0	0	0	28	94	14
LOC105373062	0	0	0	0	0	0
ARHGAP8	0	0	0	0	0	0
PRR5-ARHGAP8	0	0	0	0	0	0
PRR5	10	0	82	11	0	0
LOC105373060	0	0	0	0	0	0
LINC00229	0	0	0	0	0	0
LINC00207	0	0	0	0	0	0
LOC105373059	0	0	0	0	0	0
LDOC1L	630	341	133	739	256	198
LOC101927526	0	0	0	0	0	0
LOC101927499	0	0	0	0	0	0
KIAA1644	295	35	221	1534	649	925
LOC107985571	0	0	0	0	0	0
LOC107985570	0	0	0	1	0	0
PARVG	218	238	92	103	95	170
LOC107987326	0	0	0	0	0	0
PARVB	79	3	201	142	155	33
SAMM50	754	559	763	93	230	26
PNPLA3	59	24	0	2	234	0
PNPLA5	0	0	0	5	0	0
LOC105373057	0	0	0	0	0	0
SULT4A1	1469	1	0	1804	213	176
LOC105373058	0	0	0	1	25	27
LOC107985564	0	0	64	39	0	0
LOC101927474	0	0	0	0	0	0
EFCAB6	0	0	1	101	44	0
EFCAB6-AS1	0	0	0	0	0	0
MPPED1	452	1	67	627	176	115
LOC105373054	0	0	0	0	0	0
LOC105373053	0	0	0	0	0	0
LOC101927447	0	0	0	0	0	0
LOC105373051	0	0	0	0	0	0
SCUBE1	0	0	0	0	0	0
TTLL12	255	5	469	256	155	277
TSPO	0	0	0	11	2	0
MCAT	60	81	1	88	27	220
BIK	0	0	0	0	0	0
TTLL1	317	0	0	27	64	102
LOC100506679	0	0	1	0	0	0
LOC107985550	0	0	0	0	90	0
LOC101927393	138	0	0	0	0	0
PACSIN2	628	576	1557	203	945	394
ARFGAP3	827	29	619	284	274	182
A4GALT	524	176	301	18	32	116
ATP5L2	0	0	0	0	0	0
CYB5R3	569	736	1022	208	305	680
RNU12	0	0	0	0	0	0
POLDIP3	489	350	263	300	490	160
RRP7BP	28	0	31	84	1	66
SERHL2	53	0	38	0	0	0
RRP7A	136	34	986	104	161	65
LOC101927372	0	0	0	0	0	0
SERHL	0	0	0	0	0	0
LOC101927344	0	0	0	0	0	0
NFAM1	86	0	15	4	1	0
LINC01315	0	0	0	0	7	0
OGFRP1	0	0	0	2	0	0
TCF20	2	1	0	18	45	3
LOC105377203	0	0	0	0	0	0
CYP2D7	0	0	0	0	0	0
LOC102723722	0	0	0	0	0	0
CYP2D6	0	0	0	1	0	3
LOC105373047	0	0	0	0	0	0
NDUFA6-AS1	0	0	0	0	0	0
NDUFA6	17	144	6	30	35	3
SMDT1	108	0	78	31	1	0
FAM109B	0	1	0	0	0	0
LOC107985551	0	0	0	0	0	0
NAGA	235	62	83	67	140	170
WBP2NL	0	0	1	1	39	30
LOC102723706	0	0	0	5	0	0
SEPT3	3007	264	225	5982	908	2029
LINC00634	331	6	16	170	135	6
CENPM	0	0	0	0	0	0
TNFRSF13C	0	0	0	1	0	0
MIR378I	0	0	0	0	0	0
SHISA8	0	0	0	7	0	0
MIR33A	0	0	0	0	0	0
SREBF2	1490	1268	1385	1647	1443	659
CCDC134	119	31	412	58	1	245
MEI1	0	0	0	0	0	0
C22orf46	525	558	955	161	675	635
LOC107985567	0	0	7	2	7	0
SNU13	1484	449	940	1098	780	94
XRCC6	920	180	898	850	492	382
DESI1	598	725	412	614	506	552
PMM1	252	141	96	187	132	4
CSDC2	75	0	0	47	3	154
LOC105373044	0	0	0	0	0	0
POLR3H	144	8	76	198	456	136
ACO2	1192	294	759	2149	708	1666
PHF5A	244	87	53	21	22	5
LOC105373043	0	0	0	0	4	0
TOB2	292	744	1035	512	805	1077
LOC105373042	0	0	0	0	66	0
LOC100996598	0	0	0	0	0	0
TEF	1028	372	216	1491	529	544
ZC3H7B	2222	547	1053	1657	1185	881
MIR6889	0	0	0	0	0	0
RANGAP1	538	282	370	747	437	765
CHADL	35	299	0	58	83	1
L3MBTL2	107	40	153	227	90	209
EP300-AS1	0	0	0	0	0	0
EP300	1331	1056	2022	1068	2274	824
MIR1281	0	0	0	0	15	0
SNORD140	0	0	0	0	0	0
RBX1	2	166	24	109	9	7
DNAJB7	0	0	0	0	0	0
XPNPEP3	18	0	1	128	192	239
ST13	2079	324	921	1332	497	1471
MIR4766	0	0	0	0	41	0
SLC25A17	19	340	61	160	237	312
MCHR1	4	0	0	199	4	0
LOC105373038	0	38	2	0	0	0
LOC105373037	0	0	0	0	0	0
LOC101927257	0	0	0	0	0	0
MKL1	115	80	686	250	118	291
LOC107985538	0	0	0	0	0	0
SGSM3	575	131	281	258	95	79
ADSL	78	47	5	89	102	13
TNRC6B	2074	1235	2936	2254	3364	2780
LOC100130899	0	0	0	0	0	0
FAM83F	0	0	0	0	0	0
GRAP2	0	0	0	0	0	0
ENTHD1	121	0	0	0	0	0
CACNA1I	8	0	0	396	76	38
RPS19BP1	93	174	8	128	66	6
ATF4	888	687	2328	956	939	936
LOC105373035	0	0	0	0	0	0
MIEF1	248	288	742	363	67	334
MGAT3-AS1	0	0	0	0	0	0
MGAT3	1174	144	416	1088	441	397
LOC100506472	0	0	0	27	62	0
TAB1	30	52	146	82	409	1
SYNGR1	1347	209	400	2488	908	225
SNORD43	0	0	0	0	0	0
SNORD139	0	0	0	0	0	0
SNORD83A	0	0	0	0	0	0
SNORD83B	0	0	0	0	0	0
RPL3	6684	2012	6049	2415	2968	1801
LOC107985575	0	0	0	0	0	0
PDGFB	1017	339	906	224	331	287
CBX7	1038	182	835	1573	408	834
APOBEC3H	0	0	0	0	0	0
LOC101927202	0	0	0	0	0	0
APOBEC3G	0	0	0	26	9	178
LOC107985563	0	0	0	0	0	0
APOBEC3D	28	0	1	0	21	0
APOBEC3F	0	0	70	6	3	83
APOBEC3C	2	30	22	13	123	0
APOBEC3B-AS1	0	0	0	0	0	0
APOBEC3B	0	0	0	0	0	0
LOC107985562	0	0	0	0	0	0
LOC105373033	0	0	0	0	0	0
APOBEC3A	0	0	0	0	0	0
LOC105373032	0	0	0	0	0	0
CBX6	2294	909	719	3943	926	2010
NPTXR	1589	31	33	2960	178	772
DNAL4	8	273	6	93	99	0
SUN2	722	870	2259	804	834	1163
GTPBP1	750	337	272	303	440	302
JOSD1	585	302	557	583	65	28
TOMM22	398	36	2	168	43	173
CBY1	288	55	147	16	32	5
FAM227A	0	0	0	34	0	51
LOC105373031	0	0	0	20	0	0
DMC1	70	0	0	0	0	0
DDX17	6346	3232	5276	4066	3998	4715
KDELR3	1	0	148	0	0	2
LOC105373029	0	0	0	0	0	0
KCNJ4	52	0	2	217	4	1
LOC101927183	0	0	0	0	0	0
LOC105373030	0	0	0	0	0	0
LOC400927	1	0	0	0	0	0
CSNK1E	0	0	0	0	0	0
LOC400927-CSNK1E	3	7	0	4	0	0
SNORA92	0	0	0	0	0	119
TMEM184B	490	49	267	312	298	514
MAFF	102	177	482	57	32	43
PLA2G6	50	45	0	100	210	193
BAIAP2L2	1	0	1	5	0	0
LOC105373027	0	0	21	7	1	41
SLC16A8	84	0	1	0	0	0
PICK1	125	44	431	239	161	395
MIR4534	0	0	0	0	2	0
SOX10	404	9	205	138	217	222
MIR6820	0	0	0	0	0	0
POLR2F	265	111	165	276	90	24
C22orf23	0	0	0	0	0	0
MICALL1	126	76	278	46	111	95
EIF3L	453	393	738	463	414	355
MIR659	0	0	0	0	0	0
MIR658	0	0	0	0	0	0
ANKRD54	95	0	11	190	99	131
GALR3	0	0	0	0	0	0
GCAT	0	94	1	34	46	156
H1F0	573	672	404	352	324	708
LOC102724378	0	0	31	0	4	0
TRIOBP	671	904	689	164	787	30
NOL12	33	53	104	45	104	38
LGALS1	81	11	39	44	0	7
PDXP	85	1	1	422	24	81
LOC101927051	0	0	0	0	0	0
SH3BP1	0	0	27	81	0	0
GGA1	229	394	2	133	207	41
LGALS2	0	0	0	0	0	0
CDC42EP1	131	0	61	51	151	1
CARD10	374	27	176	23	0	0
MFNG	106	0	93	0	0	12
LOC100506271	0	0	0	0	0	0
ELFN2	163	60	9	914	235	373
LOC105373024	0	0	0	0	0	0
CYTH4	55	3	57	34	2	58
LOC107985576	0	0	0	0	0	0
RAC2	56	0	0	0	12	109
SSTR3	264	0	1	286	11	2
C1QTNF6	5	0	1	19	70	57
IL2RB	0	0	0	0	0	0
TMPRSS6	0	0	0	0	0	0
KCTD17	289	59	30	382	181	364
MPST	77	229	52	45	46	1
TST	3	49	0	13	8	1
TEX33	0	0	0	0	0	0
LL22NC01-81G9.3	0	27	0	0	0	0
LOC105373023	0	0	0	0	0	0
CSF2RB	122	0	0	19	0	120
LOC105373022	0	0	0	0	0	0
NCF4	0	0	0	2	0	2
LOC107985578	0	0	0	0	0	0
PVALB	81	0	20	49	0	0
IFT27	0	31	0	69	77	0
LOC107985574	0	0	0	0	0	0
LOC105373021	0	0	0	0	0	0
CACNG2	185	139	2	562	41	9
EIF3D	60	122	252	80	123	15
LOC105373019	0	0	0	0	0	0
LOC105373020	0	0	0	0	0	16
FOXRED2	510	360	40	297	598	456
TXN2	118	47	129	106	386	0
LOC105373018	0	0	0	0	0	0
LOC105377199	0	0	0	0	0	0
MIR6819	0	0	0	0	0	141
MYH9	12202	11014	22089	1977	5691	5520
APOL1	386	342	470	15	60	52
APOL2	349	100	664	460	269	694
APOL4	56	0	275	0	0	106
APOL3	809	254	719	60	102	54
LOC102723507	114	4	0	0	40	207
RBFOX2	264	1	312	231	258	469
APOL5	0	0	0	0	0	0
APOL6	201	14	397	82	172	913
LOC284912	0	0	0	0	0	0
MB	0	0	0	0	3	0
LOC107985590	0	0	0	0	0	0
RASD2	292	0	166	356	17	3
MCM5	6	88	0	20	0	0
HMOX1	112	3	425	99	56	66
MIR6069	0	0	0	0	0	0
MIR3909	0	4	0	0	0	0
TOM1	20	1	8	154	233	183
HMGXB4	223	78	290	204	289	185
LOC105373017	0	0	0	0	0	0
LINC01399	0	0	0	0	0	0
ISX	0	0	0	0	0	0
LOC105373015	0	0	0	0	0	0
LOC105373016	0	0	0	0	0	0
ISX-AS1	0	0	0	9	0	0
LOC105373014	0	0	0	0	0	0
LOC105373013	0	0	0	0	0	0
LOC105373012	0	0	0	0	0	0
LL22NC03-13G6.2	0	0	0	21	0	0
LL22NC03-86D4.1	0	0	0	0	0	0
LOC107985565	0	0	0	7	0	0
LARGE-AS1	0	0	0	0	0	0
LOC105373007	0	0	0	0	0	0
MIR4764	0	0	0	0	0	0
LARGE	526	220	150	620	247	134
LOC105373006	0	0	0	0	0	0
TIMP3	4713	6228	15730	1233	1535	2535
LOC105373002	0	0	0	0	0	0
LOC107985545	0	0	0	0	0	0
LOC105373003	0	0	0	0	0	0
LL22NC03-104C7.1	0	0	0	0	0	0
SYN3	277	1	17	602	125	384
FBXO7	736	247	419	271	360	519
BPIFC	0	0	0	0	0	0
RTCB	493	29	323	255	104	475
LOC339666	0	0	0	0	0	0
RFPL3S	1	0	0	24	0	0
RFPL3	0	0	0	0	0	0
LOC107985561	28	170	0	0	0	164
SLC5A4	0	0	21	0	0	0
RFPL2	0	0	0	5	0	41
C22orf42	0	0	0	0	0	0
AP1B1P1	0	0	0	0	0	0
LOC105373000	0	0	0	0	0	0
SLC5A1	3	0	0	7	0	0
LOC105372999	6	0	0	0	0	0
YWHAH	2255	208	694	4863	965	947
C22orf24	0	0	0	29	0	0
LOC105372998	0	0	0	32	0	0
DEPDC5	17	34	3	365	311	144
PRR14L	994	351	508	780	1335	575
MIR7109	0	0	0	0	0	0
PISD	265	61	221	235	420	55
SFI1	123	240	76	111	251	127
EIF4ENIF1	164	103	302	390	7	491
DRG1	381	54	286	332	46	80
LINC01521	11	0	103	39	19	0
PIK3IP1-AS1	0	0	0	0	0	0
PATZ1	89	397	115	67	34	14
LOC105372997	0	0	0	0	0	0
PIK3IP1	239	842	571	138	49	520
LIMK2	150	549	633	108	249	664
RNF185	440	2	132	199	55	1
MIR3928	0	0	0	0	0	0
PLA2G3	0	35	0	0	2	0
LOC105372995	0	0	0	0	0	0
INPP5J	0	1	0	38	148	0
SELM	3	1	27	55	42	0
SMTN	353	663	782	97	622	189
TUG1	1886	732	3302	1024	2119	901
MORC2	456	214	21	301	641	222
MORC2-AS1	0	0	0	8	0	0
LOC107985544	0	0	0	40	0	0
LOC105372994	0	0	0	0	0	0
MIR3200	0	0	0	0	0	20
OSBP2	120	3	1	230	50	138
DUSP18	1	224	272	40	0	6
SLC35E4	0	0	0	59	0	3
TCN2	130	23	433	39	30	155
PES1	110	301	415	226	329	68
GAL3ST1	0	0	1	33	4	20
SEC14L6	26	166	2	7	2	1
SEC14L4	0	0	51	0	0	0
LOC107985579	0	0	0	0	0	0
SDC4P	0	0	0	0	0	0
LOC105372991	0	0	0	0	0	0
SEC14L3	245	0	0	0	3	173
LOC105372990	0	0	0	0	37	0
MTFP1	0	2	0	1	105	0
LOC105372989	0	0	0	3	0	0
SEC14L2	73	1081	223	528	2678	905
RNF215	151	0	0	64	208	39
KIAA1656	0	0	0	24	4	0
CCDC157	0	14	4	35	56	24
SF3A1	591	619	619	536	874	207
TBC1D10A	15	32	5	29	85	258
GATSL3	79	21	3	6	35	0
OSM	0	0	0	0	0	0
MGC20647	0	0	0	0	0	0
LIF	0	1	0	0	151	126
LOC105372988	0	0	0	0	0	0
HORMAD2	0	0	0	0	0	0
HORMAD2-AS1	0	0	0	0	0	0
MIR6818	0	0	0	0	0	0
MTMR3	1147	1676	1018	738	1371	900
ASCC2	330	276	541	61	253	115
UQCR10	31	0	55	90	5	0
ZMAT5	8	1	0	9	38	4
CABP7	0	2	0	35	178	219
NF2	595	836	1086	1102	522	745
NIPSNAP1	345	199	358	308	130	219
THOC5	40	251	674	216	35	3
NEFH	425	51	797	969	305	757
LOC107985541	0	0	0	17	0	0
RFPL1S	603	2	79	1072	98	436
LOC102723305	0	0	0	0	0	0
RFPL1	0	0	0	0	0	0
SNORD125	0	0	0	0	0	0
MIR3653	0	0	0	0	0	0
AP1B1	322	139	409	529	533	942
RASL10A	0	0	0	52	1	64
GAS2L1	0	6	82	133	107	33
EWSR1	1091	1153	1362	817	1395	1110
RHBDD3	15	8	22	98	108	113
LOC105372985	0	0	0	0	0	0
EMID1	44	1	1	70	17	136
LOC101929638	36	0	0	0	9	24
KREMEN1	485	11	97	302	125	494
C22orf31	0	0	0	0	0	0
ZNRF3-AS1	0	0	0	0	0	0
LOC107985549	0	0	16	0	0	0
ZNRF3	265	83	485	359	624	14
XBP1	498	214	110	268	195	238
CCDC117	256	175	315	183	35	418
HSCB	77	0	55	31	24	47
CHEK2	0	0	241	2	1	77
LOC101929594	0	115	97	2	5	0
MIR5739	0	0	0	0	0	0
TTC28	777	523	382	330	694	301
MIR3199-2	0	0	0	2	0	0
MIR3199-1	0	0	0	0	0	0
TTC28-AS1	0	5	120	57	114	199
PITPNB	1144	390	683	1201	303	490
LOC107985529	0	0	0	0	0	0
MN1	299	40	0	237	87	0
LOC105372981	0	0	0	0	0	0
LOC105372980	0	0	0	0	0	0
LOC102724900	0	0	0	64	0	0
LOC105372979	0	0	0	0	0	0
LOC100507657	0	0	0	0	0	0
LOC105372978	0	0	1	0	0	0
LOC105372977	0	0	0	0	0	0
LOC107985534	0	0	0	0	0	0
LOC284898	0	0	0	0	0	0
LOC107985582	0	0	0	0	0	0
LINC01422	0	0	0	0	0	0
LOC105372976	0	5	0	25	68	75
MIATNB	0	0	2	4	68	7
MIAT	1364	465	921	3584	1243	5266
CRYBA4	0	0	0	0	0	0
CRYBB1	0	0	0	8	0	0
MIR548J	0	0	0	0	0	0
TPST2	564	40	411	313	25	147
LOC100507599	94	124	0	61	101	0
TFIP11	210	381	141	108	75	290
SRRD	76	1	89	145	186	4
HPS4	397	28	293	258	386	8
ASPHD2	160	3	1	231	52	106
LOC105372974	0	1	0	0	0	0
SEZ6L	590	229	227	1385	646	170
LOC105372971	0	0	0	0	0	0
LOC105372972	0	0	0	0	0	0
LOC102724801	0	0	0	0	0	0
LOC105372963	0	0	0	0	0	0
MYO18B	0	0	0	1	0	0
LOC105372964	3	0	56	8	24	0
GRK3	395	54	220	1209	511	142
LOC100996404	0	0	0	0	0	0
MIR6817	0	0	0	0	0	0
CRYBB2P1	5	0	33	79	100	22
LRP5L	0	0	0	23	58	220
LOC100652901	0	0	0	0	26	14
LOC107985546	0	0	0	0	0	0
LOC101928049	0	0	0	0	0	0
IGLL3P	0	0	0	0	0	0
LOC105372968	0	0	0	0	0	0
LOC105372969	0	0	0	0	0	0
CRYBB2	0	0	0	4	0	0
CRYBB3	0	0	0	17	14	0
LOC100128531	0	0	0	0	0	0
KIAA1671	500	887	1078	954	1075	506
TMEM211	0	0	0	0	0	0
SGSM1	103	0	0	180	173	14
TOP1P2	1	1	0	0	0	0
PIWIL3	0	0	0	0	0	0
LOC105372962	0	0	0	0	0	0
POM121L10P	0	0	0	0	0	0
BCRP3	0	0	0	0	0	0
LRRC75B	0	42	0	16	6	0
GGT1	2	0	127	0	15	0
SNRPD3	390	155	379	523	180	306
GUCD1	147	148	438	95	270	83
UPB1	1	76	170	13	1	0
ADORA2A-AS1	0	0	0	0	0	0
ADORA2A	0	0	20	16	0	0
LOC105372960	0	0	0	0	0	0
SPECC1L	283	93	423	165	220	2
SPECC1L-ADORA2A	0	0	0	0	0	0
POM121L9P	0	96	19	0	8	26
GGT5	433	536	815	6	35	26
SUSD2	0	0	64	0	30	0
CABIN1	198	283	186	317	420	469
LOC105372959	0	0	0	0	0	0
GSTTP1	0	0	0	0	0	0
GSTT2	0	0	0	0	0	0
DDT	0	0	0	0	0	0
DDTL	0	0	0	0	0	0
LOC107985559	0	0	0	0	0	0
GSTT2B	0	0	0	0	0	0
LOC100652871	0	0	0	0	0	0
LOC107985558	0	0	0	1	0	0
MIF	54	112	0	31	1	114
MIF-AS1	0	0	0	0	0	0
SLC2A11	3	13	0	4	39	3
DERL3	0	0	0	0	1	0
SMARCB1	73	102	178	107	152	1
MMP11	0	0	0	0	0	0
LOC107985577	0	0	0	0	0	0
CHCHD10	0	104	155	58	84	0
C22orf15	0	0	0	0	0	0
VPREB3	0	0	0	0	0	0
ZNF70	51	2	215	24	202	40
RGL4	0	0	0	0	0	0
GUSBP11	19	185	47	78	39	63
DRICH1	0	0	0	24	1	0
IGLL1	0	0	0	0	0	0
LOC105372957	0	0	0	0	0	0
PCAT14	0	0	0	0	0	0
LOC107985580	0	0	0	0	0	0
LOC105372955	0	0	0	0	0	0
LOC388882	0	0	0	0	0	0
LOC101929374	0	0	0	0	0	0
LOC107985555	0	0	0	0	0	0
ZDHHC8P1	0	0	0	0	0	0
CES5AP1	0	0	0	0	0	0
LOC102724679	0	0	0	0	0	0
LOC107985554	0	0	0	0	0	0
FBXW4P1	78	110	32	17	187	137
BCR	367	282	412	872	652	508
[truncated: 37,033 more rows]

## Sheet: Human-FPKM
	Microvessels 1	Microvessels 2	Microvessels 3	Whole brain 1	Whole brain 2	Whole brain 3
TRNP	0	38.6504	73.8578	115.397	126.03	128.159
TRNT	0	0	0	0	0	0
CYTB	20457.6	20208	11986.4	19435.2	17806.6	18535.2
TRNE	1264.59	735.141	13.6476	326.455	144.422	549.2
ND6	3307.58	4766.85	2651.27	4785.72	6506.39	6251.55
ND5	19533.3	22899	13983	19992.6	23750.6	25230.7
TRNL2	0	0	0	0	0	0
TRNS2	0	0	0	0	0	0
TRNH	0	0	0	0	0	0
ND4	40068.6	46513.5	20857.8	37730.7	45590.2	36244.3
ND4L	17305.9	17727.2	6711.24	13345	17224.3	15711
TRNR	0	0	0	0	0	0
ND3	6654.75	5717.53	1727.94	3975.78	3387.29	3376.52
TRNG	0	0	0	0	0	0
COX3	6560.22	6373.61	4477.42	6417.93	6097.42	6727.34
ATP6	21938.7	23471.3	11742	19422	24795.2	19529.7
ATP8	6076.12	5380.88	2026.42	3900.51	4289.83	3883.67
TRNK	0	0	0	0	0	0
COX2	27948.7	24406.9	12938.1	24316.9	24350.2	27335.6
TRND	0	0	6.15482	13.5761	7.32731	0
TRNS1	0	3.80902	0	0	0	0
COX1	27317.7	29369	16399	32335.6	34255.8	35064.4
TRNY	0	0	0	0	0	0
TRNC	0	1.99108	0	0	0	0
TRNN	0	0	0	0	0	0
TRNA	8.96876	20.9496	0	0	0	242.67
TRNW	0	0	0	8.14564	0	0
ND2	22746	15929.5	11371.1	20970	15229.5	22628.4
TRNM	7.80056	28.9878	3.07741	82.814	10.2582	40.3198
TRNQ	72.4441	472.715	0	0	0	0
TRNI	0	0	89.4678	82.9517	1.44422	1.41912
ND1	42536.3	29741.1	25316.8	44696.9	37961.4	51017.4
TRNL1	0	0	0	0	0	0
RNR2	63864.8	106006	42635.6	52456.7	86879.7	60265
TRNV	0	0	0	0	0	0
RNR1	23416.1	60909.6	32652.2	47841.9	74851.6	62010.2
TRNF	98.3676	1.85086	11.7895	41.6078	2.80708	2.75829
DDX11L16	0	0	0	0	0	0.059598
WASIR1	0	0	0	0	0	0
IL9R	0	0	0	0	0	0
VAMP7	2.24315	0.049034	10.307	3.13465	0.0371834	0.146148
SPRY3	0	0	0	0	0	0
TMLHE	0.576649	4.07889	3.08295	0.415282	0.784481	0.110121
TMLHE-AS1	0	0	0	0	0	0
H2AFB3	0	0	0	0	0	0
MIR1184-3	0	0	0	0	0	0
F8A3	0	0	0	0	0	0
MIR1184-2	0	0	0	0	0	0
F8A2	0	0	0	0	0	0
H2AFB2	0	0	0	0	0	0
LOC101927830	0	0	0	0	0	0
CLIC2	12.4701	0	23.148	3.35824	3.07018	6.50616
RAB39B	0.37759	0.823191	0.327719	4.65266	0.283746	1.28254
VBP1	13.0187	0.257165	9.62368	14.1366	5.16783	0.526964
BRCC3	9.47686	1.42451	5.6396	3.51645	4.00586	0.943518
MTCP1	0	0	0	0.159168	0	0
CMC4	0.956214	0	0	1.18006	0.489928	0
FUNDC2	7.51633	6.56169	8.0133	5.73089	4.53878	5.88045
MIR1184-1	0	0	0	0	0	0
F8A1	1.71411	0.0772099	0	0.650885	7.3187	0.402724
H2AFB1	0	0	0	0	0	0
F8	3.27502	1.57037	2.27337	1.97572	2.03525	4.51036
SMIM9	0	0	0	0	0	0
MPP1	6.23713	5.86177	9.3821	13.7825	0.861801	13.9503
SNORA56	0	0	0	0	0	0
MIR664B	0	0	0	0	0	0
SNORA36A	0	0	0	0	0	0
DKC1	7.4861	2.46959	9.73912	3.59227	5.17756	0.887618
GAB3	0.0177061	0.263191	6.87347	0.55468	0	3.33393
LOC105373387	0	0	0	0	0	0
CTAG2	0	0	0	0	0	0
FAM223B	0	0	0	0	0	0
CTAG1B	0	0	0	0	0	0
CTAG1A	0	0	0	0	0	0
FAM223A	0	0	0	0	0	0
IKBKG	6.21938	0	3.08308	2.68621	0.880897	0.540992
G6PD	1.0194	11.7565	0.0416031	4.33138	1.74341	0.545079
FAM3A	3.15444	0	0.0484856	3.03731	5.77221	6.48864
SLC10A3	2.20617	0	0.0314588	0.638393	0	0.412169
UBL4A	7.16306	0	0.439261	5.0383	0.794869	0.287757
LAGE3	0	0	0	3.30747	0.105007	5.36545
PLXNA3	2.20887	0.362698	0.197591	2.38705	2.34508	2.30432
MIR6858	0	0	0	0	0	0
FAM50A	37.9912	25.2714	87.0642	24.3084	43.7818	39.1098
GDI1	85.1637	52.4374	84.22	133.62	71.937	81.2641
ATP6AP1	14.0117	18.5371	22.4787	20.6937	18.1368	10.4786
CH17-340M24.3	0.591347	0	0	1.08064	0	0
TAZ	5.30667	0.0426383	2.5462	2.4562	3.36267	3.59017
DNASE1L1	4.24452	3.43895	12.2031	1.48377	0.184806	0.0403542
SNORA70	0	0	0	0	0	0
RPL10	77.565	35.6361	62.9815	25.856	16.615	32.9934
LOC107987332	0	0	0	0	0	0
LOC107985654	0	0	0	0	0	0
EMD	18.6188	34.1532	23.3644	7.92866	2.90247	0
FLNA	9.46061	9.69414	41.9978	5.01005	14.96	21.0838
LOC105373386	0	0	0	0	0.0139003	0
TKTL1	0	0	0	0	0	0
TEX28	0	0	0	0	0	0
OPN1MW3	0	0	0	0	0	0
OPN1MW2	0	0	0	0	0	0
OPN1MW	0	0	0	0	0	0
OPN1LW	0	0	0	0	0	0
MECP2	19.0017	10.7267	16.2228	14.6465	14.2282	5.82023
MIR718	0	0	0	0	0	0
IRAK1	11.8229	9.79128	16.8485	6.02178	13.6259	8.28467
MIR3202-2	0	0	0	0	0	0
MIR3202-1	0	0	0	0	0	0
TMEM187	0	0.131214	0	0.645253	0	0
HCFC1-AS1	0	0	0	0	0	0
HCFC1	7.70963	12.9288	11.9153	7.9996	9.74899	7.16299
RENBP	3.52715	0.761069	2.55857	3.50497	2.88566	6.04908
NAA10	29.7324	0	10.5755	3.71581	3.65448	0.875845
ARHGAP4	1.86146	0.233828	0.496474	0.492797	0.147763	2.03273
AVPR2	0	0	0	0	0	0
LCA10	0	0	0	0	0	0
L1CAM	8.41563	0.0250689	2.55492	15.6915	3.70699	4.22163
PDZD4	52.5038	7.52534	5.21786	81.744	32.2185	29.5791
SSR4	0.635314	1.81608	12.6669	2.65367	1.92803	0.0541291
IDH3G	1.79583	10.1438	0.0607266	8.62627	7.8657	11.1957
SRPK3	0	0	0	0.230562	0	0
PLXNB3	2.57858	4.9663	8.66326	0.6804	9.6573	4.76008
LOC102723591	0	0	0	0	0.728142	0
ABCD1	0	1.3011	3.55586	0.197629	1.9733	1.54596
BCAP31	25.3117	36.4178	51.4425	21.4225	21.1697	43.9739
SLC6A8	13.2101	21.2186	12.7139	30.0397	18.1631	20.554
PNCK	2.82239	0	0	8.18679	1.51036	0
DUSP9	0	0	0	0.254668	0	0
LOC105373383	0	0	0	0.499913	0	0
FAM58A	1.44159	2.59135	0.0396784	0.805194	0.188949	0
ATP2B3	1.92043	0.843818	1.95126	3.75853	0.878136	2.60869
BGN	85.0587	82.9346	190.135	7.29216	10.4683	58.2095
LOC105373381	0	0	0	0	0	0
LOC107983954	0	0	0	0.167655	0	0
HAUS7	5.86835	11.9516	14.9732	1.63147	0.0859064	21.3566
TREX2	0	0	0	0	0	0
ZFP92	0.0261441	1.18529	1.9339	1.73359	0.442044	0
LOC105373379	0	0	0	0	0	0
LOC105373378	0	0	0	0	0	0
ZNF275	6.43464	4.03383	8.34406	3.43268	6.85892	0.0154936
LOC105373377	0	0	0	0.495294	0	0
LOC105373373	0	0	0	0	0	0
MAGEA1	0	0	0	0	0	0
PNMA6A	6.24821	10.0376	0	2.55311	0	0.0429848
PNMA3	2.73517	0.0689099	2.44159	11.4731	6.50582	21.5402
PNMA5	0	4.78107	0	2.08721	1.83868	0
LOC105373372	0	0	0	0	0	0
ZNF185	0	0	1.04982	0.326915	0.372492	0.154113
NSDHL	1.76128	6.836	3.01099	4.9556	4.90812	0
CETN2	23.9843	53.2945	1.35634	10.8558	9.31926	17.2266
LOC107985638	0	0	0	0	0	0
MAGEA6	0	0	0	0	0	0
CSAG3	0	0	0	0	0	0
MAGEA2	0	0	0	0	0	0
CSAG4	0	0	0	0	0	0
MAGEA12	0	0	0	0	0	0
CSAG1	0.605523	0.150013	23.0525	0	0	0.11178
MAGEA2B	0	0	0	0	0	0
CSAG2	0	0	0	0	0	0
MAGEA3	0	0	0	0	0	0
GABRQ	0.295853	0	6.97121	0.168513	0	1.07244
LOC105373370	0	0	0	0	0	0
MIR105-2	0	0	0	0	0	0
MIR767	0	0	0	0	0	0
MIR105-1	0	0	0	0	0	0
GABRA3	2.42861	0	0.0563597	10.7658	0.697802	1.39772
MAGEA10	0	0	0	0	0	0
MAGEA5	0	0	0	0	0	0
MAGEA10-MAGEA5	0	0	0	0	0	0
LOC105373369	0	0	0	0	0	0
MIR452	0	0	0	0	0	0
MIR224	0	0	0	0	0	0
GABRE	3.09113	0.0998869	8.11223	0.0561369	0.0454476	6.35628
MAGEA4	0	0	0	0	0	0
LOC105373368	0	0	0	0	0	0
CNGA2	0	0	0	0	0	0
FATE1	0	0	0	0	0	0
PRRG3	9.54732	0	0	0.488709	0	1.29592
PASD1	0	0	0	0	0	0
LOC105377213	0	0	0	0	0	0
LOC105373367	0	0	0	0	0	0
VMA21	13.5841	2.70899	11.5437	10.2026	10.3855	4.22405
LOC107985693	0	0	0	0.0348762	0	0
GPR50	0	0	0	0	0	0
GPR50-AS1	0	0	0	0	0	0
MIR4330	0	0	0	0	0	0
HMGB3	1.89684	1.47691	0.240533	2.49952	0	0.0250114
CD99L2	8.11699	8.73378	15.9544	21.1484	13.1738	14.4875
MTMR1	0.691233	0	1.74904	3.68373	2.57928	0.792015
MTM1	5.2541	0	6.65563	1.63953	2.19777	8.09271
MAMLD1	2.91539	0	0.0192763	4.08182	0.0550763	6.65665
MIR2114	0	0	0	0	0	0
LINC00894	0.0277833	0	3.78148	0	1.84772	12.2476
LOC101927685	0	0	0	0	0	0
CXorf40B	0.788685	0.812821	1.28192	0.647879	0.853444	0.361069
MAGEA8	0	0	0	0	0	0
MAGEA8-AS1	0	0	0	0	0	0
LINC00850	0	0	0	0	0	0
MAGEA9	0	0	0	0	0	0
HSFX1	0	0	0	0	0	0
MAGEA11	0	0	0	0	0	0
TMEM185A	0.141768	4.88894	7.38262	1.42118	0.0319601	0
HSFX2	0	0	0	0	0	0
MAGEA9B	0	0	0	0	0	0
LOC101928917	0	0	0	0	0	0
CXorf40A	0.0087289	0.0259501	0.0206619	0.154956	0.0196784	0.0193364
LINC00893	0	0	4.31701	0.510474	0	0
IDS2	0.863343	0	0	0.0901535	0.875843	0
IDS	195.376	16.056	55.6042	297.243	35.2464	148.97
LOC107985667	0	0	0	0	0	0
AFF2	2.55281	1.25856	1.61992	3.90223	0.531015	0.775628
FMR1NB	0	0	0	0	0	0
FMR1	15.172	14.7171	18.8105	23.3775	15.7689	10.6555
FMR1-AS1	0	0	0	0	0.16699	0
LOC105373349	0	0	0	0	0	0
LOC105373348	0	0	0	0	0	0
MIR514A3	0	0	0	0	0	0
LOC101928863	0	0	0	0	0	0
MIR514A2	0	0	0	0	0	0
MIR514A1	0	0	0	0	0	0
MIR510	0	0	0	0	0	0
MIR509-1	0	0	0	0	0	0
MIR509-3	0	0	0	0	0	0
MIR509-2	0	0	0	0	0	0
MIR514B	0	0	0	0	0	0
MIR508	0	0	0	0	0	0
MIR507	0	0	0	0	0	0
MIR506	0	0	0	0	0	0
MIR513A2	0	0	0	0	0	0
MIR513A1	0	0	0	0	0	0
MIR513B	0	0	0	0	0	0
MIR513C	0	0	0	0	0	0
LOC105373347	0	0	0	0	0	0
LOC101928832	0	1.29597	0	0	0	0
CXorf51A	0	0	0	0	0	0
CXorf51B	0	0	0	0	0	0
LOC101928808	0	0	0	0	0	0
MIR891A	0	0	0	0	0	0
MIR891B	0	0	0	0	0	0
MIR892B	0	0	0	0	0	0
MIR892A	0	0	0	0	0	0
MIR888	0	0	0	0	0	0
MIR890	0	0	0	0	0	0
MIR892C	0	0	0	0	0	0
LOC107985703	0	0	0	0	0	0
TMEM257	0	0	0	0	0	0
SLITRK2	4.73535	3.34491	1.239	8.10177	14.8882	12.4729
SPANXN1	0	0	0	0	0	0
UBE2NL	0	0	0	0	0	0
SPANXN2	0	0	0	0	0	0
SLITRK4	4.03995	0.2066	7.50112	6.67633	0.0208891	0.010263
SPANXN3	0	0	0	0	0	0
SPANXN4	0	0	0	0	0	0
LOC105373345	0	0	0	0	0	0
MAGEC2	0	0	0	0	0	0
MAGEC1	0	0	0	0	0	0
MAGEC3	0	0	0	0.0759396	0	0
SPANXD	0	0	0	0	0	0
LOC645188	0	0	0	0	0	0
SPANXA2	0	0	0	0	0	0
SPANXA1	0	0	0	0	0	0
SPANXA2-OT1	0	0	0	0	0	0
SPANXC	0	0	0	0	0	0
LDOC1	8.41965	12.1578	26.4071	20.0963	11.2532	2.19819
SPANXB1	0	0	0	0	0	0
MIR320D2	0	0	0	0	0	0
CDR1	2.79035	49.0642	0.080548	10.5891	3.91241	0.226142
LINC00632	3.95274	0.812065	6.96024	13.0875	7.31719	24.3464
LOC101928833	0	0	0	0	0	0
LOC105373344	0	0	0	0	0	0
SOX3	2.60019	0	0	1.11279	0	0
LOC105373343	0	0	0	0	0	0
LOC389895	0	0	0	1.11226	0	0
LOC728660	0	0	0	0	0	0
CXorf66	0	0	0	0	0	0
MIR505	0	0	0	0	0	0
ATP11C	4.42606	3.21265	9.6196	0.624252	1.2829	2.08827
MCF2	1.58576	0	0	2.44624	2.45777	0
F9	0	0	0	0	0	0
SRD5A1P1	0	0	0	0	0	0
FGF13-AS1	0	0	0	0	0	0
MIR504	0	0	0	0	0	0
FGF13	7.31622	8.28751	0	16.6063	1.67058	1.45915
LINC00889	1.21604	0	0	3.74602	0	0.13469
ZIC3	12.2541	0.0291442	0.881794	0.184266	0.198905	0
GPR101	0	0	0	0	0	0
SNORD61	0	0	0	0	0	0
RBMX	29.6325	37.2441	45.6598	11.3675	9.56001	19.4178
ARHGEF6	10.9535	7.57198	13.6042	6.10487	14.7566	10.3635
CD40LG	0	0	0	0	0	0
LINC00892	0	0	0	0	0	0
MIR934	0	0	0	0	0	0
VGLL1	0	0	0	0	0	0
HTATSF1	30.9503	15.4154	37.9697	24.106	32.2455	34.8178
BRS3	0	0	0	0	0	0
ADGRG4	0	0	0	0	0	0
MAP7D3	1.73372	0.59017	0	0.11056	1.64097	1.24598
FHL1	6.0361	15.137	0.413085	19.8956	7.63701	6.79933
SLC9A6	15.8157	4.22086	8.73398	22.4113	10.9979	10.6788
MMGT1	4.04711	13.9408	5.96585	7.38943	6.63797	3.30156
SAGE1	0	0.219201	0	0	0	0
CT45A10	0	0	0	0	0	0
CT45A9	0	0	0	0	0	0
CT45A8	0	0	0	0	0	0
CT45A7	0	0	0	0	0	0
CT45A2	0	0	0	0	0	0
CT45A6	0	0	0	0	0	0
CT45A5	0	0	0	0	0	0
CT45A3	0	0	0	0	0	0
CT45A1	0.636589	0	0	0	0	0
INTS6L	3.32253	3.00351	2.47773	1.50092	0.540053	3.02249
INTS6L-AS1	0	0	0	0	0	0
SMIM10L2A	3.50926	0.551726	4.07345	10.7469	9.50873	0.186869
LOC100506790	0	0	0	0	0	0
ZNF449	4.2422	1.05463	0.297399	0.463052	1.66613	3.04515
LOC105373342	0	0	0	0	0	0
LOC101928677	0	0	0	0	0	0
ZNF75D	1.68069	2.59382	2.52177	1.22757	0.652196	2.10569
CT55	0	0	0	0	0	0
LOC100287728	0	0	0	0	0	0
LINC00633	0	0	0	0	0	0
SMIM10L2B	2.71126	12.4742	0	10.3473	2.00103	5.57701
FAM127B	9.54227	0.312884	3.98598	5.93468	18.5858	0.155428
FAM127A	21.2488	5.2818	62.0726	35.0271	9.53257	33.4532
FAM127C	1.2176	0	18.3222	1.77096	0	0.048165
SMIM10	24.8643	8.29875	12.6021	0	4.15214	17.0849
LOC340581	0	0.410233	0	0	0	0
MOSPD1	8.74209	0	7.52477	0.995871	2.9383	0
FAM122C	0.0760594	0.0565291	0.0150031	0.64863	0.257202	0.0702032
FAM122B	4.90479	4.672	15.9459	8.04849	4.76143	13.9695
PLAC1	0	0	0	0	0	0
LINC00629	0	0	0	0	0	0
MIR424	0	0	0	0	0	0
MIR503	0	0	0	0	0	0
MIR503HG	0.112476	0	0	0	0	0
MIR542	0	0	0	0	0	0
MIR450A2	0	0	0	0	0	0
MIR450A1	0	0	0	0	0	0
MIR450B	0	0	0	0	0	0
HPRT1	18.7434	0.18574	0.0739448	21.4646	3.3804	0.069201
PHF6	3.13371	4.49838	4.8109	4.76826	3.99655	0.178504
CCDC160	0	0	0	0	4.65661	1.61494
MIR106A	0	0	0	0	0	0
MIR18B	0	0	0	0	0	0
MIR20B	0	0	0	0	0	0
MIR19B2	0	0	0	0	0	0
MIR92A2	0	0	0	0	0	0
MIR363	0	0	0	0	0	0
GPC3	0	12.1601	0.73226	0	0	0
GPC4	1.90428	0.318444	24.2845	2.23709	0.456132	0.0527299
TFDP3	0	0	0	0	0	0
LOC107983959	0	0	0	0	0	0
USP26	0	0	0	0	0	0
HS6ST2-AS1	0	0	0	0	0	0
HS6ST2	0.0723851	2.65405	0	1.49915	0.0407962	0
MBNL3	0.0271757	1.16569	0.358391	0.449992	0.100649	0.0301
RAP2C-AS1	0.0258347	0	0	0	0.0582416	0
RAP2C	7.30749	10.5579	2.34992	4.12531	3.59936	0.0453436
FRMD7	0	0	0	0	0	0
STK26	0.150436	0	0	0	0	0
FIRRE	2.08335	0	3.00173	0	3.09709	0.100327
OR13H1	0	0	0	0	0	0
LOC107985705	0	0	0	0	0	0
LOC102723546	0	0.0271735	0	0	0	0
IGSF1	1.27629	0	3.6658	0.0487591	0.385974	0.0861967
ARHGAP36	0.0274469	0	0.0974528	0.0573221	0	0
LINC01201	0	0	0	0	0	0
LOC105373338	0	0	0	0	0	0
ENOX2	0.092815	1.60959	7.08531	0.549219	2.77246	6.20242
LOC105373336	0	0	0	0	0	0
FAM45BP	0.0704995	0.419175	0.0417192	0.257664	0	0.585643
RBMX2	9.9515	20.3825	5.68354	10.8146	5.08692	0
GPR119	0	0	0	0	0	0
SLC25A14	5.18809	0	8.0106	4.20331	1.74768	0.0330251
ZNF280C	0.0188299	0	4.21202	2.10393	0.827776	0
AIFM1	4.53714	7.63267	0	3.65978	8.11544	4.45362
RAB33A	0.669238	2.88488	0	1.88688	0.377182	1.92726
ELF4	0	0.053846	0	0.47284	0	3.67123
BCORL1	0.444101	0	0.848141	1.80229	0.170656	2.19114
LOC105373335	0	0	0	0.922557	0.033195	0
UTP14A	4.08075	0.752692	3.10229	1.39969	1.77949	0.164959
ZDHHC9	16.6058	13.6702	35.944	7.97626	15.6012	19.391
SASH3	3.85457	0	0.0367904	0.486905	2.45274	2.85771
XPNPEP2	0	8.12202	0	0	0	0
LOC105373334	0	0	0	0	0	0
APLN	4.41483	0.0815206	18.3365	1.9185	0.0309093	5.77069
OCRL	5.05863	7.34141	12.0095	7.86111	3.89698	3.5806
SMARCA1	18.288	15.0428	1.75767	14.7548	11.1202	16.8486
LOC107985684	0	0	0	0.036612	1.0473	0.0388338
LOC107985699	0	0	0	0	0	0
LOC107985698	0.928815	0	0	0.117564	0	0
ACTRT1	0	0	0	0	1.79677	0
LOC105373333	0	0	0	0	0	0
LOC105373332	0	0	0	0	0	0
LOC107985709	0	0	0	0	0	0
LOC107985650	0	0	0	0	0	0
LOC107985666	0	0	0	0	0	0
PRR32	0	0	0	0	6.2485	0
DCAF12L1	0	0	0	0	0	0
LOC107985648	0	0	0.159743	0	0	0
DCAF12L2	0	0	0	0	0	0
LOC101928495	0	0	0	0	0	0
TEX13C	0	0	0	0	0	0
LOC105373331	0	0	0	0	0	0
TENM1	0.301728	3.55655	0.156625	1.84623	5.05388	1.60062
SH2D1A	0	0	0	0	0	0
STAG2	10.5286	2.99849	32.5617	9.03738	11.9852	8.85066
LOC101928402	0	0	0	0	0	0
XIAP	6.20952	4.44018	5.44832	8.10793	2.97501	2.17548
THOC2	14.1681	4.40997	16.5019	4.69306	6.60002	8.26389
GRIA3	6.92869	7.63832	3.19612	29.5692	36.6496	13.9983
LOC101928359	0	0	0	0	0	0
MIR3672	0	0	0	0	0	0
GLUD2	2.49885	0.281394	0.896204	2.84661	0.554805	2.80968
LOC105373328	0	0	0	1.32343	0	0.0342376
CT47A1	0	0	0	0	0	0
CT47A2	0	0	0	0	0	0
CT47A3	0	0	0	0	0	0
CT47A4	0	0	0	0	0	0
CT47A5	0	0	0	0	0	0
CT47A6	0	0	0	0	0	0
CT47A7	0	0	0	0	0	0
CT47A8	0	0	0	0	0	0
CT47A9	0	0	0	0	0	0
CT47A10	0	0	0	0	0	0
CT47A11	0	0	0	0	0	0
CT47A12	0	0	0	0	0	0
CT47B1	0	0	0	0	0	0
C1GALT1C1	0.74291	0.0690185	0	3.97585	3.19261	4.93712
MCTS1	0.0355045	1.12148	0.115557	1.31617	0.650336	0.707852
CUL4B	11.4017	8.04383	16.0972	9.11085	11.6776	12.9491
LAMP2	18.8433	14.6557	24.1184	21.9386	9.56391	32.9388
ATP1B4	0	0	0	0	0	0
TMEM255A	0.0204125	0	0.628129	0.724725	1.90974	0.293917
ZBTB33	12.1515	2.15266	8.82604	5.87521	1.0695	6.8586
NKAPP1	0	0	6.60424	1.40913	1.31553	0.282771
RHOXF2	0	0	0	0	0	0
LINC01402	0	0	0	0	0	0
RHOXF1	0	0	0	0	0	0
RHOXF2B	0	0	0	0	0	0
RHOXF1-AS1	0	0.0624875	0	0	0	0
RHOXF1P1	0	0	0	0	0	0
LOC105373323	0	0	0	0	0	0
NKAP	0.10556	5.49181	2.74854	3.85803	3.09366	0.350756
AKAP14	0	0	0	0	0	0
NDUFA1	113.873	179	83.318	45.7787	140.455	8.46218
RNF113A	0	0.101319	27.0252	1.85061	1.38298	0
UPF3B	7.71912	7.44151	12.81	6.04545	6.55726	18.5864
LOC107985694	0	7.05133	0	0	0	0
SNORA69	0	0	0	0	0	0
RPL39	0	0	0	0.220327	0.237832	0
SOWAHD	0	0	0	0	0	0
MIR766	0	0	0	0	0	0
SEPT6	3.63456	4.07408	6.27615	4.83752	0.856314	5.13108
NKRF	0.444641	0.201154	0.66353	6.62148	0.52299	1.15628
UBE2A	14.6873	12.8752	4.45716	11.6503	3.396	0.364982
CXorf56	6.61321	0.054012	0.602074	3.33905	5.11978	0.0402464
LOC107985719	0	0	0	0	0	0
SLC25A5	62.1658	25.5819	38.4141	68.0592	20.6532	3.69644
SLC25A5-AS1	0	1.57455	0.0338834	0.149477	2.71073	0
SLC25A43	0	0.66893	0	0	1.82614	3.28974
LOC101928336	0	0	0	0	0	0
LOC107985692	0.0126548	0	1.03344	0	0	0
PGRMC1	68.2281	19.448	40.1843	36.4651	8.15283	50.7201
KIAA1210	0.0547272	0	0	0	0	0
LONRF3	2.54582	0.424632	1.15352	3.05326	0.662954	0.967841
LINC01285	0	0	0	0	0	0
ZCCHC12	15.9929	0.0575608	0.0458309	15.1638	0	0.0857814
LOC101928242	0	0	0	0	0	0
IL13RA1	18.1732	12.5871	72.8718	2.95789	0.941059	21.6645
DOCK11	2.26715	0.592526	4.821	1.23575	2.99081	6.1536
MIR1277	0	0	0	0	0	0
WDR44	2.19812	5.25894	12.6857	7.60748	5.35659	9.27487
KLHL13	0	0	0.455989	0.851064	0.200439	0
LOC100126447	0	0	0	0	0	0
LOC105373320	0	0	0	0	0	0
CT83	0	0	0	0	0	0
SLC6A14	0	0	0	0	0	0
AGTR2	0	0	0	0	0	0
DANT2	0.65744	0.0574852	5.35517	0.363454	7.23628	0
LOC105373315	0	0	0	0	0	0
PLS3	26.4936	3.03858	21.0797	13.1036	5.79475	23.4262
PLS3-AS1	0.0427497	0	0	0.267845	0	0
LOC105373314	0	0	0	0	0	0
LOC107985681	0	0	0	0	0	0
LUZP4	0	0	0	0	0	0
RBMXL3	0	0	0	0	0	0
LRCH2	0.299392	0	0.826796	2.73929	1.43025	0.1737
IL13RA2	0	0	0	0	0	0
MIR448	0	0	0	0	0	0
MIR1911	0	0	0	0	0	0
LOC105373313	0	0	0	0	0	0
MIR1298	0	0	0	0	0	0
MIR1264	0	0	0	0	0	0
MIR1912	0	0	0	0	0	0
MIR764	0	0	0	0	0	0
SNORA35	0	0	0	0	0	0
HTR2C	0.0365164	0	0.108046	1.22022	0	5.27819
LOC102724491	0	0	0	0	0	0
XACT	0	0	0	0	0	0
LOC101928437	0	0	0	0	0	0
LOC107985651	0	0	0	0	0	0
MIR4329	0	0	0	1.30024	0	0
AMOT	15.9703	8.15095	27.0039	17.5865	23.7044	38.6309
LHFPL1	0	0	0	1.07442	0.178427	0
ZCCHC16	0	0	0	0	0	0
TRPC5OS	0	0	0	0	0	0
TRPC5	0.144219	0	0.136551	1.71683	0.0325127	0.303502
ALG13	0.919205	1.12452	5.247	2.59079	3.30093	9.17207
LINC00890	0	0	0	0	0	0
DCX	0.0182526	0	0	2.69699	0.0102871	0
CAPN6	0	0	0	0	0	0
PAK3	6.32249	1.42373	2.01591	12.1943	0.861586	5.58136
CHRDL1	6.14317	0.315968	3.09443	9.94424	16.2452	2.44858
TDGF1P3	0	0	0	0	0	0
RGAG1	0	0	0	0	0.572621	0
LOC105373312	0	0	0	0	0	0
SNORD96B	0	0	0	0	0	0
AMMECR1	0	1.713	0	0.672023	0	0.165769
LOC101928589	0	0	0	0	0	0
MIR3978	0	0	0	0	0	0
MIR652	0	0	0	0	0	0
TMEM164	0.118357	0.564831	2.24864	1.02127	1.63605	3.04273
LOC105373311	0	0	0	0.539079	0	0
ACSL4	12.9528	1.00689	3.01127	15.9412	1.73194	8.41767
KCNE5	0	2.69101	0	0	0.0680215	0
NXT2	0.873418	0	1.80901	0.912056	0.461492	0.453471
GUCY2F	0	0	0	0	0	0
MIR6087	0	18.773	247.7	45.2166	30.5055	35.9704
LOC101928358	0	0	0	1.6976	0	0
IRS4	0.139544	0	0	0.156926	0.0120995	0
COL4A5	2.88136	0.127037	1.19934	2.33311	10.4592	1.93378
COL4A6	0	0.0779241	0	0.131381	0	0.789673
ATG4A	5.44422	0.0821577	7.81714	0.865744	0.155754	8.50941
PSMD10	41.2825	40.9095	2.72548	13.0206	9.74989	2.364
VSIG1	0	0	0	0	0	1.31282
TEX13B	0	0	0	0	0	0
LOC105373310	0	0	0	0.345301	0	0
LOC101928335	0	0	0	1.54598	0	0
MID2	0.7473	0.204909	3.23728	0.772783	0.196277	0.0321443
TSC22D3	12.9659	95.5963	66.1913	7.43186	51.3718	10.4627
PRPS1	4.22349	7.55797	8.00754	12.8456	2.44969	8.17509
LOC105373308	0	6.20553	0	0	0	0
FRMPD3	1.25003	0.69679	1.84932	1.3403	2.88097	1.86666
FRMPD3-AS1	0	0	0	0	0	0
PIH1D3	0	0	0	0	0	0
NUP62CL	0	0	0	0	0	0
RBM41	2.32704	3.72877	3.03208	2.59719	1.64842	3.71247
MORC4	6.66827	4.70975	0.392155	1.01638	0.817006	0.573433
CLDN2	0	0	0	0	0	0
RIPPLY1	0	0	0	0	0	0
TBC1D8B	0.182368	0.938354	0	0.439466	0.0158127	0.0155378
RNF128	0.103672	0.115577	0	0.541291	0	0.028707
MIR548AN	0	0	0	0	0	0
CXorf57	2.21922	0	0	0.260115	1.04654	0.0250818
LOC105373306	0	0	0	0	0	0
MUM1L1	0.0197689	0.0587707	0.0233971	2.51849	0.0222834	2.51805
SERPINA7	0	0	0	0	0	0
LOC105373305	0	0	0	0	0	0
LOC105373304	0	0	0	0	0	0
NRK	0	0	0	0	0	0
LOC105373303	0	0	0	0	0	0
LOC107985680	0	0	0	0	0	0
TEX13A	0	0	0	0	0	0
IL1RAPL2	0	0	0	0.0178909	0	0
ESX1	0	0	0	0	0	0
FAM199X	15.404	17.1986	3.36555	16.362	8.25346	6.36304
LOC286437	11.2027	1.46765	12.6295	3.72759	9.46004	0.336493
ZCCHC18	1.14612	0.429749	0.171087	0.582239	0.58194	0
SLC25A53	0.657074	0	0	0.873271	0.0538656	0
LOC100101478	0	0	0	0	0	0
LOC107985662	0	0	0	0	0	0
H2BFM	0	0	0	0	0	0
H2BFWT	0	0	0	0	0	0
LOC107987334	0	0	0	0	0	0
H2BFXP	0	0	0	0	0	0
TMSB15B	0	0	0	0	0	0
LL0XNC01-116E7.2	0	0	0	0	0	0
RAB9B	2.42018	0	0.798717	5.17598	0.734467	8.19647
PLP1	532.897	98.1067	445.045	374.375	284.069	486.935
LOC107985661	0	0	0	0.624368	0	0
TMEM31	0	0	0	1.38728	0	0
GLRA4	0	0	0	0.0427791	0	0
MORF4L2-AS1	0	3.01779	0	0	0	0
MORF4L2	57.4802	7.69149	73.1094	64.1697	16.9552	40.5184
TCEAL1	8.73743	0.306797	23.3691	13.5063	5.97133	0.0762019
TCEAL3	53.8296	77.6786	60.175	46.692	86.8961	90.7822
LOC105373302	0	0.16826	0	0.118204	0	0.376131
TCEAL4	53.5832	46.103	130.027	42.2862	83.2441	31.8052
LOC107983972	0	0	0	0.628864	0	0
LOC105373300	0	0	0	0	0	0
RAB40A	0	0	0	0.225899	0.452856	0
LL0XNC01-250H12.3	0.00871256	0.686389	0.360906	0.018196	0.0687455	0.115801
BEX3	169.761	58.4265	86.2402	159.885	77.4249	103.922
TCEAL9	21.5942	20.0315	49.0012	5.93407	5.76496	27.6045
TCEAL7	5.36247	0.442835	0.0881482	17.4991	17.7979	11.6315
BEX2	65.1771	19.22	5.96117	47.6501	42.3688	1.6653
TCEAL5	30.4797	4.73351	38.5864	63.1019	45.8944	13.1007
TCEAL8	12.9838	48.7913	1.20862	20.0325	8.46873	52.8377
BEX4	39.7897	22.6536	31.9935	73.0905	42.9854	51.4803
NXF3	0	0	0	0	0	0
BEX1	64.6125	8.84205	38.7211	210.445	8.20795	5.2254
RAB40AL	0	0	0	0	0	0
LINC00630	10.1895	0.186223	0	3.31417	2.49482	0
BHLHB9	9.56135	0.0613928	2.71295	6.27524	2.21137	4.46024
GPRASP2	1.06755	0	0	0.464489	0.125348	0
GPRASP1	21.3985	23.8505	6.82565	30.6929	17.6196	20.4124
ARMCX5-GPRASP2	0	0	0	0	0	0.198821
ARMCX5	0	0.0430856	7.92458	1.24099	0.0980178	0.353152
NXF4	0	0	0	0	0	0
TMSB15A	0	0	0	0	0	0
TCP11X2	0	0	0	0	0	0
NXF2B	0	0	0	0	0	0
NXF2	0	0	0	0	0	0
TCP11X1	0	0	0	0	0	0
BEX5	16.4295	0	15.6382	56.2799	7.93684	3.27361
LOC105373299	0.647191	0	0	0	0	0
TCEAL6	14.7152	0.428888	0.478083	26.6346	10.4075	18.5996
TCEAL2	16.1396	3.93876	28.7001	63.4733	25.6143	48.2038
ZMAT1	0.394215	16.9717	17.1593	4.87886	17.1983	14.1502
NXF5	0	0	0	0	0	0
ARMCX2	10.0066	9.08251	14.9175	14.2098	13.8081	3.17135
ARMCX3	13.3752	3.13828	11.5327	14.6574	5.0473	21.8941
ARMCX6	0	0.814532	0	1.19211	4.27225	0
ARMCX1	6.7719	3.25306	4.88706	6.98524	11.543	0.365883
ARMCX4	1.99443	0.812461	5.27151	2.96309	1.19288	4.77232
HNRNPH2	0.591347	0	0	0.0771883	0	0
GLA	0	0	0	1.5647	3.78338	0
RPL36A	0	0	4.42107	0.0317132	0	0
RPL36A-HNRNPH2	0	0	0	0	0	0
BTK	0	0	0	1.64053	0	0.126552
TIMM8A	5.67837	0	5.56183	6.08292	0.220712	0.759066
TAF7L	0	0	0	0.485487	0	0
DRP2	0.315867	0.0902922	0.0143784	7.76393	1.24616	0.242208
CENPI	0	0	0.551274	0	0.165011	0
TMEM35A	23.9051	0.444171	1.97037	9.31642	11.3076	0
TRMT2B	0.510941	3.89737	2.19608	2.58348	3.27372	1.05738
ARL13A	0	0	0	0	0	0
XKRX	0.2084	0.132761	0.229031	0.10881	0.453037	0
NOX1	0	0	0	0	0	0
CSTF2	0.0282719	6.51383	15.1243	1.5647	3.37802	2.41119
SYTL4	2.66466	4.52671	4.31888	0.205606	3.95055	1.86098
SRPX2	2.62393	0	9.02987	0.379386	0	9.12127
TSPAN6	5.95555	6.91792	8.93911	1.48268	5.97953	0.152897
LOC105373298	0	0	0	0	0	0
TNMD	0	0	0	0	0	0
PCDH19	3.04474	2.64008	0.911614	5.53563	2.07352	1.02376
XRCC6P5	0.0406466	0	0	0	0	0
LOC105373297	0	0	0	0	0	0
DIAPH2-AS1	0	0	0	0	0	0
RPA4	0	0	0	0	0	0
DIAPH2	1.67227	0.922544	8.50848	3.07844	3.8477	0.496472
LOC105373296	0	0	0	0	0	0
LOC107985714	0	0	0	0	0	0
LOC105373294	0	0	0	0	0	0
BRDTP1	0	0	0	0	0	0
MIR548M	0	0	0	0	0	0
LOC107985710	0	0	0	0	0	0
LOC107985647	0	0	0	0	0	0
LOC107985704	0	0	0	0	0	0
FAM133A	0.0131245	0.0195088	0.0155332	1.30198	0.547373	0
NAP1L3	5.28899	0	7.01845	24.368	6.32306	16.2962
PCDH11X	1.35312	0	0.0497347	3.42273	0.198943	1.65697
LOC105373293	0	0	0	0	0	0
PABPC5	0	0	1.6695	1.79439	0	0
PABPC5-AS1	0.881859	0	0	0	0	0
LOC107985700	0	0	0	0	0	0
LOC105373292	0	0	0	0	0	0
TGIF2LX	0	0	0	0	0	0
LOC102724150	0	0	0	0	0	0
LOC107985653	0	0	0	0	0	0
CPXCR1	0	0	0	0	0	0
LOC107985713	0	0	0	0	0	0
KLHL4	3.97579	0.82868	0	3.04864	2.71205	3.1199
DACH2	2.4072	0	0	2.32449	4.25973	0.0286691
MIR361	0	0	0	0	0	0
CHM	4.36	1.41196	7.77966	5.08851	1.67032	2.30411
MIR1321	0	0	0	0	0	0
POF1B	0	0	0	0	0	0
ZNF711	3.93661	1.06607	0.8111	8.53772	5.49727	9.1794
LOC101928128	0	0	0	0	0	0
LOC105369163	0	0.108829	0	0	0	0
SATL1	0	0	0	0	0.0691304	0
APOOL	6.20349	4.63019	2.7025	7.09814	6.99256	2.00283
UBE2DNL	0	0	0	0	0	0
HDX	1.85847	0	1.28442	0.70828	1.66672	0.105177
MIR548I4	0	0	0	0	0	0
RPS6KA6	3.58161	0.0267531	0.415375	1.6351	0.476753	1.41537
CYLC1	0	0	0	0	0	0
POU3F4	1.05595	19.4457	0	3.06295	18.6475	0
LOC107985635	0	0	0	0	0	0
LOC105373288	0	0.826486	0	0	0	0
LOC105373287	0	0	0	0	0	0
LOC105373286	0	0	0	0	0	0
LOC105373285	0	0	0	0	0	0.421663
LOC105373284	0	0	0	0.490748	1.16134	0
SH3BGRL	27.6992	26.8405	66.6772	16.9701	8.58924	15.7199
HMGN5	1.4116	3.89677	9.49897	3.91674	5.95545	5.00318
LOC105373283	0	0	0	0	0	0
BRWD3	5.24183	4.88253	6.80322	2.80117	3.02371	12.8018
FAM46D	0	0	0	0	0	0
CHMP1B2P	0	0	0	0	0	0
TBX22	0	0	0	0	0	0
LOC105373282	0	0	0	0	0	0
ITM2A	219.666	106.763	389.203	16.0574	3.74915	26.749
GPR174	0	0	0	0	0	0
LOC107985690	0.053065	0	0.565238	0	0	0
P2RY10	0	0	0	0	0	0
MIR4328	0	0	0	0	0	0
LPAR4	0	0	0	0	0.084752	0
ZCCHC5	0	0	0	0	0	0
LOC107985670	0	0	0	0	0	0
CYSLTR1	1.5425	0	3.29324	0.347413	0	0
LOC107985669	0	0	0	0	0	0
TAF9B	13.5125	1.41723	14.9808	3.81079	2.92766	6.95523
PGK1	34.4431	17.4094	54.3239	55.9314	29.406	25.7428
PGAM4	0	0	0	0	0	0
ATP7A	2.60171	0.816601	2.52716	1.21228	0.163574	6.0274
COX7B	19.5812	43.5156	19.7332	32.5945	3.05947	36.9345
MAGT1	16.9471	0.457423	14.4643	2.77732	2.45288	19.4768
ATRX	18.6429	19.8454	45.7395	21.5912	12.2029	24.8944
FGF16	0	0	0	0	0	0
LOC105373254	0	0	0	0	0	0
MIR325	0	0	0	3.76805	0	0
MIR384	0	0	0	0	0	0
MIR325HG	0	0	0	0	0	0
MAGEE1	4.41912	0.213042	0	15.091	7.88919	6.74668
PBDC1	0.740083	8.10069	6.6888	5.76104	7.05296	0
LOC107985665	0	0	0	0	0	2.53529
MAGEE2	0	0	0	1.22708	0	0.607387
TTC3P1	0.7999	0.206784	10.4961	3.19588	0.666434	9.28347
LOC107985664	0.0132802	2.94131	0	0.0138677	1.87118	1.04436
ZDHHC15	0.0478027	0.525815	0.463924	0.658909	0.355629	1.87431
UPRT	3.25684	0	0.744332	1.99364	1.84821	0.0248779
LOC107985663	0	0	0	0	0	0
ABCB7	7.30891	1.19559	8.89868	4.41866	2.75934	1.78176
KIAA2022	0.475343	0.112154	0.0892992	5.27887	2.2708	0.242354
RLIM	9.09099	3.42468	3.83916	12.2117	6.36592	13.3765
SLC16A2	13.7274	55.63	33.7318	9.07344	4.98137	3.5706
LOC105373252	0	0	0	0	7.02871	0
ZCCHC13	0	0	0	0	0	0
MIR374A	0	1.82516	0	0	0	0
MIR545	0	0	0	0	11.2813	0
MIR374C	0	0	0	0	0	0
MIR374B	0	0	0	0	0	0
MIR421	0	0	0	0	0	0
FTX	3.75239	1.00399	6.75044	1.68491	0	13.2166
JPX	0	0	0	1.43555	2.56281	0.175693
XIST	0.201757	97.2429	114.531	0.167588	81.6852	141.008
TSIX	0	0.216493	0.356054	0.00249324	0.0161479	0.214208
CHIC1	2.83802	0.0211988	7.98369	6.73875	0.948449	1.67438
MAP2K4P1	0	0	0	0.0727193	0	7.4047
CDX4	0	0	0	0	0	0
NAP1L2	7.48159	4.13211	11.2512	53.4694	5.2611	13.9125
NAP1L6	0.0432516	0	0	0	0	0.287435
LOC101928380	0	0	0.053934	0	0	0
PABPC1L2A	3.08914	0	0	4.32936	0.183267	0
PABPC1L2B	0	0	0	4.02839	0.452961	0
PABPC1L2B-AS1	0	0	0	0	0	0
FAM226A	0	0	0	0	0	0
LINC00684	0	0	0	0	0	0
DMRTC1	0	0	0	0	0	0
LOC105373251	0	0	0	0	0	0
LOC100132304	0	0	0	0	0	0
DMRTC1B	0	0	0	0	0	0
FAM226B	0	0	0	0	0	0
LOC101928259	0	0	0	0	0	0
PHKA1	2.44202	16.6262	4.7771	2.19331	7.64465	3.76991
HDAC8	1.81492	0	1.26811	1.94088	0.739437	0.871902
LOC105373250	0	0	0	0	0	0
CITED1	0	0.162537	3.23537	0.0570917	0	0
RPS4X	225.177	106.119	306.234	80.1499	92.459	103.86
ERCC6L	0	0	0	0	0	0
PIN4	11.436	4.27519	4.17393	3.82569	5.40325	0.303391
FLJ44635	0.272739	0.868739	1.89066	0.0813726	0.0439187	0.690485
RGAG4	3.52484	8.54067	4.12354	6.97858	17.3397	3.88157
RPS26P11	0	0	0	0	0	0
NHSL2	4.27974	2.2274	3.11706	1.72282	1.64643	0.13831
LOC100132741	0	0	0	0	0	0
CXorf49B	0	0	0	0	0	0
CXorf49	0	0	0	0	0	0
LINC00891	0	0	0	0	0	0
LOC101059915	0	0	0	0	0	0
LOC100129291	0	0	0	0	0	0
CXCR3	0	0	0	0	0	0
ACRC	0.0476327	0.708035	0	1.86525	0.0536915	0
OGT	13.3524	3.24287	9.70651	14.3438	10.6107	29.0637
INGX	0	0	0	0	0	0
TAF1	7.37592	7.09781	17.2878	3.51476	9.0947	8.38367
ITGB1BP2	0	0	0.238477	0	0	0
NONO	19.6153	29.0346	45.1627	14.1718	22.7607	13.1756
LOC105373247	0	0	0	0.338779	0	0
ZMYM3	2.2518	0.475338	1.05657	6.56725	11.5046	5.81466
GJB1	0.41527	0.54869	2.45743	1.97547	14.7189	1.78872
LOC107985688	0	0	0	0	0	0
NLGN3	2.07831	26.1425	1.39674	6.37987	29.7483	5.06659
MED12	4.35118	12.087	7.31177	2.72885	6.30597	4.65079
IL2RG	0	0	0	0	0	0
CXorf65	0	0	0	0	0	0
FOXO4	11.2535	3.94453	11.8649	10.4171	10.2753	21.8808
SNX12	15.8091	14.5841	2.05161	12.9606	13.4432	7.87196
SLC7A3	0	0	0	0.380951	0	0
TEX11	0	0	0	0	0	0
DLG3-AS1	0	0	0	0	0	0
DLG3	3.41245	2.86061	1.9959	11.9747	7.36875	0.46147
LOC105373244	0	0	0	0.0868732	0	0
GDPD2	3.52369	1.81507	5.45044	1.9673	0.117977	4.01879
KIF4A	0	0	0	0.0615311	0.487077	0
PDZD11	0.560598	0	24.4163	5.26858	1.45338	2.85624
RAB41	0	0	0	0	0	0
ARR3	0	0	0	0	0	0
P2RY4	0	0	0	0	0	0
AWAT1	0	0	0	0	0	0
DGAT2L6	0	0	0	0	0	0
LOC107985683	0	0	0	0	0	0
IGBP1	17.2359	0	36.0018	6.46453	5.57245	7.79409
OTUD6A	0	0	0	0	0	0
AWAT2	0	0	0	0	0	0
MIR676	0	0	0	0	0	0
EDA	0.00776039	0	0	0.113452	1.59204	0.00859546
FAM155B	0.406466	0	0.0400888	1.33229	2.3672	0
LINC00269	0	0	0	0	7.15399	0
PJA1	6.69187	0.228144	5.74022	16.0593	5.50159	0.373998
LOC107985646	0	0	0	0	0	0
LOC105373242	0	0	0	0	0	0
LOC102723911	0	0	0	0	0	0
EFNB1	0.796214	7.69294	1.72764	3.51975	4.96612	0.205775
STARD8	14.8898	10.8396	20.8541	0.584398	2.48507	0.920402
YIPF6	6.35346	18.5497	6.92926	5.5816	3.66635	12.393
OPHN1	3.05742	3.26572	4.26121	5.06816	2.9661	5.40347
LOC105373241	0	0	0	0	0	0
AR	1.41933	6.02615	0	1.05622	3.14457	0.00903483
LOC105373240	0	0	0	0	0	0
EDA2R	0.036158	2.01551	4.68597	0.226545	2.79187	0.380464
HEPH	7.12925	4.3539	12.3622	5.27087	7.3093	8.99823
VSIG4	5.76738	0	21.0027	3.41136	0	36.3178
MIR223	0	0	0	0	0	0
LOC107985679	0	0	0	0	0	0
MSN	56.2865	44.3463	159.017	15.0853	26.4828	51.896
FRMD8P1	0	0	0	0	0	0
LAS1L	7.92028	12.1009	15.0695	4.75301	11.4591	2.55403
ZC3H12B	0.0178623	0	0.13389	2.61134	0.65101	0.270386
ZC4H2	0.527716	5.6148	13.1488	2.6683	0.72007	0.0307633
LOC105373239	0	0	0	0	0	0
MTMR8	0	0	0	0.242849	0	3.97418
ASB12	0	0	0	0	0	0
AMER1	1.14133	0.0155645	0.0371782	1.94628	0.849805	2.30794
MIR1468	0	0	0	0	0	0
ARHGEF9-IT1	0	0	0	0	0	0
ARHGEF9	12.4004	7.90533	10.7436	29.9259	9.94105	5.59455
LINC01278	14.3362	4.46233	22.2606	7.77307	7.83814	2.71433
SPIN4	4.04192	0.287622	0	3.63701	1.98721	3.28621
LOC105377212	0	0	0	0	0	0
LOC105377211	0	0	0	0.0170045	0	0
ZXDA	3.60149	0.580795	0.502651	0.51445	0.555321	0.79028
NLRP2P	0	0	0	0.375743	0	0
LOC107985708	0	0	0	0.564977	0	0
ZXDB	1.84898	0.232916	5.1741	3.10887	2.01352	0
SPIN2A	0	0	0	0	0	0
FAAH2	0.165317	1.90917	3.53689	0.424935	1.14674	0
SPIN2B	4.33155	0	0	1.00103	0.640331	1.37638
SPIN3	4.58064	0.10982	0	4.79871	0.966034	8.6414
UQCRBP1	1.55293	0	0	0	0	0
LINC01420	1.14648	9.08896	14.3228	9.17851	6.89232	29.7709
UBQLN2	33.6503	23.5679	15.704	50.5881	17.4638	14.0949
KLF8	0.00653555	0.378875	1.57021	0.880382	0.324142	0.253359
RRAGB	5.48868	0.0272864	0.977665	2.45361	1.55188	0.0609963
XAGE-4	0	0	0	0	0	0
FOXR2	0	8.38695	0	0	0	0
LOC101928692	0	0	0	0	0	12.0601
USP51	3.30456	4.77407	5.31729	0.71729	2.3019	2.81709
MAGEH1	16.0684	0.532748	12.1599	18.2763	5.65589	8.998
MIR4536-1	0	0	0	0	0	0
MIR4536-2	0	0	0	0	0	0
LOC100421746	0	0	0	0	0	0
PAGE3	0	0	0	0	0	0
PAGE5	0	0	0	0	0	0
SNORA109	0	0	0	0	0	0
MTRNR2L10	0.0788638	0.117227	0.093338	0.0823526	0.0888951	0
FAM104B	0	9.86896	0.0278647	4.4745	6.07728	0
PAGE2	0	0	0	0	0	0
PAGE2B	0	0	0	0	0	0
ALAS2	0	0	0	0	0	0
APEX2	3.84008	0.250904	11.0375	0.308458	4.70907	0
PFKFB1	0	0	0	0	0.155462	0
TRO	14.6373	3.94282	0.153138	5.33704	1.23972	11.0531
SNORA11	0	0	0	0	0	0
MAGED2	37.9244	19.4683	51.1874	13.2633	11.5185	27.9371
ITIH6	0	0	0	0	0	0
LOC107985712	0	0	0	0	0	0
GNL3L	3.42842	7.00154	5.52659	2.83644	8.39412	0.676084
FGD1	1.26147	0	0.83216	1.68438	1.77158	0
TSR2	48.5067	66.6478	43.9849	39.9228	42.2673	46.6318
WNK3	1.40097	1.46796	0	1.21512	1.41521	0.101752
FAM120C	2.09178	3.99106	4.17542	4.11868	5.68934	7.31947
PHF8	3.93992	0.907583	4.14492	3.26009	3.71388	2.18194
MIRLET7F2	0	0	0	0	0	0
MIR98	0	0	0	0	0	0
HUWE1	30.313	19.421	39.8363	26.8183	27.5267	24.5484
HSD17B10	0.734424	31.1129	4.34608	4.50562	7.76102	46.0618
RIBC1	0	0	0	0	0	0
MIR6857	0	0	0	0	0	0
SMC1A	14.0489	22.643	19.683	7.14924	11.3902	9.02279
IQSEC2	4.27979	0.616231	0.685472	5.63414	4.75545	0.992632
MIR6894	0	0	0	0	0	0
MIR6895	0	0	0	0	0	0
KDM5C	3.57907	16.0085	12.3623	7.70063	5.96007	7.20982
KANTR	0	0.216493	0	0.608351	0.0410426	0
TSPYL2	22.1314	23.7131	13.3788	41.8643	41.0027	25.6131
GPR173	1.77611	0.0889918	2.85789	2.33398	2.24947	8.44362
FAM156A	0	0	0	0	0	0
LOC105373213	0	0	0	0	2.19291	0
FAM156B	0	0	0	0	0	0
XAGE3	0	0	0	0	0	0
XAGE5	0	0	0	0	0	0
SPANXN5	0	0	0	0	0	0
SSX2B	0	0	0	0	0	0
SSX2	0	0	0	0	0	0
SSX7	0	0	0	0	0	0
SSX8	0	0	0	0	0	0
XAGE1E	0	0	0	0	0	0
XAGE1B	0	0	0	0	0	0
XAGE2	0	0	0	0	0	0
MIR8088	0	0	0	0	0	0
LOC105377209	0	0	0	0	0	0
SNORA11D	0	0	0	0	0	0
MAGED4	0	0	0	0	0	0
SNORA11E	0	0	0	0	0	0
MAGED4B	0	0	0	0	0	0
LOC105377208	0	0	0	0	0	0
LOC401589	0	0	0	0	0	0
MAGED1	9.76688	10.9055	14.0287	19.0332	28.841	17.9028
GSPT2	3.07311	2.03023	10.6175	6.22363	3.88389	0.0343818
CENPVP1	0	0	0	0	0	0
CENPVP2	0	0	0	0	0	0
LOC105373205	0	0	0	0	0	0
LINC01496	0	0	0	0	0	0
NUDT11	6.38326	4.99099	0	11.7516	10.4393	0.0408679
CXorf67	0	0	0	0.671747	0.362557	0
NUDT10	2.13027	0	0	7.2964	2.01704	0
LOC105373204	0	0.00692951	0	0	0.0157643	0
LINC01284	0	0	0	0.378349	0.952951	0
LOC105373202	0	0	0	0	0	0
BMP15	0	0	0	0	0	0
SHROOM4	6.55658	4.53893	10.7263	0.800984	2.41212	2.04551
DGKK	0	3.72166	0	0	6.94287	0.0130195
CCNB3	0	0	0	0	0.0201724	0.0396435
AKAP4	0	0	0	0	0	0
MIR502	0	0	0	0	0	0
MIR660	0	0	0	0	0	0
MIR500B	0	0	0	0	0	0
MIR501	0	0	0	0	0	0
MIR362	0	0	0	0	0	0
MIR500A	0	0	0	0	0	0
MIR188	0	0	0	0	0	0
MIR532	0	0	0	0	0	0
CLCN5	0	0	0.0688886	0.321269	1.85581	0.0184198
USP27X	0.229287	0	3.64409	3.07838	4.02446	0
USP27X-AS1	0	0	0	0.0403132	0	0
PAGE4	0	0	0	0	0	0
PAGE1	0	0	0	0	0	0
GAGE1	0	0	0	0	0	0
GAGE2A	0	0	0	0	0	0
GAGE12H	0	0	0	0	0	0
GAGE12G	0	0	0	0	0	0
GAGE12F	0	0	0	0	0	0
GAGE12E	0	0	0	0	0	0
GAGE12D	0	0	0	0	0	0
GAGE12C	0	0	0	0	0	0
GAGE12B	0	0	0	0	0	0
GAGE13	0	0	0	0	0	0
GAGE12J	0	0	0	0	0	0
GAGE10	0	0	0	0.164558	0	0
PPP1R3F	5.61982	1.25876	0.273339	7.40588	2.47312	0.62885
FOXP3	0	0	0.344508	0	0	0
CCDC22	3.12605	2.94669	7.85077	1.63217	2.87911	0
CACNA1F	0	0	0	0	0	0
SYP-AS1	0	0	0	0	0	0
SYP	55.9216	41.6433	2.75234	135.687	55.0479	33.2435
PRICKLE3	2.26369	0	1.84644	2.01245	0.620666	0
PLP2	7.75346	22.048	8.37853	1.23207	0.56998	0.186691
MAGIX	0.0244554	0	0	0.255373	0	0.81261
LOC105373195	0	0.0447815	0.0534837	1.13253	0.220731	4.13768
GPKOW	5.2589	2.95781	2.74757	3.85892	5.12676	5.98222
WDR45	6.55501	16.795	9.39135	4.45825	7.14574	20.6347
PRAF2	9.86798	36.3692	13.439	13.41	8.15192	3.06934
CCDC120	0.540528	0.119032	2.36938	0.857112	0.090264	0
TFE3	12.7576	6.47346	4.21438	13.3754	9.26923	20.2025
GRIPAP1	17.5834	20.8977	14.5071	19.5676	11.8302	8.89191
KCND1	0.278284	0.957935	0	0.336478	0	0.600235
OTUD5	15.5111	9.93866	27.9764	13.6818	10.6072	8.60255
PIM2	7.88259	0	32.1981	2.53271	2.41496	0.0447734
SLC35A2	0.291963	0.694379	12.0596	1.82927	0.82275	0.32338
PQBP1	13.8746	7.22718	3.64913	6.19163	9.02277	2.95532
TIMM17B	9.16211	21.5037	0	2.01419	0	3.20464
PCSK1N	6.18928	5.84326	0	33.5381	18.2899	26.958
ERAS	0	0	0	0	0	0
HDAC6	5.29193	9.98143	1.42106	4.55085	11.7463	11.0496
GATA1	0	0	0	0	0	0
GLOD5	0	0	0	0	0	0
SUV39H1	0.144691	0	0.239746	0.362621	0.652383	0.416679
LOC107985696	0	0	0	0	0	0
WAS	2.61116	0.0554478	0	0.545334	0.210235	5.90822
LOC107985695	0	0	0	0	0	5.83787
WDR13	4.44554	6.65492	6.56748	17.5482	10.484	3.63182
RBM3	2.93225	6.25626	37.3719	4.33258	3.62001	14.0516
TBC1D25	0.185533	4.65386	0.0548961	3.94746	3.79052	6.52454
EBP	0.91692	6.70118	0.0904338	3.43098	0.602904	2.45433
PORCN	1.86856	0.11573	5.62091	1.70732	2.67668	0
LOC101927635	0	0	0	0	0	0
FTSJ1	3.66563	0.0534192	19.14	3.9779	6.72445	0.278633
SLC38A5	28.2236	67.3041	50.9985	1.30024	7.86834	5.433
SSX4B	0	0	0	0	0	0
SSX4	0	0	0	0	0	0
SSX3	0	0	0	0	0	0
SSX9	0	0	0	0	0	0
SSX1	0	0	0	0	0	0
SSX5	0	0	0	0	0	0
SPACA5B	0	0	0	0	0	0
SSX6	0	0	0	0	0	0
ZNF630	1.48965	0	1.61913	0.698411	3.46107	0
ZNF630-AS1	0	0	0	0	0	0
SPACA5	0	0	0	0	0	0
ZNF182	1.61898	0.401089	3.30967	0.768456	2.43322	0
ZNF81	2.92054	0.0770063	1.81642	1.43358	4.24825	4.77691
CXXC1P1	0	0	0	0	0	0
UXT-AS1	0	0	0	1.79733	0	0
UXT	21.1041	0	20.2553	4.6049	0.591754	0
ELK1	9.38239	0.0449884	8.74022	13.59	3.68448	10.9284
CFP	0	0	0	0	4.05853	6.72974
MIR4769	0	0	0	0	0	0
TIMP1	18.5834	10.8615	14.7873	0.0471006	6.81291	5.3456
SYN1	20.1049	0.0818761	7.85554	58.295	8.97173	29.0403
ARAF	2.09816	3.175	7.89717	0.750065	3.06817	2.05177
LINC01560	5.98291	0.0523134	3.04066	2.13153	4.00669	0.0389807
ZNF41	3.38917	0.175059	3.45366	1.63974	2.74351	0.289874
SNORA11C	0	0	0	0	0	0
ZNF157	0	0.542701	0	0	2.64561	0
USP11	28.267	7.18277	17.4831	51.113	17.9491	29.2011
CDK16	4.08789	1.0777	8.87299	13.7244	4.92084	3.02421
LOC105373194	0	0	0	0	0	0
INE1	0	0	0	0	1.08103	0
UBA1	8.02751	10.7608	15.5156	10.1371	15.1511	11.522
RBM10	7.93021	5.5556	5.30248	11.0831	11.0994	1.56565
NDUFB11	16.4385	0.233828	4.28209	17.2479	9.48639	6.35954
LOC107985720	0	0	0	2.1438	0	0
LOC105373193	0	0	0	1.36766	0	0
RGN	1.75819	17.7828	0.0452364	2.5943	8.31506	0.254006
JADE3	5.10989	0.183976	13.9579	1.47708	0.358745	0.0391678
LINC01545	0	0	0	0	0	0
RP2	2.67688	0	16.8788	1.46994	2.15898	0.178918
SLC9A7	2.45818	12.206	0.104277	7.80197	4.32015	3.79616
CHST7	2.78726	9.93286	2.96048	4.51511	0.402795	9.53864
ZNF674-AS1	0	14.8052	0	0.644673	2.69077	8.52465
ZNF674	0.529257	0.0302582	0	0.276335	2.13391	1.17242
KRBOX4	10.8819	2.43158	15.0256	2.04242	1.96417	23.2785
LINC01186	0	0	2.55589	0	0	0
LOC401585	0	0	0	0	0	0
MIR222	0	0	0	0	0	0
MIR221	0	0	0	12.5887	0	0
LOC392452	0	0	0	0	0	0
LINC01204	0	0	0	0	0	0
LOC105373191	0	0	0.51991	0	0	27.8554
CXorf36	9.71719	18.5681	21.3991	0.685801	0.0755393	3.4441
KDM6A	2.8061	7.78891	2.03333	2.39202	2.51751	9.81573
LOC105373190	0	0	0	0	0	0
DUSP21	0	0	0	0	0	0
FUNDC1	1.3601	0.449269	19.0484	5.04983	4.85481	0
EFHC2	0	0.0534627	0	1.4272	0.121625	3.84428
NDP	0.132345	2.88528	0	9.21329	0.198905	14.5609
MAOB	26.7573	10.8956	74.7975	15.6196	13.0652	197.555
MAOA	8.38868	19.3081	39.8286	4.70244	7.31168	1.6566
LOC101927501	0	0	0	0	0	0
LOC105373188	0	0	0	0	0	0
LOC107985717	0	0	0	0	0	0
PPP1R2P9	0	0	0	0	0	0
LOC105373186	0	0	0	0	0	0
LOC105373187	0	0	0	0	0	0
GPR82	0	0	0	0	0	0
GPR34	0.10143	0	0.144055	0.0423668	4.77906	9.32459
CASK	11.5144	16.0215	3.61037	6.39111	10.5339	5.37383
NYX	0	0	0	0	0	0
LOC107985678	1.35154	4.01797	29.5453	0.91321	3.6742	11.5355
DDX3X	20.4326	27.9459	59.8104	20.5292	24.8299	35.8567
LOC105373184	0	0	0	0	0	0
LOC105373185	0	0	0	0	0	0
USP9X	7.50309	10.0605	33.5408	12.6076	7.32928	10.9695
LOC100132831	0	0	0	0	0	0
MED14OS	0	0	0	0.102121	0	0
MED14	4.71825	7.89913	2.56183	3.66983	7.30595	3.15174
CXorf38	4.85574	8.40104	7.85728	1.44635	1.13057	0.0176336
MPC1L	0	0	0	0	0	0
ATP6AP2	61.4982	37.7396	44.945	69.2946	18.7366	31.2938
LOC105373182	0	0	0	0	0	0
LOC101927476	0	0	0	0	0	0
LOC105373181	0	0	0.142356	0	0	0
LOC107985687	0.0372159	0	0.0220231	0.330329	0.0629245	0
BCOR	3.49181	1.57285	2.94297	5.07165	1.07344	1.84002
LOC105373180	0	0	0	0	0	0
MIR1587	0	0	0	0	0	0
LOC105373177	0	0	0	0	0	0
LOC105373178	0	0	0	0	0	0
MIR3937	0	0	0	0	0	0
LOC107985711	0	0	0	0	0	0
LOC105373176	0	0	0	0	0	0
LINC01282	0	0	0	0	0	0
LINC01281	0	0	0	0	0	0
LOC105373175	0	0	0	0	0	0
MID1IP1	18.055	0.902693	16.6139	11.5122	15.8495	7.58003
MID1IP1-AS1	0	0	0	0	0	0
LOC105373174	0	0	0	2.1913	0	0
TSPAN7	136.134	44.0948	72.3617	255.38	80.8909	90.0035
OTC	0	0	0	0	0	0
RPGR	8.42692	14.1771	23.4304	1.4642	10.8759	0.661202
SRPX	1.55645	3.0407	0	0.789433	9.2734	3.20159
MIR548AJ2	0	0	0	0	0	0
HYPM	0	0	0	0	0	0
SYTL5	0.0868858	0	0	1.90532	0	0.144353
DYNLT3	0.239367	17.3159	7.6963	22.0378	4.00225	6.84906
CYBB	1.90407	0.578234	3.87705	5.32353	9.30049	12.495
XK	0.82493	0	0	0.784662	0.552392	1.24842
LANCL3	0	7.42255	0.0294516	0.459074	2.95457	0
PRRG1	12.2916	7.59303	11.0952	6.51615	4.97276	16.0735
FTH1P18	0	0	0	0	0	0
FAM47C	0	0	0	0	0	0
LOC105373154	0	0	0	0.093344	0	0
LOC105373155	0	0	0	0	0	0
LOC101928627	0	0	0	0	0	0
CFAP47	0	0	0	0.0165191	0.686514	0.394236
MAGEB16	0	0	0	0	0	0
FAM47B	0.916559	0	0	0	0	0
TMEM47	19.1903	7.19617	14.0662	25.1629	10.2503	2.34292
LOC107985674	0	0	0	0	0	0
FAM47A	0	0	0	0	0	0
LOC105373153	0	0	0	0	0	0
MIR548F5	0	0	0	0	0	0
MIR3915	0	0	0	0	0	0
DMD	8.77173	2.66627	10.2608	4.67125	6.87932	5.1001
FTHL17	0	0	0	0	0	0
TAB3	7.14408	3.32483	6.45777	3.07889	2.1087	6.1561
GK	1.24161	0	0.0212969	0.714035	0.486797	0
CXorf21	3.07381	0	0.0542978	0.0479072	5.27475	0
NR0B1	0	0	0	0	0	0
MAGEB1	0	0	0	0	0	0
MAGEB4	0	0	0	0	0	0
MAGEB3	5.27414	0	0	0	0	0
MAGEB2	0	0	0	0	0	0
LOC107985632	0	0	0	0	0	0
MIR4666B	0	0	0	0	0	1.20888
IL1RAPL1	7.58408	0.0906701	3.4412	3.12112	3.56389	3.04028
MIR6134	0	0	0	0	0	0
LOC105373152	0	0	0	0	0	0
LOC105373151	0	0	0	0	0	0
DCAF8L1	0	0	0	0	0	0
MAGEB10	0	0	0	0	0	0
DCAF8L2	0	0	0	0	0	0
FLJ32742	0	0	0	0	0	0
PPP4R3CP	0	0	0	0	0	0
LOC105373150	0	0	0	0	0	0
LOC107985702	0	0	0	0	0	0
VENTXP1	0	0	0	0	0	0
MAGEB5	0	0	0	0	0	0
MAGEB6	0	0	0	0	0	0
MAGEB18	0	0	0	0	0	0
LOC107985707	0	10.4445	0	0	0	0
LOC107985652	0	0	0	0	0	0
ARX	1.07588	6.07708	3.92915	9.27666	5.57854	7.5925
SCARNA23	0	0	0	0	0	0
POLA1	4.65557	1.00123	0.60962	1.8722	1.39568	1.31656
PCYT1B-AS1	0	0	0	0	0	0
PCYT1B	0.800728	5.11362	0	4.07236	1.57116	1.1004
PDK3	3.27755	1.94076	4.46852	10.359	3.03445	12.8065
SUPT20HL1	0	0	0	0	0	0
SUPT20HL2	0	0	0	0	0	0
ZFX	6.34346	2.97706	6.68819	2.06808	3.17233	3.12544
ZFX-AS1	0	0	0	0	0	0
EIF2S3	19.0335	18.0904	39.6484	17.9306	13.1431	23.5685
KLHL15	1.46104	10.4566	2.00137	5.66476	1.93661	1.9479
LOC107985689	0	0	0	0	0	0
CXorf58	0	0	0	0	0	0
APOO	5.90031	7.30874	0.116387	4.1589	1.05305	0
SAT1	62.4833	15.5004	141.607	25.408	36.2541	51.4413
LOC105373148	0	4.56388	0	0.160308	0	2.1042
ACOT9	0.285708	6.30968	22.5833	1.79008	2.5534	0.158226
PRDX4	0.165122	0.343623	0	1.79324	3.16413	6.25485
PTCHD1	1.12589	0	0.411873	2.36565	0.615322	2.59234
DDX53	0	0	0	0	0	0
ZNF645	0	0	0	0	0	0
PTCHD1-AS	0	0	0	0.220269	0	0
PHEX-AS1	0	0	0	0	0	1.12964
PHEX	0	0	0	0	0.0143095	2.93871
SMS	13.9031	10.1413	7.46401	23.6481	4.55605	7.68369
YY2	0	0	0	0.0336801	0.0363559	0
MBTPS2	2.618	0.871235	4.2084	3.65189	3.85392	2.8348
SMPX	0	0	0	0.178047	0	0
KLHL34	0	0	0	0	0	0
CNKSR2	1.75046	2.8481	1.8011	17.0851	4.52396	5.75534
LOC105373146	0	0	0	0.112582	0	0
RPS6KA3	14.4895	5.74984	9.53989	6.40872	1.55896	4.49984
EIF1AX-AS1	0	0	0	0	0	0
SCARNA9L	0	30.5871	0	2.65279	0	0
EIF1AX	7.64153	7.20671	21.9607	18.7301	2.85618	3.86728
MIR23C	0	0	0	0	0	0
MAP7D2	7.40609	0.0547699	0	7.81067	1.66132	2.10857
LOC729609	0	0.209254	0	0	0	0
CXorf23	1.32916	0.103081	4.14478	4.13973	1.82393	2.11226
SH3KBP1	10.886	6.3814	8.03883	12.104	3.81945	6.4023
MAP3K15	0	0	0	0	0.165894	0
PDHA1	5.19296	11.054	3.2222	13.8726	11.7922	5.05373
ADGRG2	0	0	0	0	0	0
LOC101928415	0	0	0	0.482214	0.0192787	0
PHKA2	2.16978	2.93857	2.89614	1.30911	2.0789	3.65829
PHKA2-AS1	0	0	0	0	0	0
LOC105373145	0	0	0	0	0	0
PPEF1-AS1	0	0	0	0	0	0
PPEF1	0.137962	0.164059	3.29832	0.749141	0.0311022	0.825164
TRV-TAC1-2	0	0	0	0	0	0
RS1	0	0	0	0.640668	0	0
CDKL5	10.83	1.62973	3.81362	21.4646	0.301888	7.21209
SCML2	0	0	0	0.323991	0	0
BEND2	0	0	0	0	0	0
LINC01456	0	0	0	0	0	0
RAI2	0.305481	2.81531	0.253083	1.49928	0	0
SCML1	0.553541	0.0216529	1.99988	1.79493	1.74049	1.62957
LOC105373142	0	0	0	0	0	0
NHS-AS1	0	0	0	0	0	0
LOC101928389	0	0	0	0	0	0
MIR4768	0	0	0	0	0	0
NHS	1.77097	1.26993	21.9818	3.53136	2.05643	13.4942
REPS2	2.95238	0.245323	2.8974	12.3224	0.847482	6.83466
RBBP7	9.16339	11.6908	21.4269	28.0477	3.84722	5.58835
TXLNG	0.11301	0.647937	3.28647	3.91117	1.47403	0.947723
SYAP1	4.9658	3.09422	25.2304	7.22824	3.44893	6.66686
S100G	0	0	0	0	0	0
MIR548AM	0	0	0	0	0	0
CTPS2	0	4.73732	3.55583	1.80266	1.66522	0.459629
MAGEB17	0	0	0	0	0	0
LOC102724124	0	0	0	0	0	0
GRPR	0	0	0	0.137735	0	0
AP1S2	6.3873	1.876	8.32465	7.44131	1.04093	0.613701
ZRSR2	0.0218882	3.54638	2.15015	1.48567	2.86199	0.121217
INE2	0	0	0	0	0	0
CA5B	4.5333	1.21582	2.70727	1.76614	0.18752	3.66987
CA5BP1	12.3627	0.528818	0	3.43636	1.30329	0
TMEM27	0	0	0	0	0	0
GS1-594A7.3	0	0	0	0	0	0
BMX	0	0	4.05278	0	0	0
ACE2	0.0184257	0	8.06874	0.461778	0	0
PIR	0	0.252229	0.066943	0.767834	1.53016	0
FIGF	0	0	0	0.0445117	0	0
PIR-FIGF	0	0	0	0	0.540325	0
PIGA	0.251059	2.58742	3.26851	2.16723	0.30186	0.407843
ASB11	0	0	0	0	0	0
ASB9	0	0	0	0	0	0
LOC102724092	0	0	0	0	0	0
MOSPD2	6.13726	1.32579	9.07329	2.86066	2.03468	0.658598
FANCB	0.276373	0	0.0261678	0.17316	0.0747666	0
LOC107985686	0	0	0	0.026769	0	0.0662513
GLRA2	2.09444	0.124531	2.52842	1.77155	0.047217	0.0231982
UBE2E4P	0	0	0	0	0	0
GEMIN8	0.547039	2.03286	3.012	1.30392	3.8874	4.676
LOC105373138	0	0	0	0	0	0
GPM6B	106.365	55.1554	86.2881	119.516	52.3747	134.85
OFD1	4.74779	9.38877	14.5998	4.05036	3.48816	13.8745
TRAPPC2	0	0	2.14263	2.42608	0.714225	0.534714
RAB9A	11.394	6.86984	4.49505	6.59409	8.20113	0.253415
LOC107985656	0	0	12.6383	1.00501	3.30622	0
TCEANC	6.52751	0.0385031	4.56787	0.378682	1.2555	0
LOC107985657	0	0	0	0	0	0
MIR6086	0	0	0	0	0	0
EGFL6	0	0	0	0	0	0
LOC105373137	0	0	0	0	0	0
LINC01203	0	0	0	0	0	0
ATXN3L	0	0	0	0	0	0
GS1-600G8.3	0	0	0	0	0	0
LOC107985701	0	0	0	0	0	0
LOC105373134	0	0	0	0	0	0
LOC105373133	0	0	0	0	0	0
FAM9C	0	0.575734	0	0	0	0
TMSB4X	263.251	231.275	1051.31	157.189	170.311	390.432
TLR8	0	0	0	0	0.0221055	0.0434425
TLR8-AS1	0	0	0	0	0.438993	0
TLR7	1.36364	0.0263244	0	0.42534	1.57702	0.392306
PRPS2	8.6666	1.34515	0.0823873	2.58052	0.627726	15.6131
FRMPD4	5.81111	0.172758	2.76252	7.44363	1.79041	0.0321821
LOC107985685	0	0	0	0	0	0
MSL3	3.50549	0.219861	3.58868	2.70295	1.5172	4.22674
LOC105373131	0	0	0	0	0	0
MIR548AX	0	0	0	0	0	0
AMELX	0	0	0	0	0	0
LOC107985627	0	0	0	0	0	0
ARHGAP6	1.98449	3.97409	2.85434	0.446116	0.139807	0
HCCS	6.71108	0.724489	2.88425	2.50564	2.66244	0.124579
MID1	2.60701	0.0690237	3.32102	1.11526	1.52539	0.0440847
CLCN4	11.2119	0.406486	3.35981	22.3144	4.15398	7.08182
WWC3	6.50651	1.34384	7.79794	5.49269	4.27695	1.15306
CLDN34	0	0	0	0	0.59751	0
LOC107985658	1.92974	0	5.13881	0	0	0.0667936
SHROOM2	2.41242	0.595046	5.02462	3.5092	4.08485	0.0116682
LOC105373126	0	0	0	0	0	0
GPR143	0	0	0	1.77241	0.765288	0.0537134
TBL1X	8.52038	1.48487	7.52835	3.31348	3.72575	6.99657
LOC107985634	0	0	0	0	0	0
FAM9B	0	0	0	0	0	0
LOC105373125	0	0	0	0	0	0
FAM9A	0	0	0	0	0	0
ANOS1	4.35324	0	0.14009	6.19385	1.30457	3.96223
LOC107985715	0	0	0	0	0	0
LOC107985716	0	0	0	0	0	0
VCX3B	0	0	0	0	0	0
LOC107985676	0	0	0	0	0	0
VCX2	0	0	0	0	0	0
MIR651	0	0	0	0	0	0
LOC107985675	0	0	0.272879	0	0	0.0079804
PNPLA4	8.22057	0.384039	9.56253	2.33	0.0264749	2.00313
VCX	0	0	0	0	5.97703	0
MIR4767	0	0	0	0	0	0
STS	5.15352	3.77799	5.71123	8.68379	3.82869	3.32106
LOC107987331	0	0	0	0	0	0
PUDP	0	0.884676	8.12988	1.63141	5.84212	1.73041
VCX3A	0	0	0	0	0	0
MIR4770	0	0	0	0	0	0
LOC105373156	0	0	0	0.046933	0.633271	0.0497811
NLGN4X	0.642914	5.08007	1.78881	4.64059	2.49192	4.21011
LOC101928228	0.194513	0	0.115107	0.507795	0	3.01622
LOC101928201	0	0	0	0	0	0
LOC107987330	0	0	0	0	0	0
TRI-GAT1-3	0	0	0	0	5.38656	0
TRI-GAT1-2	0	0	0	0	0	0
TRI-GAT1-1	0	0	0	0	0	0
LOC389906	0	0	0	0	0	0.929442
PRKX-AS1	0	0	0	0	0	0
PRKX	11.0145	1.05837	10.2327	1.35047	9.33618	3.23501
MXRA5	3.3465	3.20515	0.040832	0.324236	0.0194442	0.697378
LINC01546	0	0	0	0	0	0
LOC107985649	0	0	0	0	0	0
ARSF	0	3.87306	0	0	0.0827326	0
ARSH	0	0	0	0	0	0
ARSE	1.49052	0.230789	5.03497	0.194557	0	0
ARSD	5.01783	1.64877	0.76579	0.882495	2.23267	2.93978
GYG2	0.0239713	0.0356321	0.31208	2.2028	0.918696	5.31017
XG	0	0	0	0	0	0
CD99	1.2332	0.0300506	5.28782	0.654433	0.569697	7.43409
LINC00102	0	0	0	0	0	0
CD99P1	0	0	2.68206	0	0	0
MIR6089	0	0	0	0	0	0
LOC101928092	0	0	0	0	0	0
ZBED1	0	0	0	0	0	0
LOC101928070	0	0	0	0	0	0
DHRSX	0.0343059	0	0	0	0.0773391	0
LOC107985677	0	0	0	0	0	0
LOC105379413	0	0	0	0	0	0
LOC105379414	0	0	0	0	0	0
LOC105373105	0	0	0	0	0	0
LOC107985637	0	0	0	0	0	0
LOC107985706	0	0	0	0	0	0
ASMT	0	0	0	0	0	0
AKAP17A	0	0	0	0.281455	0	0
P2RY8	0	0	0	0	0	0
ASMTL	0.370324	1.50127	0	2.7421	0.607168	0.0372884
ASMTL-AS1	0	0.348455	0	0.091797	0.3303	0
LINC00106	2.55913	0	0	0	0	0
LOC105373102	0	0	0	0	0	0
SLC25A6	6.85089	4.51615	5.78155	7.34059	6.3793	3.43114
LOC101928055	0	0	0	0.592122	0	0
LOC101928032	0	0	0	0	0	0
IL3RA	13.3291	0.0750492	7.94748	1.05445	0.910579	0
MIR3690	0	0	0	0	0	0
CSF2RA	0	0	0	0.774733	1.10389	0
LOC107985697	0	0	0	0	0	0
CRLF2	0	0	0	0	0	0
SHOX	0	0	0	0	0	0
LOC102724521	0	0	0	0.0354113	0	0
PPP2R3B	1.29972	0	0	0.718525	0.0861788	0.395178
LINC00685	0	0	0	0	0	0
GTPBP6	2.80592	0.352466	14.1255	2.18722	0.0890938	0
PLCXD1	1.46753	0.0239714	0	0.353641	0	0
RABL2B	1.46074	3.18616	0	2.10565	1.71813	4.62515
RPL23AP82	0.142285	0.211499	0.280665	1.43627	0	1.94368
ACR	0	0	0	0.943388	0	0.214422
LOC105373100	0	0	0	0	0	0
SHANK3	11.7382	16.1634	20.2829	17.3724	3.99623	23.3525
ARSA	1.55694	9.40559	4.01613	0.187594	2.36248	0.353739
MAPK8IP2	10.9538	0.248756	0.522169	23.5122	6.41364	13.2952
CHKB-AS1	0	0	0	0.181192	0	3.84375
CHKB	0	0	0	0	0	0
CPT1B	0	0	0	0.0877262	1.29417	0
CHKB-CPT1B	0	0	0	0	0	0
LOC107985568	0	0	0	2.2263	0	0
SYCE3	0	0	0	0	0	0
KLHDC7B	0	0	0	0	0	0
LOC105373098	0	0	0	0	0	0
LOC102724608	0	0	0	0	0	0
ODF3B	0	0	0	0	0	0
TYMP	1.61777	0	0.0563142	0.496863	0	6.6931
SCO2	0	0	2.38499	0.0678803	0.0732731	0.143999
NCAPH2	0.665918	1.8773	0	3.47688	5.4873	1.55145
LMF2	0.107845	0.0801532	2.48896	2.59017	0.455862	11.1985
MIOX	0	0	0	0	0	0
ADM2	0	0	0	0	0	0
SBF1	10.0553	3.52728	10.0926	15.2636	4.287	8.62901
LOC107985556	0	0	0	0	0	0
PPP6R2	1.54827	1.81237	2.74865	7.4169	9.14053	8.63869
LOC105373096	0	0	0	0	0	0
DENND6B	0	1.99146	0	1.80123	2.43513	1.65085
PLXNB2	3.93096	18.7008	4.50406	3.44097	22.6696	10.9295
MAPK11	7.81874	0.648677	9.72719	9.22792	5.65689	1.00699
MAPK12	0.333969	4.96427	16.3752	1.39497	1.12935	0.634125
HDAC10	0.293926	6.11667	0.0773047	1.46644	0.110438	1.01284
TUBGCP6	5.10311	4.51315	7.33874	4.83765	6.63593	3.67869
LOC105373095	0	0	0	0	0.156685	0
SELO	0.0381885	0	5.37849	3.70864	0.086092	5.58331
TRABD	4.47053	0	4.10246	1.28547	6.86496	2.79872
PANX2	12.8493	0.0846995	0.101159	15.2027	1.47727	7.73131
MOV10L1	0	0	0	0.0399066	0	0
MLC1	13.7507	81.3498	5.78367	21.0525	110.263	14.4571
TTLL8	0	0	0	0	0	0
IL17REL	0	0	0	0	0	0
MIR6821	0	0	0	0	0	0
PIM3	19.2123	7.51237	16.2292	7.99384	3.43481	4.81571
LOC107985553	0	0	0	0	0	0
CRELD2	0.0577819	0.171779	12.72	3.86164	1.98652	9.02395
ALG12	2.79107	0.699793	0.358192	3.61684	6.74704	3.98531
ZBED4	1.6305	4.16027	0.0607795	0.563073	2.30098	0
LOC105373091	0	0	0	0	0	0
LOC105377205	0	0	0	0.148301	0	0
BRD1	3.55166	5.30018	4.16206	1.90194	0.631705	2.54498
MIR3667	0	0	0	0	0	0
LOC105373089	0	0.761202	0	0	0	0
LOC105373087	0	0	0	0	0	0
C22orf34	0.810549	0.61141	2.37203	0.151595	0.181821	0.0133996
LOC105373086	0	0	0	0	0	0
LOC105373085	0.355125	0.997095	0.0467002	0.0618058	0.733876	0
LINC01310	0	0	0	0.528841	0	0
MIR4535	0	0	0	0	0	0
LOC105369162	0	0	0	0.343017	0.962697	0.618515
LOC105373083	0	0	0	0	0	0
LOC284933	0	0	0	0	0	0
FAM19A5	11.181	0.045534	5.54701	20.7282	2.72781	18.4914
LOC105373081	0	0	0	0	0	0
LOC105373080	0	0	0	0	0	0
MIR3201	0	0	0	0	0	0
LOC107985581	0	0	0	0	0	0
LOC107985536	0	0	0	0	0	0
LOC284930	0	0	0	1.22072	0	0
LINC00898	1.33085	0.345406	0	0.860304	0	0
LL22NC03-75H12.2	0	0	0	0	0	0
LPEQ6126	0	0	0	0	0	0
LOC105369161	0.00780285	1.72818	0.129289	0.203701	0.932308	3.457
TBC1D22A-AS1	0	0	0	0	0	0
TBC1D22A	1.0638	4.08498	0.88308	0.62486	2.34827	2.12744
LOC107985566	0	0	0	0	0	0
LOC105373077	0	0	0	0	0	7.58436
CERK	11.6733	5.47181	29.6585	13.6287	9.00879	8.28533
GRAMD4	0.0806627	1.48677	2.63489	6.87325	2.07304	3.26994
LOC105373075	0	0	0	0	0	0
CELSR1	0	0	0	0	0	0
TRMU	1.94845	2.26435	0.251569	2.51556	2.29612	3.8846
GTSE1	0	0	0	0	0	0
GTSE1-AS1	6.75569	0	0	0.425705	0	0
TTC38	1.69797	1.05395	5.32214	1.01319	2.60802	5.93138
PKDREJ	0	0	0	0	0	0
CDPF1	0	0	3.54462	0.810816	0.0833555	0
LOC105373074	0	0	0	0	0	0
PPARA	3.68786	3.12077	1.17261	2.43048	2.60585	1.2977
MIRLET7B	0	0	0	0	0	0
MIR4763	0	0	0	0	0	0
MIRLET7A3	0	0	0	0	0	0
MIR3619	0	0	0	0	0	0
MIRLET7BHG	0.862135	0	0.0221819	1.2917	1.43657	4.54619
LOC642648	0	0	0	0	0.153074	0
PRR34-AS1	0	0.160748	0	0.112926	0.487591	1.67691
PRR34	0.0481516	0.429448	0	0	0	0
LINC00899	0	2.6119	0	0	0.309477	0
LOC730668	0	0	0	0	0.215488	0
WNT7B	2.82695	0.318341	0	0.626183	0.217263	0
LOC105373071	0	0	0	0	0	0
LOC107985535	0	0	0	0	0	0
MIR4762	0	0	0	0	0	0
ATXN10	11.3096	6.19566	12.6941	25.0892	5.74567	0.0294052
LOC105373068	0	0	0	0	0	0
LOC105373067	0	0	0	0	0	0
LOC105373069	0	0	0	0	0	0
LINC01589	0	0	0	0	0	0
FBLN1	3.16712	6.84518	10.3189	3.2502	0	2.17733
LOC105373066	0	0	0	0	0	0
LOC107985537	0	0	0	0	0	0
RIBC2	0	0	0	0	0.404594	0
SMC1B	0	0	0	0.0426703	0	0
FAM118A	0.200388	0.227779	0	0.886245	0.71749	0.0652796
UPK3A	0	0	0	0	0	0
MIR1249	0	0	0	0	0	0
KIAA0930	10.1152	5.66025	14.3722	15.8098	11.5788	6.899
LOC105373064	0	0	0	0	0	0
NUP50	3.14385	8.41603	11.9033	4.96999	2.69062	12.3004
NUP50-AS1	0	0.173137	0	2.49342	0	0
LOC105373063	0.0173448	0	0	0.163009	1.07531	0.0192112
PHF21B	0	0	0	0.511959	1.85527	0.271514
LOC105373062	0	0	0	0	0	0
ARHGAP8	0	0	0	0	0	0
PRR5-ARHGAP8	0	0	0	0	0	0
PRR5	0.284356	0	2.75967	0.326629	0	0
LOC105373060	0	0	0	0	0	0
LINC00229	0	0	0	0	0	0
LINC00207	0	0	0	0	0	0
LOC105373059	0	0	0	0	0	0
LDOC1L	10.4613	8.41683	2.61383	12.8141	4.79165	3.64163
LOC101927526	0	0	0	0	0	0
LOC101927499	0	0	0	0	0	0
KIAA1644	3.75142	0.661593	3.32619	20.3703	9.3029	13.0287
LOC107985571	0	0	0	0	0	0
LOC107985570	0	0	0	0.103495	0	0
PARVG	2.47847	4.0221	1.23793	1.22282	1.21745	2.14073
LOC107987326	0	0	0	0	0	0
PARVB	3.21404	0.181424	9.67833	6.03269	7.10813	1.48704
SAMM50	37.9603	41.8331	45.4636	4.88924	13.0523	1.44983
PNPLA3	1.85953	1.12437	0	0.0658233	8.31317	0
PNPLA5	0	0	0	0.175708	0	0
LOC105373057	0	0	0	0	0	0
SULT4A1	26.2627	0.0265746	0	33.6785	4.29237	3.4851
LOC105373058	0	0	0	0.0186086	0.502174	0.532922
LOC107985564	0	0	7.24723	3.89651	0	0
LOC101927474	0	0	0	0	0	0
EFCAB6	0	0	0.0152303	1.35721	0.638233	0
EFCAB6-AS1	0	0	0	0	0	0
MPPED1	4.97258	0.0163528	0.872366	7.20295	2.18251	1.40129
LOC105373054	0	0	0	0	0	0
LOC105373053	0	0	0	0	0	0
LOC101927447	0	0	0	0	0	0
LOC105373051	0	0	0	0	0	0
SCUBE1	0	0	0	0	0	0
TTLL12	6.66379	0.194223	14.5056	6.98587	4.56576	8.01764
TSPO	0	0	0	0.868682	0.17049	0
MCAT	2.53434	5.08567	0.0499913	3.88147	1.28552	10.2925
BIK	0	0	0	0	0	0
TTLL1	13.6307	0	0	1.21234	3.10199	4.85787
LOC100506679	0	0	0.0502313	0	0	0
LOC107985550	0	0	0	0	6.97948	0
LOC101927393	7.47096	0	0	0	0	0
PACSIN2	11.3074	15.4161	33.1796	3.81678	19.1794	7.85749
ARFGAP3	25.8073	1.34519	22.8617	9.25453	9.63802	6.29063
A4GALT	12.6398	6.31061	8.59323	0.4534	0.870081	3.09922
ATP5L2	0	0	0	0	0	0
CYB5R3	14.3029	27.5003	30.4048	5.45976	8.64194	18.9324
RNU12	0	0	0	0	0	0
POLDIP3	12.1537	12.9305	7.73635	7.7861	13.7276	4.40459
RRP7BP	1.06148	0	1.3909	3.32532	0.0427322	2.77131
SERHL2	2.1002	0	1.78217	0	0	0
RRP7A	2.20408	0.819062	18.9124	1.76003	2.94113	1.16678
LOC101927372	0	0	0	0	0	0
SERHL	0	0	0	0	0	0
LOC101927344	0	0	0	0	0	0
NFAM1	1.18963	0	0.245576	0.0577795	0.0155925	0
LINC01315	0	0	0	0	0.563003	0
OGFRP1	0	0	0	0.148659	0	0
TCF20	0.019648	0.0146029	0	0.184655	0.498313	0.0326434
LOC105377203	0	0	0	0	0	0
CYP2D7	0	0	0	0	0	0
LOC102723722	0	0	0	0	0	0
CYP2D6	0	0	0	0.0443406	0	0.141094
LOC105373047	0	0	0	0	0	0
NDUFA6-AS1	0	0	0	0	0	0
NDUFA6	1.26935	15.9824	0.530229	2.33912	2.94578	0.248107
SMDT1	6.06215	0	5.18177	1.81704	0.0632708	0
FAM109B	0	0.0532029	0	0	0	0
LOC107985551	0	0	0	0	0	0
NAGA	5.53423	2.17035	2.31338	1.64764	3.71636	4.43429
WBP2NL	0	0	0.0306389	0.0270329	1.13804	0.8602
LOC102723706	0	0	0	1.03495	0	0
SEPT3	41.5242	5.41902	3.67732	86.2608	14.1336	31.0338
LINC00634	19.4306	0.523551	1.11163	10.4209	8.9329	0.390117
CENPM	0	0	0	0	0	0
TNFRSF13C	0	0	0	0.0988407	0	0
MIR378I	0	0	0	0	0	0
SHISA8	0	0	0	0.145414	0	0
MIR33A	0	0	0	0	0	0
SREBF2	17.7336	22.4326	19.5093	20.4694	19.3588	8.68725
CCDC134	1.44471	0.559427	5.91985	0.735292	0.0136846	3.29446
MEI1	0	0	0	0	0	0
C22orf46	8.69001	13.7292	18.7088	2.78283	12.594	11.6418
LOC107985567	0	0	0.223096	0.0562395	0.212476	0
SNU13	49.4516	22.2403	37.0727	38.2074	29.2982	3.46944
XRCC6	34.9672	10.1694	40.3953	33.7359	21.0785	16.0814
DESI1	11.2244	20.2278	9.15251	12.0346	10.7057	11.4759
PMM1	14.8128	12.3198	6.67863	11.4783	8.746	0.260424
CSDC2	2.62074	0	0	1.71498	0.118164	5.96032
LOC105373044	0	0	0	0	0	0
POLR3H	2.42856	0.200551	1.51698	3.48699	8.66865	2.54045
ACO2	34.3594	12.597	25.8936	64.6853	23.004	53.19
PHF5A	20.2546	10.735	5.20703	1.82034	2.05853	0.459716
LOC105373043	0	0	0	0	0.417388	0
TOB2	3.21878	12.1908	13.503	5.89357	10.0024	13.1495
LOC105373042	0	0	0	0	8.59738	0
LOC100996598	0	0	0	0	0	0
TEF	19.49	10.4836	4.84677	29.5185	11.3051	11.4236
ZC3H7B	33.1375	12.1258	18.5859	25.8046	19.9202	14.5525
MIR6889	0	0	0	0	0	0
RANGAP1	5.66424	4.41324	4.61043	8.21257	5.1861	8.92085
CHADL	0.691755	8.78425	0	1.19705	1.84911	0.0218912
L3MBTL2	2.24211	1.2459	3.79442	4.96706	2.12577	4.85072
EP300-AS1	0	0	0	0	0	0
EP300	13.431	15.8395	24.1486	11.2538	25.8655	9.20964
MIR1281	0	0	0	0	27.681	0
SNORD140	0	0	0	0	0	0
RBX1	0.195157	24.0776	2.77171	11.1066	0.989915	0.756552
DNAJB7	0	0	0	0	0	0
XPNPEP3	0.171312	0	0.0112641	1.27211	2.05976	2.5194
ST13	51.3255	11.8898	26.9103	34.3386	13.8304	40.2233
MIR4766	0	0	0	0	53.7593	0
SLC25A17	0.635295	16.8986	2.41397	5.58652	8.93245	11.5548
MCHR1	0.145945	0	0	7.58198	0.164509	0
LOC105373038	0	2.74828	0.11517	0	0	0
LOC105373037	0	0	0	0	0	0
LOC101927257	0	0	0	0	0	0
MKL1	1.45969	1.50939	10.3055	3.31361	1.68828	4.09111
LOC107985538	0	0	0	0	0	0
SGSM3	15.0707	5.10373	8.71674	7.06132	2.80667	2.2934
ADSL	1.65087	1.47865	0.125248	1.96702	2.43343	0.304753
TNRC6B	9.80769	8.68108	16.4322	11.1304	17.9314	14.5609
LOC100130899	0	0	0	0	0	0
FAM83F	0	0	0	0	0	0
GRAP2	0	0	0	0	0	0
ENTHD1	2.59325	0	0	0	0	0
CACNA1I	0.0463163	0	0	2.39408	0.495973	0.243676
RPS19BP1	8.07641	22.4612	0.822254	11.6077	6.4607	0.577128
ATF4	31.3894	36.0974	97.3942	35.288	37.4141	36.6464
LOC105373035	0	0	0	0	0	0
MIEF1	3.49454	6.03226	12.3744	5.34127	1.06418	5.2128
MGAT3-AS1	0	0	0	0	0	0
MGAT3	6.22871	1.13564	2.61219	6.02779	2.63736	2.33295
LOC100506472	0	0	0	0.698981	1.73258	0
TAB1	0.68674	1.76939	3.95553	1.96013	10.5535	0.0253546
SYNGR1	22.2295	5.12693	7.81272	42.8757	16.8907	4.11273
SNORD43	0	0	0	0	0	0
SNORD139	0	0	0	0	0	0
SNORD83A	0	0	0	0	0	0
SNORD83B	0	0	0	0	0	0
RPL3	441.635	197.608	473.033	166.626	221.05	131.803
LOC107985575	0	0	0	0	0	0
PDGFB	23.3167	11.553	24.5841	5.36283	8.55411	7.28809
CBX7	22.2949	5.8107	21.2263	35.2806	9.87799	19.8408
APOBEC3H	0	0	0	0	0	0
LOC101927202	0	0	0	0	0	0
APOBEC3G	0	0	0	1.13541	0.424249	8.24487
LOC107985563	0	0	0	0	0	0
APOBEC3D	0.653651	0	0.0276292	0	0.552596	0
APOBEC3F	0	0	1.06488	0.0805326	0.0434653	1.18164
APOBEC3C	0.156888	3.49808	2.0425	1.06488	10.8759	0
APOBEC3B-AS1	0	0	0	0	0	0
APOBEC3B	0	0	0	0	0	0
LOC107985562	0	0	0	0	0	0
LOC105373033	0	0	0	0	0	0
APOBEC3A	0	0	0	0	0	0
LOC105373032	0	0	0	0	0	0
CBX6	32.896	19.376	12.2028	59.0441	14.9679	31.9251
NPTXR	24.1578	0.700558	0.593784	46.9921	3.05038	12.9998
DNAL4	0.475622	24.1259	0.422186	5.77371	6.63449	0
SUN2	10.9842	19.6744	40.6752	12.7729	14.3021	19.5974
GTPBP1	9.44109	6.30579	4.05238	3.98293	6.24329	4.21069
JOSD1	13.0238	9.994	14.6764	13.5535	1.63116	0.690442
TOMM22	25.5339	3.43309	0.15186	11.2549	3.10959	12.2932
CBY1	20.0323	5.68656	12.1014	1.16214	2.50893	0.385206
FAM227A	0	0	0	0.288465	0	0.458955
LOC105373031	0	0	0	2.63387	0	0
DMC1	2.15776	0	0	0	0	0
DDX17	116.978	88.5573	115.104	78.2656	83.0706	96.2657
KDELR3	0.0465541	0	8.15456	0	0	0.103127
LOC105373029	0	0	0	0	0	0
KCNJ4	2.16539	0	0.0985698	9.4361	0.187756	0.0461232
LOC101927183	0	0	0	0	0	0
LOC105373030	0	0	0	0	0	0
LOC400927	0.17896	0	0	0	0	0
CSNK1E	0	0	0	0	0	0
LOC400927-CSNK1E	0.0884948	0.306933	0	0.123213	0	0
SNORA92	0	0	0	0	0	48.1505
TMEM184B	9.10831	1.3539	5.87399	6.05613	6.24393	10.5825
MAFF	3.5628	9.18996	19.9259	2.07905	1.25992	1.66359
PLA2G6	0.723574	0.967999	0	1.51117	3.42557	3.09354
BAIAP2L2	0.0250372	0	0.0296324	0.130724	0	0
LOC105373027	0	0	1.55945	0.458638	0.0707249	2.84932
SLC16A8	3.61193	0	0.050891	0	0	0
PICK1	3.33156	1.74317	13.5955	6.65174	4.83687	11.6606
MIR4534	0	0	0	0	3.32171	0
SOX10	12.4794	0.413243	7.4946	4.45135	7.55568	7.59543
MIR6820	0	0	0	0	0	0
POLR2F	6.985	4.34903	5.14736	7.59677	2.67401	0.700676
C22orf23	0	0	0	0	0	0
MICALL1	1.8279	1.63887	4.77316	0.696848	1.81512	1.52648
EIF3L	14.8933	19.2059	28.7164	15.8955	15.3424	12.9273
MIR659	0	0	0	0	0	0
MIR658	0	0	0	0	0	0
ANKRD54	2.34729	0	0.321674	4.90226	2.75726	3.58509
GALR3	0	0	0	0	0	0
GCAT	0	5.96458	0.0505224	1.51559	2.21341	7.37587
H1F0	21.7411	37.9006	18.1422	13.9466	13.8571	29.7541
LOC102724378	0	0	0.939898	0	0.115504	0
TRIOBP	5.45728	10.9288	6.63214	1.39283	7.21487	0.270247
NOL12	1.02726	2.45239	3.83159	1.46277	3.64921	1.31019
LGALS1	12.8332	2.59054	7.31298	7.27949	0	1.22838
PDXP	3.7479	0.0655417	0.0521855	19.4304	1.19284	3.95585
LOC101927051	0	0	0	0	0	0
SH3BP1	0	0	1.09669	2.90283	0	0
GGA1	3.17869	8.12938	0.0328566	1.9278	3.23879	0.63035
LGALS2	0	0	0	0	0	0
CDC42EP1	4.37854	0	2.41306	1.78003	5.68899	0.0370206
CARD10	8.48011	0.910003	4.72306	0.544574	0	0
MFNG	4.38721	0	4.5556	0	0	0.550109
LOC100506271	0	0	0	0	0	0
ELFN2	1.63939	0.897005	0.107132	9.59931	2.66417	4.15517
LOC105373024	0	0	0	0	0	0
CYTH4	1.41512	0.114736	1.73574	0.9135	0.0580043	1.65289
LOC107985576	0	0	0	0	0	0
RAC2	2.93465	0	0	0	0.708843	6.32675
SSTR3	3.81548	0	0.0171051	4.31629	0.1792	0.0320155
C1QTNF6	0.051967	0	0.0123009	0.206211	0.82008	0.656173
IL2RB	0	0	0	0	0	0
TMPRSS6	0	0	0	0	0	0
KCTD17	8.41826	2.55462	1.03425	11.6195	5.94297	11.7439
MPST	3.32549	14.7011	2.65797	2.02945	2.23936	0.0478356
TST	0.228834	5.55578	0	1.03548	0.687844	0.0844862
TEX33	0	0	0	0	0	0
LL22NC01-81G9.3	0	3.57672	0	0	0	0
LOC105373023	0	0	0	0	0	0
CSF2RB	2.1697	0	0	0.352852	0	2.36378
LOC105373022	0	0	0	0	0	0
NCF4	0	0	0	0.0830564	0	0.0880967
LOC107985578	0	0	0	0	0	0
PVALB	12.0351	0	3.51704	7.60259	0	0
IFT27	0	2.16804	0	3.39004	4.08364	0
LOC107985574	0	0	0	0	0	0
LOC105373021	0	0	0	0	0	0
CACNG2	3.49171	3.89969	0.0446763	11.0765	0.872269	0.188146
EIF3D	2.398	7.24782	11.9201	3.33878	5.5412	0.664011
LOC105373019	0	0	0	0	0	0
LOC105373020	0	0	0	0	0	4.1121
FOXRED2	8.89645	9.33466	0.825824	5.41007	11.7584	8.81043
TXN2	5.40796	3.20183	6.99715	5.0729	19.9406	0
LOC105373018	0	0	0	0	0	0
LOC105377199	0	0	0	0	0	0
MIR6819	0	0	0	0	0	226.338
MYH9	139.479	187.143	298.838	23.5985	73.3277	69.8882
APOL1	10.5194	13.8541	15.1594	0.426868	1.84312	1.56961
APOL2	7.78743	3.31679	17.5355	10.7183	6.76584	17.152
APOL4	1.44886	0	8.42077	0	0	3.0376
APOL3	12.5036	5.83539	13.1522	0.968362	1.777	0.924415
LOC102723507	1.44079	0.0751458	0	0	0.569844	2.89769
RBFOX2	2.31747	0.0130485	3.2415	2.11749	2.55288	4.56005
APOL5	0	0	0	0	0	0
APOL6	1.72254	0.17834	4.02664	0.733813	1.6615	8.6662
LOC284912	0	0	0	0	0	0
MB	0	0	0	0	0.199702	0
LOC107985590	0	0	0	0	0	0
RASD2	3.71327	0	2.4984	4.72741	0.243682	0.0422552
MCM5	0.163715	3.56919	0	0.569859	0	0
HMOX1	6.22736	0.247946	27.9676	5.74805	3.50974	4.06458
MIR6069	0	0	0	0	0	0
MIR3909	0	4.41718	0	0	0	0
TOM1	0.672036	0.0499472	0.318151	5.40359	8.82508	6.81082
HMGXB4	4.45126	2.31431	6.85104	4.25214	6.50243	4.09011
LOC105373017	0	0	0	0	0	0
LINC01399	0	0	0	0	0	0
ISX	0	0	0	0	0	0
LOC105373015	0	0	0	0	0	0
LOC105373016	0	0	0	0	0	0
ISX-AS1	0	0	0	1.28417	0	0
LOC105373014	0	0	0	0	0	0
LOC105373013	0	0	0	0	0	0
LOC105373012	0	0	0	0	0	0
LL22NC03-13G6.2	0	0	0	0.364479	0	0
LL22NC03-86D4.1	0	0	0	0	0	0
LOC107985565	0	0	0	1.02412	0	0
LARGE-AS1	0	0	0	0	0	0
LOC105373007	0	0	0	0	0	0
MIR4764	0	0	0	0	0	0
LARGE	6.14614	3.8211	2.07438	7.56498	3.25323	1.73423
LOC105373006	0	0	0	0	0	0
TIMP3	75.9495	149.185	300.011	20.7487	27.8828	45.2471
LOC105373002	0	0	0	0	0	0
LOC107985545	0	0	0	0	0	0
LOC105373003	0	0	0	0	0	0
LL22NC03-104C7.1	0	0	0	0	0	0
SYN3	2.18044	0.0117008	0.158378	4.94835	1.10911	3.34797
FBXO7	27.6528	13.7945	18.6319	10.6324	15.2463	21.598
BPIFC	0	0	0	0	0	0
RTCB	21.096	1.84459	16.3582	11.3944	5.01634	22.5129
LOC339666	0	0	0	0	0	0
RFPL3S	0.0649092	0	0	1.62674	0	0
RFPL3	0	0	0	0	0	0
LOC107985561	0.634549	5.72671	0	0	0	4.11658
SLC5A4	0	0	0.845429	0	0	0
RFPL2	0	0	0	0.143083	0	1.24448
C22orf42	0	0	0	0	0	0
AP1B1P1	0	0	0	0	0	0
LOC105373000	0	0	0	0	0	0
SLC5A1	0.050653	0	0	0.123419	0	0
LOC105372999	0.346918	0	0	0	0	0
YWHAH	111.186	15.2446	40.4989	250.384	53.6328	51.7176
C22orf24	0	0	0	1.67534	0	0
LOC105372998	0	0	0	1.58315	0	0
DEPDC5	0.211379	0.628408	0.0441485	4.73921	4.35887	1.98318
PRR14L	6.25897	3.28528	3.78583	5.12873	9.4754	4.01023
MIR7109	0	0	0	0	0	0
PISD	8.74493	2.99219	8.63145	8.098	15.6228	2.01029
SFI1	2.16656	6.28386	1.58438	2.04168	4.98357	2.47774
EIF4ENIF1	3.06201	2.85858	6.67346	7.60374	0.14732	10.1538
DRG1	23.2295	4.89393	20.6377	21.1375	3.16136	5.40245
LINC01521	0.221167	0	2.45101	0.818825	0.430607	0
PIK3IP1-AS1	0	0	0	0	0	0
PATZ1	1.63342	10.8304	2.49796	1.28405	0.703373	0.284591
LOC105372997	0	0	0	0	0	0
PIK3IP1	8.54392	44.7425	24.1588	5.15155	1.97449	20.5896
LIMK2	2.67412	14.5482	13.3559	2.01054	5.00367	13.1112
RNF185	11.1875	0.0755888	3.97222	5.28361	1.57631	0.0281621
MIR3928	0	0	0	0	0	0
PLA2G3	0	1.48081	0	0	0.0641671	0
LOC105372995	0	0	0	0	0	0
INPP5J	0	0.0288816	0	0.771001	3.24141	0
SELM	0.383819	0.190175	4.08837	7.34797	6.05696	0
SMTN	6.21786	17.3592	16.3025	1.78417	12.3497	3.68734
TUG1	21.747	12.5464	45.0625	12.3298	27.5416	11.5072
MORC2	6.43879	4.49161	0.350945	4.43819	10.2023	3.47199
MORC2-AS1	0	0	0	0.346081	0	0
LOC107985544	0	0	0	0.67644	0	0
LOC105372994	0	0	0	0	0	0
MIR3200	0	0	0	0	0	23.0399
OSBP2	1.87732	0.0697635	0.0185156	3.75738	0.881715	2.39124
DUSP18	0.0156002	5.1943	5.02203	0.651613	0	0.103673
SLC35E4	0	0	0	0.843145	0	0.0454734
TCN2	5.54673	1.45872	21.8656	1.73763	1.44283	7.32506
PES1	1.88317	7.65972	8.40864	4.04022	6.34882	1.28941
GAL3ST1	0	0	0.0187512	0.545962	0.0714347	0.350966
SEC14L6	0.581473	5.51841	0.052938	0.163476	0.0504181	0.0247709
SEC14L4	0	0	1.46198	0	0	0
LOC107985579	0	0	0	0	0	0
SDC4P	0	0	0	0	0	0
LOC105372991	0	0	0	0	0	0
SEC14L3	5.92115	0	0	0	0.0817262	4.63096
LOC105372990	0	0	0	0	1.52802	0
MTFP1	0	0.205651	0	0.0722357	8.18733	0
LOC105372989	0	0	0	0.186499	0	0
SEC14L2	1.32901	29.2536	4.80496	10.0378	54.9561	18.249
RNF215	6.94555	0	0	3.07404	10.7843	1.98692
KIAA1656	0	0	0	0.291336	0.0524136	0
CCDC157	0	0.311085	0.0707689	0.546348	0.943605	0.397374
SF3A1	10.1591	15.8164	12.5933	9.62124	16.9347	3.94115
TBC1D10A	0.657133	2.08382	0.259246	1.32666	4.19741	12.5189
GATSL3	4.30586	1.70138	0.193524	0.341494	2.15031	0
OSM	0	0	0	0	0	0
MGC20647	0	0	0	0	0	0
LIF	0	0.0331094	0	0	3.79122	3.10855
LOC105372988	0	0	0	0	0	0
HORMAD2	0	0	0	0	0	0
HORMAD2-AS1	0	0	0	0	0	0
MIR6818	0	0	0	0	0	0
MTMR3	9.41261	20.4442	9.88724	6.32415	12.6819	8.18041
ASCC2	5.64296	7.01538	10.9489	1.08924	4.87656	2.17809
UQCR10	2.81087	0	5.90231	8.52159	0.511033	0
ZMAT5	0.664709	0.123507	0	0.780879	3.55898	0.368118
CABP7	0	0.0809432	0	0.995104	5.46288	6.60436
NF2	7.46654	15.594	16.1292	14.4405	7.38368	10.3549
NIPSNAP1	13.6344	11.6901	16.7448	12.7106	5.7911	9.58622
THOC5	1.02174	9.53026	20.3762	5.76149	1.00774	0.0848767
NEFH	10.0975	1.80112	22.4111	24.0407	8.16815	19.9207
LOC107985541	0	0	0	0.959873	0	0
RFPL1S	10.4221	0.0513827	1.61602	19.3478	1.90926	8.34661
LOC102723305	0	0	0	0	0	0
RFPL1	0	0	0	0	0	0
SNORD125	0	0	0	0	0	0
MIR3653	0	0	0	0	0	0
AP1B1	6.81351	4.37199	10.2428	11.6888	12.7128	22.0776
RASL10A	0	0	0	1.59857	0.033184	2.08686
GAS2L1	0	0.229072	2.49268	3.56717	3.09782	0.938798
EWSR1	14.306	22.4736	21.1374	11.1871	20.6191	16.1214
RHBDD3	0.370004	0.293329	0.642272	2.5243	3.00289	3.0873
LOC105372985	0	0	0	0	0	0
EMID1	0.588751	0.0198897	0.0158365	0.978085	0.256406	2.0156
LOC101929638	2.69258	0	0	0	0.758767	1.98821
KREMEN1	4.52337	0.152497	1.07071	2.94122	1.31411	5.10309
C22orf31	0	0	0	0	0	0
ZNRF3-AS1	0	0	0	0	0	0
LOC107985549	0	0	0.833305	0	0	0
ZNRF3	2.77513	1.29201	6.01119	3.92583	7.36585	0.162387
XBP1	24.1903	15.4516	6.3239	13.594	10.6769	12.8049
CCDC117	5.54978	5.63927	8.08216	4.14273	0.855272	10.0369
HSCB	5.16095	0	4.36297	2.1697	1.81322	3.48917
CHEK2	0	0	8.5595	0.0626729	0.033826	2.55933
LOC101929594	0	3.31265	2.22475	0.0404723	0.109219	0
MIR5739	0	0	0	0	0	0
TTC28	2.78048	2.78195	1.61787	1.23314	2.79936	1.19303
MIR3199-2	0	0	0	2.14691	0	0
MIR3199-1	0	0	0	0	0	0
TTC28-AS1	0	0.111611	2.13281	0.893848	1.92972	3.31
PITPNB	31.2537	15.8376	22.0839	34.2624	9.33078	14.8271
LOC107985529	0	0	0	0	0	0
MN1	3.49834	0.695665	0	2.8956	1.14739	0
LOC105372981	0	0	0	0	0	0
LOC105372980	0	0	0	0	0	0
LOC102724900	0	0	0	0.995166	0	0
LOC105372979	0	0	0	0	0	0
LOC100507657	0	0	0	0	0	0
LOC105372978	0	0	0.0653949	0	0	0
LOC105372977	0	0	0	0	0	0
LOC107985534	0	0	0	0	0	0
LOC284898	0	0	0	0	0	0
LOC107985582	0	0	0	0	0	0
LINC01422	0	0	0	0	0	0
LOC105372976	0	0.0898845	0	0.315722	0.92699	1.00465
MIATNB	0	0	0.124414	0.219542	4.02871	0.407513
MIAT	11.8408	6.00022	9.46249	32.4887	12.1629	50.6327
CRYBA4	0	0	0	0	0	0
CRYBB1	0	0	0	0.66118	0	0
MIR548J	0	0	0	0	0	0
TPST2	12.9174	1.36177	11.1409	7.48583	0.645411	3.72906
LOC100507599	4.94066	9.68787	0	3.34801	5.98383	0
TFIP11	6.03947	16.2875	4.79932	3.24342	2.43131	9.23769
SRRD	1.66391	0.0325436	2.30615	3.31501	4.59019	0.096998
HPS4	3.95062	0.414173	3.45083	2.68098	4.32975	0.088176
ASPHD2	4.26955	0.118996	0.0315822	6.43685	1.5641	3.13295
LOC105372974	0	0.030356	0	0	0	0
SEZ6L	7.93545	4.5783	3.61348	19.4522	9.79383	2.53253
LOC105372971	0	0	0	0	0	0
LOC105372972	0	0	0	0	0	0
LOC102724801	0	0	0	0	0	0
LOC105372963	0	0	0	0	0	0
MYO18B	0	0	0	0.00548332	0	0
LOC105372964	0.0524045	0	1.15775	0.145927	0.472562	0
GRK3	3.74603	0.761232	2.46932	11.9729	5.46255	1.49159
LOC100996404	0	0	0	0	0	0
MIR6817	0	0	0	0	0	0
CRYBB2P1	0.294491	0	2.30037	4.8588	6.639	1.4352
LRP5L	0	0	0	0.207942	0.566035	2.10971
LOC100652901	0	0	0	0	1.54222	0.815996
LOC107985546	0	0	0	0	0	0
LOC101928049	0	0	0	0	0	0
IGLL3P	0	0	0	0	0	0
LOC105372968	0	0	0	0	0	0
LOC105372969	0	0	0	0	0	0
CRYBB2	0	0	0	0.161464	0	0
CRYBB3	0	0	0	0.945987	0.84094	0
LOC100128531	0	0	0	0	0	0
KIAA1671	4.03866	10.6498	10.3055	8.04665	9.7876	4.52693
TMEM211	0	0	0	0	0	0
SGSM1	1.48691	0	0	2.71344	2.8151	0.223852
TOP1P2	0.0581238	0.0863979	0	0	0	0
PIWIL3	0	0	0	0	0	0
LOC105372962	0	0	0	0	0	0
POM121L10P	0	0	0	0	0	0
BCRP3	0	0	0	0	0	0
LRRC75B	0	2.76794	0	0.74076	0.299854	0
GGT1	0.0594129	0	4.46514	0	0.502275	0
SNRPD3	9.05422	5.34893	10.4137	12.6791	4.71042	7.86853
GUCD1	3.2959	4.9325	11.6228	2.22423	6.82371	2.0612
UPB1	0.0193111	2.18158	3.88541	0.26215	0.0217675	0
ADORA2A-AS1	0	0	0	0	0	0
ADORA2A	0	0	0.707689	0.499518	0	0
LOC105372960	0	0	0	0	0	0
SPECC1L	3.48745	1.70355	6.1694	2.12327	3.05594	0.0272984
SPECC1L-ADORA2A	0	0	0	0	0	0
POM121L9P	0	2.41491	0.380552	0	0.152606	0.487348
GGT5	13.8495	25.4835	30.852	0.200399	1.26187	0.921095
SUSD2	0	0	2.10381	0	0.939222	0
CABIN1	1.15199	2.44747	1.28079	1.92593	2.75443	3.02233
LOC105372959	0	0	0	0	0	0
GSTTP1	0	0	0	0	0	0
GSTT2	0	0	0	0	0	0
DDT	0	0	0	0	0	0
DDTL	0	0	0	0	0	0
LOC107985559	0	0	0	0	0	0
GSTT2B	0	0	0	0	0	0
LOC100652871	0	0	0	0	0	0
LOC107985558	0	0	0	0.0188095	0	0
MIF	8.5097	26.2354	0	5.10131	0.177632	19.8981
MIF-AS1	0	0	0	0	0	0
SLC2A11	0.0677443	0.436359	0	0.0943215	0.992696	0.0750341
DERL3	0	0	0	0	0.0230835	0
SMARCB1	3.60741	7.49242	10.4105	5.52149	8.46675	0.0547342
MMP11	0	0	0	0	0	0
LOC107985577	0	0	0	0	0	0
CHCHD10	0	18.9553	22.4937	7.42635	11.6099	0
C22orf15	0	0	0	0	0	0
VPREB3	0	0	0	0	0	0
ZNF70	1.12213	0.0654113	5.59877	0.551422	5.00985	0.974808
RGL4	0	0	0	0	0	0
GUSBP11	0.491577	7.11474	1.43919	2.10733	1.13737	1.80536
DRICH1	0	0	0	0.637037	0.0286519	0
IGLL1	0	0	0	0	0	0
LOC105372957	0	0	0	0	0	0
PCAT14	0	0	0	0	0	0
LOC107985580	0	0	0	0	0	0
LOC105372955	0	0	0	0	0	0
LOC388882	0	0	0	0	0	0
LOC101929374	0	0	0	0	0	0
LOC107985555	0	0	0	0	0	0
ZDHHC8P1	0	0	0	0	0	0
CES5AP1	0	0	0	0	0	0
LOC102724679	0	0	0	0	0	0
LOC107985554	0	0	0	0	0	0
FBXW4P1	3.07981	6.45611	1.49541	0.700935	8.32283	5.9915
BCR	4.68386	5.34978	6.22323	11.6213	9.37964	7.18104
RAB36	0	4.26579	1.40147	1.01831	0.816558	0
[truncated: 37,032 more rows]

## Sheet: Human-TPM
	Microvessels 1	Microvessels 2	Microvessels 3	Whole brain 1	Whole brain 2	Whole brain 3
TRNP	0	71.8403	186.463	238.686	235.511	248.098
TRNT	0	0	0	0	0	0
CYTB	41039.3	37561	30261.3	40199.8	33275.1	35881.4
TRNE	2536.86	1366.42	34.4552	675.238	269.881	1063.17
ND6	6635.21	8860.25	6693.47	9898.77	12158.5	12102.1
ND5	39185.1	42562.9	35301.9	41352.6	44382.6	48843.1
TRNL2	0	0	0	0	0	0
TRNS2	0	0	0	0	0	0
TRNH	0	0	0	0	0	0
ND4	80380.2	86455.6	52658.2	78042.1	85194.1	70163.6
ND4L	34716.8	32950	16943.4	27602.7	32186.9	30414.1
TRNR	0	0	0	0	0	0
ND3	13349.9	10627.3	4362.4	8223.48	6329.8	6536.46
TRNG	0	0	0	0	0	0
COX3	13160.2	11846.8	11303.8	13274.8	11394.2	13023.2
ATP6	44010.4	43626.6	29644.1	40172.4	46334.7	37806.6
ATP8	12189.1	10001.6	5115.96	8067.81	8016.38	7518.21
TRNK	0	0	0	0	0	0
COX2	56066.9	45365.7	32663.9	50297.1	45503.1	52917.7
TRND	0	0	15.5386	28.0807	13.6925	0
TRNS1	0	7.07991	0	0	0	0
COX1	54801.2	54588.9	41401.3	66882.9	64013.6	67879.5
TRNY	0	0	0	0	0	0
TRNC	0	3.70086	0	0	0	0
TRNN	0	0	0	0	0	0
TRNA	17.9919	38.9395	0	0	0	469.774
TRNW	0	0	0	16.8484	0	0
ND2	45629.9	29608.5	28707.9	43374.3	28459.2	43805.3
TRNM	15.6484	53.8802	7.76931	171.292	19.1695	78.0532
TRNQ	145.328	878.647	0	0	0	0
TRNI	0	0	225.873	171.577	2.69881	2.74722
ND1	85330.6	55280.5	63915.4	92450.9	70938.2	98762.2
TRNL1	0	0	0	0	0	0
RNR2	128117	197036	107639	108501	162352	116664
TRNV	0	0	0	0	0	0
RNR1	46974.2	113214	82434.5	98956	139875	120043
TRNF	197.332	3.44024	29.7641	86.0613	5.24558	5.33966
DDX11L16	0	0	0	0	0	0.115373
WASIR1	0	0	0	0	0	0
IL9R	0	0	0	0	0	0
VAMP7	4.4999	0.0911407	26.0214	6.4837	0.0694844	0.282922
SPRY3	0	0	0	0	0	0
TMLHE	1.1568	7.58153	7.78329	0.858968	1.46595	0.213178
TMLHE-AS1	0	0	0	0	0	0
H2AFB3	0	0	0	0	0	0
MIR1184-3	0	0	0	0	0	0
F8A3	0	0	0	0	0	0
MIR1184-2	0	0	0	0	0	0
F8A2	0	0	0	0	0	0
H2AFB2	0	0	0	0	0	0
LOC101927830	0	0	0	0	0	0
CLIC2	25.0158	0	58.44	6.94616	5.73723	12.595
RAB39B	0.75747	1.53008	0.827369	9.62355	0.530234	2.48282
VBP1	26.1165	0.477998	24.2962	29.2402	9.65711	1.02013
BRCC3	19.0112	2.64777	14.2379	7.27341	7.48573	1.82651
MTCP1	0	0	0	0.329222	0	0
CMC4	1.91823	0	0	2.44084	0.915527	0
FUNDC2	15.0782	12.1964	20.2306	11.8538	8.4816	11.3837
MIR1184-1	0	0	0	0	0	0
F8A1	3.43861	0.143512	0	1.34629	13.6764	0.779615
H2AFB1	0	0	0	0	0	0
F8	6.56991	2.91888	5.73941	4.08657	3.80326	8.7314
SMIM9	0	0	0	0	0	0
MPP1	12.5121	10.8954	23.6863	28.5076	1.61044	27.0057
SNORA56	0	0	0	0	0	0
MIR664B	0	0	0	0	0	0
SNORA36A	0	0	0	0	0	0
DKC1	15.0176	4.59028	24.5876	7.43023	9.67528	1.7183
GAB3	0.0355195	0.489199	17.353	1.1473	0	6.454
LOC105373387	0	0	0	0	0	0
CTAG2	0	0	0	0	0	0
FAM223B	0	0	0	0	0	0
CTAG1B	0	0	0	0	0	0
CTAG1A	0	0	0	0	0	0
FAM223A	0	0	0	0	0	0
IKBKG	12.4765	0	7.78362	5.55615	1.64613	1.04728
G6PD	2.04498	21.852	0.105032	8.95902	3.25789	1.05519
FAM3A	6.32802	0	0.122408	6.28237	10.7865	12.5611
SLC10A3	4.42572	0	0.0794217	1.32045	0	0.797898
UBL4A	14.3696	0	1.10897	10.4212	1.48537	0.557055
LAGE3	0	0	0	6.84115	0.196226	10.3867
PLXNA3	4.43115	0.674155	0.498843	4.93737	4.38224	4.46083
MIR6858	0	0	0	0	0	0
FAM50A	76.2128	46.9725	219.805	50.2794	81.8148	75.711
GDI1	170.844	97.4665	212.624	276.379	134.428	157.315
ATP6AP1	28.1084	34.4554	56.7503	42.8028	33.8922	20.2851
CH17-340M24.3	1.18628	0	0	2.23518	0	0
TAZ	10.6455	0.0792528	6.42821	5.0804	6.28381	6.95005
DNASE1L1	8.51479	6.39205	30.8083	3.06903	0.345346	0.0781199
SNORA70	0	0	0	0	0	0
RPL10	155.601	66.2376	159.005	53.4804	31.0484	63.8704
LOC107987332	0	0	0	0	0	0
LOC107985654	0	0	0	0	0	0
EMD	37.3506	63.4813	58.9864	16.3996	5.42383	0
FLNA	18.9786	18.0187	106.029	10.3628	27.9557	40.8152
LOC105373386	0	0	0	0	0.0259755	0
TKTL1	0	0	0	0	0	0
TEX28	0	0	0	0	0	0
OPN1MW3	0	0	0	0	0	0
OPN1MW2	0	0	0	0	0	0
OPN1MW	0	0	0	0	0	0
OPN1LW	0	0	0	0	0	0
MECP2	38.1187	19.938	40.9565	30.2948	26.5882	11.2671
MIR718	0	0	0	0	0	0
IRAK1	23.7175	18.1993	42.5361	12.4554	25.4627	16.0379
MIR3202-2	0	0	0	0	0	0
MIR3202-1	0	0	0	0	0	0
TMEM187	0	0.243891	0	1.33464	0	0
HCFC1-AS1	0	0	0	0	0	0
HCFC1	15.466	24.031	30.0816	16.5463	18.2179	13.8665
RENBP	7.0757	1.41462	6.45942	7.24966	5.39242	11.7101
NAA10	59.6451	0	26.6992	7.68576	6.82911	1.69551
ARHGAP4	3.73422	0.434621	1.25341	1.0193	0.276124	3.93507
AVPR2	0	0	0	0	0	0
LCA10	0	0	0	0	0	0
L1CAM	16.8823	0.0465961	6.45021	32.4562	6.92723	8.17247
PDZD4	105.326	13.9875	13.1732	169.079	60.2065	57.2609
SSR4	1.27448	3.37558	31.9791	5.48885	3.60289	0.104786
IDH3G	3.60256	18.8544	0.153312	17.8426	14.6986	21.6732
SRPK3	0	0	0	0.476894	0	0
PLXNB3	5.17279	9.23098	21.8715	1.40734	18.0465	9.21482
LOC102723591	0	0	0	0	1.36068	0
ABCD1	0	2.41839	8.97722	0.408774	3.68749	2.99275
BCAP31	50.7769	67.6906	129.873	44.3103	39.5597	85.127
SLC6A8	26.5004	39.4394	32.0978	62.1341	33.9412	39.7895
PNCK	5.6619	0	0	16.9335	2.8224	0
DUSP9	0	0	0	0.526755	0	0
LOC105373383	0	0	0	1.03402	0	0
FAM58A	2.89192	4.8166	0.100173	1.66546	0.353087	0
ATP2B3	3.85251	1.56842	4.9262	7.77412	1.64097	5.05004
BGN	170.633	154.152	480.02	15.0831	19.562	112.685
LOC105373381	0	0	0	0	0	0
LOC107983954	0	0	0	0.346778	0	0
HAUS7	11.7723	22.2148	37.8017	3.37452	0.160533	41.3432
TREX2	0	0	0	0	0	0
ZFP92	0.0524468	2.20312	4.88238	3.58576	0.826045	0
LOC105373379	0	0	0	0	0	0
LOC105373378	0	0	0	0	0	0
ZNF275	12.9083	7.49776	21.0656	7.10014	12.8172	0.0299933
LOC105373377	0	0	0	1.02446	0	0
LOC105373373	0	0	0	0	0	0
MAGEA1	0	0	0	0	0	0
PNMA6A	12.5343	18.657	0	5.28084	0	0.0832124
PNMA3	5.48694	0.128084	6.16411	23.7309	12.1574	41.6988
PNMA5	0	8.88669	0	4.31718	3.43594	0
LOC105373372	0	0	0	0	0	0
ZNF185	0	0	2.6504	0.67619	0.696074	0.29834
NSDHL	3.53324	12.7062	7.60162	10.2501	9.17179	0
CETN2	48.1141	99.0598	3.42425	22.4541	17.4148	33.3481
LOC107985638	0	0	0	0	0	0
MAGEA6	0	0	0	0	0	0
CSAG3	0	0	0	0	0	0
MAGEA2	0	0	0	0	0	0
CSAG4	0	0	0	0	0	0
MAGEA12	0	0	0	0	0	0
CSAG1	1.21472	0.278832	58.1989	0	0	0.21639
MAGEA2B	0	0	0	0	0	0
CSAG2	0	0	0	0	0	0
MAGEA3	0	0	0	0	0	0
GABRQ	0.593501	0	17.5997	0.348552	0	2.07608
LOC105373370	0	0	0	0	0	0
MIR105-2	0	0	0	0	0	0
MIR767	0	0	0	0	0	0
MIR105-1	0	0	0	0	0	0
GABRA3	4.87196	0	0.142287	22.2679	1.30398	2.70578
MAGEA10	0	0	0	0	0	0
MAGEA5	0	0	0	0	0	0
MAGEA10-MAGEA5	0	0	0	0	0	0
LOC105373369	0	0	0	0	0	0
MIR452	0	0	0	0	0	0
MIR224	0	0	0	0	0	0
GABRE	6.20101	0.185662	20.4804	0.116113	0.0849277	12.3048
MAGEA4	0	0	0	0	0	0
LOC105373368	0	0	0	0	0	0
CNGA2	0	0	0	0	0	0
FATE1	0	0	0	0	0	0
PRRG3	19.1526	0	0	1.01084	0	2.50871
PASD1	0	0	0	0	0	0
LOC105377213	0	0	0	0	0	0
LOC105373367	0	0	0	0	0	0
VMA21	27.2506	5.03527	29.1434	21.1031	19.4074	8.17715
LOC107985693	0	0	0	0.0721377	0	0
GPR50	0	0	0	0	0	0
GPR50-AS1	0	0	0	0	0	0
MIR4330	0	0	0	0	0	0
HMGB3	3.80519	2.74516	0.607256	5.17	0	0.0484184
CD99L2	16.2832	16.2337	40.2788	43.7432	24.6178	28.0458
MTMR1	1.38666	0	4.41566	7.61941	4.81988	1.53323
MTM1	10.5401	0	16.803	3.39119	4.10696	15.6663
MAMLD1	5.84846	0	0.0486655	8.44282	0.102921	12.8863
MIR2114	0	0	0	0	0	0
LINC00894	0.055735	0	9.54682	0	3.45282	23.7096
LOC101927685	0	0	0	0	0	0
CXorf40B	1.58215	1.51081	3.23636	1.34007	1.59483	0.698976
MAGEA8	0	0	0	0	0	0
MAGEA8-AS1	0	0	0	0	0	0
LINC00850	0	0	0	0	0	0
MAGEA9	0	0	0	0	0	0
HSFX1	0	0	0	0	0	0
MAGEA11	0	0	0	0	0	0
TMEM185A	0.284395	9.08718	18.6384	2.93955	0.0597236	0
HSFX2	0	0	0	0	0	0
MAGEA9B	0	0	0	0	0	0
LOC101928917	0	0	0	0	0	0
CXorf40A	0.0175108	0.048234	0.0521636	0.32051	0.0367729	0.0374324
LINC00893	0	0	10.8988	1.05586	0	0
IDS2	1.73192	0	0	0.186473	1.63668	0
IDS	391.937	29.8437	140.38	614.816	65.8648	288.384
LOC107985667	0	0	0	0	0	0
AFF2	5.12111	2.33932	4.0897	8.07135	0.992305	1.5015
FMR1NB	0	0	0	0	0	0
FMR1	30.436	27.355	47.4895	48.354	29.4673	20.6275
FMR1-AS1	0	0	0	0	0.312054	0
LOC105373349	0	0	0	0	0	0
LOC105373348	0	0	0	0	0	0
MIR514A3	0	0	0	0	0	0
LOC101928863	0	0	0	0	0	0
MIR514A2	0	0	0	0	0	0
MIR514A1	0	0	0	0	0	0
MIR510	0	0	0	0	0	0
MIR509-1	0	0	0	0	0	0
MIR509-3	0	0	0	0	0	0
MIR509-2	0	0	0	0	0	0
MIR514B	0	0	0	0	0	0
MIR508	0	0	0	0	0	0
MIR507	0	0	0	0	0	0
MIR506	0	0	0	0	0	0
MIR513A2	0	0	0	0	0	0
MIR513A1	0	0	0	0	0	0
MIR513B	0	0	0	0	0	0
MIR513C	0	0	0	0	0	0
LOC105373347	0	0	0	0	0	0
LOC101928832	0	2.40885	0	0	0	0
CXorf51A	0	0	0	0	0	0
CXorf51B	0	0	0	0	0	0
LOC101928808	0	0	0	0	0	0
MIR891A	0	0	0	0	0	0
MIR891B	0	0	0	0	0	0
MIR892B	0	0	0	0	0	0
MIR892A	0	0	0	0	0	0
MIR888	0	0	0	0	0	0
MIR890	0	0	0	0	0	0
MIR892C	0	0	0	0	0	0
LOC107985703	0	0	0	0	0	0
TMEM257	0	0	0	0	0	0
SLITRK2	9.49943	6.21725	3.12801	16.7577	27.8214	24.1458
SPANXN1	0	0	0	0	0	0
UBE2NL	0	0	0	0	0	0
SPANXN2	0	0	0	0	0	0
SLITRK4	8.10441	0.384012	18.9375	13.8093	0.0390354	0.0198677
SPANXN3	0	0	0	0	0	0
SPANXN4	0	0	0	0	0	0
LOC105373345	0	0	0	0	0	0
MAGEC2	0	0	0	0	0	0
MAGEC1	0	0	0	0	0	0
MAGEC3	0	0	0	0.157073	0	0
SPANXD	0	0	0	0	0	0
LOC645188	0	0	0	0	0	0
SPANXA2	0	0	0	0	0	0
SPANXA1	0	0	0	0	0	0
SPANXA2-OT1	0	0	0	0	0	0
SPANXC	0	0	0	0	0	0
LDOC1	16.8904	22.5979	66.6681	41.567	21.0287	4.25538
SPANXB1	0	0	0	0	0	0
MIR320D2	0	0	0	0	0	0
CDR1	5.59762	91.1968	0.203354	21.9025	7.31111	0.437778
LINC00632	7.92945	1.5094	17.572	27.0701	13.6736	47.1311
LOC101928833	0	0	0	0	0	0
LOC105373344	0	0	0	0	0	0
SOX3	5.21614	0	0	2.30169	0	0
LOC105373343	0	0	0	0	0	0
LOC389895	0	0	0	2.30058	0	0
LOC728660	0	0	0	0	0	0
CXorf66	0	0	0	0	0	0
MIR505	0	0	0	0	0	0
ATP11C	8.87898	5.97143	24.2859	1.2912	2.39735	4.04259
MCF2	3.18115	0	0	5.05979	4.59282	0
F9	0	0	0	0	0	0
SRD5A1P1	0	0	0	0	0	0
FGF13-AS1	0	0	0	0	0	0
MIR504	0	0	0	0	0	0
FGF13	14.6768	15.4042	0	34.3484	3.12181	2.8247
LINC00889	2.43946	0	0	7.74826	0	0.26074
ZIC3	24.5826	0.054171	2.2262	0.381135	0.371693	0
GPR101	0	0	0	0	0	0
SNORD61	0	0	0	0	0	0
RBMX	59.4448	69.2264	115.274	23.5125	17.8647	37.59
ARHGEF6	21.9734	14.0742	34.3455	12.6273	27.5755	20.0622
CD40LG	0	0	0	0	0	0
LINC00892	0	0	0	0	0	0
MIR934	0	0	0	0	0	0
VGLL1	0	0	0	0	0	0
HTATSF1	62.0883	28.6529	95.8593	49.8607	60.2571	67.4022
BRS3	0	0	0	0	0	0
ADGRG4	0	0	0	0	0	0
MAP7D3	3.47795	1.09696	0	0.228681	3.06647	2.41204
FHL1	12.1088	28.1355	1.04288	41.1519	14.2712	13.1625
SLC9A6	31.7274	7.84542	22.05	46.3554	20.5518	20.6726
MMGT1	8.11877	25.9121	15.0616	15.2843	12.4043	6.39134
SAGE1	0	0.407435	0	0	0	0
CT45A10	0	0	0	0	0	0
CT45A9	0	0	0	0	0	0
CT45A8	0	0	0	0	0	0
CT45A7	0	0	0	0	0	0
CT45A2	0	0	0	0	0	0
CT45A6	0	0	0	0	0	0
CT45A5	0	0	0	0	0	0
CT45A3	0	0	0	0	0	0
CT45A1	1.27704	0	0	0	0	0
INTS6L	6.66521	5.58269	6.25535	3.10449	1.00919	5.8511
INTS6L-AS1	0	0	0	0	0	0
SMIM10L2A	7.0398	1.02551	10.284	22.2287	17.7689	0.361752
LOC100506790	0	0	0	0	0	0
ZNF449	8.51014	1.96026	0.750821	0.957776	3.1135	5.89496
LOC105373342	0	0	0	0	0	0
LOC101928677	0	0	0	0	0	0
ZNF75D	3.37158	4.8212	6.36654	2.5391	1.21876	4.0763
CT55	0	0	0	0	0	0
LOC100287728	0	0	0	0	0	0
LINC00633	0	0	0	0	0	0
SMIM10L2B	5.43896	23.1861	0	21.4024	3.73932	10.7963
FAM127B	19.1424	0.581564	10.0631	12.2753	34.7312	0.300886
FAM127A	42.6265	9.8174	156.71	72.4499	17.8135	64.7605
FAM127C	2.44258	0	46.2566	3.66306	0	0.0932405
SMIM10	49.8794	15.4251	31.8157	0	7.75909	33.0739
LOC340581	0	0.762509	0	0	0	0
MOSPD1	17.5372	0	18.9972	2.05985	5.49079	0
FAM122C	0.15258	0.105072	0.0378773	1.34162	0.480632	0.135903
FAM122B	9.83933	8.68396	40.2575	16.6475	8.89765	27.0429
PLAC1	0	0	0	0	0	0
LINC00629	0	0	0	0	0	0
MIR424	0	0	0	0	0	0
MIR503	0	0	0	0	0	0
MIR503HG	0.225635	0	0	0	0	0
MIR542	0	0	0	0	0	0
MIR450A2	0	0	0	0	0	0
MIR450A1	0	0	0	0	0	0
MIR450B	0	0	0	0	0	0
HPRT1	37.6005	0.34524	0.186683	44.3972	6.31694	0.133963
PHF6	6.28642	8.36124	12.1457	9.86265	7.46834	0.345558
CCDC160	0	0	0	0	8.70178	3.1263
MIR106A	0	0	0	0	0	0
MIR18B	0	0	0	0	0	0
MIR20B	0	0	0	0	0	0
MIR19B2	0	0	0	0	0	0
MIR92A2	0	0	0	0	0	0
MIR363	0	0	0	0	0	0
GPC3	0	22.6023	1.84868	0	0	0
GPC4	3.82012	0.591899	61.3093	4.62719	0.852372	0.102077
TFDP3	0	0	0	0	0	0
LOC107983959	0	0	0	0	0	0
USP26	0	0	0	0	0	0
HS6ST2-AS1	0	0	0	0	0	0
HS6ST2	0.145209	4.93314	0	3.10083	0.0762356	0
MBNL3	0.0545162	2.16669	0.904804	0.930761	0.188083	0.0582691
RAP2C-AS1	0.0518261	0	0	0	0.108836	0
RAP2C	14.6593	19.6243	5.93266	8.53278	6.7261	0.0877786
FRMD7	0	0	0	0	0	0
STK26	0.301785	0	0	0	0	0
FIRRE	4.17933	0	7.57826	0	5.78752	0.194219
OR13H1	0	0	0	0	0	0
LOC107985705	0	0	0	0	0	0
LOC102723546	0	0.0505081	0	0	0	0
IGSF1	2.56032	0	9.25478	0.100853	0.721268	0.166864
ARHGAP36	0.0550602	0	0.246032	0.118565	0	0
LINC01201	0	0	0	0	0	0
LOC105373338	0	0	0	0	0	0
ENOX2	0.186193	2.99177	17.8878	1.136	5.18087	12.007
LOC105373336	0	0	0	0	0	0
FAM45BP	0.141427	0.779129	0.105326	0.53295	0	1.13372
RBMX2	19.9634	37.8854	14.3488	22.369	9.5059	0
GPR119	0	0	0	0	0	0
SLC25A14	10.4077	0	20.2238	8.69412	3.26588	0.0639318
ZNF280C	0.037774	0	10.6338	4.35176	1.54686	0
AIFM1	9.1018	14.187	0	7.56987	15.1653	8.62156
RAB33A	1.34254	5.36219	0	3.90281	0.704838	3.73089
ELF4	0	0.100085	0	0.97802	0	7.10696
BCORL1	0.890895	0	2.14124	3.72785	0.318903	4.24173
LOC105373335	0	0	0	1.90821	0.0620314	0
UTP14A	8.18625	1.39905	7.83213	2.89511	3.32532	0.319336
ZDHHC9	33.3123	25.4091	90.7453	16.4981	29.1539	37.5382
SASH3	7.73251	0	0.092882	1.00711	4.58343	5.5321
XPNPEP2	0	15.0966	0	0	0	0
LOC105373334	0	0	0	0	0	0
APLN	8.85644	0.151524	46.2929	3.96822	0.05776	11.1712
OCRL	10.1479	13.6456	30.3196	16.2599	7.28227	6.93152
SMARCA1	36.687	27.9603	4.43747	30.5188	20.7803	32.6165
LOC107985684	0	0	0	0.0757282	1.95708	0.0751766
LOC107985699	0	0	0	0	0	0
LOC107985698	1.86326	0	0	0.243169	0	0
ACTRT1	0	0	0	0	3.35761	0
LOC105373333	0	0	0	0	0	0
LOC105373332	0	0	0	0	0	0
LOC107985709	0	0	0	0	0	0
LOC107985650	0	0	0	0	0	0
LOC107985666	0	0	0	0	0	0
PRR32	0	0	0	0	11.6765	0
DCAF12L1	0	0	0	0	0	0
LOC107985648	0	0	0.403292	0	0	0
DCAF12L2	0	0	0	0	0	0
LOC101928495	0	0	0	0	0	0
TEX13C	0	0	0	0	0	0
LOC105373331	0	0	0	0	0	0
TENM1	0.605286	6.61063	0.39542	3.81874	9.44415	3.09857
SH2D1A	0	0	0	0	0	0
STAG2	21.121	5.57336	82.2062	18.6929	22.3966	17.1336
LOC101928402	0	0	0	0	0	0
XIAP	12.4567	8.25307	13.755	16.7704	5.55939	4.21142
THOC2	28.4222	8.19691	41.6612	9.7071	12.3334	15.9977
GRIA3	13.8994	14.1975	8.06901	61.1609	68.4869	27.0986
LOC101928359	0	0	0	0	0	0
MIR3672	0	0	0	0	0	0
GLUD2	5.01286	0.523034	2.26258	5.88792	1.03676	5.43913
LOC105373328	0	0	0	2.73737	0	0.066279
CT47A1	0	0	0	0	0	0
CT47A2	0	0	0	0	0	0
CT47A3	0	0	0	0	0	0
CT47A4	0	0	0	0	0	0
CT47A5	0	0	0	0	0	0
CT47A6	0	0	0	0	0	0
CT47A7	0	0	0	0	0	0
CT47A8	0	0	0	0	0	0
CT47A9	0	0	0	0	0	0
CT47A10	0	0	0	0	0	0
CT47A11	0	0	0	0	0	0
CT47A12	0	0	0	0	0	0
CT47B1	0	0	0	0	0	0
C1GALT1C1	1.49033	0.128286	0	8.22362	5.96602	9.55754
MCTS1	0.0712245	2.08452	0.291739	2.72236	1.21528	1.3703
CUL4B	22.8725	14.9512	40.6395	18.8448	21.822	25.0676
LAMP2	37.8009	27.2408	60.8899	45.3777	17.872	63.7648
ATP1B4	0	0	0	0	0	0
TMEM255A	0.0409487	0	1.58579	1.49902	3.56872	0.56898
ZBTB33	24.3767	4.0012	22.2824	12.1523	1.99858	13.2773
NKAPP1	0	0	16.6732	2.91464	2.45833	0.547403
RHOXF2	0	0	0	0	0	0
LINC01402	0	0	0	0	0	0
RHOXF1	0	0	0	0	0	0
RHOXF2B	0	0	0	0	0	0
RHOXF1-AS1	0	0.116147	0	0	0	0
RHOXF1P1	0	0	0	0	0	0
LOC105373323	0	0	0	0	0	0
NKAP	0.21176	10.2078	6.93903	7.97994	5.7811	0.679013
AKAP14	0	0	0	0	0	0
NDUFA1	228.437	332.712	210.347	94.6885	262.468	16.3815
RNF113A	0	0.188325	68.2285	3.8278	2.58437	0
UPF3B	15.4851	13.8317	32.3406	12.5044	12.2535	35.9806
LOC107985694	0	13.1065	0	0	0	0
SNORA69	0	0	0	0	0	0
RPL39	0	0	0	0.455724	0.444435	0
SOWAHD	0	0	0	0	0	0
MIR766	0	0	0	0	0	0
SEPT6	7.29118	7.57258	15.8449	10.0059	1.60019	9.93302
NKRF	0.89198	0.37389	1.67517	13.6959	0.977309	2.23838
UBE2A	29.4637	23.9315	11.2527	24.0973	6.34609	0.706552
CXorf56	13.2665	0.100393	1.52001	6.90648	9.56731	0.0779112
LOC107985719	0	0	0	0	0	0
SLC25A5	124.709	47.5497	96.9812	140.773	38.5944	7.15577
SLC25A5-AS1	0	2.92665	0.0855429	0.309178	5.06552	0
SLC25A43	0	1.24335	0	0	3.4125	6.36845
LOC101928336	0	0	0	0	0	0
LOC107985692	0.0253863	0	2.60905	0	0	0
PGRMC1	136.87	36.1485	101.45	75.4242	15.2351	98.1868
KIAA1210	0.109786	0	0	0	0	0
LONRF3	5.10708	0.789274	2.9122	6.31535	1.23886	1.8736
LINC01285	0	0	0	0	0	0
ZCCHC12	32.0828	0.106989	0.115706	31.3647	0	0.16606
LOC101928242	0	0	0	0	0	0
IL13RA1	36.4567	23.3959	183.974	6.11808	1.75855	41.9393
DOCK11	4.54805	1.10134	12.1712	2.55603	5.58891	11.9125
MIR1277	0	0	0	0	0	0
WDR44	4.40958	9.77491	32.0265	15.7353	10.0098	17.9548
KLHL13	0	0	1.1512	1.76034	0.374559	0
LOC100126447	0	0	0	0	0	0
LOC105373320	0	0	0	0	0	0
CT83	0	0	0	0	0	0
SLC6A14	0	0	0	0	0	0
AGTR2	0	0	0	0	0	0
DANT2	1.31887	0.106849	13.5198	0.751766	13.5224	0
LOC105373315	0	0	0	0	0	0
PLS3	53.1478	5.64788	53.2183	27.1035	10.8286	45.3498
PLS3-AS1	0.0857587	0	0	0.554009	0	0
LOC105373314	0	0	0	0	0	0
LOC107985681	0	0	0	0	0	0
LUZP4	0	0	0	0	0	0
RBMXL3	0	0	0	0	0	0
LRCH2	0.600601	0	2.08735	5.66595	2.6727	0.336258
IL13RA2	0	0	0	0	0	0
MIR448	0	0	0	0	0	0
MIR1911	0	0	0	0	0	0
LOC105373313	0	0	0	0	0	0
MIR1298	0	0	0	0	0	0
MIR1264	0	0	0	0	0	0
MIR1912	0	0	0	0	0	0
MIR764	0	0	0	0	0	0
SNORA35	0	0	0	0	0	0
HTR2C	0.0732544	0	0.272776	2.5239	0	10.2178
LOC102724491	0	0	0	0	0	0
XACT	0	0	0	0	0	0
LOC101928437	0	0	0	0	0	0
LOC107985651	0	0	0	0	0	0
MIR4329	0	0	0	2.68942	0	0
AMOT	32.0375	15.1504	68.1748	36.3757	44.2962	74.7839
LHFPL1	0	0	0	2.22232	0.333426	0
ZCCHC16	0	0	0	0	0	0
TRPC5OS	0	0	0	0	0	0
TRPC5	0.289313	0	0.344739	3.55108	0.0607563	0.587537
ALG13	1.84398	2.09016	13.2467	5.35879	6.16843	17.7558
LINC00890	0	0	0	0	0	0
DCX	0.0366159	0	0	5.57845	0.0192235	0
CAPN6	0	0	0	0	0	0
PAK3	12.6833	2.64632	5.08942	25.2227	1.61004	10.8047
CHRDL1	12.3236	0.587297	7.81227	20.5686	30.3573	4.74009
TDGF1P3	0	0	0	0	0	0
RGAG1	0	0	0	0	1.07005	0
LOC105373312	0	0	0	0	0	0
SNORD96B	0	0	0	0	0	0
AMMECR1	0	3.18398	0	1.39001	0	0.320904
LOC101928589	0	0	0	0	0	0
MIR3978	0	0	0	0	0	0
MIR652	0	0	0	0	0	0
TMEM164	0.237432	1.04986	5.67698	2.11238	3.05727	5.89029
LOC105373311	0	0	0	1.11503	0	0
ACSL4	25.9842	1.87153	7.60233	32.9726	3.23646	16.2954
KCNE5	0	5.00185	0	0	0.127111	0
NXT2	1.75214	0	4.56708	1.88649	0.862387	0.877854
GUCY2F	0	0	0	0	0	0
MIR6087	0	34.8939	625.35	93.5258	57.0056	69.6335
LOC101928358	0	0	0	3.51131	0	0
IRS4	0.279934	0	0	0.324585	0.0226103	0
COL4A5	5.78019	0.236127	3.02789	4.8258	19.5451	3.74351
COL4A6	0	0.144839	0	0.271748	0	1.52869
ATG4A	10.9215	0.152708	19.7354	1.7907	0.291057	16.473
PSMD10	82.8154	76.0393	6.88082	26.9318	18.2196	4.57637
VSIG1	0	0	0	0	0	2.54143
TEX13B	0	0	0	0	0	0
LOC105373310	0	0	0	0.714219	0	0
LOC101928335	0	0	0	3.1977	0	0
MID2	1.49913	0.380869	8.17292	1.59842	0.366782	0.0622266
TSC22D3	26.0105	177.687	167.108	15.372	95.9983	20.2543
PRPS1	8.47261	14.0482	20.2161	26.5698	4.57772	15.8258
LOC105373308	0	11.5344	0	0	0	0
FRMPD3	2.50765	1.29514	4.66884	2.77226	5.38366	3.61359
FRMPD3-AS1	0	0	0	0	0	0
PIH1D3	0	0	0	0	0	0
NUP62CL	0	0	0	0	0	0
RBM41	4.6682	6.93074	7.65486	5.37201	3.0804	7.18681
MORC4	13.377	8.75412	0.990045	2.10227	1.52674	1.11008
CLDN2	0	0	0	0	0	0
RIPPLY1	0	0	0	0	0	0
TBC1D8B	0.365842	1.74414	0	0.90899	0.0295491	0.030079
RNF128	0.207973	0.214826	0	1.1196	0	0.0555725
MIR548AN	0	0	0	0	0	0
CXorf57	4.45189	0	0	0.538021	1.95567	0.0485548
LOC105373306	0	0	0	0	0	0
MUM1L1	0.0396576	0.109238	0.059069	5.20924	0.0416409	4.87459
SERPINA7	0	0	0	0	0	0
LOC105373305	0	0	0	0	0	0
LOC105373304	0	0	0	0	0	0
NRK	0	0	0	0	0	0
LOC105373303	0	0	0	0	0	0
LOC107985680	0	0	0	0	0	0
TEX13A	0	0	0	0	0	0
IL1RAPL2	0	0	0	0.0370055	0	0
ESX1	0	0	0	0	0	0
FAM199X	30.9015	31.9675	8.49676	33.8431	15.4232	12.3179
LOC286437	22.4733	2.72796	31.8849	7.71012	17.6779	0.651402
ZCCHC18	2.2992	0.798785	0.431931	1.2043	1.08747	0
SLC25A53	1.31813	0	0	1.80627	0.100658	0
LOC100101478	0	0	0	0	0	0
LOC107985662	0	0	0	0	0	0
H2BFM	0	0	0	0	0	0
H2BFWT	0	0	0	0	0	0
LOC107987334	0	0	0	0	0	0
H2BFXP	0	0	0	0	0	0
TMSB15B	0	0	0	0	0	0
LL0XNC01-116E7.2	0	0	0	0	0	0
RAB9B	4.85504	0	2.01646	10.706	1.3725	15.8672
PLP1	1069.03	182.353	1123.57	774.356	530.838	942.636
LOC107985661	0	0	0	1.29144	0	0
TMEM31	0	0	0	2.86945	0	0
GLRA4	0	0	0	0.088484	0	0
MORF4L2-AS1	0	5.60924	0	0	0	0
MORF4L2	115.309	14.2963	184.574	132.728	31.6841	78.4377
TCEAL1	17.5279	0.57025	58.9984	27.9364	11.1586	0.147516
TCEAL3	107.986	144.383	151.919	96.5775	162.382	175.741
LOC105373302	0	0.312749	0	0.244492	0	0.728135
TCEAL4	107.491	85.6927	328.27	87.4645	155.558	61.5702
LOC107983972	0	0	0	1.30074	0	0
LOC105373300	0	0	0	0	0	0
RAB40A	0	0	0	0.467248	0.846249	0
LL0XNC01-250H12.3	0.017478	1.27581	0.911154	0.0376365	0.128464	0.224174
BEX3	340.552	108.599	217.724	330.705	144.684	201.178
TCEAL9	43.3194	37.2329	123.71	12.274	10.773	53.4383
TCEAL7	10.7575	0.823107	0.222541	36.195	33.2588	22.517
BEX2	130.75	35.7247	15.0497	98.5593	79.1744	3.22377
TCEAL5	61.1443	8.79828	97.4162	130.52	85.7626	25.3611
TCEAL8	26.0463	90.6895	3.05131	41.4352	15.8255	102.286
BEX4	79.8208	42.1067	80.7717	151.18	80.3266	99.6583
NXF3	0	0	0	0	0	0
BEX1	129.617	16.4349	97.7563	435.283	15.3382	10.1156
RAB40AL	0	0	0	0	0	0
LINC00630	20.4408	0.346137	0	6.85503	4.66205	0
BHLHB9	19.1807	0.114112	6.84919	12.9797	4.13238	8.63438
GPRASP2	2.14157	0	0	0.960747	0.234237	0
GPRASP1	42.9269	44.3315	17.2322	63.4851	32.9257	39.5155
ARMCX5-GPRASP2	0	0	0	0	0	0.384889
ARMCX5	0	0.0800843	20.0066	2.56685	0.183165	0.683651
NXF4	0	0	0	0	0	0
TMSB15A	0	0	0	0	0	0
TCP11X2	0	0	0	0	0	0
NXF2B	0	0	0	0	0	0
NXF2	0	0	0	0	0	0
TCP11X1	0	0	0	0	0	0
BEX5	32.9586	0	39.4806	116.409	14.8315	6.33723
LOC105373299	1.29831	0	0	0	0	0
TCEAL6	29.5196	0.797183	1.20698	55.0909	19.4484	36.0061
TCEAL2	32.3771	7.32105	72.4571	131.288	47.8653	93.3155
ZMAT1	0.790821	31.5457	43.3208	10.0914	32.1384	27.3928
NXF5	0	0	0	0	0	0
ARMCX2	20.0739	16.8819	37.661	29.3914	25.8032	6.13927
ARMCX3	26.8316	5.83319	29.1158	30.3172	9.43186	42.3838
ARMCX6	0	1.51399	0	2.46576	7.98353	0
ARMCX1	13.5849	6.04653	12.338	14.4482	21.5703	0.708297
ARMCX4	4.00097	1.51014	13.3086	6.12884	2.22913	9.23851
HNRNPH2	1.18628	0	0	0.159656	0	0
GLA	0	0	0	3.23642	7.06998	0
RPL36A	0	0	11.1615	0.0655955	0	0
RPL36A-HNRNPH2	0	0	0	0	0	0
BTK	0	0	0	3.39327	0	0.244986
TIMM8A	11.3912	0	14.0415	12.5819	0.412443	1.46944
TAF7L	0	0	0	1.00418	0	0
DRP2	0.63365	0.167828	0.0363002	16.0589	2.32869	0.46888
CENPI	0	0	1.39176	0	0.308355	0
TMEM35A	47.9553	0.825591	4.97446	19.27	21.1305	0
TRMT2B	1.02498	7.24412	5.54427	5.34366	6.11759	2.04694
ARL13A	0	0	0	0	0	0
XKRX	0.418064	0.246766	0.578218	0.225061	0.846589	0
NOX1	0	0	0	0	0	0
CSTF2	0.0567154	12.1074	38.1832	3.23642	6.31248	4.66772
SYTL4	5.34548	8.4139	10.9036	0.425275	7.38237	3.60258
SRPX2	5.26378	0	22.7971	0.78472	0	17.6574
TSPAN6	11.9472	12.8585	22.5679	3.06676	11.1739	0.295986
LOC105373298	0	0	0	0	0	0
TNMD	0	0	0	0	0	0
PCDH19	6.10796	4.90717	2.30149	11.4499	3.87477	1.98185
XRCC6P5	0.0815397	0	0	0	0	0
LOC105373297	0	0	0	0	0	0
DIAPH2-AS1	0	0	0	0	0	0
RPA4	0	0	0	0	0	0
DIAPH2	3.35469	1.71475	21.4807	6.36743	7.19017	0.961097
LOC105373296	0	0	0	0	0	0
LOC107985714	0	0	0	0	0	0
LOC105373294	0	0	0	0	0	0
BRDTP1	0	0	0	0	0	0
MIR548M	0	0	0	0	0	0
LOC107985710	0	0	0	0	0	0
LOC107985647	0	0	0	0	0	0
LOC107985704	0	0	0	0	0	0
FAM133A	0.0263285	0.0362614	0.0392156	2.69301	1.02287	0
NAP1L3	10.6101	0	17.719	50.4027	11.8159	31.5472
PCDH11X	2.71444	0	0.125562	7.07956	0.371764	3.20765
LOC105373293	0	0	0	0	0	0
PABPC5	0	0	4.21485	3.7115	0	0
PABPC5-AS1	1.76907	0	0	0	0	0
LOC107985700	0	0	0	0	0	0
LOC105373292	0	0	0	0	0	0
TGIF2LX	0	0	0	0	0	0
LOC102724150	0	0	0	0	0	0
LOC107985653	0	0	0	0	0	0
CPXCR1	0	0	0	0	0	0
LOC107985713	0	0	0	0	0	0
KLHL4	7.9757	1.54029	0	6.3058	5.068	6.03968
DACH2	4.829	0	0	4.80796	7.96014	0.0554993
MIR361	0	0	0	0	0	0
CHM	8.74644	2.62444	19.6407	10.525	3.12131	4.46042
MIR1321	0	0	0	0	0	0
POF1B	0	0	0	0	0	0
ZNF711	7.89709	1.98153	2.04772	17.6594	10.2727	17.77
LOC101928128	0	0	0	0	0	0
LOC105369163	0	0.202283	0	0	0	0
SATL1	0	0	0	0	0.129184	0
APOOL	12.4446	8.60625	6.82279	14.6818	13.067	3.87719
UBE2DNL	0	0	0	0	0	0
HDX	3.72822	0	3.24268	1.465	3.11459	0.203607
MIR548I4	0	0	0	0	0	0
RPS6KA6	7.18494	0.0497266	1.04867	3.38203	0.890905	2.73994
CYLC1	0	0	0	0	0	0
POU3F4	2.1183	36.1442	0	6.33539	34.8464	0
LOC107985635	0	0	0	0	0	0
LOC105373288	0	1.53621	0	0	0	0
LOC105373287	0	0	0	0	0	0
LOC105373286	0	0	0	0	0	0
LOC105373285	0	0	0	0	0	0.816278
LOC105373284	0	0	0	1.01506	2.1702	0
SH3BGRL	55.5664	49.8891	168.335	35.1008	16.0507	30.4315
HMGN5	2.83176	7.24302	23.9814	8.10138	11.1289	9.68544
LOC105373283	0	0	0	0	0	0
BRWD3	10.5155	9.07527	17.1756	5.79393	5.6504	24.7824
FAM46D	0	0	0	0	0	0
CHMP1B2P	0	0	0	0	0	0
TBX22	0	0	0	0	0	0
LOC105373282	0	0	0	0	0	0
ITM2A	440.665	198.442	982.593	33.213	7.00603	51.7822
GPR174	0	0	0	0	0	0
LOC107985690	0.106452	0	1.42702	0	0	0
P2RY10	0	0	0	0	0	0
MIR4328	0	0	0	0	0	0
LPAR4	0	0	0	0	0.158376	0
ZCCHC5	0	0	0	0	0	0
LOC107985670	0	0	0	0	0	0
CYSLTR1	3.09435	0	8.3142	0.718588	0	0
LOC107985669	0	0	0	0	0	0
TAF9B	27.1069	2.63423	37.8208	7.88222	5.47089	13.4643
PGK1	69.0951	32.3593	137.148	115.688	54.9509	49.8342
PGAM4	0	0	0	0	0	0
ATP7A	5.2192	1.51784	6.38014	2.50747	0.305669	11.6682
COX7B	39.2812	80.8834	49.819	67.4182	5.71722	71.4999
MAGT1	33.997	0.850223	36.5169	5.7446	4.58369	37.7042
ATRX	37.3989	36.8871	115.475	44.6592	22.8035	48.1919
FGF16	0	0	0	0	0	0
LOC105373254	0	0	0	0	0	0
MIR325	0	0	0	7.79382	0	0
MIR384	0	0	0	0	0	0
MIR325HG	0	0	0	0	0	0
MAGEE1	8.86505	0.395985	0	31.2142	14.7425	13.0606
PBDC1	1.48466	15.0569	16.8867	11.9161	13.1798	0
LOC107985665	0	0	0	0	0	4.90795
MAGEE2	0	0	0	2.53808	0	1.17581
TTC3P1	1.60465	0.384354	26.4988	6.61034	1.24536	17.9715
LOC107985664	0.026641	5.46707	0	0.0286839	3.49666	2.02172
ZDHHC15	0.0958954	0.977345	1.17124	1.36289	0.664561	3.62839
UPRT	6.53343	0	1.87916	4.12363	3.45374	0.04816
LOC107985663	0	0	0	0	0	0
ABCB7	14.6622	2.22227	22.4658	9.13955	5.15636	3.44923
KIAA2022	0.95357	0.208464	0.225447	10.9188	4.24343	0.469163
RLIM	18.2371	6.36553	9.69245	25.2586	11.896	25.895
SLC16A2	27.5381	103.401	85.1603	18.7675	9.30866	6.91216
LOC105373252	0	0	0	0	13.1345	0
ZCCHC13	0	0	0	0	0	0
MIR374A	0	3.39246	0	0	0	0
MIR545	0	0	0	0	21.0813	0
MIR374C	0	0	0	0	0	0
MIR374B	0	0	0	0	0	0
MIR421	0	0	0	0	0	0
FTX	7.52754	1.86614	17.0424	3.48505	0	25.5855
JPX	0	0	0	2.9693	4.7891	0.340116
XIST	0.404738	180.748	289.147	0.346639	152.645	272.971
TSIX	0	0.4024	0.898904	0.00515701	0.0301755	0.414675
CHIC1	5.69325	0.0394026	20.1558	13.9384	1.77236	3.24135
MAP2K4P1	0	0	0	0.150412	0	14.3344
CDX4	0	0	0	0	0	0
NAP1L2	15.0086	7.68044	28.405	110.596	9.83139	26.9325
NAP1L6	0.0867656	0	0	0	0	0.556432
LOC101928380	0	0	0.136163	0	0	0
PABPC1L2A	6.19702	0	0	8.95483	0.34247	0
PABPC1L2B	0	0	0	8.3323	0.846446	0
PABPC1L2B-AS1	0	0	0	0	0	0
FAM226A	0	0	0	0	0	0
LINC00684	0	0	0	0	0	0
DMRTC1	0	0	0	0	0	0
LOC105373251	0	0	0	0	0	0
LOC100132304	0	0	0	0	0	0
DMRTC1B	0	0	0	0	0	0
FAM226B	0	0	0	0	0	0
LOC101928259	0	0	0	0	0	0
PHKA1	4.89886	30.9036	12.0604	4.53663	14.2855	7.29799
HDAC8	3.64085	0	3.2015	4.0145	1.38178	1.68788
LOC105373250	0	0	0	0	0	0
CITED1	0	0.302111	8.1681	0.118088	0	0
RPS4X	451.72	197.245	773.127	165.782	172.778	201.058
ERCC6L	0	0	0	0	0	0
PIN4	22.9413	7.94639	10.5376	7.91305	10.097	0.587321
FLJ44635	0.547132	1.61474	4.77321	0.168311	0.0820706	1.33668
RGAG4	7.07107	15.8747	10.4104	14.4345	32.4026	7.51416
RPS26P11	0	0	0	0	0	0
NHSL2	8.58544	4.14013	7.8694	3.56348	3.07667	0.267749
LOC100132741	0	0	0	0	0	0
CXorf49B	0	0	0	0	0	0
CXorf49	0	0	0	0	0	0
LINC00891	0	0	0	0	0	0
LOC101059915	0	0	0	0	0	0
LOC100129291	0	0	0	0	0	0
CXCR3	0	0	0	0	0	0
ACRC	0.0955544	1.31604	0	3.85807	0.100333	0
OGT	26.7857	6.02759	24.5053	29.6687	19.8281	56.2631
INGX	0	0	0	0	0	0
TAF1	14.7966	13.1929	43.6451	7.26992	16.9952	16.2296
ITGB1BP2	0	0	0.602066	0	0	0
NONO	39.3496	53.9673	114.019	29.3128	42.5327	25.5061
LOC105373247	0	0	0	0.700729	0	0
ZMYM3	4.51725	0.883522	2.66744	13.5837	21.4986	11.2563
GJB1	0.833059	1.01986	6.20409	4.08606	27.5051	3.4627
LOC107985688	0	0	0	0	0	0
NLGN3	4.16922	48.5917	3.52625	13.1961	55.5905	9.80819
MED12	8.72875	22.4665	18.4595	5.64434	11.7839	9.00325
IL2RG	0	0	0	0	0	0
CXorf65	0	0	0	0	0	0
FOXO4	22.5753	7.33178	29.9544	21.5467	19.2015	42.3581
SNX12	31.7142	27.1077	5.17954	26.8077	25.1212	15.239
SLC7A3	0	0	0	0.787958	0	0
TEX11	0	0	0	0	0	0
DLG3-AS1	0	0	0	0	0	0
DLG3	6.8456	5.31708	5.03889	24.7685	13.7699	0.893338
LOC105373244	0	0	0	0.179688	0	0
GDPD2	7.06876	3.37372	13.7603	4.06915	0.220463	7.7798
KIF4A	0	0	0	0.127271	0.910198	0
PDZD11	1.1246	0	61.6421	10.8975	2.71593	5.52927
RAB41	0	0	0	0	0	0
ARR3	0	0	0	0	0	0
P2RY4	0	0	0	0	0	0
AWAT1	0	0	0	0	0	0
DGAT2L6	0	0	0	0	0	0
LOC107985683	0	0	0	0	0	0
IGBP1	34.5763	0	90.8911	13.3712	10.4132	15.0882
OTUD6A	0	0	0	0	0	0
AWAT2	0	0	0	0	0	0
MIR676	0	0	0	0	0	0
EDA	0.0155678	0	0	0.234663	2.97504	0.0166396
FAM155B	0.815397	0	0.101209	2.75571	4.42357	0
LINC00269	0	0	0	0	13.3686	0
PJA1	13.4243	0.424057	14.4919	33.2171	10.2808	0.724006
LOC107985646	0	0	0	0	0	0
LOC105373242	0	0	0	0	0	0
LOC102723911	0	0	0	0	0	0
EFNB1	1.59726	14.299	4.36163	7.28024	9.28016	0.39835
STARD8	29.87	20.1478	52.6489	1.20877	4.64384	1.78176
YIPF6	12.7455	34.4788	17.4938	11.545	6.85129	23.9911
OPHN1	6.13339	6.07007	10.758	10.483	5.54273	10.4603
LOC105373241	0	0	0	0	0	0
AR	2.84727	11.2009	0	2.18469	5.87623	0.0174901
LOC105373240	0	0	0	0	0	0
EDA2R	0.0725353	3.74627	11.8303	0.468585	5.21716	0.736523
HEPH	14.3017	8.0927	31.21	10.9023	13.6588	17.4193
VSIG4	11.5698	0	53.0241	7.05604	0	70.3059
MIR223	0	0	0	0	0	0
LOC107985679	0	0	0	0	0	0
MSN	112.914	82.4275	401.458	31.2024	49.4882	100.463
FRMD8P1	0	0	0	0	0	0
LAS1L	15.8886	22.4923	38.0448	9.8311	21.4136	4.94424
ZC3H12B	0.0358329	0	0.338023	5.40129	1.21654	0.523429
ZC4H2	1.05863	10.4364	33.1959	5.51909	1.34559	0.0595532
LOC105373239	0	0	0	0	0	0
MTMR8	0	0	0	0.502307	0	7.69344
ASB12	0	0	0	0	0	0
AMER1	2.28959	0.0289301	0.0938611	4.02568	1.58803	4.46785
MIR1468	0	0	0	0	0	0
ARHGEF9-IT1	0	0	0	0	0	0
ARHGEF9	24.876	14.6938	27.1237	61.8986	18.5768	10.8302
LINC01278	28.7593	8.29424	56.1996	16.0778	14.6471	5.25455
SPIN4	8.10837	0.534609	0	7.52278	3.71349	6.36162
LOC105377212	0	0	0	0	0	0
LOC105377211	0	0	0	0.035172	0	0
ZXDA	7.22482	1.07954	1.26901	1.06409	1.03773	1.52987
NLRP2P	0	0	0	0.777186	0	0
LOC107985708	0	0	0	1.1686	0	0
ZXDB	3.70918	0.432926	13.0627	6.43038	3.76265	0
SPIN2A	0	0	0	0	0	0
FAAH2	0.331636	3.54861	8.92934	0.878935	2.1429	0
SPIN2B	8.68938	0	0	2.07053	1.19658	2.66447
SPIN3	9.18906	0.204126	0	9.92562	1.80522	16.7285
UQCRBP1	3.11529	0	0	0	0	0
LINC01420	2.29991	16.8939	36.1597	18.9848	12.8796	57.6321
UBQLN2	67.5047	43.8062	39.6467	104.636	32.6345	27.2857
KLF8	0.0131107	0.704223	3.9642	1.82098	0.605722	0.490465
RRAGB	11.0107	0.0507178	2.46824	5.07504	2.89999	0.11808
XAGE-4	0	0	0	0	0	0
FOXR2	0	15.589	0	0	0	0
LOC101928692	0	0	0	0	0	23.3467
USP51	6.62917	8.87368	13.4242	1.48364	4.30155	5.45347
MAGEH1	32.2344	0.990231	30.6993	37.8027	10.5691	17.4188
MIR4536-1	0	0	0	0	0	0
MIR4536-2	0	0	0	0	0	0
LOC100421746	0	0	0	0	0	0
PAGE3	0	0	0	0	0	0
PAGE5	0	0	0	0	0	0
SNORA109	0	0	0	0	0	0
MTRNR2L10	0.158206	0.217892	0.235644	0.170338	0.166118	0
FAM104B	0	18.3437	0.0703479	9.25503	11.3566	0
PAGE2	0	0	0	0	0	0
PAGE2B	0	0	0	0	0	0
ALAS2	0	0	0	0	0	0
APEX2	7.70346	0.466362	27.8657	0.638014	8.79981	0
PFKFB1	0	0	0	0	0.290512	0
TRO	29.3635	7.3286	0.386618	11.0391	2.31665	21.3972
SNORA11	0	0	0	0	0	0
MAGED2	76.0789	36.1862	129.229	27.4338	21.5246	54.0822
ITIH6	0	0	0	0	0	0
LOC107985712	0	0	0	0	0	0
GNL3L	6.87763	13.0139	13.9526	5.86689	15.686	1.3088
FGD1	2.53059	0	2.10089	3.48397	3.31055	0
TSR2	97.3077	123.88	111.045	82.5762	78.9846	90.2725
WNK3	2.81043	2.72854	0	2.51335	2.64459	0.196977
FAM120C	4.19625	7.41828	10.5414	8.51907	10.6316	14.1694
PHF8	7.90374	1.68695	10.4644	6.74317	6.94011	4.22392
MIRLET7F2	0	0	0	0	0	0
MIR98	0	0	0	0	0	0
HUWE1	60.8099	36.0982	100.572	55.4709	51.4391	47.5222
HSD17B10	1.4733	57.8303	10.9722	9.3194	14.503	89.169
RIBC1	0	0	0	0	0	0
MIR6857	0	0	0	0	0	0
SMC1A	28.1829	42.087	49.6923	14.7875	21.2848	17.4668
IQSEC2	8.58554	1.1454	1.73056	11.6536	8.88649	1.92159
MIR6894	0	0	0	0	0	0
MIR6895	0	0	0	0	0	0
KDM5C	7.17985	29.7554	31.2103	15.9279	11.1376	13.9572
KANTR	0	0.4024	0	1.25831	0.0766961	0
TSPYL2	44.397	44.076	33.7764	86.5919	76.6215	49.5832
GPR173	3.56299	0.165411	7.21511	4.82759	4.20357	16.3456
FAM156A	0	0	0	0	0	0
LOC105373213	0	0	0	0	4.09787	0
FAM156B	0	0	0	0	0	0
XAGE3	0	0	0	0	0	0
XAGE5	0	0	0	0	0	0
SPANXN5	0	0	0	0	0	0
SSX2B	0	0	0	0	0	0
SSX2	0	0	0	0	0	0
SSX7	0	0	0	0	0	0
SSX8	0	0	0	0	0	0
XAGE1E	0	0	0	0	0	0
XAGE1B	0	0	0	0	0	0
XAGE2	0	0	0	0	0	0
MIR8088	0	0	0	0	0	0
LOC105377209	0	0	0	0	0	0
SNORA11D	0	0	0	0	0	0
MAGED4	0	0	0	0	0	0
SNORA11E	0	0	0	0	0	0
MAGED4B	0	0	0	0	0	0
LOC105377208	0	0	0	0	0	0
LOC401589	0	0	0	0	0	0
MAGED1	19.593	20.2703	35.4172	39.3683	53.8951	34.6572
GSPT2	6.16487	3.77363	26.8052	12.8729	7.2578	0.0665582
CENPVP1	0	0	0	0	0	0
CENPVP2	0	0	0	0	0	0
LOC105373205	0	0	0	0	0	0
LINC01496	0	0	0	0	0	0
NUDT11	12.8052	9.27687	0	24.3069	19.5078	0.0791143
CXorf67	0	0	0	1.38944	0.677509	0
NUDT10	4.27347	0	0	15.0918	3.76924	0
LOC105373204	0	0.01288	0	0	0.0294587	0
LINC01284	0	0	0	0.782576	1.78077	0
LOC105373202	0	0	0	0	0	0
BMP15	0	0	0	0	0	0
SHROOM4	13.1529	8.43662	27.0799	1.65675	4.50752	3.95982
DGKK	0	6.91753	0	0	12.9741	0.0252038
CCNB3	0	0	0	0	0.037696	0.0767441
AKAP4	0	0	0	0	0	0
MIR502	0	0	0	0	0	0
MIR660	0	0	0	0	0	0
MIR500B	0	0	0	0	0	0
MIR501	0	0	0	0	0	0
MIR362	0	0	0	0	0	0
MIR500A	0	0	0	0	0	0
MIR188	0	0	0	0	0	0
MIR532	0	0	0	0	0	0
CLCN5	0	0	0.173918	0.664512	3.46795	0.035658
USP27X	0.459964	0	9.19997	6.36731	7.52048	0
USP27X-AS1	0	0	0	0.0833836	0	0
PAGE4	0	0	0	0	0	0
PAGE1	0	0	0	0	0	0
GAGE1	0	0	0	0	0	0
GAGE2A	0	0	0	0	0	0
GAGE12H	0	0	0	0	0	0
GAGE12G	0	0	0	0	0	0
GAGE12F	0	0	0	0	0	0
GAGE12E	0	0	0	0	0	0
GAGE12D	0	0	0	0	0	0
GAGE12C	0	0	0	0	0	0
GAGE12B	0	0	0	0	0	0
GAGE13	0	0	0	0	0	0
GAGE12J	0	0	0	0	0	0
GAGE10	0	0	0	0.340372	0	0
PPP1R3F	11.2737	2.33968	0.690079	15.3183	4.6215	1.21736
FOXP3	0	0	0.869753	0	0	0
CCDC22	6.27107	5.47709	19.8203	3.37598	5.38017	0
CACNA1F	0	0	0	0	0	0
SYP-AS1	0	0	0	0	0	0
SYP	112.182	77.4033	6.94863	280.654	102.868	64.3546
PRICKLE3	4.54111	0	4.66158	4.16255	1.15984	0
PLP2	15.554	40.9812	21.1527	2.54841	1.06512	0.361407
MAGIX	0.0490592	0	0	0.528212	0	1.57309
LOC105373195	0	0.0832363	0.135026	2.34253	0.412478	8.00994
GPKOW	10.5497	5.49775	6.93658	7.98177	9.58036	11.5807
WDR45	13.1498	31.2172	23.7097	9.22142	13.3532	39.9459
PRAF2	19.7958	67.6002	33.9284	27.7372	15.2334	5.9418
CCDC120	1.08433	0.221247	5.9818	1.77285	0.168676	0
TFE3	25.5925	12.0324	10.6397	27.6657	17.3214	39.109
GRIPAP1	35.2734	38.8431	36.625	40.4735	22.107	17.2134
KCND1	0.558255	1.78053	0	0.695969	0	1.16197
OTUD5	31.1162	18.4732	70.6301	28.2995	19.8215	16.6533
PIM2	15.813	0	81.2882	5.23864	4.51283	0.0866748
SLC35A2	0.585697	1.29066	30.446	3.78366	1.53747	0.626017
PQBP1	27.8334	13.4333	9.2127	12.8067	16.8608	5.72106
TIMM17B	18.3798	39.9693	0	4.16615	0	6.20371
PCSK1N	12.4161	10.861	0	69.3701	34.1782	52.1867
ERAS	0	0	0	0	0	0
HDAC6	10.616	18.5527	3.58764	9.41296	21.9503	21.3904
GATA1	0	0	0	0	0	0
GLOD5	0	0	0	0	0	0
SUV39H1	0.29026	0	0.605268	0.750043	1.2191	0.806629
LOC107985696	0	0	0	0	0	0
WAS	5.23815	0.103062	0	1.12797	0.392865	11.4375
LOC107985695	0	0	0	0	0	11.3013
WDR13	8.91804	12.3696	16.5804	36.2966	19.5914	7.03068
RBM3	5.88229	11.6287	94.3501	8.96148	6.76469	27.2019
TBC1D25	0.372191	8.65024	0.138592	8.1649	7.08332	12.6306
EBP	1.8394	12.4556	0.228312	7.09662	1.12664	4.75123
PORCN	3.74846	0.21511	14.1907	3.53141	5.0019	0
LOC101927635	0	0	0	0	0	0
FTSJ1	7.35349	0.0992915	48.3213	8.22786	12.5659	0.539392
SLC38A5	56.6184	125.1	128.752	2.68942	14.7035	10.5175
SSX4B	0	0	0	0	0	0
SSX4	0	0	0	0	0	0
SSX3	0	0	0	0	0	0
SSX9	0	0	0	0	0	0
SSX1	0	0	0	0	0	0
SSX5	0	0	0	0	0	0
SPACA5B	0	0	0	0	0	0
SSX6	0	0	0	0	0	0
ZNF630	2.98834	0	4.0877	1.44459	6.46769	0
ZNF630-AS1	0	0	0	0	0	0
SPACA5	0	0	0	0	0	0
ZNF182	3.24779	0.745513	8.35567	1.58947	4.54695	0
ZNF81	5.8588	0.143133	4.58578	2.96521	7.93869	9.2474
CXXC1P1	0	0	0	0	0	0
UXT-AS1	0	0	0	3.71758	0	0
UXT	42.3363	0	51.1372	9.52475	1.10581	0
ELK1	18.8217	0.083621	22.0658	28.1095	6.88516	21.1557
CFP	0	0	0	0	7.58416	13.0278
MIR4769	0	0	0	0	0	0
TIMP1	37.2795	20.1886	37.3323	0.0974227	12.7312	10.3483
SYN1	40.3317	0.152185	19.8323	120.577	16.7654	56.2178
ARAF	4.20905	5.90144	19.9374	1.55143	5.73347	3.97192
LINC01560	12.0021	0.0972361	7.67652	4.40884	7.48727	0.0754609
ZNF41	6.7989	0.325387	8.7192	3.39163	5.12679	0.561154
SNORA11C	0	0	0	0	0	0
ZNF157	0	1.00873	0	0	4.94385	0
USP11	56.7054	13.3508	44.1383	105.722	33.5414	56.5292
CDK16	8.20057	2.00315	22.401	28.3874	9.19556	5.85443
LOC105373194	0	0	0	0	0	0
INE1	0	0	0	0	2.02012	0
UBA1	16.1037	20.0013	39.171	20.9676	28.3129	22.3048
RBM10	15.9085	10.3263	13.3868	22.9242	20.7414	3.03087
NDUFB11	32.9768	0.434621	10.8107	35.6754	17.7272	12.3111
LOC107985720	0	0	0	4.43422	0	0
LOC105373193	0	0	0	2.82887	0	0
RGN	3.52704	33.0534	0.114205	5.36604	15.5383	0.49172
JADE3	10.2508	0.34196	35.2385	3.05518	0.670385	0.0758231
LINC01545	0	0	0	0	0	0
RP2	5.37	0	42.6126	3.04042	4.03448	0.34636
SLC9A7	4.93127	22.6876	0.263261	16.1376	8.07304	7.34882
CHST7	5.59144	18.4624	7.47411	9.33904	0.752701	18.4654
ZNF674-AS1	0	27.5187	0	1.33344	5.02824	16.5025
ZNF674	1.06173	0.0562415	0	0.571571	3.98763	2.26963
KRBOX4	21.8298	4.51964	37.934	4.22453	3.67043	45.0638
LINC01186	0	0	6.45268	0	0	0
LOC401585	0	0	0	0	0	0
MIR222	0	0	0	0	0	0
MIR221	0	0	0	26.0384	0	0
LOC392452	0	0	0	0	0	0
LINC01204	0	0	0	0	0	0
LOC105373191	0	0	1.31258	0	0	53.9239
CXorf36	19.4933	34.513	54.0247	1.41851	0.14116	6.66729
KDM6A	5.62921	14.4774	5.1334	4.94765	4.70446	19.0018
LOC105373190	0	0	0	0	0	0
DUSP21	0	0	0	0	0	0
FUNDC1	2.72844	0.835067	48.09	10.445	9.07217	0
EFHC2	0	0.0993723	0	2.95201	0.22728	7.44196
NDP	0.265492	5.36293	0	19.0567	0.371693	28.1877
MAOB	53.6769	20.2518	188.836	32.3074	24.4149	382.438
MAOA	16.8283	35.8884	100.552	9.72651	13.6633	3.20694
LOC101927501	0	0	0	0	0	0
LOC105373188	0	0	0	0	0	0
LOC107985717	0	0	0	0	0	0
PPP1R2P9	0	0	0	0	0	0
LOC105373186	0	0	0	0	0	0
LOC105373187	0	0	0	0	0	0
GPR82	0	0	0	0	0	0
GPR34	0.203475	0	0.363685	0.0876313	8.93061	18.0511
CASK	23.0987	29.7796	9.11483	13.2194	19.6846	10.4029
NYX	0	0	0	0	0	0
LOC107985678	2.71127	7.46829	74.5909	1.88888	6.86596	22.331
DDX3X	40.9892	51.9436	150.999	42.4625	46.3994	69.4133
LOC105373184	0	0	0	0	0	0
LOC105373185	0	0	0	0	0	0
USP9X	15.0517	18.6997	84.6781	26.0776	13.6962	21.2354
LOC100132831	0	0	0	0	0	0
MED14OS	0	0	0	0.211226	0	0
MED14	9.46511	14.6823	6.46765	7.59066	13.6526	6.10131
CXorf38	9.74094	15.6152	19.8367	2.99163	2.11269	0.0341361
MPC1L	0	0	0	0	0	0
ATP6AP2	123.369	70.1474	113.469	143.329	35.013	60.5803
LOC105373182	0	0	0	0	0	0
LOC101927476	0	0	0	0	0	0
LOC105373181	0	0	0.359397	0	0	0
LOC107985687	0.0746575	0	0.0556002	0.683251	0.117587	0
BCOR	7.0048	2.92348	7.42989	10.4902	2.00594	3.56201
LOC105373180	0	0	0	0	0	0
MIR1587	0	0	0	0	0	0
LOC105373177	0	0	0	0	0	0
LOC105373178	0	0	0	0	0	0
MIR3937	0	0	0	0	0	0
LOC107985711	0	0	0	0	0	0
LOC105373176	0	0	0	0	0	0
LINC01282	0	0	0	0	0	0
LINC01281	0	0	0	0	0	0
LOC105373175	0	0	0	0	0	0
MID1IP1	36.2195	1.67786	41.944	23.8118	29.6178	14.6738
MID1IP1-AS1	0	0	0	0	0	0
LOC105373174	0	0	0	4.53247	0	0
TSPAN7	273.094	81.96	182.686	528.228	151.16	174.234
OTC	0	0	0	0	0	0
RPGR	16.905	26.3512	59.1531	3.02855	20.3237	1.27999
SRPX	3.12234	5.65182	0	1.63286	17.3292	6.19782
MIR548AJ2	0	0	0	0	0	0
HYPM	0	0	0	0	0	0
SYTL5	0.174299	0	0	3.94095	0	0.279446
DYNLT3	0.480187	32.1855	19.4303	45.5829	7.47898	13.2588
CYBB	3.8197	1.07478	9.7881	11.0112	17.3798	24.1886
XK	1.65486	0	0	1.62299	1.03225	2.41676
LANCL3	0	13.7965	0.0743544	0.949547	5.5212	0
PRRG1	24.6577	14.1133	28.0113	13.478	9.29257	31.1159
FTH1P18	0	0	0	0	0	0
FAM47C	0	0	0	0	0	0
LOC105373154	0	0	0	0.193072	0	0
LOC105373155	0	0	0	0	0	0
LOC101928627	0	0	0	0	0	0
CFAP47	0	0	0	0.0341681	1.28288	0.763184
MAGEB16	0	0	0	0	0	0
FAM47B	1.83868	0	0	0	0	0
TMEM47	38.4971	13.3757	35.5119	52.0469	19.1547	4.53555
LOC107985674	0	0	0	0	0	0
FAM47A	0	0	0	0	0	0
LOC105373153	0	0	0	0	0	0
MIR548F5	0	0	0	0	0	0
MIR3915	0	0	0	0	0	0
DMD	17.5967	4.95585	25.9047	9.662	12.8553	9.87305
FTHL17	0	0	0	0	0	0
TAB3	14.3315	6.17993	16.3035	6.36837	3.94052	11.9173
GK	2.49075	0	0.0537668	1.47691	0.909676	0
CXorf21	6.16626	0	0.137082	0.0990911	9.8569	0
NR0B1	0	0	0	0	0	0
MAGEB1	0	0	0	0	0	0
MAGEB4	0	0	0	0	0	0
MAGEB3	10.5803	0	0	0	0	0
MAGEB2	0	0	0	0	0	0
LOC107985632	0	0	0	0	0	0
MIR4666B	0	0	0	0	0	2.34022
IL1RAPL1	15.2142	0.168531	8.68776	6.45571	6.65983	5.88554
MIR6134	0	0	0	0	0	0
LOC105373152	0	0	0	0	0	0
LOC105373151	0	0	0	0	0	0
DCAF8L1	0	0	0	0	0	0
MAGEB10	0	0	0	0	0	0
DCAF8L2	0	0	0	0	0	0
FLJ32742	0	0	0	0	0	0
PPP4R3CP	0	0	0	0	0	0
LOC105373150	0	0	0	0	0	0
LOC107985702	0	0	0	0	0	0
VENTXP1	0	0	0	0	0	0
MAGEB5	0	0	0	0	0	0
MAGEB6	0	0	0	0	0	0
MAGEB18	0	0	0	0	0	0
LOC107985707	0	19.4135	0	0	0	0
LOC107985652	0	0	0	0	0	0
ARX	2.15828	11.2956	9.91964	19.1878	10.4246	14.698
SCARNA23	0	0	0	0	0	0
POLA1	9.33938	1.86101	1.53906	3.87246	2.6081	2.54868
PCYT1B-AS1	0	0	0	0	0	0
PCYT1B	1.60631	9.5048	0	8.42326	2.93601	2.13022
PDK3	6.57498	3.60733	11.2813	21.4265	5.67047	24.7914
SUPT20HL1	0	0	0	0	0	0
SUPT20HL2	0	0	0	0	0	0
ZFX	12.7254	5.53353	16.8852	4.27761	5.92812	6.0504
ZFX-AS1	0	0	0	0	0	0
EIF2S3	38.1825	33.625	100.097	37.0876	24.5604	45.6252
KLHL15	2.93094	19.4359	5.05272	11.717	3.61893	3.77085
LOC107985689	0	0	0	0	0	0
CXorf58	0	0	0	0	0	0
APOO	11.8364	13.5849	0.293834	8.60224	1.96782	0
SAT1	125.346	28.811	357.506	52.5538	67.7478	99.583
LOC105373148	0	8.48299	0	0.33158	0	4.07342
ACOT9	0.57315	11.7279	57.0144	3.7026	4.77152	0.306303
PRDX4	0.331246	0.6387	0	3.70912	5.91279	12.1085
PTCHD1	2.25861	0	1.03983	4.89309	1.14985	5.0184
DDX53	0	0	0	0	0	0
ZNF645	0	0	0	0	0	0
PTCHD1-AS	0	0	0	0.455604	0	0
PHEX-AS1	0	0	0	0	0	2.18682
PHEX	0	0	0	0	0.0267401	5.68891
SMS	27.8905	18.8499	18.8438	48.9135	8.51387	14.8745
YY2	0	0	0	0.0696638	0.067938	0
MBTPS2	5.25188	1.61938	10.6246	7.55354	7.20181	5.48775
SMPX	0	0	0	0.368271	0	0
KLHL34	0	0	0	0	0	0
CNKSR2	3.51155	5.29383	4.54711	35.3388	8.45389	11.1415
LOC105373146	0	0	0	0.232864	0	0
RPS6KA3	29.0668	10.6874	24.0847	13.2558	2.91322	8.71104
EIF1AX-AS1	0	0	0	0	0	0
SCARNA9L	0	56.8529	0	5.48703	0	0
EIF1AX	15.3294	13.3953	55.4424	38.7413	5.33733	7.48649
MIR23C	0	0	0	0	0	0
MAP7D2	14.8571	0.101802	0	16.1556	3.1045	4.08189
LOC729609	0	0.388944	0	0	0	0
CXorf23	2.66638	0.191599	10.464	8.5626	3.40836	4.08904
SH3KBP1	21.838	11.8612	20.2951	25.0359	7.13739	12.3939
MAP3K15	0	0	0	0	0.310006	0
PDHA1	10.4174	20.5463	8.13484	28.694	22.0361	9.78328
ADGRG2	0	0	0	0	0	0
LOC101928415	0	0	0	0.99741	0.036026	0
PHKA2	4.35271	5.46198	7.31167	2.70775	3.88483	7.08193
PHKA2-AS1	0	0	0	0	0	0
LOC105373145	0	0	0	0	0	0
PPEF1-AS1	0	0	0	0	0	0
PPEF1	0.276762	0.30494	8.32703	1.54952	0.0581205	1.5974
TRV-TAC1-2	0	0	0	0	0	0
RS1	0	0	0	1.32516	0	0
CDKL5	21.7258	3.02922	9.62797	44.3974	0.564137	13.9616
SCML2	0	0	0	0.670142	0	0
BEND2	0	0	0	0	0	0
LINC01456	0	0	0	0	0	0
RAI2	0.612816	5.23287	0.638941	3.1011	0	0
SCML1	1.11044	0.0402467	5.04896	3.71263	3.25245	3.15461
LOC105373142	0	0	0	0	0	0
NHS-AS1	0	0	0	0	0	0
LOC101928389	0	0	0	0	0	0
MIR4768	0	0	0	0	0	0
NHS	3.55269	2.36045	55.4957	7.30425	3.84284	26.1229
REPS2	5.92267	0.455987	7.31485	25.4875	1.58368	13.2309
RBBP7	18.3824	21.73	54.095	58.0137	7.18929	10.8182
TXLNG	0.226706	1.20434	8.2971	8.08986	2.75451	1.83465
SYAP1	9.96173	5.7513	63.6973	14.9509	6.445	12.9061
S100G	0	0	0	0	0	0
MIR548AM	0	0	0	0	0	0
CTPS2	0	8.80536	8.97715	3.72862	3.11179	0.889776
MAGEB17	0	0	0	0	0	0
LOC102724124	0	0	0	0	0	0
GRPR	0	0	0	0.284892	0	0
AP1S2	12.8133	3.48696	21.0166	15.3916	1.94518	1.18804
ZRSR2	0.0439091	6.59173	5.42832	3.07295	5.34818	0.234659
INE2	0	0	0	0	0	0
CA5B	9.0941	2.25987	6.83485	3.65308	0.350418	7.10433
CA5BP1	24.8003	0.982926	0	7.10774	2.43545	0
TMEM27	0	0	0	0	0	0
GS1-594A7.3	0	0	0	0	0	0
BMX	0	0	10.2318	0	0	0
ACE2	0.0369631	0	20.3705	0.955141	0	0
PIR	0	0.468823	0.169006	1.58818	2.8594	0
FIGF	0	0	0	0.0920678	0	0
PIR-FIGF	0	0	0	0	1.0097	0
PIGA	0.503641	4.8093	8.25176	4.4827	0.564084	0.789525
ASB11	0	0	0	0	0	0
ASB9	0	0	0	0	0	0
LOC102724092	0	0	0	0	0	0
MOSPD2	12.3118	2.46428	22.9067	5.91697	3.8022	1.27495
FANCB	0.554423	0	0.0660639	0.358163	0.139716	0
LOC107985686	0	0	0	0.0553688	0	0.128253
GLRA2	4.20159	0.231468	6.38331	3.66426	0.0882341	0.0449083
UBE2E4P	0	0	0	0	0	0
GEMIN8	1.0974	3.77853	7.60418	2.69701	7.26436	9.05206
LOC105373138	0	0	0	0	0	0
GPM6B	213.375	102.519	217.845	247.206	97.8723	261.049
OFD1	9.52437	17.4511	36.859	8.37775	6.51831	26.859
TRAPPC2	0	0	5.40935	5.0181	1.33467	1.03513
RAB9A	22.8571	12.7691	11.3483	13.6392	15.3254	0.490574
LOC107985656	0	0	31.9069	2.07876	6.17831	0
TCEANC	13.0946	0.0715667	11.5322	0.783264	2.34614	0
LOC107985657	0	0	0	0	0	0
MIR6086	0	0	0	0	0	0
EGFL6	0	0	0	0	0	0
LOC105373137	0	0	0	0	0	0
LINC01203	0	0	0	0	0	0
ATXN3L	0	0	0	0	0	0
GS1-600G8.3	0	0	0	0	0	0
LOC107985701	0	0	0	0	0	0
LOC105373134	0	0	0	0	0	0
LOC105373133	0	0	0	0	0	0
FAM9C	0	1.07013	0	0	0	0
TMSB4X	528.099	429.877	2654.16	325.129	318.258	755.821
TLR8	0	0	0	0	0.0413084	0.0840984
TLR8-AS1	0	0	0	0	0.820344	0
TLR7	2.73555	0.0489297	0	0.879771	2.94696	0.759447
PRPS2	17.3858	2.50027	0.207997	5.33754	1.17303	30.2248
FRMPD4	11.6575	0.321109	6.97433	15.3964	3.34573	0.0622999
LOC107985685	0	0	0	0	0	0
MSL3	7.03224	0.408662	9.06008	5.59076	2.83518	8.18235
LOC105373131	0	0	0	0	0	0
MIR548AX	0	0	0	0	0	0
AMELX	0	0	0	0	0	0
LOC107985627	0	0	0	0	0	0
ARHGAP6	3.98102	7.38673	7.20614	0.922744	0.261257	0
HCCS	13.4629	1.34662	7.28167	5.18266	4.97529	0.241168
MID1	5.22984	0.128296	8.38435	2.3068	2.85049	0.0853416
CLCN4	22.4919	0.755545	8.48227	46.155	7.76252	13.7094
WWC3	13.0525	2.49782	19.6869	11.3611	7.99232	2.23217
CLDN34	0	0	0	0	1.11656	0
LOC107985658	3.87119	0	12.9736	0	0	0.129303
SHROOM2	4.83948	1.10603	12.6853	7.25841	7.63335	0.0225879
LOC105373126	0	0	0	0	0	0
GPR143	0	0	0	3.66604	1.43009	0.103981
TBL1X	17.0925	2.75997	19.0063	6.85359	6.96229	13.5443
LOC107985634	0	0	0	0	0	0
FAM9B	0	0	0	0	0	0
LOC105373125	0	0	0	0	0	0
FAM9A	0	0	0	0	0	0
ANOS1	8.73289	0	0.353676	12.8113	2.43785	7.6703
LOC107985715	0	0	0	0	0	0
LOC107985716	0	0	0	0	0	0
VCX3B	0	0	0	0	0	0
LOC107985676	0	0	0	0	0	0
VCX2	0	0	0	0	0	0
MIR651	0	0	0	0	0	0
LOC107985675	0	0	0.688917	0	0	0.0154489
PNPLA4	16.491	0.713822	24.1418	4.81937	0.0494735	3.87778
VCX	0	0	0	0	11.1692	0
MIR4767	0	0	0	0	0	0
STS	10.3383	7.02223	14.4187	17.9615	7.15465	6.4291
LOC107987331	0	0	0	0	0	0
PUDP	0	1.64437	20.5249	3.37441	10.9171	3.34983
VCX3A	0	0	0	0	0	0
MIR4770	0	0	0	0	0	0
LOC105373156	0	0	0	0.097076	1.18339	0.096369
NLGN4X	1.28973	9.44244	4.51607	9.59859	4.65664	8.15017
LOC101928228	0.390207	0	0.290601	1.05032	0	5.83897
LOC101928201	0	0	0	0	0	0
LOC107987330	0	0	0	0	0	0
TRI-GAT1-3	0	0	0	0	10.0658	0
TRI-GAT1-2	0	0	0	0	0	0
TRI-GAT1-1	0	0	0	0	0	0
LOC389906	0	0	0	0	0	1.79927
PRKX-AS1	0	0	0	0	0	0
PRKX	22.0957	1.96722	25.8338	2.7933	17.4465	6.26251
MXRA5	6.71331	5.95749	0.103085	0.670649	0.0363353	1.35002
LINC01546	0	0	0	0	0	0
LOC107985649	0	0	0	0	0	0
ARSF	0	7.19894	0	0	0.154602	0
ARSH	0	0	0	0	0	0
ARSE	2.99008	0.428973	12.7114	0.402421	0	0
ARSD	10.0661	3.06461	1.93333	1.82535	4.17218	5.69098
GYG2	0.0480881	0.0662302	0.787885	4.55626	1.71676	10.2797
XG	0	0	0	0	0	0
CD99	2.47388	0.0558557	13.3498	1.35363	1.06459	14.3913
LINC00102	0	0	0	0	0	0
CD99P1	0	0	6.7712	0	0	0
MIR6089	0	0	0	0	0	0
LOC101928092	0	0	0	0	0	0
ZBED1	0	0	0	0	0	0
LOC101928070	0	0	0	0	0	0
DHRSX	0.0688199	0	0	0	0.144523	0
LOC107985677	0	0	0	0	0	0
LOC105379413	0	0	0	0	0	0
LOC105379414	0	0	0	0	0	0
LOC105373105	0	0	0	0	0	0
LOC107985637	0	0	0	0	0	0
LOC107985706	0	0	0	0	0	0
ASMT	0	0	0	0	0	0
AKAP17A	0	0	0	0.58216	0	0
P2RY8	0	0	0	0	0	0
ASMTL	0.742893	2.79045	0	5.67174	1.13461	0.072185
ASMTL-AS1	0	0.647682	0	0.189873	0.61723	0
LINC00106	5.13378	0	0	0	0	0
LOC105373102	0	0	0	0	0	0
SLC25A6	13.7433	8.39428	14.5962	15.1832	11.921	6.64219
LOC101928055	0	0	0	1.22474	0	0
LOC101928032	0	0	0	0	0	0
IL3RA	26.7391	0.139496	20.0644	2.18102	1.70159	0
MIR3690	0	0	0	0	0	0
CSF2RA	0	0	0	1.60246	2.06284	0
LOC107985697	0	0	0	0	0	0
CRLF2	0	0	0	0	0	0
SHOX	0	0	0	0	0	0
LOC102724521	0	0	0	0.0732446	0	0
PPP2R3B	2.60732	0	0	1.4862	0.161042	0.765007
LINC00685	0	0	0	0	0	0
GTPBP6	5.62887	0.655137	35.6617	4.52404	0.166489	0
PLCXD1	2.94395	0.0445562	0	0.73147	0	0
RABL2B	2.93033	5.92218	0	4.35533	3.21066	8.95361
RPL23AP82	0.285433	0.393118	0.708574	2.97077	0	3.76268
ACR	0	0	0	1.9513	0	0.41509
LOC105373100	0	0	0	0	0	0
SHANK3	23.5477	30.0432	51.2067	35.9331	7.46773	45.207
ARSA	3.12333	17.4824	10.1392	0.388019	4.41475	0.684788
MAPK8IP2	21.9741	0.462369	1.31828	48.6326	11.9851	25.7376
CHKB-AS1	0	0	0	0.374776	0	7.44094
CHKB	0	0	0	0	0	0
CPT1B	0	0	0	0.181453	2.41842	0
CHKB-CPT1B	0	0	0	0	0	0
LOC107985568	0	0	0	4.60487	0	0
SYCE3	0	0	0	0	0	0
KLHDC7B	0	0	0	0	0	0
LOC105373098	0	0	0	0	0	0
LOC102724608	0	0	0	0	0	0
ODF3B	0	0	0	0	0	0
TYMP	3.24535	0	0.142172	1.02771	0	12.9569
SCO2	0	0	6.02121	0.140403	0.136925	0.278762
NCAPH2	1.33588	3.48939	0	7.19157	10.2541	3.00338
LMF2	0.216345	0.148983	6.28368	5.35751	0.851867	21.6786
MIOX	0	0	0	0	0	0
ADM2	0	0	0	0	0	0
SBF1	20.1716	6.55623	25.48	31.5712	8.0111	16.7045
LOC107985556	0	0	0	0	0	0
PPP6R2	3.10594	3.36869	6.93931	15.3411	17.0809	16.7233
LOC105373096	0	0	0	0	0	0
DENND6B	0	3.70156	0	3.72565	4.55051	3.1958
PLXNB2	7.88577	34.7596	11.3711	7.1173	42.3626	21.158
MAPK11	15.6849	1.20571	24.5575	19.087	10.571	1.94938
MAPK12	0.669964	9.22719	41.3413	2.88535	2.11041	1.22757
HDAC10	0.589634	11.3692	0.195165	3.03317	0.206374	1.9607
TUBGCP6	10.2372	8.3887	18.5276	10.0062	12.4005	7.12141
LOC105373095	0	0	0	0	0.292796	0
SELO	0.0766086	0	13.5787	7.67094	0.16088	10.8085
TRABD	8.96818	0	10.3572	2.65887	12.8285	5.41792
PANX2	25.7765	0.157433	0.255388	31.4453	2.76057	14.9667
MOV10L1	0	0	0	0.0825426	0	0
MLC1	27.5848	151.207	14.6016	43.5449	206.048	27.9869
TTLL8	0	0	0	0	0	0
IL17REL	0	0	0	0	0	0
MIR6821	0	0	0	0	0	0
PIM3	38.5411	13.9634	40.9726	16.5344	6.41862	9.32252
LOC107985553	0	0	0	0	0	0
CRELD2	0.115914	0.31929	32.1131	7.98739	3.71219	17.4691
ALG12	5.59907	1.30072	0.904301	7.48106	12.6082	7.71498
ZBED4	3.27088	7.7328	0.153446	1.16466	4.29984	0
LOC105373091	0	0	0	0	0	0
LOC105377205	0	0	0	0.306745	0	0
BRD1	7.12487	9.85157	10.5076	3.93396	1.18046	4.9267
MIR3667	0	0	0	0	0	0
LOC105373089	0	1.41486	0	0	0	0
LOC105373087	0	0	0	0	0	0
C22orf34	1.62602	1.13644	5.98849	0.313559	0.339768	0.0259396
LOC105373086	0	0	0	0	0	0
LOC105373085	0.712404	1.85332	0.117901	0.127839	1.37139	0
LINC01310	0	0	0	1.09385	0	0
MIR4535	0	0	0	0	0	0
LOC105369162	0	0	0	0.709494	1.79899	1.19736
LOC105373083	0	0	0	0	0	0
LOC284933	0	0	0	0	0	0
FAM19A5	22.4298	0.0846351	14.0041	42.8741	5.09745	35.7966
LOC105373081	0	0	0	0	0	0
LOC105373080	0	0	0	0	0	0
MIR3201	0	0	0	0	0	0
LOC107985581	0	0	0	0	0	0
LOC107985536	0	0	0	0	0	0
LOC284930	0	0	0	2.52494	0	0
LINC00898	2.66977	0.642014	0	1.77945	0	0
LL22NC03-75H12.2	0	0	0	0	0	0
LPEQ6126	0	0	0	0	0	0
LOC105369161	0.015653	3.21221	0.326407	0.421334	1.7422	6.69225
TBC1D22A-AS1	0	0	0	0	0	0
TBC1D22A	2.13406	7.59285	2.22945	1.29246	4.38819	4.11841
LOC107985566	0	0	0	0	0	0
LOC105373077	0	0	0	0	0	14.6822
CERK	23.4175	10.1706	74.8767	28.1895	16.8347	16.0392
GRAMD4	0.161815	2.76349	6.65211	14.2166	3.87388	6.33013
LOC105373075	0	0	0	0	0	0
CELSR1	0	0	0	0	0	0
TRMU	3.90871	4.2088	0.635119	5.20317	4.29074	7.52003
GTSE1	0	0	0	0	0	0
GTSE1-AS1	13.5524	0	0	0.880527	0	0
TTC38	3.40624	1.95901	13.4364	2.09568	4.87359	11.4823
PKDREJ	0	0	0	0	0	0
CDPF1	0	0	8.94884	1.67709	0.155766	0
LOC105373074	0	0	0	0	0	0
PPARA	7.39808	5.80064	2.96039	5.0272	4.86953	2.51215
MIRLET7B	0	0	0	0	0	0
MIR4763	0	0	0	0	0	0
MIRLET7A3	0	0	0	0	0	0
MIR3619	0	0	0	0	0	0
MIRLET7BHG	1.7295	0	0.0560009	2.67174	2.68451	8.80076
LOC642648	0	0	0	0	0.286049	0
PRR34-AS1	0	0.298785	0	0.233576	0.911159	3.24625
PRR34	0.0965953	0.798226	0	0	0	0
LINC00899	0	4.8548	0	0	0.578317	0
LOC730668	0	0	0	0	0.402682	0
WNT7B	5.67104	0.591708	0	1.29519	0.405999	0
LOC105373071	0	0	0	0	0	0
LOC107985535	0	0	0	0	0	0
MIR4762	0	0	0	0	0	0
ATXN10	22.6879	11.516	32.0478	51.8944	10.7369	0.0569243
LOC105373068	0	0	0	0	0	0
LOC105373067	0	0	0	0	0	0
LOC105373069	0	0	0	0	0	0
LINC01589	0	0	0	0	0	0
FBLN1	6.35345	12.7233	26.0513	6.72271	0	4.215
LOC105373066	0	0	0	0	0	0
LOC107985537	0	0	0	0	0	0
RIBC2	0	0	0	0	0.756062	0
SMC1B	0	0	0	0.0882591	0	0
FAM118A	0.401991	0.423379	0	1.83311	1.34077	0.126372
UPK3A	0	0	0	0	0	0
MIR1249	0	0	0	0	0	0
KIAA0930	20.2917	10.5208	36.2844	32.7009	21.6372	13.3555
LOC105373064	0	0	0	0	0	0
NUP50	6.30678	15.6431	30.0514	10.2799	5.02795	23.8118
NUP50-AS1	0	0.321814	0	5.15737	0	0
LOC105373063	0.0347948	0	0	0.337166	2.00942	0.0371901
PHF21B	0	0	0	1.05893	3.46693	0.525611
LOC105373062	0	0	0	0	0	0
ARHGAP8	0	0	0	0	0	0
PRR5-ARHGAP8	0	0	0	0	0	0
PRR5	0.570437	0	6.96714	0.675598	0	0
LOC105373060	0	0	0	0	0	0
LINC00229	0	0	0	0	0	0
LINC00207	0	0	0	0	0	0
LOC105373059	0	0	0	0	0	0
LDOC1L	20.9861	15.6446	6.59895	26.5047	8.95414	7.04967
LOC101927526	0	0	0	0	0	0
LOC101927499	0	0	0	0	0	0
KIAA1644	7.52559	1.22972	8.39738	42.1339	17.3843	25.2217
LOC107985571	0	0	0	0	0	0
LOC107985570	0	0	0	0.214068	0	0
PARVG	4.97197	7.47597	3.12531	2.52928	2.27504	4.14414
LOC107987326	0	0	0	0	0	0
PARVB	6.44757	0.337216	24.4342	12.478	13.2829	2.8787
SAMM50	76.151	77.7561	114.779	10.1129	24.3908	2.80667
PNPLA3	3.73033	2.0899	0	0.136149	15.5348	0
PNPLA5	0	0	0	0.363435	0	0
LOC105373057	0	0	0	0	0	0
SULT4A1	52.6846	0.0493947	0	69.6605	8.02113	6.74665
LOC105373058	0	0	0	0.0384899	0.93841	1.03166
LOC107985564	0	0	18.2966	8.05952	0	0
LOC101927474	0	0	0	0	0	0
EFCAB6	0	0	0.0384507	2.80725	1.19266	0
EFCAB6-AS1	0	0	0	0	0	0
MPPED1	9.97533	0.0303953	2.2024	14.8985	4.07845	2.71269
LOC105373054	0	0	0	0	0	0
LOC105373053	0	0	0	0	0	0
LOC101927447	0	0	0	0	0	0
LOC105373051	0	0	0	0	0	0
SCUBE1	0	0	0	0	0	0
TTLL12	13.368	0.361007	36.6212	14.4495	8.53202	15.521
TSPO	0	0	0	1.79678	0.318594	0
MCAT	5.08406	9.45285	0.126209	8.02841	2.40224	19.9249
BIK	0	0	0	0	0	0
TTLL1	27.3442	0	0	2.50759	5.79667	9.40414
LOC100506679	0	0	0.126815	0	0	0
LOC107985550	0	0	0	0	13.0425	0
LOC101927393	14.9872	0	0	0	0	0
PACSIN2	22.6833	28.6542	83.7661	7.89461	35.8404	15.211
ARFGAP3	51.7711	2.50034	57.7172	19.142	18.0105	12.1777
A4GALT	25.3563	11.7297	21.6947	0.93781	1.62592	5.99965
ATP5L2	0	0	0	0	0	0
CYB5R3	28.6925	51.1155	76.7608	11.2929	16.1491	36.6504
RNU12	0	0	0	0	0	0
POLDIP3	24.3811	24.0343	19.5314	16.1047	25.6528	8.52664
RRP7BP	2.1294	0	3.51151	6.87808	0.0798534	5.36485
SERHL2	4.21313	0	4.4993	0	0	0
RRP7A	4.42153	1.52241	47.7467	3.64045	5.49608	2.25871
LOC101927372	0	0	0	0	0	0
SERHL	0	0	0	0	0	0
LOC101927344	0	0	0	0	0	0
NFAM1	2.38648	0	0.619989	0.119511	0.0291376	0
LINC01315	0	0	0	0	1.05208	0
OGFRP1	0	0	0	0.307486	0	0
TCF20	0.0394153	0.0271427	0	0.38194	0.931194	0.063193
LOC105377203	0	0	0	0	0	0
CYP2D7	0	0	0	0	0	0
LOC102723722	0	0	0	0	0	0
CYP2D6	0	0	0	0.091714	0	0.273138
LOC105373047	0	0	0	0	0	0
NDUFA6-AS1	0	0	0	0	0	0
NDUFA6	2.5464	29.7069	1.33863	4.83822	5.50476	0.480299
SMDT1	12.1611	0	13.082	3.75835	0.118234	0
FAM109B	0	0.0988895	0	0	0	0
LOC107985551	0	0	0	0	0	0
NAGA	11.102	4.03408	5.84043	3.40798	6.94474	8.58413
WBP2NL	0	0	0.0773518	0.0559147	2.12665	1.66522
LOC102723706	0	0	0	2.14068	0	0
SEPT3	83.3003	10.0725	9.28385	178.421	26.4114	60.077
LINC00634	38.9791	0.973135	2.80644	21.5546	16.6929	0.755211
CENPM	0	0	0	0	0	0
TNFRSF13C	0	0	0	0.204442	0	0
MIR378I	0	0	0	0	0	0
SHISA8	0	0	0	0.300774	0	0
MIR33A	0	0	0	0	0	0
SREBF2	35.5748	41.696	49.2537	42.3388	36.1757	16.8173
CCDC134	2.89818	1.03982	14.9454	1.52088	0.0255724	6.3776
MEI1	0	0	0	0	0	0
C22orf46	17.4327	25.5187	47.2326	5.75598	23.5344	22.5368
LOC107985567	0	0	0.563233	0.116326	0.397054	0
SNU13	99.2031	41.3386	93.5948	79.0281	54.7494	6.71634
XRCC6	70.1466	18.9021	101.983	69.7791	39.3892	31.1312
DESI1	22.5169	37.5979	23.1067	24.8922	20.0056	22.2157
PMM1	29.7154	22.8991	16.861	23.7416	16.3436	0.504143
CSDC2	5.25738	0	0	3.54727	0.220812	11.5383
LOC105373044	0	0	0	0	0	0
POLR3H	4.87185	0.372769	3.82981	7.21248	16.1991	4.91795
ACO2	68.9273	23.4143	65.3716	133.795	42.9874	102.968
PHF5A	40.6321	19.9534	13.1458	3.76518	3.84676	0.889943
LOC105373043	0	0	0	0	0.779971	0
TOB2	6.45709	22.6593	34.09	12.1902	18.6915	25.4556
LOC105373042	0	0	0	0	16.0659	0
LOC100996598	0	0	0	0	0	0
TEF	39.0982	19.4861	12.2363	61.056	21.1258	22.1144
ZC3H7B	66.4759	22.5386	46.9225	53.3741	37.2248	28.1715
MIR6889	0	0	0	0	0	0
RANGAP1	11.3628	8.20299	11.6396	16.9868	9.69124	17.2695
CHADL	1.38771	16.3275	0	2.47597	3.45542	0.0423782
L3MBTL2	4.49783	2.31578	9.57951	10.2738	3.97242	9.39028
EP300-AS1	0	0	0	0	0	0
EP300	26.9434	29.4413	60.9661	23.2774	48.3347	17.8285
MIR1281	0	0	0	0	51.7273	0
SNORD140	0	0	0	0	0	0
RBX1	0.391499	44.7535	6.99752	22.9728	1.84985	1.46458
DNAJB7	0	0	0	0	0	0
XPNPEP3	0.343662	0	0.0284376	2.63122	3.84906	4.8772
ST13	102.962	22.0998	67.9386	71.0258	25.8449	77.8664
MIR4766	0	0	0	0	100.46	0
SLC25A17	1.27444	31.4098	6.09438	11.5551	16.692	22.3684
MCHR1	0.292776	0	0	15.6825	0.307418	0
LOC105373038	0	5.10829	0.290761	0	0	0
LOC105373037	0	0	0	0	0	0
LOC101927257	0	0	0	0	0	0
MKL1	2.92823	2.80554	26.0174	6.85386	3.15488	7.91979
LOC107985538	0	0	0	0	0	0
SGSM3	30.2329	9.48641	22.0065	14.6056	5.2448	4.43969
ADSL	3.31176	2.7484	0.316204	4.06857	4.54734	0.589957
TNRC6B	19.6749	16.1357	41.4851	23.0221	33.5083	28.1878
LOC100130899	0	0	0	0	0	0
FAM83F	0	0	0	0	0	0
GRAP2	0	0	0	0	0	0
ENTHD1	5.20224	0	0	0	0	0
CACNA1I	0.0929136	0	0	4.95191	0.926823	0.471722
RPS19BP1	16.2018	41.7492	2.07589	24.0092	12.0731	1.11724
ATF4	62.9691	67.095	245.884	72.9895	69.9156	70.9421
LOC105373035	0	0	0	0	0	0
MIEF1	7.01029	11.2123	31.2407	11.0479	1.98862	10.0912
MGAT3-AS1	0	0	0	0	0	0
MGAT3	12.4952	2.11084	6.5948	12.4679	4.92842	4.51626
LOC100506472	0	0	0	1.44577	3.23767	0
TAB1	1.37765	3.2888	9.98624	4.05432	19.7212	0.0490828
SYNGR1	44.5938	9.52953	19.7242	88.684	31.5636	7.96164
SNORD43	0	0	0	0	0	0
SNORD139	0	0	0	0	0	0
SNORD83A	0	0	0	0	0	0
SNORD83B	0	0	0	0	0	0
RPL3	885.949	367.298	1194.23	344.649	413.076	255.152
LOC107985575	0	0	0	0	0	0
PDGFB	46.7749	21.4738	62.0658	11.0924	15.985	14.1087
CBX7	44.725	10.8005	53.5886	72.9743	18.4589	38.409
APOBEC3H	0	0	0	0	0	0
LOC101927202	0	0	0	0	0	0
APOBEC3G	0	0	0	2.34847	0.792793	15.9609
LOC107985563	0	0	0	0	0	0
APOBEC3D	1.31127	0	0.0697535	0	1.03263	0
APOBEC3F	0	0	2.68842	0.166573	0.0812234	2.28748
APOBEC3C	0.314727	6.50196	5.15656	2.2026	20.3237	0
APOBEC3B-AS1	0	0	0	0	0	0
APOBEC3B	0	0	0	0	0	0
LOC107985562	0	0	0	0	0	0
LOC105373033	0	0	0	0	0	0
APOBEC3A	0	0	0	0	0	0
LOC105373032	0	0	0	0	0	0
CBX6	65.9916	36.0145	30.8075	122.127	27.9705	61.8023
NPTXR	48.4622	1.30214	1.49908	97.1982	5.70023	25.1657
DNAL4	0.95413	44.8434	1.06586	11.9423	12.3978	0
SUN2	22.0351	36.5692	102.69	26.4193	26.7262	37.9377
GTPBP1	18.9394	11.7207	10.2307	8.23828	11.6668	8.15129
JOSD1	26.1267	18.5761	37.0524	28.034	3.04814	1.3366
TOMM22	51.2227	6.38117	0.383391	23.2796	5.81087	23.7979
CBY1	40.1861	10.5697	30.5515	2.40376	4.68842	0.745704
FAM227A	0	0	0	0.596659	0	0.888471
LOC105373031	0	0	0	5.44789	0	0
DMC1	4.3286	0	0	0	0	0
DDX17	234.666	164.604	290.594	161.884	155.234	186.356
KDELR3	0.0933907	0	20.5872	0	0	0.19964
LOC105373029	0	0	0	0	0	0
KCNJ4	4.34392	0	0.248852	19.5176	0.350859	0.0892877
LOC101927183	0	0	0	0	0	0
LOC105373030	0	0	0	0	0	0
LOC400927	0.359006	0	0	0	0	0
CSNK1E	0	0	0	0	0	0
LOC400927-CSNK1E	0.177526	0.570504	0	0.254853	0	0
SNORA92	0	0	0	0	0	93.2123
TMEM184B	18.2719	2.51653	14.8296	12.5265	11.668	20.4863
MAFF	7.14721	17.0816	50.3056	4.3003	2.3544	3.22046
PLA2G6	1.45154	1.79924	0	3.12569	6.40134	5.98865
BAIAP2L2	0.0502263	0	0.0748107	0.270389	0	0
LOC105373027	0	0	3.93704	0.948644	0.132163	5.51588
SLC16A8	7.24577	0	0.128481	0	0	0
PICK1	6.68333	3.24007	34.3236	13.7584	9.03863	22.5732
MIR4534	0	0	0	0	6.20727	0
SOX10	25.0346	0.768104	18.9211	9.20716	14.1193	14.7037
MIR6820	0	0	0	0	0	0
POLR2F	14.0124	8.08364	12.9952	15.7131	4.99691	1.35641
C22orf23	0	0	0	0	0	0
MICALL1	3.66688	3.0462	12.0505	1.44136	3.3919	2.95504
EIF3L	29.8769	35.6984	72.4981	32.8781	28.6703	25.0253
MIR659	0	0	0	0	0	0
MIR658	0	0	0	0	0	0
ANKRD54	4.70882	0	0.812108	10.1398	5.15249	6.94021
GALR3	0	0	0	0	0	0
GCAT	0	11.0865	0.12755	3.13484	4.13618	14.2786
H1F0	43.6141	70.4467	45.8022	28.8472	25.8947	57.5996
LOC102724378	0	0	2.37289	0	0.215843	0
TRIOBP	10.9477	20.3136	16.7437	2.88092	13.4824	0.523159
NOL12	2.06074	4.55832	9.67333	3.02559	6.81926	2.53634
LGALS1	25.7442	4.8151	18.4625	15.0569	0	2.37797
PDXP	7.51853	0.121824	0.131749	40.1897	2.22905	7.65795
LOC101927051	0	0	0	0	0	0
SH3BP1	0	0	2.76872	6.00421	0	0
GGA1	6.37665	15.1103	0.0829507	3.98746	6.05231	1.22027
LGALS2	0	0	0	0	0	0
CDC42EP1	8.78363	0	6.09208	3.68181	10.631	0.0716665
CARD10	17.0117	1.69144	11.924	1.1264	0	0
MFNG	8.80102	0	11.5012	0	0	1.06493
LOC100506271	0	0	0	0	0	0
ELFN2	3.28872	1.66728	0.270467	19.8552	4.97853	8.04381
LOC105373024	0	0	0	0	0	0
CYTH4	2.83882	0.213263	4.38211	1.88948	0.108392	3.19975
LOC107985576	0	0	0	0	0	0
RAC2	5.8871	0	0	0	1.32461	12.2477
SSTR3	7.6541	0	0.043184	8.92779	0.33487	0.0619774
C1QTNF6	0.104249	0	0.0310553	0.426525	1.53248	1.27026
IL2RB	0	0	0	0	0	0
TMPRSS6	0	0	0	0	0	0
KCTD17	16.8876	4.74832	2.6111	24.0337	11.1056	22.7345
MPST	6.67116	27.3253	6.71037	4.1977	4.18468	0.0926028
TST	0.459057	10.3267	0	2.14179	1.28537	0.163553
TEX33	0	0	0	0	0	0
LL22NC01-81G9.3	0	6.64812	0	0	0	0
LOC105373023	0	0	0	0	0	0
CSF2RB	4.35256	0	0	0.729838	0	4.57593
LOC105373022	0	0	0	0	0	0
NCF4	0	0	0	0.171794	0	0.170542
LOC107985578	0	0	0	0	0	0
PVALB	24.1433	0	8.87921	15.7252	0	0
IFT27	0	4.02979	0	7.01195	7.63108	0
LOC107985574	0	0	0	0	0	0
LOC105373021	0	0	0	0	0	0
CACNG2	7.0046	7.24845	0.112791	22.9106	1.63001	0.364223
EIF3D	4.81055	13.4717	30.0938	6.90591	10.3548	1.28543
LOC105373019	0	0	0	0	0	0
LOC105373020	0	0	0	0	0	7.96044
FOXRED2	17.8469	17.3505	2.0849	11.1902	21.9729	17.0557
TXN2	10.8487	5.95131	17.6652	10.4928	37.2629	0
LOC105373018	0	0	0	0	0	0
LOC105377199	0	0	0	0	0	0
MIR6819	0	0	0	0	0	438.158
MYH9	279.805	347.847	754.455	48.8111	137.027	135.293
APOL1	21.1026	25.7509	38.2717	0.882931	3.44423	3.03854
APOL2	15.6221	6.16499	44.2705	22.1697	12.6433	33.2037
APOL4	2.90651	0	21.2593	0	0	5.88034
APOL3	25.0831	10.8464	33.2043	2.00296	3.32067	1.78953
LOC102723507	2.89032	0.139675	0	0	1.06486	5.6095
RBFOX2	4.649	0.0242535	8.18358	4.37981	4.77056	8.82759
APOL5	0	0	0	0	0	0
APOL6	3.45552	0.331485	10.1658	1.51782	3.10484	16.7765
LOC284912	0	0	0	0	0	0
MB	0	0	0	0	0.373183	0
LOC107985590	0	0	0	0	0	0
RASD2	7.44906	0	6.30753	9.77815	0.455367	0.0818
MCM5	0.328424	6.63414	0	1.17869	0	0
HMOX1	12.4925	0.460862	70.6079	11.8892	6.55863	7.86844
MIR6069	0	0	0	0	0	0
MIR3909	0	8.21032	0	0	0	0
TOM1	1.34815	0.0928381	0.803212	11.1768	16.4914	13.1848
HMGXB4	8.92951	4.30166	17.2963	8.7951	12.1511	7.91786
LOC105373017	0	0	0	0	0	0
LINC01399	0	0	0	0	0	0
ISX	0	0	0	0	0	0
LOC105373015	0	0	0	0	0	0
LOC105373016	0	0	0	0	0	0
ISX-AS1	0	0	0	2.65616	0	0
LOC105373014	0	0	0	0	0	0
LOC105373013	0	0	0	0	0	0
LOC105373012	0	0	0	0	0	0
LL22NC03-13G6.2	0	0	0	0.753886	0	0
LL22NC03-86D4.1	0	0	0	0	0	0
LOC107985565	0	0	0	2.11829	0	0
LARGE-AS1	0	0	0	0	0	0
LOC105373007	0	0	0	0	0	0
MIR4764	0	0	0	0	0	0
LARGE	12.3296	7.10237	5.23704	15.6474	6.07929	3.35722
LOC105373006	0	0	0	0	0	0
TIMP3	152.36	277.294	757.415	42.9164	52.1044	87.5919
LOC105373002	0	0	0	0	0	0
LOC107985545	0	0	0	0	0	0
LOC105373003	0	0	0	0	0	0
LL22NC03-104C7.1	0	0	0	0	0	0
SYN3	4.37411	0.0217485	0.399845	10.2352	2.07259	6.48119
FBXO7	55.4734	25.6402	47.0385	21.9919	28.4907	41.8107
BPIFC	0	0	0	0	0	0
RTCB	42.32	3.42858	41.2984	23.5682	9.374	43.5818
LOC339666	0	0	0	0	0	0
RFPL3S	0.130212	0	0	3.36473	0	0
RFPL3	0	0	0	0	0	0
LOC107985561	1.27295	10.6444	0	0	0	7.96911
SLC5A4	0	0	2.13439	0	0	0
RFPL2	0	0	0	0.295952	0	2.40914
C22orf42	0	0	0	0	0	0
AP1B1P1	0	0	0	0	0	0
LOC105373000	0	0	0	0	0	0
SLC5A1	0.101613	0	0	0.255279	0	0
LOC105372999	0.695941	0	0	0	0	0
YWHAH	223.046	28.3354	102.245	517.893	100.223	100.118
C22orf24	0	0	0	3.46527	0	0
LOC105372998	0	0	0	3.27457	0	0
DEPDC5	0.424041	1.16804	0.111458	9.80256	8.14541	3.83915
PRR14L	12.5559	6.10643	9.5578	10.6083	17.7066	7.76323
MIR7109	0	0	0	0	0	0
PISD	17.5429	5.56166	21.7912	16.7499	29.1943	3.89163
SFI1	4.34627	11.68	3.99998	4.22301	9.31276	4.79654
EIF4ENIF1	6.1426	5.3133	16.848	15.7275	0.275296	19.6564
DRG1	46.6	9.09647	52.1026	43.7206	5.90761	10.4584
LINC01521	0.443675	0	6.18788	1.69365	0.804673	0
PIK3IP1-AS1	0	0	0	0	0	0
PATZ1	3.27674	20.1308	6.30641	2.65592	1.31439	0.550926
LOC105372997	0	0	0	0	0	0
PIK3IP1	17.1397	83.1639	60.992	10.6554	3.68973	39.8585
LIMK2	5.36446	27.0412	33.7187	4.15859	9.35034	25.3814
RNF185	22.4428	0.140499	10.0284	10.9286	2.94564	0.0545176
MIR3928	0	0	0	0	0	0
PLA2G3	0	2.75241	0	0	0.119909	0
LOC105372995	0	0	0	0	0	0
INPP5J	0	0.0536829	0	1.59474	6.05721	0
SELM	0.769966	0.353483	10.3216	15.1985	11.3186	0
SMTN	12.4734	32.2659	41.1577	3.69038	23.0778	7.13816
TUG1	43.6259	23.3202	113.766	25.503	51.4668	22.2762
MORC2	12.9166	8.34867	0.886006	9.17993	19.065	6.72127
MORC2-AS1	0	0	0	0.715833	0	0
LOC107985544	0	0	0	1.39915	0	0
LOC105372994	0	0	0	0	0	0
MIR3200	0	0	0	0	0	44.6019
OSBP2	3.76604	0.129671	0.0467451	7.77175	1.64766	4.62909
DUSP18	0.031295	9.65477	12.6788	1.34779	0	0.200697
SLC35E4	0	0	0	1.74396	0	0.08803
TCN2	11.1271	2.71135	55.2026	3.59411	2.69621	14.1802
PES1	3.77777	14.2373	21.2287	8.35677	11.864	2.49611
GAL3ST1	0	0	0.0473399	1.12927	0.13349	0.679419
SEC14L6	1.16647	10.2572	0.133649	0.338133	0.0942161	0.0479529
SEC14L4	0	0	3.69095	0	0	0
LOC107985579	0	0	0	0	0	0
SDC4P	0	0	0	0	0	0
LOC105372991	0	0	0	0	0	0
SEC14L3	11.8782	0	0	0	0.152721	8.96487
LOC105372990	0	0	0	0	2.8554	0
MTFP1	0	0.382249	0	0.149412	15.2996	0
LOC105372989	0	0	0	0.385755	0	0
SEC14L2	2.66608	54.3743	12.1307	20.7621	102.696	35.3274
RNF215	13.9332	0	0	6.35833	20.1526	3.84639
KIAA1656	0	0	0	0.602599	0.0979451	0
CCDC157	0	0.578221	0.178665	1.13006	1.76331	0.769257
SF3A1	20.3798	29.3982	31.7933	19.9005	31.6459	7.62949
TBC1D10A	1.31825	3.87325	0.654501	2.74406	7.84368	24.2349
GATSL3	8.63783	3.16239	0.488575	0.706345	4.01827	0
OSM	0	0	0	0	0	0
MGC20647	0	0	0	0	0	0
LIF	0	0.0615412	0	0	7.08464	6.01771
LOC105372988	0	0	0	0	0	0
HORMAD2	0	0	0	0	0	0
HORMAD2-AS1	0	0	0	0	0	0
MIR6818	0	0	0	0	0	0
MTMR3	18.8823	38.0001	24.9616	13.0809	23.6986	15.8361
ASCC2	11.3201	13.0396	27.6419	2.25297	9.1128	4.21647
UQCR10	5.63879	0	14.9011	17.626	0.954965	0
ZMAT5	1.33345	0.229565	0	1.61517	6.65065	0.712624
CABP7	0	0.150451	0	2.05827	10.2084	12.7851
NF2	14.9784	28.9849	40.7202	29.8687	13.7979	20.0455
NIPSNAP1	27.3515	21.7287	42.2745	26.2906	10.8218	18.5575
THOC5	2.04968	17.7141	51.4422	11.917	1.88317	0.164309
NEFH	20.2562	3.34778	56.5796	49.7256	15.2638	38.5636
LOC107985541	0	0	0	1.9854	0	0
RFPL1S	20.9074	0.0955062	4.07984	40.0189	3.56782	16.1578
LOC102723305	0	0	0	0	0	0
RFPL1	0	0	0	0	0	0
SNORD125	0	0	0	0	0	0
MIR3653	0	0	0	0	0	0
AP1B1	13.6683	8.12631	25.8593	24.1771	23.7564	42.739
RASL10A	0	0	0	3.30647	0.0620107	4.03986
GAS2L1	0	0.425782	6.29309	7.37831	5.78889	1.81738
EWSR1	28.6989	41.7722	53.3641	23.1393	38.5308	31.2087
RHBDD3	0.742253	0.545217	1.6215	5.22125	5.61148	5.97657
LOC105372985	0	0	0	0	0	0
EMID1	1.18107	0.0369694	0.0399813	2.02307	0.479145	3.9019
LOC101929638	5.40149	0	0	0	1.4179	3.84889
KREMEN1	9.07419	0.28345	2.70315	6.0836	2.45567	9.87885
C22orf31	0	0	0	0	0	0
ZNRF3-AS1	0	0	0	0	0	0
LOC107985549	0	0	2.10378	0	0	0
ZNRF3	5.5671	2.40148	15.176	8.12018	13.7645	0.314358
XBP1	48.5273	28.7203	15.9655	28.1177	19.9519	24.7883
CCDC117	11.1332	10.4818	20.4044	8.5688	1.59824	19.4299
HSCB	10.3532	0	11.0149	4.4878	3.38835	6.75453
CHEK2	0	0	21.6095	0.129632	0.0632105	4.9545
LOC101929594	0	6.15729	5.61665	0.0837126	0.204097	0
MIR5739	0	0	0	0	0	0
TTC28	5.57782	5.17087	4.08451	2.55062	5.23114	2.30953
MIR3199-2	0	0	0	4.44066	0	0
MIR3199-1	0	0	0	0	0	0
TTC28-AS1	0	0.207455	5.38454	1.84883	3.60606	6.40768
PITPNB	62.6969	29.4376	55.7537	70.8681	17.4364	28.7031
LOC107985529	0	0	0	0	0	0
MN1	7.01791	1.29305	0	5.98925	2.14412	0
LOC105372981	0	0	0	0	0	0
LOC105372980	0	0	0	0	0	0
LOC102724900	0	0	0	2.0584	0	0
LOC105372979	0	0	0	0	0	0
LOC100507657	0	0	0	0	0	0
LOC105372978	0	0	0.165098	0	0	0
LOC105372977	0	0	0	0	0	0
LOC107985534	0	0	0	0	0	0
LOC284898	0	0	0	0	0	0
LOC107985582	0	0	0	0	0	0
LINC01422	0	0	0	0	0	0
LOC105372976	0	0.16707	0	0.653039	1.73226	1.94485
MIATNB	0	0	0.314098	0.454099	7.52844	0.788885
MIAT	23.7533	11.1527	23.8892	67.1995	22.7287	98.0176
CRYBA4	0	0	0	0	0	0
CRYBB1	0	0	0	1.36758	0	0
MIR548J	0	0	0	0	0	0
TPST2	25.9132	2.53116	28.1265	15.4837	1.20608	7.21891
LOC100507599	9.9113	18.0071	0	6.92501	11.1819	0
TFIP11	12.1156	30.2739	12.1165	6.70867	4.54338	17.8828
SRRD	3.33792	0.0604896	5.82217	6.85675	8.57766	0.187774
HPS4	7.92521	0.769833	8.71205	5.54533	8.09097	0.170696
ASPHD2	8.56499	0.221181	0.0797333	13.3139	2.92283	6.06494
LOC105372974	0	0.0564234	0	0	0	0
SEZ6L	15.919	8.50979	9.1227	40.2349	18.3017	4.90261
LOC105372971	0	0	0	0	0	0
LOC105372972	0	0	0	0	0	0
LOC102724801	0	0	0	0	0	0
LOC105372963	0	0	0	0	0	0
MYO18B	0	0	0	0.0113417	0	0
LOC105372964	0.105127	0	2.92289	0.301835	0.883074	0
GRK3	7.51478	1.41492	6.23411	24.7647	10.2078	2.88749
LOC100996404	0	0	0	0	0	0
MIR6817	0	0	0	0	0	0
CRYBB2P1	0.590769	0	5.80757	10.0499	12.4063	2.77833
LRP5L	0	0	0	0.430106	1.05775	4.0841
LOC100652901	0	0	0	0	2.88195	1.57965
LOC107985546	0	0	0	0	0	0
LOC101928049	0	0	0	0	0	0
IGLL3P	0	0	0	0	0	0
LOC105372968	0	0	0	0	0	0
LOC105372969	0	0	0	0	0	0
CRYBB2	0	0	0	0.333972	0	0
CRYBB3	0	0	0	1.95668	1.57146	0
LOC100128531	0	0	0	0	0	0
KIAA1671	8.10182	19.795	26.0174	16.6437	18.29	8.76348
TMEM211	0	0	0	0	0	0
SGSM1	2.98284	0	0	5.61247	5.26057	0.433346
TOP1P2	0.1166	0.16059	0	0	0	0
PIWIL3	0	0	0	0	0	0
LOC105372962	0	0	0	0	0	0
POM121L10P	0	0	0	0	0	0
BCRP3	0	0	0	0	0	0
LRRC75B	0	5.14483	0	1.53218	0.560336	0
GGT1	0.119186	0	11.2728	0	0.9386	0
SNRPD3	18.1634	9.94218	26.2908	26.2253	8.80233	15.2323
GUCD1	6.61179	9.16816	29.3433	4.60059	12.7514	3.99019
UPB1	0.0387394	4.05494	9.80922	0.54223	0.0406768	0
ADORA2A-AS1	0	0	0	0	0	0
ADORA2A	0	0	1.78665	1.0332	0	0
LOC105372960	0	0	0	0	0	0
SPECC1L	6.99606	3.16642	15.5754	4.39176	5.71062	0.0528458
SPECC1L-ADORA2A	0	0	0	0	0	0
POM121L9P	0	4.48864	0.960753	0	0.285173	0.943435
GGT5	27.783	47.3668	77.8898	0.414505	2.35804	1.78311
SUSD2	0	0	5.31135	0	1.75512	0
CABIN1	2.31096	4.54918	3.2335	3.98359	5.1472	5.85078
LOC105372959	0	0	0	0	0	0
GSTTP1	0	0	0	0	0	0
GSTT2	0	0	0	0	0	0
DDT	0	0	0	0	0	0
DDTL	0	0	0	0	0	0
LOC107985559	0	0	0	0	0	0
GSTT2B	0	0	0	0	0	0
LOC100652871	0	0	0	0	0	0
LOC107985558	0	0	0	0.0389056	0	0
MIF	17.071	48.7643	0	10.5515	0.33194	38.5198
MIF-AS1	0	0	0	0	0	0
SLC2A11	0.1359	0.811071	0	0.195094	1.85505	0.145255
DERL3	0	0	0	0	0.043136	0
SMARCB1	7.23671	13.9263	26.2828	11.4206	15.8218	0.105957
MMP11	0	0	0	0	0	0
LOC107985577	0	0	0	0	0	0
CHCHD10	0	35.2326	56.7881	15.3606	21.6953	0
C22orf15	0	0	0	0	0	0
VPREB3	0	0	0	0	0	0
ZNF70	2.25107	0.121581	14.1348	1.14056	9.36189	1.88709
RGL4	0	0	0	0	0	0
GUSBP11	0.986137	13.2243	3.63341	4.35879	2.1254	3.49492
DRICH1	0	0	0	1.31764	0.0535417	0
IGLL1	0	0	0	0	0	0
LOC105372957	0	0	0	0	0	0
PCAT14	0	0	0	0	0	0
LOC107985580	0	0	0	0	0	0
LOC105372955	0	0	0	0	0	0
LOC388882	0	0	0	0	0	0
LOC101929374	0	0	0	0	0	0
LOC107985555	0	0	0	0	0	0
ZDHHC8P1	0	0	0	0	0	0
CES5AP1	0	0	0	0	0	0
LOC102724679	0	0	0	0	0	0
LOC107985554	0	0	0	0	0	0
FBXW4P1	6.1783	12.0001	3.77535	1.44981	15.5528	11.5987
BCR	9.39614	9.94377	15.7113	24.0374	17.5277	13.9015
RAB36	0	7.92892	3.53818	2.10627	1.5259	0
[truncated: 37,032 more rows]

## Sheet: Mouse-Counts
	Microvessels 1	Microvessels 2	Microvessels 3	Whole brain 1	Whole brain 2	Whole brain 3
Cr2	0	0	0	0	3	5
Gm32313	0	0	7	0	0	3
Cr1l	146	228	546	107	127	84
Cd46	52	93	5	56	8	159
Mir29c	0	0	0	0	0	0
Mir29b-2	0	0	0	0	0	0
A330023F24Rik	199	734	378	536	511	523
Gm32250	0	0	0	0	0	0
Gm39749	0	0	0	0	0	0
Gm16897	0	0	0	0	0	2
Cd34	1782	2217	1767	568	708	379
Gm39748	0	0	0	0	0	0
Mir3962	0	0	0	0	0	0
LOC108167784	0	0	0	0	0	0
Plxna2	2333	1864	1449	2242	1812	1583
Gm31988	0	0	0	0	0	0
4930503O07Rik	0	0	0	0	0	0
Gm31870	0	0	0	0	0	0
Mir205	0	0	0	0	0	0
4631405K08Rik	0	0	0	0	0	0
Gm31753	0	0	0	0	0	0
Camk1g	0	28	137	264	196	208
Lamb3	0	15	0	0	18	0
G0s2	0	20	36	24	19	5
Hsd11b1	104	67	378	93	220	234
Traf3ip3	20	1	6	0	0	3
A130010J15Rik	133	124	268	93	90	97
Irf6	125	62	77	2	22	3
Diexf	10	74	95	232	252	178
Gm39747	0	0	0	1	4	0
Gm31406	2	0	0	0	12	1
Gm39746	40	0	0	0	32	26
Syt14	403	447	195	374	462	476
Gm15867	0	0	0	11	7	20
Sertad4	224	96	160	410	298	402
1700065J18Rik	0	0	0	0	0	0
A730013G03Rik	0	0	0	1	0	0
Gm31078	0	0	0	0	0	0
Gm31011	0	0	0	0	7	0
Hhat	20	0	1	0	0	0
Kcnh1	430	579	655	1484	1530	899
Gm39745	0	0	0	38	0	0
Gm30956	254	3	13	0	11	47
Gm10516	209	0	16	5	14	49
Rcor3	140	117	137	244	140	223
Gm3934	12	0	4	83	2	10
Mir3473c	0	0	0	0	0	0
Traf5	56	53	2	2	15	21
Gm26670	0	0	0	0	0	0
Rd3	0	0	8	0	0	0
Gm39743	0	0	0	0	0	0
Gm39742	0	0	0	0	0	0
Slc30a1	2930	1900	2342	871	617	692
1700034H15Rik	0	8	0	0	26	96
Nek2	0	0	0	0	6	0
Lpgat1	1077	2157	1746	5252	3459	2919
Gm39741	0	0	0	0	0	0
Ints7	170	187	144	486	389	174
Dtl	32	24	0	131	85	114
Gm32334	0	0	0	0	0	0
Gm32200	3	0	4	16	10	5
Gm32128	0	0	0	0	0	0
Gm31987	0	0	0	0	0	0
LOC105244059	0	0	1	0	0	0
Ppp2r5a	1280	612	624	792	576	480
Tmem206	2	54	295	54	63	83
Nenf	271	178	215	204	79	116
Gm37168	0	0	0	0	0	4
LOC108167327	0	4	1	0	8	2
D730003I15Rik	3	176	112	18	22	15
Atf3	0	0	20	0	0	0
Fam71a	0	0	0	0	0	0
Gm31696	0	0	0	0	0	0
Gm31640	0	0	0	0	0	0
LOC108167755	1	8	3	0	2	0
Batf3	0	1	0	0	15	0
Nsl1	2	0	34	0	2	0
Tatdn3	186	148	311	52	14	68
Spata45	0	0	0	0	0	0
A230020J21Rik	0	0	0	0	0	0
Mfsd7b	142	99	130	142	124	98
Gm31373	0	0	0	0	0	0
Vash2	2	0	18	22	0	66
Angel2	531	947	341	422	409	339
Rps6kc1	625	494	368	460	493	680
Gm39738	0	0	0	0	0	0
Gm38452	0	0	0	0	0	0
Gm30932	0	0	0	0	0	0
Gm30815	0	0	0	0	0	0
Gm29678	0	0	0	0	0	0
Gm39737	0	0	0	0	0	0
LOC102632463	0	6	25	0	0	11
Prox1	91	317	822	194	190	1560
Gm30446	0	0	0	0	0	0
Gm39736	0	0	0	0	0	0
Smyd2	28	179	345	232	76	318
Ptpn14	724	431	901	101	124	173
Cenpf	0	0	0	113	59	2
Gm30088	0	0	0	0	0	0
LOC108167754	0	0	0	0	0	0
Gm3837	5	0	6	1	27	8
Kcnk2	479	856	362	827	872	436
Gm36561	0	0	0	0	0	0
Kctd3	585	276	599	747	643	844
n-TNgtt3	0	0	0	0	0	0
Gm36456	0	0	0	0	0	0
Gm39735	0	0	0	0	0	0
Ush2a	0	0	0	0	7	5
9330162B11Rik	0	0	0	0	0	0
LOC108167752	0	0	0	0	2	0
Esrrg	256	201	446	341	499	497
LOC108167753	0	0	0	0	0	0
Gm36388	0	0	1	8	10	0
Gm36249	0	0	0	0	0	0
Gm37896	0	0	0	0	0	0
Gpatch2	395	304	294	328	236	337
1700007P06Rik	0	1	0	38	8	1
Gm15509	0	0	0	0	0	0
Spata17	0	0	0	2	0	5
D1Pas1	0	0	0	0	0	1
Gm39731	0	0	0	0	0	0
1700023G09Rik	0	0	0	0	0	0
Gm39732	0	0	0	0	0	0
A430105J06Rik	0	0	24	0	4	10
Rrp15	59	52	63	153	98	67
Gm35655	0	0	0	0	0	0
Tgfb2	494	571	460	70	146	368
Gm35546	0	1	79	0	1	2
A730004F24Rik	0	0	0	0	0	0
Gm35426	0	0	0	0	0	0
Gm35341	0	0	0	0	0	0
Gm35201	0	0	0	0	0	1
Lyplal1	43	34	38	17	47	66
Gm39729	0	0	0	0	0	0
Gm35023	0	0	0	0	0	0
5033404E19Rik	0	5	11	0	1	29
Gm34969	0	0	0	0	0	24
Slc30a10	108	361	364	99	174	400
Gm2061	0	57	37	4	23	3
9630028B13Rik	0	0	10	0	0	0
Eprs	1416	1488	1474	1820	1208	1498
Bpnt1	259	287	330	195	370	323
Mir215	0	0	0	0	0	0
Mir194-1	0	0	0	0	0	0
Iars2	836	820	653	657	524	693
Gm34882	0	0	0	0	0	0
Mir664	0	0	0	0	0	0
Snora36b	0	0	13	0	0	0
Rab3gap2	1037	902	1022	1139	975	937
Gm34797	0	0	0	0	0	0
Gm37662	0	0	0	0	0	0
Gm34732	0	0	0	0	0	0
Gm39728	0	0	0	0	0	0
Mark1	572	997	1262	1620	1413	1397
Gm34602	0	1	0	0	1	1
C130074G19Rik	1412	1681	2720	475	544	303
Gm39727	0	0	0	0	0	0
Gm34451	0	0	0	0	6	16
Mir1981	0	0	0	0	0	0
Marc2	785	455	487	433	410	440
Marc1	0	0	0	0	0	0
Gm34342	0	0	0	0	0	0
Hlx	168	0	86	0	4	14
4930488B22Rik	0	0	0	0	0	0
1700112H15Rik	0	0	0	0	0	0
Gm34229	0	0	0	0	0	0
Gm34177	0	0	0	0	0	0
Dusp10	77	209	121	88	24	77
1700056E22Rik	0	0	0	0	0	0
Gm39725	0	0	0	0	0	0
Gm34130	0	0	0	0	0	0
Gm34068	0	0	0	0	0	0
Gm39724	0	0	0	0	0	0
Gm33973	0	0	0	0	0	0
Hhipl2	0	0	0	65	4	0
Taf1a	249	180	190	22	112	17
Gm34102	0	0	32	13	0	0
Mia3	2057	1976	2777	2863	2678	2110
Aida	425	495	639	372	226	367
Brox	130	401	342	517	447	461
Gm34287	0	0	0	0	0	0
Disp1	48	70	58	127	44	63
Gm33747	0	0	0	0	2	0
Tlr5	0	0	0	0	0	4
Susd4	702	776	987	1651	966	1104
Ccdc185	0	0	0	0	0	0
Capn8	0	0	0	0	0	0
LOC108167842	0	0	0	0	0	0
LOC108167751	586	186	421	228	247	377
Capn2	1761	1255	2106	1019	762	782
Trp53bp2	796	629	691	694	557	688
Fbxo28	196	353	351	394	333	409
1700047M11Rik	2	3	4	2	14	3
Degs1	601	920	946	1053	589	877
LOC105244034	0	0	0	0	0	0
Vmn1r1	0	0	0	0	0	0
Srp9	280	420	751	659	431	508
Gm33725	0	0	0	0	0	0
Gm39719	0	0	0	0	0	0
n-TSgct1	0	0	0	0	0	0
Gm38648	0	0	0	0	0	8
Enah	1540	1936	2461	2729	2446	4756
Gm33669	0	0	0	0	0	0
Lbr	350	131	260	226	76	46
Gm33612	0	0	0	19	0	0
Dnah14	0	0	0	0	33	19
LOC108167841	0	0	0	0	0	0
Gm32767	0	0	0	0	0	0
Ccdc121	0	0	14	1	20	10
Cnih3	145	319	240	1095	542	463
Gm39717	0	0	0	0	0	3
Gm39718	0	0	0	0	0	0
A430110L20Rik	0	19	116	0	25	11
Gm38664	0	0	0	0	0	1
Wdr26	1713	1916	1364	2153	1389	1903
Cnih4	183	311	429	461	219	180
Nvl	224	479	532	618	474	608
Gm37406	0	0	0	0	0	0
Gm39716	0	0	0	0	0	0
9130409I23Rik	0	0	0	0	0	0
Ephx1	428	858	686	54	229	189
Tmem63a	5	263	373	178	116	376
Lefty1	0	0	91	0	0	0
Gm39715	0	0	2	0	0	0
Gm32199	1	1	0	0	0	0
Pycr2	289	165	20	184	115	67
Lefty2	0	0	0	32	0	2
Gm39714	0	0	0	0	0	0
Sde2	193	123	309	335	224	121
G370120E05Rik	0	0	0	0	10	30
H3f3a	369	591	186	109	89	173
LOC102634584	0	0	0	0	0	0
Gm38293	0	0	0	0	1	0
Acbd3	839	272	615	511	350	464
Mixl1	0	0	0	0	0	0
Lin9	114	100	14	4	42	38
Mir6904	0	0	0	0	0	0
Parp1	420	519	632	704	480	612
Gm31986	0	0	0	0	0	0
Stum	435	902	1460	1854	1084	1398
Gm39712	0	0	0	0	0	0
Itpkb	576	920	799	277	269	367
Gm5069	124	30	50	73	14	3
Gm39713	0	0	0	0	0	0
Gm31728	0	0	62	4	7	10
Psen2	48	447	120	169	126	139
Gm37336	0	0	0	0	0	0
LOC108167750	0	0	0	0	2	0
Adck3	476	46	147	268	140	291
Gm38331	0	0	0	0	0	0
LOC108167749	0	8	13	28	20	31
Cdc42bpa	3584	4448	4454	5069	5057	5896
Gm31668	0	0	0	0	0	0
Ahctf1	698	868	940	908	841	835
Gm1305	0	0	0	0	0	0
Sccpdh	378	839	926	763	520	788
Cnst	169	417	273	635	704	440
Tfb2m	310	51	59	96	73	149
Gm31349	0	0	0	0	5	0
LOC108167846	2	3	0	19	4	2
Smyd3	151	19	579	332	150	276
LOC108167845	0	0	0	0	0	33
Gm39710	1	0	0	0	0	0
Kif26b	40	98	441	146	250	654
Gm39709	0	0	0	0	0	0
Gm31289	0	0	0	0	0	0
Efcab2	40	152	213	208	149	110
Hnrnpu	4410	4075	4855	5902	3852	4460
Cox20	40	179	262	174	86	184
B230369F24Rik	1	0	0	47	40	50
LOC108167748	0	0	0	0	0	27
Desi2	220	222	410	408	331	327
Gm16432	271	1	40	102	123	153
Gm7068	0	0	0	0	0	0
Adss	706	747	1166	1292	748	723
1700016C15Rik	0	0	0	0	0	0
Gm30115	0	0	0	0	0	0
2310043L19Rik	0	0	0	0	0	0
Gm30013	0	0	0	0	0	0
Gm29856	0	0	15	0	0	0
Zbtb18	2819	2135	3107	4338	3305	4304
Gm36904	0	0	0	32	0	3
Akt3	2713	2804	3476	4757	3102	3663
Gm15423	0	0	0	0	6	0
Hmga2-ps1	57	0	1	12	1	16
Sdccag8	69	361	271	278	171	310
Mir350	0	0	0	0	0	0
Cep170	1263	1094	1332	1403	1085	1239
Gm36586	0	0	0	0	0	0
Gm36536	0	0	0	0	0	0
LOC108167747	0	0	0	0	0	0
Pld5	534	151	47	242	96	232
Becn2	0	0	0	0	0	0
Exo1	0	0	0	0	0	36
Gm36360	0	0	0	0	0	0
Wdr64	0	0	0	0	0	2
Gm39707	0	0	0	0	0	0
Chml	145	119	307	149	180	222
Opn3	0	83	58	93	55	28
Kmo	0	0	0	0	0	13
Fh1	678	498	533	897	598	625
Rgs7	151	362	507	922	630	809
Grem2	90	79	373	322	295	399
Fmn2	899	1055	1019	1559	1260	1441
Olfr220	0	0	0	0	0	0
Olfr414	0	0	0	0	0	0
Olfr248	0	0	0	0	0	0
Olfr417	0	0	0	0	0	0
Mptx1	0	0	0	0	0	0
Olfr419	0	0	0	0	0	0
Spta1	0	0	39	0	0	0
Gm36196	0	0	0	0	0	0
Olfr420	0	0	0	0	0	0
Olfr421-ps1	0	0	0	0	0	0
Olfr424	0	0	0	0	0	0
Olfr231	0	0	0	0	0	0
Olfr427	0	0	0	0	0	0
Olfr429	0	0	0	0	0	0
Olfr430	0	0	0	0	0	0
Olfr432	0	0	0	0	0	0
Olfr433	0	0	0	0	0	0
Ifi205	0	0	0	0	0	0
Ifi202b	0	0	0	0	0	0
Ifi203	53	23	18	0	1	37
Mnda	0	0	0	0	0	0
Mndal	179	62	83	0	17	0
Ifi204	100	0	7	0	0	0
AI607873	64	12	11	0	0	0
Pydc3	0	0	0	0	0	0
Pyhin1	0	25	0	6	0	0
Pydc4	0	0	0	0	0	0
BC094916	0	0	0	0	0	0
LOC102639543	0	4	28	0	0	0
n-TRtct5	0	0	0	0	0	0
Aim2	228	286	69	0	14	9
Cadm3	1361	1822	2778	3976	3843	3684
Ackr1	62	61	27	344	123	229
Mptx2	0	0	0	0	0	0
Olfr418	0	0	0	0	0	0
Fcer1a	0	0	0	0	0	0
Olfr1404	0	0	0	0	0	0
Olfr218	0	0	0	0	0	0
Olfr1406	0	0	0	0	0	0
Olfr1408	0	0	0	0	0	0
Gm35742	0	0	0	0	0	0
Olfr16	0	0	0	0	0	0
Gm35686	0	0	0	0	0	0
Apcs	0	0	0	0	0	0
Crp	0	0	0	0	0	0
Gm35601	0	0	34	0	0	0
Dusp23	86	1	180	19	21	22
Fcrl6	0	0	1	0	0	0
Slamf8	0	0	0	0	0	0
Vsig8	0	0	0	0	0	0
4933439K11Rik	0	0	0	0	0	0
Cfap45	0	136	58	2	27	2
Gm37125	0	0	0	0	0	5
Tagln2	1571	1499	1563	112	144	120
Igsf9	0	30	2	2	10	0
Gm35522	0	0	0	0	0	0
Slamf9	0	0	0	0	0	0
Pigm	3	351	215	76	108	170
Kcnj10	3990	5038	5379	5027	5934	5955
Kcnj9	850	890	772	2023	1743	1926
Igsf8	1752	1024	832	1215	1186	1296
Gm39704	94	173	79	0	13	42
Atp1a2	22453	22040	23515	12355	15747	15093
Atp1a4	0	0	22	0	0	0
Casq1	0	0	5	7	0	7
Gm17224	0	0	0	0	0	1
Pea15a	1690	2750	3604	3260	2199	2817
Dcaf8	1676	1092	1933	1881	1618	1927
Pex19	249	421	330	362	406	429
Copa	1284	1352	1552	1755	1427	1759
Ncstn	474	514	403	344	344	176
Nhlh1	0	87	51	4	6	0
Vangl2	16	117	303	129	47	237
Slamf6	0	0	1	0	20	0
Gm37065	0	0	0	0	0	0
Cd84	0	3	7	2	28	10
Slamf1	1	0	0	0	0	0
Cd48	1	0	0	0	0	0
n-THatg1	0	0	0	0	0	0
Mir7683	0	0	0	0	0	0
Slamf7	0	0	6	0	0	0
Ly9	0	0	0	1	0	0
Cd244	0	0	0	0	0	0
Gm39703	0	0	0	0	0	0
Gm35200	0	0	0	0	0	0
Itln1	0	0	0	0	0	0
Alyref2	30	1	20	6	13	38
F11r	285	447	383	11	36	76
Gm26641	108	0	0	0	9	0
Tstd1	0	0	0	21	0	0
Usf1	306	464	263	189	57	191
Arhgap30	2	18	2	9	98	54
Nectin4	32	117	34	27	32	44
Klhdc9	0	49	24	60	4	19
Pfdn2	309	471	526	255	151	168
Nit1	77	243	477	326	118	287
Dedd	74	229	145	315	107	154
LOC105244007	0	13	4	55	18	80
Ufc1	195	248	596	322	240	251
Usp21	45	151	61	170	51	185
Ppox	0	82	70	72	118	79
B4galt3	237	191	151	133	324	254
Adamts4	193	93	162	185	209	261
Ndufs2	1985	1817	1807	2340	1985	2040
Fcer1g	131	0	108	4	8	18
Apoa2	0	0	0	0	0	0
Tomm40l	110	371	583	574	530	298
Nr1i3	0	0	0	0	0	0
Pcp4l1	3278	3306	2316	1742	1822	857
Mpz	0	0	0	0	0	0
LOC108167746	0	0	12	39	25	23
Sdhc	289	392	471	569	308	303
Cfap126	0	0	22	0	0	0
n-TVcac6	0	0	0	0	0	0
n-TEctc6	0	0	0	0	0	0
n-TGtcc3	0	0	0	0	0	0
n-TDgtc5	0	0	0	0	0	0
n-TLcag9	0	0	0	0	0	0
n-TGgcc14	0	0	0	0	0	0
n-TLcag8	0	0	0	0	0	0
n-TDgtc6	0	0	0	0	0	0
n-TGtcc4	0	0	0	0	0	0
n-TEctc7	0	0	0	0	0	0
n-TGgcc13	0	0	0	0	0	0
n-TLcag7	0	0	0	0	0	0
n-TDgtc7	0	0	0	0	0	0
n-TGtcc5	0	0	0	0	0	0
n-TEctc8	0	0	0	0	0	0
n-TGgcc12	0	0	0	0	0	0
n-TLcag6	0	0	0	0	0	0
n-TDgtc3	0	0	0	0	0	0
n-TGtcc1	0	0	0	0	0	0
Mir6546	0	0	0	0	0	0
n-TEctc5	0	0	0	0	0	0
Fcgr3	12	96	155	122	64	95
n-TGgcc4	0	0	0	0	0	0
n-TLcag3	0	0	0	0	0	0
n-TGtcc2	0	0	0	0	0	0
n-TDgtc4	0	0	0	0	0	0
n-TNgtt6	0	0	0	0	0	0
Gm35090	0	0	0	0	0	0
Fcgr4	0	0	0	0	0	40
LOC102638466	0	0	0	0	0	0
Gm34968	0	0	0	0	0	0
Fcgr2b	0	295	37	3	13	0
Gm39701	0	0	0	8	0	0
Fcrla	226	0	0	0	0	0
Fcrlb	0	0	0	0	0	0
Dusp12	27	141	147	48	34	22
Gm29733	0	0	3	0	21	0
Atf6	791	873	726	1177	1302	823
Olfml2b	25	110	201	92	93	280
LOC108167745	0	0	0	2	7	47
Nos1ap	1266	1483	999	2816	2066	2167
1700015E13Rik	0	0	0	0	0	0
Gm7694	0	0	156	27	24	37
Sh2d1b1	0	0	0	0	0	0
Gm6345	0	2	0	1	5	0
Sh2d1b2	0	0	0	0	0	0
Uhmk1	438	498	766	911	507	918
Uap1	205	402	550	651	422	428
Ddr2	476	382	228	79	139	52
3110045C21Rik	0	0	46	3	1	1
Hsd17b7	283	337	273	513	296	184
Ccdc190	20	17	366	46	175	188
Gm39699	0	0	0	0	0	0
Gm39698	0	0	0	0	0	0
Rgs4	3264	3028	1915	4239	3918	1728
Rgs5	36887	37195	37846	2171	2505	2216
Gm34624	0	0	0	0	0	0
Nuf2	0	8	70	0	11	70
Gm34535	0	0	0	0	0	0
Gm34477	0	0	0	0	0	0
Gm34421	0	0	0	0	0	0
Gm39697	0	0	0	0	0	0
Mir6354	0	0	0	0	0	0
Gm34320	0	0	0	0	0	0
Mir6348	0	0	0	0	0	0
Gm39696	0	0	0	0	0	0
Pbx1	1384	1525	1647	3018	2294	2441
Lmx1a	2	0	0	0	0	11
Rxrg	334	102	6	199	357	12
Lrrc52	0	0	0	0	0	0
Gm34207	0	0	0	0	0	0
Mgst3	161	185	134	388	173	154
Aldh9a1	358	528	573	381	224	287
Tmco1	317	630	612	344	281	283
Mir6347	0	0	0	0	0	0
LOC102636733	0	0	0	0	0	0
LOC108167744	0	0	0	0	0	0
Uck2	119	395	137	127	278	194
Gm33668	0	0	0	0	0	0
Gm33610	2	0	0	0	0	1
Fam78b	131	315	131	560	572	345
Gm16701	14	3	1	9	2	13
LOC108167743	0	0	0	30	27	0
Gm33404	0	0	0	0	0	0
Fmo9	0	0	0	0	0	0
Gm4847	0	0	0	0	0	0
Gm4846	1	0	0	0	0	0
Gm33354	0	0	0	0	0	0
Gm39694	0	0	0	0	0	0
Pogk	233	1064	781	471	842	1246
Tada1	115	129	202	114	196	176
Ildr2	1040	1018	1863	1383	1897	2039
Mael	0	0	0	0	0	0
Gpa33	0	0	0	0	0	0
Dusp27	0	0	0	4	0	7
Gm39693	0	0	0	18	0	0
Gm33224	0	0	0	0	0	1
Pou2f1	290	351	231	227	175	264
Gm32999	0	0	0	0	0	0
Cd247	0	11	1	0	0	0
Creg1	562	496	109	282	323	451
LOC108167742	0	0	0	0	0	0
Rcsd1	75	372	147	30	16	28
n-TPcgg2	0	0	0	0	0	0
n-TPagg2	0	0	0	0	0	0
Mpzl1	1233	977	824	230	115	252
Adcy10	0	0	24	0	0	0
Mpc2	1049	502	519	712	580	670
Dcaf6	770	976	988	1102	1015	1344
Gpr161	224	108	204	91	148	137
Tiprl	268	492	443	265	184	436
Sft2d2	519	404	505	311	195	148
Tbx19	0	0	0	0	0	0
4930568G15Rik	0	0	0	0	0	0
1700029M03Rik	0	0	0	0	0	0
Gm39692	0	0	0	0	0	0
Xcl1	0	0	0	0	0	0
Gm20743	0	167	0	0	0	2
Gm32652	0	0	0	0	0	0
Gm32569	0	0	0	0	0	0
Dpt	0	64	53	0	0	0
Gm26685	1	0	0	0	0	0
Gm39691	0	0	0	0	0	0
Gm32459	0	0	0	0	0	0
LOC108167741	0	0	2	0	0	0
Gm32391	1	1	35	41	35	66
Atp1b1	13975	13396	16008	27181	24088	24828
Gm39690	0	0	0	0	0	0
Nme7	175	84	104	152	83	101
Blzf1	343	235	257	427	117	281
Ccdc181	287	93	285	263	233	210
Slc19a2	219	32	175	494	197	126
F5	27	174	167	2	0	7
Gm16548	0	0	0	0	0	0
Selp	0	0	0	0	0	0
Sell	0	28	0	0	0	0
Sele	0	0	0	0	0	0
Mettl18	12	5	8	35	10	41
BC055324	0	0	2	32	0	0
Scyl3	191	255	63	185	108	161
Kifap3	1427	2268	1406	4101	2732	3294
Mettl11b	0	1	0	0	0	28
Gm39689	0	0	0	0	0	0
Gm32333	0	0	0	0	0	0
Gorab	1	37	17	46	34	125
Gm20471	0	0	0	0	0	0
LOC108167740	0	0	0	0	0	0
LOC108167739	0	0	0	0	0	0
Prrx1	117	118	189	66	74	78
Mroh9	0	0	0	0	0	0
Fmo3	0	0	0	0	0	0
Gm32279	0	0	0	0	0	0
Fmo6	0	0	0	0	0	0
Fmo2	93	125	64	44	2	8
Gm32197	0	0	0	0	0	0
Fmo1	301	216	133	117	23	6
Fmo4	0	0	0	0	0	0
Prrc2c	2813	2942	3850	4483	4204	3939
7420461P10Rik	0	0	0	0	0	0
Myoc	0	0	4	4	13	2
Vamp4	995	519	1071	1107	786	792
Mettl13	185	28	85	51	81	53
Gm31985	0	0	0	0	0	0
Gm39688	0	0	0	0	0	0
Mir214	0	0	0	0	0	0
Mir199a-2	0	0	0	0	0	0
Dnm3os	0	0	1	0	0	0
2810442N19Rik	0	0	0	0	0	0
Dnm3	1596	1744	1461	2186	2074	3128
Pigc	116	41	121	87	168	191
4930558K02Rik	0	18	0	2	4	47
Gm31925	0	0	0	0	0	0
Suco	765	458	479	350	517	588
Fasl	0	0	0	0	0	0
Gm31869	0	0	0	0	0	0
Gm31815	0	0	0	0	0	0
Tnfsf18	0	0	0	0	0	0
Tnfsf4	0	0	0	0	0	0
Prdx6	2411	1375	1730	1527	1422	1458
4930469G21Rik	0	0	0	0	0	0
Ankrd45	478	207	68	623	440	521
Klhl20	128	506	165	301	185	228
Cenpl	35	1	2	27	1	21
Dars2	178	106	12	182	143	128
Snord47	0	0	0	0	0	0
Gas5	415	216	737	541	404	652
Zbtb37	159	74	70	222	154	401
Serpinc1	0	0	0	0	0	0
Rc3h1	1584	661	995	796	881	1171
Gpr52	0	32	0	104	116	84
Mir1927	0	0	0	0	0	0
Rabgap1l	1337	1118	1927	2291	1631	2409
Cacybp	599	327	811	1093	531	690
Mrps14	25	374	475	211	162	162
Tnn	0	0	5	0	7	0
4930562F07Rik	0	0	0	0	0	0
4930523C07Rik	193	172	333	10	33	62
Gm37294	0	0	0	0	0	0
Gm31667	0	0	0	0	0	0
Gm31493	0	0	0	0	0	0
Gm31348	0	0	0	0	0	0
Tnr	1517	2393	2738	6202	4593	4643
Mir1843b	0	0	0	0	0	0
Scarna3a	0	0	0	0	0	0
Rfwd2	735	646	540	711	632	441
4930562F17Rik	0	0	0	0	0	0
Gm39687	0	0	0	0	0	0
Pappa2	74	8	1	154	27	28
Mir488	0	0	0	0	0	0
Astn1	4033	3082	3209	5181	4547	4540
Brinp2	454	367	471	1378	1085	1013
Gm39686	0	0	0	0	0	0
Gm30903	0	0	0	0	0	0
Sec16b	0	0	34	0	37	0
Gm15486	0	0	0	0	0	0
BC026585	0	57	82	55	51	103
2810025M15Rik	308	249	224	33	23	65
Rasal2	1616	1583	1938	2478	1449	1846
Gm30694	0	0	0	0	0	0
Tex35	0	0	0	0	0	0
Gm30568	0	0	0	0	0	0
Gm39685	0	0	0	0	0	0
4930439D14Rik	0	0	0	0	0	0
Angptl1	0	0	10	17	0	26
Ralgps2	126	467	479	711	451	435
Gm39683	0	0	0	0	0	0
Fam20b	1119	894	1896	2137	1523	1913
Tor3a	225	156	185	53	69	168
Abl2	343	912	1034	1157	936	766
Gm39682	0	0	0	0	0	0
Soat1	73	113	252	174	104	128
Axdnd1	0	0	0	0	2	0
Nphs2	0	0	0	0	0	0
Tdrd5	0	1	40	0	15	81
Gm30472	0	0	0	0	0	0
Fam163a	16	136	116	131	123	128
Tor1aip2	1159	879	600	381	350	548
Tor1aip1	333	296	813	511	330	370
Cep350	1226	1192	2240	1655	1396	1882
Qsox1	570	223	553	83	178	105
Lhx4	0	0	0	0	0	0
Acbd6	59	109	157	265	141	350
Gm5532	0	0	0	0	0	0
Gm31772	0	0	0	0	0	0
Gm31713	0	0	0	0	0	0
Xpr1	1149	2740	2090	2448	2372	2606
Gm31102	15	0	0	0	0	0
BC034090	4	83	86	78	113	122
LOC108167738	0	0	27	0	0	0
Stx6	478	110	404	378	298	369
Mr1	200	36	180	13	27	44
Gm30922	0	0	0	0	0	0
Gm41981	0	0	0	0	0	0
Ier5	727	469	376	1071	731	412
Gm9530	0	1	1	0	3	23
Gm41979	0	0	0	0	0	0
Gm41980	0	0	5	5	4	0
Gm41977	0	67	0	0	0	0
Gm30602	0	0	0	0	0	0
Gm41976	0	0	0	0	0	0
Gm30521	0	0	0	0	0	0
Cacna1e	2309	3700	2661	5874	4321	4668
Gm30465	0	0	0	0	0	0
4930532M18Rik	0	0	0	0	0	0
4930452N14Rik	0	0	0	0	0	0
Zfp648	0	0	88	0	0	9
Gm30388	0	0	0	0	15	0
LOC108167737	0	0	5	25	0	0
LOC108167736	72	0	0	99	12	2
Gm30327	0	0	0	0	0	0
Glul	22790	23396	28408	20738	20133	22415
Mir8114	0	0	0	0	0	0
Gm38440	0	0	0	0	12	20
Teddm1a	0	0	0	0	0	0
Teddm1b	0	0	0	0	0	0
Teddm2	0	3	0	18	0	5
Gm41974	0	0	0	0	0	0
Rgsl1	0	20	16	51	64	52
Rnasel	47	112	168	143	70	205
Rgs16	0	2	112	25	38	176
C230024C17Rik	0	0	0	0	0	1
Rgs8	287	672	428	822	767	1048
LOC108167735	0	0	0	0	0	0
Npl	107	3	70	39	30	12
n-TIaat13	0	0	0	0	0	0
Dhx9	1689	1830	2272	1823	1740	1436
Shcbp1l	106	0	2	40	4	0
E330020D12Rik	0	0	23	1	1	11
LOC108167838	0	0	0	0	0	0
Lamc1	2374	1745	1568	332	372	507
Lamc2	13	74	124	202	199	129
Nmnat2	737	1480	986	1233	1166	1544
Gm29954	0	0	0	0	0	0
Smg7	2120	792	920	1142	921	1246
Ncf2	66	113	102	0	3	5
Arpc5	684	360	372	456	312	366
Apobec4	0	0	0	0	0	0
LOC108167734	0	0	2	0	0	0
Rgl1	659	1099	758	776	809	989
Colgalt2	187	165	138	51	114	181
Tsen15	305	49	188	204	92	103
Gm41970	0	0	0	0	0	1
Gm36920	0	0	0	0	0	0
1700025G04Rik	892	641	497	861	842	1109
Gm25279	0	0	0	0	0	0
Edem3	678	1009	1665	1524	1251	1296
LOC102640772	0	0	0	50	3	0
Gm41969	0	0	0	0	0	0
Fam129a	194	148	107	24	92	8
Gm36527	26	19	4	51	54	27
Rnf2	271	274	414	214	307	299
Mir7682	0	93	0	0	2	0
Trmt1l	358	328	149	324	249	225
Swt1	194	110	124	198	107	144
Ivns1abp	1915	2087	1858	2287	2193	1321
LOC108167733	0	0	0	15	0	0
LOC108167732	188	5	6	25	98	33
3110040M04Rik	0	0	0	0	0	0
C730036E19Rik	1	0	0	7	0	0
Gm36077	0	0	0	0	0	0
Gm36139	0	0	0	0	0	28
Gm36297	0	0	0	0	0	0
Hmcn1	1276	1212	968	208	41	118
Gm41967	0	0	0	0	0	0
Prg4	0	0	0	1	0	0
Tpr	2283	2227	2685	2317	2209	2304
BC003331	365	536	984	763	691	992
2310030A07Rik	0	0	0	0	0	0
Pdc	0	0	0	0	0	0
Gm15453	0	0	4	1	0	2
Ptgs2os2	0	0	0	0	0	0
Ptgs2	18	0	20	34	45	116
Ptgs2os	0	0	0	49	0	0
Pla2g4a	71	6	32	33	37	1
Gm29398	0	0	0	0	0	0
Gm41966	0	0	0	0	0	0
Brinp3	36	114	216	428	375	376
Gm29514	1	38	34	30	34	18
Gm41965	0	0	0	0	0	0
Rgs18	0	0	0	0	0	0
Rgs21	0	0	0	0	0	0
Rgs1	0	0	0	0	0	0
Gm35415	0	0	0	0	0	0
Rgs13	0	0	0	0	0	0
Gm35356	0	0	0	0	0	0
Rgs2	259	402	194	1008	610	408
Gm41964	0	0	0	0	0	0
Uchl5	628	437	543	1030	519	1162
Trove2	754	545	744	890	527	505
Glrx2	349	625	300	460	221	305
LOC108167731	0	0	0	0	0	0
Gm38658	0	0	0	0	0	0
B3galt2	435	275	341	1129	623	772
Cdc73	701	333	471	610	439	746
Gm35303	0	0	0	0	0	0
Gm35244	0	0	7	0	0	0
4930590L20Rik	0	0	0	0	0	0
Kcnt2	721	657	549	854	805	350
Cfh	1759	709	1136	141	302	133
Cfhr2	1	0	0	0	0	0
Gm41963	0	0	0	0	0	0
Gm4788	0	0	2	0	0	0
Cfhr3	0	0	0	0	0	0
Cfhr1	0	0	0	0	0	0
F13b	0	0	0	0	0	0
Aspm	0	1	0	0	0	34
Gm41962	0	0	0	0	0	1
Zbtb41	362	562	478	638	458	404
Gm34816	0	0	0	0	0	0
4933436E23Rik	0	0	0	0	0	0
Crb1	0	0	0	0	0	24
Gm41960	0	0	0	0	0	0
4930596I21Rik	0	0	0	16	0	0
Dennd1b	376	74	150	210	155	249
1700019P21Rik	0	0	0	0	0	0
2310009B15Rik	0	0	1	32	12	60
Lhx9	11	0	105	0	0	132
Gm5833	0	0	0	0	0	0
Nek7	901	1295	1285	983	562	940
Gm28500	0	0	0	0	0	0
Atp6v1g3	0	0	0	0	0	0
Ptprc	22	84	55	41	17	10
Gm34353	30	1	0	0	0	2
Mir181b-1	0	0	0	0	13	0
Mir181a-1	0	0	0	0	0	0
Gm4258	16	0	0	5	1	12
Gm34306	0	0	0	0	0	0
Gm34244	0	0	0	0	0	0
Nr5a2	0	0	0	0	0	0
Platr22	0	0	0	0	0	0
Gm19705	0	0	0	0	0	0
Gm41958	4	0	2	18	1	3
Gm34056	0	0	0	0	0	0
Zfp281	332	955	844	930	756	814
Gm29485	0	0	0	0	0	0
Kif14	68	0	0	0	0	2
Ddx59	18	164	248	80	25	101
9230116N13Rik	0	0	4	0	0	0
Camsap2	2548	1703	2869	2908	2606	3385
Gpr25	0	0	56	17	30	18
5730559C18Rik	39	9	0	0	2	5
Mroh3	0	0	0	1	0	9
Kif21b	498	739	1077	935	1493	1274
Gm15850	0	0	0	0	0	0
Cacna1s	0	0	0	0	0	0
Ascl5	0	0	0	0	8	0
Tmem9	423	300	473	259	278	571
Igfn1	0	5	42	120	36	27
Pkp1	0	114	0	39	0	0
Tnnt2	5	1	104	98	17	40
Lad1	0	0	48	65	0	1
Tnni1	1	57	114	15	26	97
Phlda3	34	87	115	239	54	217
Csrp1	1772	1399	3057	1627	1668	2338
Gm32835	0	0	0	0	0	0
Gm4793	0	3	93	4	52	2
Gm32940	0	0	0	0	0	0
Mir1231	0	0	0	0	0	0
Nav1	1168	835	1156	1827	1107	2072
Ipo9	1579	1957	1323	1826	1786	1791
Shisa4	750	506	639	941	619	746
Lmod1	554	53	382	0	2	0
Gm41956	0	0	0	0	0	0
Timm17a	284	146	288	229	212	311
Rnpep	57	412	278	323	185	298
Elf3	0	0	0	0	0	0
Gm41955	0	0	0	0	0	0
Gpr37l1	749	1401	1070	1179	1547	1213
Arl8a	1004	933	750	1425	852	898
Ptpn7	5	2	0	0	13	3
Ptprv	0	21	1	0	61	6
Lgr6	0	52	39	91	153	159
Ube2t	66	0	0	3	0	0
Gm32670	0	0	0	0	0	0
Ppp1r12b	871	1005	1294	1488	1670	1631
Syt2	420	569	377	571	754	1168
Kdm5b	412	1000	1217	1435	1048	1231
LOC108167730	0	0	0	0	0	0
Mgat4e	0	0	0	0	0	0
LOC108167729	0	0	0	0	0	0
Gm29376	0	0	0	0	0	0
Rabif	26	40	144	193	86	132
Klhl12	69	284	485	332	414	431
Adipor1	1533	942	1298	753	741	821
Cyb5r1	204	75	97	82	78	85
4933406M09Rik	0	0	0	0	0	0
Tmem183a	92	178	137	293	188	64
Gm32267	0	0	0	0	0	0
Ppfia4	377	900	641	455	813	935
Myog	0	0	0	0	0	0
Gm32221	0	0	0	0	0	0
Adora1	1847	2090	1865	3494	3436	3472
Mybph	0	4	0	0	5	0
Chil1	29	91	111	3	62	4
LOC108167728	0	0	0	0	0	0
Chit1	0	0	0	0	0	0
Gm32039	0	0	0	0	0	0
Gm31974	0	0	27	0	0	0
Btg2	415	100	169	178	71	35
LOC105246710	0	0	0	0	0	0
Fmod	161	46	6	0	64	36
Gm31629	0	0	15	0	3	0
Prelp	388	238	475	91	64	44
Optc	0	0	0	0	0	6
Gm31515	0	0	0	0	0	0
Gm28441	0	0	0	0	0	0
Gm41954	0	107	0	0	0	0
Mir6903	0	0	0	0	0	0
Atp2b4	1050	1885	1066	3391	2242	1849
Lax1	0	0	5	0	0	0
Zbed6	809	791	734	417	410	835
Zc3h11a	1071	1914	1136	993	824	1057
Snrpe	46	26	100	49	74	56
Sox13	210	166	416	81	114	67
Etnk2	0	0	0	0	0	32
Ren1	0	0	0	0	0	0
Kiss1	0	0	0	0	0	0
Golt1a	0	0	30	0	0	0
Gm19461	0	0	1	0	0	30
Plekha6	263	456	206	631	645	603
Ppp1r15b	242	395	433	397	441	520
Gm28609	0	0	0	0	0	0
Pik3c2b	142	163	254	306	215	296
n-TKctt25	0	0	0	0	0	0
n-TKctt26	0	0	0	0	0	0
Gm41953	0	0	0	0	0	0
Mdm4	726	532	648	706	732	741
Gm38687	0	0	0	0	0	0
Gm31159	0	0	0	0	6	0
Lrrn2	278	112	497	386	608	977
Gm31101	0	0	0	0	0	0
Gm10538	0	0	0	0	0	0
LOC108167727	0	0	0	0	0	0
Nfasc	1855	2261	3169	4631	3871	4463
Cntn2	1051	1110	1253	1711	1107	1849
Tmem81	0	0	0	0	0	0
Rbbp5	416	311	548	657	533	621
Dstyk	846	468	698	735	596	965
Tmcc2	636	2364	1668	1239	1947	2289
F730311O21Rik	0	0	0	0	0	0
Gm30744	0	0	0	0	0	0
Nuak2	0	7	0	0	10	24
Klhdc8a	2	199	90	109	75	98
Gm38446	0	0	0	0	0	0
Gm29630	0	0	0	0	0	0
Mir135b	0	0	0	0	0	0
Lemd1	0	0	0	0	19	0
Gm29695	0	33	93	40	132	69
Gm30242	0	0	0	0	0	0
Gm30153	0	0	0	0	0	0
Cdk18	59	31	50	301	177	145
LOC108167726	0	0	0	11	3	0
LOC105246707	0	0	0	0	1	0
Mfsd4a	570	309	214	630	447	680
Elk4	600	988	385	345	418	388
Slc45a3	0	0	0	0	5	9
Nucks1	2056	2223	2112	3176	2368	2727
Rab29	165	36	39	10	5	5
Slc41a1	723	612	573	512	692	460
Pm20d1	0	62	0	1	17	12
Slc26a9	0	0	0	0	0	0
Gm30104	0	0	0	0	0	0
Rab7b	0	10	0	76	5	11
LOC108167725	0	0	0	0	0	0
Ctse	0	0	0	0	0	0
Avpr1b	0	0	0	0	0	5
Fam72a	0	13	74	18	0	0
Srgap2	1855	2434	1907	1104	858	1055
Ikbke	0	53	0	0	13	0
Gm29953	0	8	2	2	22	2
Rassf5	12	53	9	63	105	109
Eif2d	53	116	214	203	109	162
Dyrk3	36	0	14	0	19	54
Mapkapk2	169	58	50	41	86	175
Il10	0	0	0	0	0	0
Gm41952	0	0	0	0	0	0
Il19	0	0	0	0	0	0
Il20	0	0	0	0	0	0
Il24	0	0	0	0	0	0
Fcmr	0	0	14	0	0	0
Pigr	0	0	0	0	1	0
LOC102640771	0	0	0	0	0	0
Fcamr	0	0	0	1	0	0
Gm28856	0	0	0	0	0	0
Gm28857	0	0	0	0	0	0
AA986860	9	56	6	64	51	54
Yod1	0	3	123	133	78	167
Pfkfb2	355	403	482	478	364	643
C4bp-ps1	0	0	0	2	0	0
C4bp	0	0	0	0	0	0
Zp3r	0	0	0	0	1	0
Gm16083	0	0	1	67	2	31
Cd55	139	6	22	35	29	26
Gm15674	0	0	0	0	0	0
Cd55b	0	0	0	0	0	0
Gm41951	0	0	0	0	0	0
Gm36347	0	0	0	0	0	0
Thsd7b	72	86	60	143	35	199
Cxcr4	0	0	0	0	0	1
Gm41950	0	0	0	0	0	0
Dars	589	699	549	1229	567	574
Mcm6	39	93	166	72	45	209
Lct	0	0	40	0	11	302
Gm41949	46	110	61	2	65	50
Ubxn4	737	661	968	1298	908	848
Mir128-1	0	71	1	0	7	13
R3hdm1	1946	2636	1781	3480	3359	2598
Gm28800	0	0	0	0	2	22
Zranb3	58	183	99	32	207	155
Rab3gap1	845	1073	1067	1152	978	878
Map3k19	12	35	95	5	66	13
Ccnt2	252	319	472	262	308	420
2900009J06Rik	0	0	0	0	3	0
Acmsd	0	0	0	0	0	0
Gm35993	0	0	0	0	0	0
Tmem163	85	72	116	386	141	480
Gm41947	0	0	0	0	0	0
Gm8451	8	0	0	0	0	1
Mgat5	1056	732	1291	1631	1467	1602
Gm41945	0	0	0	0	0	0
LOC102639337	0	0	0	0	0	0
Gm35562	0	0	0	0	0	33
Nckap5	94	96	5	145	80	116
Lypd1	663	670	1003	685	305	1938
Gm41943	0	0	0	0	0	4
Gpr39	0	0	0	0	0	0
Slc35f5	229	248	239	64	67	172
Actr3	2220	1720	1805	2427	1287	1951
Gm35355	30	0	0	0	0	0
Gm41941	118	21	102	178	75	99
Dpp10	830	498	507	1657	1205	1328
Gm28590	0	0	0	0	0	0
Ddx18	230	58	191	120	94	74
Htr5b	1	0	1	2	14	6
Ccdc93	350	299	230	255	273	445
Gm35243	0	0	0	0	12	0
2210011K15Rik	0	0	0	0	0	0
LOC108167603	0	0	0	0	0	0
Insig2	550	622	727	458	852	824
Gm41940	0	0	0	0	0	0
LOC108167723	0	0	0	0	0	0
Celrr	56	91	5	3	1	22
Gm34698	0	0	0	0	0	0
Gm34641	0	0	0	0	0	0
Gm34584	0	0	0	0	0	0
Gm29345	0	0	0	0	0	0
2610027F03Rik	0	0	0	0	0	0
Gm34352	0	0	0	0	0	0
En1	0	0	24	0	0	0
Gm41939	0	0	0	0	0	0
Marco	192	0	0	0	0	0
LOC108167722	0	0	0	0	0	0
C1ql2	0	1	277	9	23	173
Steap3	23	166	47	28	32	76
3110009E18Rik	87	0	1	53	0	30
Dbi	359	318	1505	1036	372	988
Gm41938	0	0	0	0	0	0
Gm41937	0	3	0	0	0	0
Tmem37	0	11	18	5	28	1
Gm41936	0	0	0	0	0	0
Gm33764	0	0	0	0	0	0
Sctr	0	24	0	0	0	0
Gm33817	0	0	0	0	0	0
Cfap221	0	0	1	45	0	0
Tmem177	0	4	50	87	54	15
Gm28209	0	0	0	0	0	0
Ptpn4	1034	1566	1396	2153	1735	2035
Epb41l5	0	39	113	70	76	169
3830432H09Rik	0	0	0	0	0	0
Tmem185b	276	1	45	21	76	3
Ralb	228	199	351	158	82	93
LOC108167708	0	0	0	0	0	0
Gm33575	0	0	0	0	0	0
Gm33490	0	0	0	0	0	0
Gm41935	0	0	0	0	0	0
Inhbb	53	183	128	65	22	18
Gm33388	0	0	0	0	0	0
LOC108167707	0	0	0	0	0	0
Gm41934	0	0	0	0	0	0
Mir6346	0	0	0	0	0	0
Gli2	21	0	56	11	60	28
Tfcp2l1	5	25	111	96	162	72
2900060B14Rik	0	0	10	0	0	0
Clasp1	825	1286	1064	1324	1176	1281
Gm28867	0	0	0	0	0	0
Nifk	111	16	154	312	172	244
Tsn	361	803	687	604	547	783
B020011L13Rik	0	0	0	0	0	0
LOC108167601	0	0	0	0	0	0
Cntnap5a	538	510	376	973	999	1220
LOC108167704	0	0	0	8	19	40
Gm33042	1	0	0	0	0	0
Gm41933	0	0	0	0	0	0
Gm32985	0	0	0	0	0	0
LOC108167836	0	0	0	0	0	0
Gm41932	0	0	0	0	0	0
Gm41931	0	0	0	0	0	0
Gm32810	0	4	0	90	87	5
Dsel	162	243	128	381	233	547
LOC102635409	0	0	0	0	0	0
n-TKctt7	0	0	0	0	0	0
Cdh19	310	61	87	448	293	308
Gm41930	0	0	0	0	0	0
Cdh7	45	244	257	227	157	383
Gm41929	0	0	0	0	0	0
Gm28282	0	0	0	0	0	0
D830032E09Rik	0	0	0	0	0	0
Gm15389	0	0	0	0	0	0
Serpinb8	136	72	68	375	123	93
Serpinb10	0	0	0	0	0	0
Serpinb2	0	0	0	0	0	0
Serpinb7	0	0	0	0	0	0
Serpinb11	0	0	0	0	0	0
Serpinb3c	0	0	0	0	0	10
Serpinb3b	0	0	0	0	0	0
Serpinb3d	0	0	0	0	0	0
Serpinb3a	0	0	0	0	0	0
Serpinb13	0	0	0	0	0	0
Serpinb12	0	0	0	0	0	0
Serpinb5	0	0	0	0	0	0
Vps4b	551	185	667	556	391	392
Kdsr	132	352	471	725	409	396
Gm37053	0	0	21	1	1	39
Mir3473f	0	0	0	0	0	0
Bcl2	194	289	342	335	410	294
Gm41928	0	0	0	0	0	0
Phlpp1	692	1013	1339	1493	1272	1519
Gm20753	0	1	18	1	5	0
Gm26509	0	0	0	0	0	0
Zcchc2	817	378	511	258	443	402
Gm7160	6	33	2	0	0	1
Gm41927	0	0	0	0	0	0
Gm41926	0	0	0	0	0	6
Tnfrsf11a	243	67	116	142	53	74
2310035C23Rik	470	368	407	862	312	771
Pign	63	44	87	212	273	288
Gm28403	0	0	0	0	0	0
Gm17634	0	0	0	7	3	0
Rnf152	415	394	651	822	505	769
Gm29012	0	0	0	0	0	0
Gm41925	0	0	0	0	0	0
Cdh20	54	424	331	474	294	490
Gm41924	0	0	0	0	0	0
Gm31973	0	0	0	0	0	0
Gm20268	0	0	0	0	0	0
Gm41923	0	0	0	0	0	0
Cntnap5b	112	128	357	468	662	666
Gm7967	0	26	0	0	0	0
Slco6d1	0	0	0	0	0	0
Gm29461	0	0	0	0	0	0
1810006J02Rik	0	0	0	0	0	0
B230216N24Rik	7	2	4	12	6	21
Gm31771	0	0	0	0	0	0
Pam	1304	1775	1184	986	917	1252
Gin1	3	14	21	45	84	99
Ppip5k2	44	315	389	251	337	283
D1Ertd622e	483	256	286	913	311	386
LOC105246668	14	2	0	60	15	20
Gm7135	0	0	0	0	0	0
Gm7133	0	0	0	0	0	0
Slco6c1	0	0	0	0	0	8
Slco6b1	0	0	0	0	0	0
Panct2	0	0	61	35	57	32
Slco4c1	0	0	1	52	20	23
4930533P14Rik	0	0	0	0	0	0
Gm30490	0	0	0	0	0	0
Gm29601	0	0	0	0	0	0
1700063A18Rik	0	0	0	0	0	0
4930598F16Rik	0	0	0	0	0	0
Gm30431	0	0	0	0	0	2
St8sia4	608	964	1060	114	118	260
Fam174a	240	994	434	461	340	388
4930440C22Rik	0	0	0	0	0	0
Pdcd1	0	0	0	0	5	0
Neu4	3	2	76	75	58	47
Gm6086	0	0	0	0	0	0
Gm7889	0	0	0	0	0	0
Gm9994	0	0	0	0	0	0
Gm30204	0	0	0	0	0	0
Gal3st2	0	0	0	0	0	0
D2hgdh	12	40	104	36	70	51
Ing5	72	285	214	120	203	137
Dtymk	2	0	122	19	70	49
Atg4b	142	317	365	315	394	238
Thap4	200	146	108	66	42	117
Bok	137	146	54	234	59	303
Stk25	689	1137	1321	1820	1006	1193
Gm41920	0	0	0	0	41	11
Farp2	0	14	74	44	49	125
Sept2	457	1163	945	690	470	522
Hdlbp	1774	2100	1680	2126	1690	1838
Ano7	0	0	0	0	0	0
Mir6345	0	0	1	0	0	0
Mir6902	0	0	0	0	0	0
Ppp1r7	982	486	701	1243	752	760
Pask	25	0	0	20	27	9
Gm28535	2	0	0	0	0	0
Mterf4	17	147	217	150	90	76
Mir6901	0	0	0	0	0	0
Sned1	162	151	300	26	109	81
Crocc2	0	0	0	0	0	0
2310007B03Rik	0	0	0	0	0	0
Agxt	0	0	0	0	0	0
Gm36472	0	0	0	0	0	0
Kif1a	7730	11195	11092	17083	16767	18039
Aqp12	0	0	0	0	0	0
Gm36424	0	0	0	0	0	0
Gpr35	0	0	0	0	0	0
Capn10	40	20	157	155	96	78
9430060I03Rik	0	0	0	0	0	0
Rnpepl1	220	284	198	190	54	105
5033417F24Rik	0	0	115	18	28	1
Dusp28	124	60	54	239	144	201
Gm36184	0	0	0	0	0	0
Ankmy1	0	0	0	0	0	0
Mir149	0	0	0	0	0	0
Gpc1	137	318	566	456	479	505
Gm36102	0	0	0	0	0	0
Gm29483	0	1	0	0	0	0
Otos	0	0	0	0	0	15
Myeov2	967	197	1039	723	358	615
Olfr12	0	0	0	0	0	0
Olfr1410	0	0	0	0	0	0
Olfr1411	0	0	0	0	0	0
Olfr1412	0	0	0	0	0	0
Olfr1413	0	0	0	0	0	0
Olfr1414	0	0	0	0	0	0
Olfr1415	0	0	0	0	0	0
Olfr1416	0	0	0	0	0	0
Mir6900	0	0	0	0	0	0
Ndufa10	992	842	1326	1669	1061	1358
Gm35992	0	0	0	0	0	0
LOC108167659	1	0	0	37	10	7
Hdac4	762	558	815	680	974	1298
LOC108167833	0	0	0	0	0	0
LOC108167658	0	0	0	0	0	0
Twist2	0	10	0	0	0	0
Gm28380	0	0	0	0	0	0
Asb1	486	384	392	493	474	444
Traf3ip1	47	266	246	350	195	307
Gm28382	0	0	0	0	0	0
Gm35591	0	0	0	0	0	0
Per2	306	203	79	238	218	401
Hes6	5	141	4	54	36	27
1700020N18Rik	0	0	0	0	0	0
Ilkap	196	431	308	275	63	249
Fam132b	0	0	0	11	9	1
Klhl30	1	0	0	0	0	0
Espnl	0	0	0	0	0	1
Scly	185	24	79	29	62	44
Ube2f	0	436	167	347	254	199
Ramp1	608	647	384	545	460	534
Rbm44	0	0	0	0	0	0
Lrrfip1	613	347	618	599	414	311
Rab17	0	0	0	0	0	0
Prlh	0	0	0	0	0	0
Mlph	7	0	157	1	0	49
Gm35381	0	0	0	0	0	0
Col6a3	101	6	87	0	9	31
Gm41918	0	0	0	0	0	0
Gm35332	0	0	0	0	0	0
Gm9991	0	0	0	0	0	0
Gm35242	0	0	0	0	0	0
Cops8	601	462	631	767	468	670
Gm35192	0	0	0	0	0	0
Gm41917	0	0	0	0	0	0
LOC108167648	0	0	0	0	0	0
Gm35048	0	0	0	0	0	0
Gm28722	0	0	0	0	0	0
Gm34992	0	0	0	0	0	0
LOC102638195	0	0	0	0	0	0
Gm34930	0	0	0	1	23	0
Ackr3	600	196	455	138	86	76
4930434B07Rik	0	0	0	0	0	0
Iqca	0	42	0	3	0	0
Gm34616	0	0	0	0	0	0
Gm41915	0	0	0	0	0	7
Asb18	0	0	0	0	0	0
LOC102637806	0	1	0	35	0	0
Gbx2	0	0	10	0	0	4
4933400F21Rik	0	0	6	0	0	0
Gm41914	0	0	0	0	0	0
Gm28499	0	0	0	9	0	13
Agap1	1064	1548	1351	2339	2443	2764
Gm41913	0	0	0	0	0	0
C030007H22Rik	0	0	0	0	0	0
Gm34331	2	0	0	0	0	0
Sh3bp4	175	501	435	55	177	92
1700067G17Rik	0	0	0	0	0	0
Gm34194	183	0	2	0	0	0
Platr5	0	0	0	0	0	0
Arl4c	103	75	323	187	408	464
Gm41912	0	0	0	0	0	0
Gm19589	0	0	0	0	0	0
Glrp1	0	0	0	0	0	0
Gm28888	0	0	0	0	0	0
Gm29538	0	0	0	0	0	0
Spp2	0	0	0	0	0	0
Trpm8	0	0	0	0	0	0
Hjurp	319	685	557	241	366	567
Mroh2a	0	0	50	0	0	0
Ugt1a1	0	0	0	0	0	0
Dnajb3	0	0	0	0	6	0
Ugt1a2	0	0	0	0	0	0
Ugt1a5	0	0	0	0	0	3
Ugt1a6a	0	0	0	0	0	0
Ugt1a6b	0	0	0	0	0	0
Ugt1a7c	0	5	0	0	0	0
Ugt1a9	0	0	0	0	0	0
Ugt1a10	0	0	0	0	0	0
Usp40	408	356	209	110	191	234
Gm19582	0	0	0	0	0	0
Dgkd	548	586	952	682	764	929
Gm38609	0	0	0	0	0	0
Sag	1	1	0	0	5	0
Scarna6	0	0	0	0	0	0
Atg16l1	109	307	748	578	313	535
Gm33517	0	0	0	0	7	0
Gm33470	0	0	0	0	0	0
Inpp5d	21	144	147	182	87	120
Neu2	0	7	55	32	5	3
LOC108167634	0	0	0	0	0	16
Ngef	1525	1338	786	2947	2848	1510
3110079O15Rik	0	0	0	8	8	1
Kcnj13	19	0	0	0	0	0
Gigyf2	761	1118	1361	1949	1417	1132
Gm41911	0	0	0	0	0	0
Efhd1	0	74	332	339	60	234
Eif4e2	945	748	1009	1149	895	1160
Chrng	0	0	0	0	0	0
Chrnd	0	0	0	0	0	0
Prss56	0	0	0	34	0	0
Gm33292	0	0	0	0	0	0
Ecel1	2	31	8	24	95	93
Akp3	0	0	0	0	0	0
Alpi	0	0	0	0	0	0
Alppl2	0	0	0	0	0	0
Gm29371	0	0	0	0	0	0
Gm41910	0	0	0	0	0	0
Gm28375	0	0	0	0	0	0
Gm41909	0	0	0	0	0	0
Dis3l2	27	75	180	216	155	66
Nppc	0	0	1	67	3	28
Gm41908	0	0	0	0	0	0
Cops7b	101	68	80	125	29	69
Pde6d	202	187	525	538	155	484
Ptma	3560	2754	2678	1286	1161	1476
Gm41907	0	0	0	0	0	0
Gm32758	0	0	0	0	0	0
Gm32700	0	0	0	0	0	0
1700019O17Rik	0	0	0	0	0	0
Nmur1	0	0	0	0	0	0
C130036L24Rik	0	8	2	0	3	19
Snord82	0	0	0	0	0	0
Gm24148	0	0	3	0	0	0
Snora75	0	0	0	0	1	3
Ncl	5270	3052	3808	3702	2343	3520
B3gnt7	0	0	0	0	0	0
Gm28626	0	0	0	0	0	0
Gm16341	0	0	0	0	0	0
LOC108167633	0	0	0	0	0	0
Armc9	96	268	72	291	203	103
Htr2b	0	0	0	0	4	0
Psmd1	1194	1645	2399	2294	1957	2396
2810459M11Rik	5	0	148	55	80	82
Spata3	0	0	0	0	0	0
Gm41905	0	0	0	0	0	0
Gpr55	0	0	0	0	0	0
4933407L21Rik	0	0	0	4	2	15
Gm32302	0	0	0	0	0	0
Itm2c	5452	5899	5569	7740	7687	6354
Cab39	2498	1633	1921	2832	1858	2296
9930111H07Rik	0	0	0	0	0	0
Mir8096	0	0	0	0	0	0
A630001G21Rik	0	0	0	0	11	7
Sp100	874	880	538	87	32	16
LOC102634459	0	0	0	0	0	0
Sp140	0	182	57	0	2	0
Sp110	31	39	11	0	7	6
Gm2427	0	0	1	0	0	0
Gm2666	0	0	0	0	0	0
LOC105243968	0	0	0	0	0	0
LOC101055758	0	0	0	0	0	0
LOC108167347	0	0	0	0	0	0
C130026I21Rik	0	0	0	0	0	0
Gm7609	0	0	0	0	0	0
LOC102638435	0	0	0	0	0	0
Gm38510	0	0	0	0	0	0
Gm35498	0	0	0	0	0	0
A530040E14Rik	7	0	0	0	0	0
A530032D15Rik	0	0	0	0	0	0
Gm15433	0	0	0	0	0	0
Gm39669	0	13	0	0	0	15
Slc16a14	27	135	36	79	87	53
Fbxo36	0	72	0	116	26	76
Trip12	1872	2381	2445	2368	2400	2828
Mir5126	0	0	0	0	0	0
Dner	451	544	475	1059	851	999
Mir6353	0	0	0	0	0	0
Pid1	504	163	225	510	242	342
Sphkap	661	1179	1769	1825	1818	2843
Daw1	0	0	0	0	0	0
Ccl20	0	0	0	0	0	0
Krtap28-13	135	0	0	0	0	0
Slc19a3	261	673	726	5	13	40
Agfg1	697	643	1124	749	757	780
LOC108167631	0	0	0	0	0	0
Gm34450	0	0	0	0	0	1
Gm17764	0	0	4	0	0	0
Gm34286	0	0	0	0	0	0
Tm4sf20	0	0	0	0	0	0
Gm39668	0	96	34	6	42	21
Mff	773	1189	1881	2004	954	1631
LOC105243964	0	0	0	0	0	0
Col4a3	251	0	63	0	0	1
Col4a4	90	68	3	8	0	0
LOC108167630	0	0	0	0	0	0
Rhbdd1	0	15	122	40	81	58
Irs1	965	366	368	304	216	374
Mir6344	0	0	0	0	0	0
Nyap2	605	462	378	748	352	435
Dock10	685	1078	781	833	775	1285
1700016L21Rik	0	0	0	0	0	0
Gm38673	0	0	0	0	0	0
Gm39667	0	1	0	10	34	0
Cul3	1587	1901	2301	2995	2029	2438
Gm34098	0	0	0	0	0	13
2310015K22Rik	0	0	0	0	0	0
LOC108167342	0	0	0	0	0	0
Fam124b	16	0	10	25	0	0
Gm33970	0	0	0	0	0	0
Serpine2	2075	2612	2970	1127	1555	1801
Gm39666	0	0	0	0	0	0
Mrpl44	96	495	362	192	147	65
Wdfy1	300	179	356	498	442	579
Ap1s3	0	0	2	4	22	5
Scg2	1895	2653	3377	2986	3090	4352
Kcne4	72	18	117	40	7	43
Gm29536	0	0	0	0	0	0
Gm33693	0	0	0	0	0	0
Gm38631	0	0	0	0	0	0
Utp14b	146	318	531	252	247	267
Acsl3	733	2703	2217	3040	2556	2072
LOC108167629	0	0	0	0	0	0
Gm39665	0	0	0	0	0	0
Mogat1	0	0	0	0	0	8
Farsb	145	560	598	367	272	567
Sgpp2	609	529	297	330	191	162
Gm2102	0	53	1	8	24	0
Gm33152	0	0	0	0	0	0
Pax3	0	0	8	0	0	0
Gm33030	0	0	0	0	0	0
Gm33083	0	0	0	0	0	0
Gm32974	0	0	0	2	0	0
Gm32793	0	5	5	142	16	1
Mir6352	0	0	0	30	0	0
Epha4	2167	2069	3169	3541	3696	3764
Mir6343	0	0	0	0	0	0
Gm17751	0	1	0	0	4	0
Gm32737	0	0	0	0	0	2
Gm29065	0	0	0	0	0	0
Gm32622	0	0	0	0	0	0
Slc4a3	234	692	273	328	604	688
Stk11ip	20	21	33	65	122	92
Inha	1	26	127	132	132	43
Obsl1	1	7	12	12	56	164
Tmem198	411	383	485	479	468	401
Chpf	105	480	96	335	403	284
Gm32506	0	0	0	0	0	0
Asic4	82	230	23	217	266	26
Gmppa	180	199	58	123	108	90
Speg	473	1563	690	1032	1372	992
Gm15179	0	0	0	0	0	0
Des	418	151	180	7	37	0
Dnpep	328	239	234	382	100	200
Resp18	446	166	370	162	167	739
Ptprn	1566	2420	1760	2789	3330	2742
Dnajb2	541	918	644	819	770	1139
A630095N17Rik	0	0	0	0	0	0
Tuba4a	2561	1625	1854	4071	2740	2676
Stk16	641	399	403	450	350	322
Glb1l	279	152	86	70	52	80
Ankzf1	36	7	198	166	98	100
Atg9a	195	497	492	405	679	577
Abcb6	33	99	91	173	163	156
Zfand2b	167	0	15	20	45	92
Fam134a	927	1034	763	991	1037	1393
Cnppd1	0	103	153	160	125	103
Slc23a3	0	0	0	0	1	0
Nhej1	0	0	1	0	8	6
Ihh	0	0	0	0	0	0
Ccdc108	5	0	0	2	8	3
Mir375	0	0	0	0	0	0
Cryba2	0	0	0	0	0	0
Fev	0	0	0	0	0	0
Cdk5r2	1361	2094	1058	1600	1690	1061
Gm16582	0	0	0	0	0	0
Gm32275	0	0	15	0	2	1
n-TGgcc3	0	0	0	0	0	0
Wnt10a	5	93	21	16	76	3
Gm32099	0	0	0	0	0	0
Gm29539	0	0	0	0	0	0
Wnt6	0	0	0	0	13	7
Prkag3	0	0	0	0	0	0
Cyp27a1	0	1	59	97	42	25
Ttll4	467	139	174	150	162	149
Stk36	13	2	32	34	41	16
Rnf25	168	237	121	221	81	136
Bcs1l	103	38	64	146	96	63
Zfp142	196	87	152	278	348	307
Plcd4	41	129	410	179	141	104
Cnot9	227	137	351	120	152	197
Usp37	23	328	369	221	367	478
Vil1	2	1	8	0	1	0
Mir26b	0	0	0	0	0	0
Ctdsp1	156	247	283	31	25	113
Slc11a1	1	0	23	34	20	0
Catip	2	147	0	31	27	8
Tmbim1	650	298	835	274	348	576
Pnkd	617	663	785	738	764	573
LOC108167628	0	0	0	0	0	0
Aamp	454	784	943	685	565	802
Gpbar1	0	0	0	0	0	0
Arpc2	1112	1048	1119	1404	688	881
Gm31691	0	0	0	0	0	0
Mir1928	0	0	0	0	0	0
Cxcr1	0	0	0	0	0	0
Cxcr2	0	0	0	0	0	0
Rufy4	0	0	1	0	0	22
Gm31637	0	0	0	0	0	0
Gm39664	0	0	0	0	0	0
Tns1	2924	3468	2725	396	447	524
Mir6351	0	0	0	0	0	0
Gm29183	0	0	0	0	0	0
6030407O03Rik	0	0	4	7	0	0
LOC102633705	0	0	0	0	0	0
D530049I02Rik	0	0	0	0	0	0
Pinc	0	0	0	0	0	0
Gm31344	0	0	0	0	0	0
Gm31197	0	0	0	0	0	0
Gm29185	0	0	0	0	0	0
Gm31254	0	0	0	0	0	0
1700027A15Rik	0	0	0	0	0	0
Tnp1	0	0	0	0	0	0
Gm31137	0	0	0	0	0	0
Gm31047	0	0	6	1	0	0
Igfbp5	855	1235	1394	1794	1478	2293
Igfbp2	60	154	45	9	91	40
Gm30847	0	0	0	0	0	0
Gm30788	0	0	0	5	0	0
Gm39663	0	0	0	0	0	0
Rpl37a	1844	1104	1615	1066	633	787
Ankar	0	0	0	0	0	0
Gm39662	0	0	0	0	8	0
Smarcal1	281	249	620	529	552	609
March4	433	182	240	325	332	258
Gm39661	0	0	0	0	1	0
Xrcc5	174	200	432	289	175	220
Tmem169	221	141	132	309	151	276
Pecr	0	0	73	9	7	6
D230017M19Rik	83	3	27	91	36	76
Mreg	3	149	9	36	7	21
Gm4319	0	0	0	0	0	0
4933417E11Rik	0	0	0	0	0	0
Gm28818	0	0	0	0	0	0
Gm8883	0	0	0	0	0	0
LOC108167354	0	0	4	0	0	1
Gm30308	0	0	0	0	0	0
Gm30160	0	0	1	0	0	0
Gm39660	0	0	0	0	0	0
LOC108167627	0	0	0	0	0	0
Apol7d	0	0	0	0	0	0
Fn1	5748	5008	7032	582	566	539
Atic	81	66	58	62	200	119
Gm39659	0	0	0	0	0	0
Abca12	0	0	0	0	0	0
Bard1	1	32	0	10	21	0
Gm29906	0	0	0	0	0	0
Vwc2l	0	29	53	120	117	84
Spag16	0	0	0	0	10	0
Gm29822	0	0	0	0	0	0
Ikzf2	43	54	70	121	16	55
Gm28497	0	0	0	0	0	0
Erbb4	710	785	1018	1485	1506	1801
Gm15669	0	0	0	0	0	0
Gm39658	0	0	0	0	0	0
Cps1	1	0	0	0	25	0
Lancl1	332	540	329	1037	508	441
Myl1	0	0	65	24	0	0
Acadl	1169	806	1232	253	380	453
Gm39656	0	6	0	0	3	29
LOC108167626	0	7	99	56	48	114
Kansl1l	280	378	427	200	279	240
Rpe	4	102	129	196	133	98
Gm39655	0	0	0	0	0	0
Unc80	3670	3235	5077	8632	6780	9276
Map2	14278	16731	16091	30025	25496	29591
Crygf	0	0	0	0	0	0
Pth2r	0	0	0	28	27	26
Pikfyve	556	464	423	1147	772	792
Idh1	1160	419	461	497	272	456
Gm36358	0	0	0	0	0	0
D630023F18Rik	0	10	48	27	1	86
Cryga	0	0	0	0	0	32
Crygb	0	0	0	0	0	0
Crygc	0	0	0	0	0	0
Crygd	0	0	0	0	0	0
Cryge	0	0	0	0	0	0
Akr1cl	0	0	0	0	0	0
Plekhm3	568	404	354	362	481	664
Fzd5	1	1	132	0	14	88
Ccnyl1	79	384	264	20	42	31
2810408I11Rik	0	0	0	0	0	0
Gm29152	0	0	0	0	0	0
Mettl21a	100	215	23	58	63	49
Creb1	634	573	815	690	562	574
Gm36148	0	0	0	30	0	0
Gm35803	0	0	0	0	0	0
Gm39654	0	0	0	0	0	0
Gm35880	0	0	0	0	0	0
Mir6899	0	0	0	0	0	0
Klf7	1689	1581	1759	1554	822	937
Gm13749	0	0	2	0	0	0
Cpo	0	0	0	0	0	0
4933402D24Rik	0	0	0	0	0	0
Fastkd2	147	33	134	115	112	236
Mdh1b	0	0	0	0	0	1
Dytn	0	0	0	0	0	0
Gm39653	0	0	0	0	14	0
Adam23	1214	1283	1209	2293	2330	1828
Gm35393	0	0	0	0	0	0
Gm11608	0	0	0	0	0	0
1700039I01Rik	0	0	0	0	0	0
Zdbf2	585	582	1026	556	784	775
Gpr1	0	0	0	0	3	0
Snora41	0	0	0	0	0	0
Eef1b2	1193	1436	1510	1284	1321	1320
Ndufs1	789	913	1006	1553	1143	1321
Ino80dos	3	23	71	60	8	13
Ino80d	642	794	956	480	478	820
Gm38513	0	0	0	0	0	0
Gm35252	0	0	0	0	0	0
Gm39652	0	0	0	0	0	0
Gm35120	0	0	0	0	0	0
Gm4208	0	0	0	3	0	0
4930487H11Rik	0	0	0	0	0	0
Gm29083	0	5	0	0	0	0
Nrp2	142	209	549	195	243	478
Gm34881	0	0	0	0	0	0
Pard3bos2	0	0	0	0	0	0
Pard3bos1	0	0	1	0	0	0
Pard3b	261	121	167	134	116	37
9530026F06Rik	0	0	0	0	17	0
LOC105243939	0	0	0	0	0	0
Icos	0	0	0	0	0	0
Gm34649	0	0	0	0	0	0
Ctla4	0	0	0	0	0	0
Gm39650	0	0	0	0	0	49
Gm38137	0	0	0	4	0	0
2310016D23Rik	0	0	0	0	0	0
Cd28	0	0	0	0	0	0
Gm38388	0	0	0	0	0	0
Gm11578	0	0	0	1	0	1
LOC102637269	21	0	0	1	1	15
Raph1	591	735	740	1112	782	866
Abi2	1680	1444	1674	3448	2674	2317
Cyp20a1	255	103	179	46	136	164
Nbeal1	1461	1430	1173	586	572	570
Carf	160	113	316	278	51	289
Wdr12	365	124	340	211	315	244
Ica1l	7	146	355	267	418	414
Fam117b	641	645	1476	1068	734	983
Bmpr2	5787	7580	8013	6192	5270	5481
Snord11	0	0	0	0	0	0
Snord70	0	0	0	0	0	0
Nop58	542	251	231	397	201	483
Sumo1	748	208	417	649	397	393
Gm33833	0	0	0	0	0	0
Gm39648	0	0	0	0	0	0
Gm28411	0	0	0	0	0	0
Gm39649	0	0	0	0	0	0
Gm973	92	7	55	25	113	35
Fzd7	11	70	31	61	35	30
Gm33774	0	0	1	0	0	0
Gm33724	0	0	0	0	0	0
Cdk15	1	0	0	0	11	0
Gm33667	0	0	0	0	0	1
Als2	18	421	280	189	122	779
Mpp4	0	0	0	0	17	1
Tmem237	209	283	227	206	231	179
Als2cr11	0	0	0	0	0	19
Gm29018	0	0	0	0	0	0
Als2cr11b	0	0	0	0	0	0
Stradb	102	64	161	91	157	52
Trak2	1859	2340	2200	2714	2362	2486
Gm28802	0	0	0	0	0	17
Casp8	356	125	139	56	34	18
Gm39646	0	0	0	0	0	0
Cflar	363	872	603	255	275	368
Als2cr12	0	0	0	0	0	0
Gm20257	0	1	23	0	0	32
Ndufb3	984	418	682	540	407	468
Fam126b	1690	855	1014	1472	928	1291
Gm15834	49	3	1	45	57	25
Orc2	112	194	382	253	291	307
Nif3l1	257	170	161	105	84	129
Ppil3	9	0	54	60	86	15
Clk1	636	734	937	849	311	658
Bzw1	1305	1430	1381	2200	1382	1688
Gm15759	0	0	0	0	0	0
Aox2	0	0	0	0	0	0
Aox4	82	0	0	0	0	0
Gm39643	0	0	0	0	0	0
Aox3	219	24	70	1	2	0
Aox1	208	86	50	12	68	58
Sgol2a	0	0	59	4	6	70
Kctd18	260	89	114	172	78	220
Spats2l	123	241	99	73	188	95
9430016H08Rik	0	42	140	43	74	45
Tyw5	129	68	30	108	33	34
1700066M21Rik	225	317	171	386	229	261
4930558J18Rik	0	0	0	0	0	0
BC055402	0	0	0	8	0	0
LOC105243927	0	0	0	0	0	0
Gm38484	168	12	6	166	18	82
9130024F11Rik	19	77	3	42	72	46
Satb2	830	688	263	2592	1278	1044
Hsfy2	0	0	0	0	0	0
1700003I22Rik	0	0	0	0	0	0
9130227L01Rik	0	0	0	0	4	0
Gm32949	1	0	18	6	4	0
Gm39642	0	0	0	0	0	0
Gm6644	0	0	0	0	0	0
Plcl1	576	1158	1125	1219	645	1229
LOC108167625	0	0	0	0	0	0
Boll	0	0	4	0	0	0
Mars2	0	6	26	126	64	92
Gm10561	0	0	94	37	6	48
Rftn2	143	528	533	566	360	364
Mob4	547	510	653	924	445	673
Hspe1	471	375	854	672	356	534
Hspd1	726	621	1429	1244	976	1212
Coq10b	191	251	236	115	72	288
Sf3b1	3232	1750	2616	3047	2490	3112
4930444A19Rik	0	0	0	0	0	0
Ankrd44	537	278	265	186	160	194
Pgap1	144	97	349	443	423	505
LOC108167366	0	0	0	0	0	0
Gm34066	0	0	0	0	0	0
Gtf3c3	507	382	380	288	422	381
Ccdc150	0	0	0	0	0	0
Mir7681	0	0	0	0	0	0
Hecw2	881	606	737	1081	980	1086
Stk17b	92	134	111	81	62	45
Gm32311	0	0	0	0	0	0
Dnah7a	0	0	0	0	0	15
Asnsd1	41	176	177	77	113	206
Osgepl1	67	30	46	174	65	161
Ormdl1	0	203	55	55	157	59
Pms1	0	20	101	241	129	120
1700019A02Rik	0	0	0	8	6	0
Mstn	0	0	0	0	22	0
1700019D03Rik	3	140	124	112	105	71
Hibch	1	0	56	139	101	260
Inpp1	333	466	481	505	131	233
Mfsd6	330	799	934	1184	1104	1218
Gm28178	0	0	0	0	0	0
Tmem194b	160	9	62	8	5	83
Gm553	0	0	0	0	0	0
Nab1	1211	657	997	687	414	721
Gm31955	0	0	0	0	0	0
Gm31867	0	0	0	0	0	0
Gls	3171	2358	2991	4877	3766	4356
Stat1	833	596	422	284	265	324
Gm31812	0	0	0	4	0	0
Stat4	0	2	0	18	16	19
Gm33795	0	0	0	10	70	4
Myo1b	1095	1804	2041	565	627	456
Gm31636	0	0	0	0	0	0
Gm17767	0	0	0	8	0	0
Nabp1	106	20	21	83	89	78
Sdpr	1135	936	922	36	19	174
9330175M20Rik	0	0	0	17	0	4
Tmeff2	512	667	769	1531	818	1285
LOC108167624	0	0	0	0	4	6
Gm28321	0	0	0	0	0	0
Gm39640	0	0	0	0	0	0
C230029F24Rik	0	0	0	0	0	0
Mir6350	0	0	0	0	0	0
Gm39639	0	0	0	0	0	0
Gm39638	0	0	0	0	0	0
Slc39a10	5161	5893	5006	5356	3930	3668
Dnah7c	2	7	0	63	11	21
Gm31046	0	0	0	0	0	0
Dnah7b	0	2	74	66	2	102
Stk-ps2	0	0	0	0	0	0
Slc40a1	539	846	1063	262	54	100
Gm30900	0	0	0	0	0	0
Wdr75	199	173	315	241	302	322
Gm39637	0	0	0	0	0	0
Col5a2	109	189	238	0	0	1
Col3a1	150	217	255	44	12	7
4930521E06Rik	0	0	0	0	0	0
Gulp1	371	89	68	32	34	61
Gm39635	0	0	0	0	0	0
Gm28893	0	0	0	0	0	0
Mettl21e	0	0	0	0	0	17
Ercc5	68	606	417	223	297	468
Bivm	163	211	200	308	177	392
Kdelc1	193	78	61	33	63	55
Tex30	213	0	55	1	47	9
Ccdc168	0	1	2	1	0	0
Mettl21c	0	0	0	0	0	0
Tpp2	1032	910	562	1072	645	839
LOC102632770	0	0	0	1	0	1
Uxs1	153	205	170	644	628	454
1500015O10Rik	0	0	0	0	0	28
Gm30634	0	0	0	0	0	0
Gm38628	0	51	0	60	0	0
Nck2	22	243	154	239	205	229
Gm29040	0	0	0	0	0	0
Gm8210	0	0	0	0	0	0
Fhl2	605	103	81	484	107	229
AI597479	247	394	336	229	374	357
LOC108167597	0	0	5	0	0	0
Gm28782	0	0	0	0	0	0
Tgfbrap1	364	314	414	398	305	472
Gpr45	29	0	125	98	22	93
Gm39633	1	0	0	17	1	0
Mrps9	231	2	116	68	187	220
LOC108167623	0	0	0	0	0	41
Dalir	0	0	5	35	21	0
LOC108167622	9	5	5	43	23	39
Pantr2	0	21	3	44	7	0
2900092D14Rik	58	312	268	237	449	240
Pou3f3	610	720	584	724	889	652
Gm42411	1	0	109	7	36	12
Pantr1	436	481	185	309	343	216
Gm30248	0	13	0	86	33	53
Gm36822	0	0	0	0	0	0
LOC108167621	0	0	0	1	0	0
Gm36678	0	0	0	0	0	0
LOC108167620	0	0	0	0	0	0
Gm28175	0	4	0	30	25	15
Gm29260	0	2	3	0	0	4
Gm35935	0	0	0	0	0	0
Gm39631	0	0	0	0	0	0
4930448I06Rik	0	0	0	0	0	0
Tmem182	0	0	32	0	0	5
Mfsd9	0	1	14	31	33	16
Gm37915	0	0	0	0	0	0
Slc9a2	3	40	450	109	21	105
Slc9a4	0	0	188	0	0	96
Gm35801	0	0	0	0	0	0
Il18rap	0	0	0	0	0	0
Il18r1	0	0	0	0	0	0
Il1rl1	0	11	0	0	9	0
Il1rl2	0	23	34	13	33	0
Il1r1	428	317	370	35	65	66
Gm35741	0	0	0	0	0	0
Il1r2	142	0	0	0	3	0
Gm16894	0	0	36	7	37	2
Map4k4	3323	2836	3718	2722	2229	2964
Gm35600	0	0	0	0	0	0
1700066B17Rik	0	0	0	0	0	0
Gm3646	0	0	0	0	0	0
Rfx8	0	41	0	0	0	0
D930019O06Rik	0	29	0	19	55	39
Creg2	896	966	1585	2850	1689	2282
Rnf149	733	512	728	779	613	648
Snord89	0	0	0	0	0	0
Cnot11	517	142	149	489	204	433
Tbc1d8	47	241	22	247	313	128
Rpl31	1326	998	1444	789	526	635
Npas2	33	274	90	721	464	376
Mir6349	0	0	0	0	0	0
Gm35222	0	0	0	0	0	0
Pdcl3	526	502	872	174	136	373
Gm35171	0	0	0	0	0	0
Nms	0	0	0	0	0	0
Chst10	336	370	565	595	607	630
Lonrf2	560	989	1435	2516	2036	2322
Gm34596	0	0	0	0	0	0
LOC108167619	0	0	0	0	0	0
Gm16150	0	0	0	0	0	0
Aff3	202	719	381	828	949	878
Gm5099	0	0	0	0	0	0
Rev1	166	352	428	623	391	655
Gm34448	0	0	0	0	0	0
Eif5b	2117	1077	2098	1862	1555	2026
Txndc9	221	487	454	580	351	412
Lyg1	0	0	0	0	0	0
Lyg2	0	0	0	0	0	0
Mrpl30	23	50	229	367	272	196
Mitd1	0	140	220	19	7	36
Lipt1	97	54	52	7	27	72
Tsga10	592	293	12	116	104	117
Gm39628	0	0	0	0	0	0
LOC102637336	0	0	0	0	0	0
LOC102637491	0	0	0	0	0	0
2010300C02Rik	745	649	1304	1622	1845	1628
Gm39627	0	0	59	0	0	0
4930594C11Rik	0	0	86	0	19	7
Mgat4a	233	269	472	325	498	385
Unc50	637	453	722	860	531	517
Coa5	1188	1162	1431	1597	1434	1477
4930439A04Rik	0	0	0	0	0	0
Inpp4a	923	1368	1193	1815	1705	1418
Cnga3	0	0	0	0	0	0
Gm37020	0	0	0	20	0	0
Gm39626	0	0	0	0	0	0
Vwa3b	0	0	0	0	0	6
Tmem131	1277	1161	1370	1185	984	1177
Zap70	1	0	158	8	0	33
Gm33533	0	0	0	7	0	47
4933424G06Rik	0	0	0	0	0	20
Actr1b	578	808	847	1677	1214	1316
Cox5b	1090	597	778	1002	565	1088
Fam178b	2	0	0	0	0	0
Sema4c	105	376	430	28	91	41
Ankrd39	4	20	30	179	79	156
Ankrd23	0	0	12	2	10	42
Cnnm3	201	72	191	38	142	267
Cnnm4	0	279	61	50	76	31
Gm33454	0	0	0	0	0	0
Gm33401	0	0	0	0	0	0
Lman2l	417	286	596	521	425	517
Fer1l5	0	0	0	0	0	0
Mir6898	0	0	0	0	0	0
Kansl3	449	425	562	317	612	775
Arid5a	69	199	54	55	47	42
Neurl3	0	0	0	0	0	0
Gm39625	0	0	0	0	0	0
Mir6897	0	0	0	0	0	0
Uggt1	883	574	667	872	874	585
Gm33280	0	0	0	0	0	0
Hs6st1	207	583	476	695	673	550
Gm39624	0	0	0	0	0	0
Gm39623	0	0	0	0	0	0
Gm33222	0	0	0	0	0	0
Gm39622	0	0	0	0	0	0
Gm33176	0	0	0	0	0	0
1110002O04Rik	0	0	1	0	0	0
Plekhb2	438	1198	928	1150	926	744
Fam168b	1278	2287	2013	2740	2227	3069
Arhgef4	715	1399	1151	1295	1488	1395
Gm32790	0	0	0	0	30	0
LOC108167618	0	0	8	0	3	0
Gm32920	0	0	0	0	0	0
Gm38647	0	0	0	0	0	0
AA619741	0	0	0	0	0	0
Amer3	110	62	152	102	220	292
Prss40	0	0	0	0	0	0
Cfc1	0	0	0	0	0	0
Prss39	0	0	0	0	0	0
4930568A12Rik	0	0	0	0	0	0
Gm32566	0	1	0	0	0	0
Ptpn18	0	0	0	3	6	0
Gm32504	0	0	0	0	0	0
Imp4	165	90	84	84	74	151
Ccdc115	225	39	76	292	169	121
n-TEttc1	0	0	0	0	0	0
Mir5103	0	0	0	0	0	0
LOC108167617	21	0	0	0	0	0
Mir6896	0	0	0	0	0	0
Dst	9103	8697	12453	14690	13647	15046
Gm38471	0	0	0	0	0	3
Bend6	588	526	1367	1489	1030	2439
Gm15455	0	0	0	2	0	33
Zfp451	802	509	835	473	678	528
Bag2	0	124	0	34	21	23
Rab23	22	71	224	181	243	217
Gm32229	0	0	0	0	0	0
1700001G17Rik	0	0	0	6	0	0
Gm39618	0	0	0	0	0	0
Prim2	0	15	9	1	35	137
Gm39617	0	0	0	0	0	0
Gm39616	0	0	0	0	1	0
LOC108167822	0	0	0	0	0	23
Gm5415	0	0	0	0	0	0
Gm9839	0	0	0	0	0	0
Khdrbs2	0	0	79	20	54	63
Gm4850	0	0	0	0	0	0
Pih1d3	0	0	0	0	0	0
Lgsn	0	0	0	0	0	0
4931428L18Rik	0	0	0	0	0	0
Gm29669	0	0	0	0	0	0
Gm28644	0	0	0	0	0	0
Ptp4a1	610	216	534	664	484	458
Phf3	1459	1785	1256	1326	1189	1345
Gm31581	0	0	0	0	0	0
Gm39615	37	22	0	0	0	0
Gm31525	0	0	0	0	0	0
Gm31465	0	0	0	1	0	0
Mir6342	0	0	0	0	0	0
LOC108167331	0	0	0	0	0	0
Gm597	0	0	0	0	0	0
Gm7846	0	0	5	0	0	0
Gm5524	0	0	0	0	0	0
4931408C20Rik	0	0	0	0	0	0
Gm31136	0	0	0	0	0	0
Gm31076	0	0	0	0	0	0
Gm39614	0	0	0	0	0	0
LOC108167844	0	0	0	137	88	16
Gm20172	0	0	10	30	10	5
Adgrb3	1767	1161	993	1855	1955	1775
Gm29414	0	0	0	0	0	0
Lmbrd1	1668	1157	2117	2296	2228	2484
Col19a1	292	136	61	338	331	279
Col9a1	3	0	0	0	0	0
Fam135a	441	582	364	309	471	499
Sdhaf4	76	109	156	67	44	18
Gm26524	0	0	0	0	0	0
Smap1	1028	1023	1361	1638	861	1296
B3gat2	0	258	130	202	117	148
Gm28822	0	0	0	0	0	0
Gm19673	0	0	0	0	0	0
Ogfrl1	1139	1612	2147	3961	2258	3396
Mir30c-2	0	0	0	0	0	0
Mir30a	0	0	0	0	0	0
Gm29506	0	0	0	0	0	0
Gm30442	0	0	0	0	0	0
[truncated: 34,913 more rows]

## Sheet: Mouse-FPKM
	Microvessels 1	Microvessels 2	Microvessels 3	Whole brain 1	Whole brain 2	Whole brain 3
Cr2	0	0	0	0	0.0450599	0.0691107
Gm32313	0	0	0.332304	0	0	0.137986
Cr1l	10.5598	15.5644	34.2339	6.03141	8.38371	5.10292
Cd46	0.861813	1.45474	0.0718355	0.723317	0.121012	2.21331
Mir29c	0	0	0	0	0	0
Mir29b-2	0	0	0	0	0	0
A330023F24Rik	4.92333	17.1394	8.10694	10.3348	11.5387	10.8678
Gm32250	0	0	0	0	0	0
Gm39749	0	0	0	0	0	0
Gm16897	0	0	0	0	0	0.0866728
Cd34	87.3841	102.609	75.1139	21.7072	31.6874	15.6099
Gm39748	0	0	0	0	0	0
Mir3962	0	0	0	0	0	0
LOC108167784	0	0	0	0	0	0
Plxna2	27.0697	20.4131	14.5746	20.2738	19.1892	15.4271
Gm31988	0	0	0	0	0	0
4930503O07Rik	0	0	0	0	0	0
Gm31870	0	0	0	0	0	0
Mir205	0	0	0	0	0	0
4631405K08Rik	0	0	0	0	0	0
Gm31753	0	0	0	0	0	0
Camk1g	0	1.33829	6.01423	10.4192	9.05909	8.84705
Lamb3	0	0.423853	0	0	0.491849	0
G0s2	0	2.87798	4.75802	2.85172	2.64391	0.640279
Hsd11b1	8.61813	5.2402	27.1538	6.00612	16.6391	16.2866
Traf3ip3	1.21194	0.0571932	0.315182	0	0	0.152689
A130010J15Rik	4.04879	3.56277	7.07241	2.20642	2.5006	2.48016
Irf6	3.50093	1.63892	1.86949	0.0436551	0.562373	0.0705716
Diexf	0.228207	1.59387	1.87937	4.12618	5.24877	3.4118
Gm39747	0	0	0	0.0456964	0.214062	0
Gm31406	0.0578947	0	0	0	0.317043	0.0243133
Gm39746	1.02554	0	0	0	0.748811	0.559889
Syt14	3.14851	3.2961	1.32067	2.2772	3.29435	3.1235
Gm15867	0	0	0	1.1096	0.82693	2.17424
Sertad4	7.7226	3.12378	4.78184	11.0162	9.37692	11.6406
1700065J18Rik	0	0	0	0	0	0
A730013G03Rik	0	0	0	0.0199615	0	0
Gm31078	0	0	0	0	0	0
Gm31011	0	0	0	0	0.378058	0
Hhat	0.738444	0	0.0320071	0	0	0
Kcnh1	7.20363	9.15492	9.51226	19.3753	23.3939	12.6496
Gm39745	0	0	0	1.71921	0	0
Gm30956	5.95724	0.0664088	0.26431	0	0.235468	0.925857
Gm10516	10.2841	0	0.682492	0.191743	0.628745	2.02511
Rcor3	3.10557	2.44958	2.63447	4.21827	2.83445	4.15483
Gm3934	1.92789	0	0.557084	10.3923	0.293265	1.34939
Mir3473c	0	0	0	0	0	0
Traf5	3.35234	2.99453	0.103788	0.0933084	0.819557	1.05588
Gm26670	0	0	0	0	0	0
Rd3	0	0	0.132738	0	0	0
Gm39743	0	0	0	0	0	0
Gm39742	0	0	0	0	0	0
Slc30a1	70.14	42.9284	48.6009	16.2498	13.4807	13.9136
1700034H15Rik	0	0.222479	0	0	0.69921	2.37581
Nek2	0	0	0	0	0.207682	0
Lpgat1	16.7238	31.6127	23.5029	63.5586	49.0227	38.0704
Gm39741	0	0	0	0	0	0
Ints7	3.6079	3.74576	2.64928	8.03847	7.53501	3.10163
Dtl	0.857735	0.607166	0	2.73656	2.07946	2.56651
Gm32334	0	0	0	0	0	0
Gm32200	0.0962503	0	0.11125	0.400066	0.292826	0.134737
Gm32128	0	0	0	0	0	0
Gm31987	0	0	0	0	0	0
LOC105244059	0	0	0.0286713	0	0	0
Ppp2r5a	53.3788	24.0882	22.5581	25.7404	21.9235	16.8126
Tmem206	0.0611447	1.55817	7.81826	1.28663	1.75791	2.13129
Nenf	52.934	32.8155	36.4052	31.0547	14.0838	19.0309
Gm37168	0	0	0	0	0	0.39615
LOC108167327	0	0.167609	0.038486	0	0.324161	0.0745775
D730003I15Rik	0.626957	34.7154	20.2906	2.9317	4.19631	2.63295
Atf3	0	0	1.12713	0	0	0
Fam71a	0	0	0	0	0	0
Gm31696	0	0	0	0	0	0
Gm31640	0	0	0	0	0	0
LOC108167755	0.444727	3.35797	1.15658	0	0.811806	0
Batf3	0	0.170375	0	0	2.47133	0
Nsl1	0.0537429	0	0.792008	0	0.0490512	0
Tatdn3	17.9743	13.4988	26.0531	3.91629	1.2348	5.5193
Spata45	0	0	0	0	0	0
A230020J21Rik	0	0	0	0	0	0
Mfsd7b	3.87901	2.55247	3.07847	3.02309	3.09159	2.2485
Gm31373	0	0	0	0	0	0
Vash2	0.0575963	0	0.449362	0.493763	0	1.59641
Angel2	15.1796	25.551	8.45043	9.40175	10.6713	8.13954
Rps6kc1	17.8628	13.3257	9.1175	10.2461	12.8601	16.3235
Gm39738	0	0	0	0	0	0
Gm38452	0	0	0	0	0	0
Gm30932	0	0	0	0	0	0
Gm30815	0	0	0	0	0	0
Gm29678	0	0	0	0	0	0
Gm39737	0	0	0	0	0	0
LOC102632463	0	0.79807	3.05419	0	0	1.30204
Prox1	1.38102	4.54059	10.8141	2.29452	2.63173	19.8847
Gm30446	0	0	0	0	0	0
Gm39736	0	0	0	0	0	0
Smyd2	2.1244	12.8181	22.6912	13.7182	5.26284	20.2647
Ptpn14	8.17042	4.59067	8.81435	0.888298	1.27719	1.63979
Cenpf	0	0	0	0.979052	0.598655	0.018675
Gm30088	0	0	0	0	0	0
LOC108167754	0	0	0	0	0	0
Gm3837	0.2073	0	0.215646	0.0323118	1.0217	0.278583
Kcnk2	11.3107	19.0774	7.41005	15.2191	18.7931	8.64719
Gm36561	0	0	0	0	0	0
Kctd3	18.5055	8.24038	16.426	18.4161	18.5645	22.4245
n-TNgtt3	0	0	0	0	0	0
Gm36456	0	0	0	0	0	0
Gm39735	0	0	0	0	0	0
Ush2a	0	0	0	0	0.0499356	0.0328238
9330162B11Rik	0	0	0	0	0	0
LOC108167752	0	0	0	0	0.0675336	0
Esrrg	4.04359	2.99652	6.10691	4.19771	7.19376	6.59354
LOC108167753	0	0	0	0	0	0
Gm36388	0	0	0.0589195	0.423761	0.620338	0
Gm36249	0	0	0	0	0	0
Gm37896	0	0	0	0	0	0
Gpatch2	3.57822	2.59918	2.30875	2.31566	1.95124	2.5641
1700007P06Rik	0	0.147396	0	4.62494	1.14028	0.131168
Gm15509	0	0	0	0	0	0
Spata17	0	0	0	0.0366709	0	0.0988019
D1Pas1	0	0	0	0	0	0.0336087
Gm39731	0	0	0	0	0	0
1700023G09Rik	0	0	0	0	0	0
Gm39732	0	0	0	0	0	0
A430105J06Rik	0	0	0.491364	0	0.0862227	0.198366
Rrp15	6.25148	5.20029	5.7867	12.6344	9.47731	5.96267
Gm35655	0	0	0	0	0	0
Tgfb2	11.6799	12.7421	9.42821	1.28986	3.1506	7.30794
Gm35546	0	0.0360067	2.61262	0	0.0348192	0.0640849
A730004F24Rik	0	0	0	0	0	0
Gm35426	0	0	0	0	0	0
Gm35341	0	0	0	0	0	0
Gm35201	0	0	0	0	0	0.072208
Lyplal1	3.36989	2.51489	2.58161	1.03831	3.36182	4.34437
Gm39729	0	0	0	0	0	0
Gm35023	0	0	0	0	0	0
5033404E19Rik	0	0.855477	1.72861	0	0.165453	4.41548
Gm34969	0	0	0	0	0	1.61523
Slc30a10	2.37848	7.50372	6.94924	1.69919	3.49747	7.39897
Gm2061	0	2.50434	1.49309	0.145116	0.977195	0.117296
9630028B13Rik	0	0	0.327119	0	0	0
Eprs	27.8575	27.6296	25.1383	27.905	21.6907	24.7529
Bpnt1	6.76179	7.07191	7.46853	3.9676	8.81641	7.08271
Mir215	0	0	0	0	0	0
Mir194-1	0	0	0	0	0	0
Iars2	25.1929	23.3227	17.0587	15.4301	14.4123	17.5405
Gm34882	0	0	0	0	0	0
Mir664	0	0	0	0	0	0
Snora36b	0	0	12.8179	0	0	0
Rab3gap2	18.8544	15.4787	16.1081	16.1394	16.1796	14.309
Gm34797	0	0	0	0	0	0
Gm37662	0	0	0	0	0	0
Gm34732	0	0	0	0	0	0
Gm39728	0	0	0	0	0	0
Mark1	16.0168	26.3492	30.6336	35.3529	36.1118	32.8557
Gm34602	0	0.0222377	0	0	0.0215043	0.0197894
C130074G19Rik	63.6099	71.4744	106.223	16.6769	22.3675	11.4648
Gm39727	0	0	0	0	0	0
Gm34451	0	0	0	0	0.262136	0.643283
Mir1981	0	0	0	0	0	0
Marc2	50.7766	27.7778	27.3075	21.8279	24.205	23.9046
Marc1	0	0	0	0	0	0
Gm34342	0	0	0	0	0	0
Hlx	10.0477	0	4.45875	0	0.218345	0.703264
4930488B22Rik	0	0	0	0	0	0
1700112H15Rik	0	0	0	0	0	0
Gm34229	0	0	0	0	0	0
Gm34177	0	0	0	0	0	0
Dusp10	3.5676	9.13954	4.85993	3.1776	1.0149	2.99648
1700056E22Rik	0	0	0	0	0	0
Gm39725	0	0	0	0	0	0
Gm34130	0	0	0	0	0	0
Gm34068	0	0	0	0	0	0
Gm39724	0	0	0	0	0	0
Gm33973	0	0	0	0	0	0
Hhipl2	0	0	0	1.5954	0.114978	0
Taf1a	12.9305	8.8223	8.55321	0.890369	5.30839	0.741482
Gm34102	0	0	2.27526	0.830992	0	0
Mia3	39.5895	35.8943	46.3319	42.9435	47.0418	34.1085
Aida	16.5878	18.2347	21.6202	11.3155	8.05076	12.031
Brox	4.54033	13.2185	10.3545	14.0723	14.2488	13.5232
Gm34287	0	0	0	0	0	0
Disp1	1.18321	1.62859	1.23939	2.43981	0.989923	1.30436
Gm33747	0	0	0	0	0.0516198	0
Tlr5	0	0	0	0	0	0.064972
Susd4	25.823	26.9416	31.4735	47.3311	32.432	34.1093
Ccdc185	0	0	0	0	0	0
Capn8	0	0	0	0	0	0
LOC108167842	0	0	0	0	0	0
LOC108167751	13.8934	4.16216	8.65274	4.21287	5.34487	7.50738
Capn2	71.0627	47.799	73.6716	32.047	28.065	26.5048
Trp53bp2	23.4112	17.4604	17.6176	15.9075	14.9518	16.9955
Fbxo28	5.12744	8.71591	7.95997	8.0329	7.95092	8.98676
1700047M11Rik	0.374712	0.530496	0.649661	0.292031	2.394	0.472089
Degs1	36.163	52.2482	49.3447	49.3799	32.347	44.3226
LOC105244034	0	0	0	0	0	0
Vmn1r1	0	0	0	0	0	0
Srp9	25.9275	36.7066	60.2839	47.5575	36.4257	39.5094
Gm33725	0	0	0	0	0	0
Gm39719	0	0	0	0	0	0
n-TSgct1	0	0	0	0	0	0
Gm38648	0	0	0	0	0	0.400746
Enah	14.1338	16.7702	19.5799	19.5197	20.4892	36.662
Gm33669	0	0	0	0	0	0
Lbr	11.9448	4.21964	7.69208	6.01106	2.3673	1.31857
Gm33612	0	0	0	1.28679	0	0
Dnah14	0	0	0	0	0.27476	0.145579
LOC108167841	0	0	0	0	0	0
Gm32767	0	0	0	0	0	0
Ccdc121	0	0	0.857524	0.0550668	1.28978	0.593463
Cnih3	6.83399	14.1903	9.80566	40.2209	23.3149	18.3283
Gm39717	0	0	0	0	0	0.865917
Gm39718	0	0	0	0	0	0
A430110L20Rik	0	0.95359	5.34727	0	1.21334	0.491295
Gm38664	0	0	0	0	0	0.036544
Wdr26	29.6399	31.2902	20.4594	29.0332	21.9356	27.6563
Cnih4	6.10283	9.78889	12.4021	11.9815	6.6658	5.04182
Nvl	2.83337	5.71852	5.83346	6.09221	5.4722	6.45942
Gm37406	0	0	0	0	0	0
Gm39716	0	0	0	0	0	0
9130409I23Rik	0	0	0	0	0	0
Ephx1	31.6327	59.8511	43.9517	3.1104	15.4474	11.7325
Tmem63a	0.176547	8.76474	11.4172	4.89825	3.73832	11.151
Lefty1	0	0	6.32103	0	0	0
Gm39715	0	0	0.242474	0	0	0
Gm32199	0.0673265	0.0635446	0	0	0	0
Pycr2	23.2296	12.5176	1.39358	11.5264	8.43664	4.52327
Lefty2	0	0	0	1.29404	0	0.0871627
Gm39714	0	0	0	0	0	0
Sde2	7.77847	4.67881	10.7958	10.5224	8.23974	4.09598
G370120E05Rik	0	0	0	0	0.2766	0.763624
H3f3a	43.6705	66.015	19.0824	10.0535	9.61347	17.1966
LOC102634584	0	0	0	0	0	0
Gm38293	0	0	0	0	0.0524624	0
Acbd3	31.067	9.50603	19.7411	14.7465	11.8286	14.4308
Mixl1	0	0	0	0	0	0
Lin9	4.43596	3.67262	0.472248	0.121304	1.49163	1.24194
Mir6904	0	0	0	0	0	0
Parp1	14.1053	16.451	18.3996	18.4262	14.713	17.2631
Gm31986	0	0	0	0	0	0
Stum	8.50584	16.6467	24.748	28.2533	19.3458	22.9599
Gm39712	0	0	0	0	0	0
Itpkb	10.4122	15.6965	12.5207	3.90241	4.43816	5.57215
Gm5069	4.4505	1.01625	1.55567	2.04193	0.45861	0.0904365
Gm39713	0	0	0	0	0	0
Gm31728	0	0	0.896541	0.0520008	0.106573	0.140105
Psen2	2.80804	24.681	6.08558	7.70512	6.7276	6.82985
Gm37336	0	0	0	0	0	0
LOC108167750	0	0	0	0	0.20985	0
Adck3	13.4252	1.22451	3.59409	5.89086	3.60387	6.89351
Gm38331	0	0	0	0	0	0
LOC108167749	0	0.178294	0.266107	0.515279	0.431034	0.614823
Cdc42bpa	34.0432	39.8767	36.6751	37.5245	43.8413	47.0386
Gm31668	0	0	0	0	0	0
Ahctf1	9.70586	11.3918	11.3309	9.84001	10.6734	9.75215
Gm1305	0	0	0	0	0	0
Sccpdh	22.8196	47.8047	48.4603	35.8981	28.6515	39.9556
Cnst	4.52143	10.5297	6.33156	13.2402	17.1905	9.88727
Tfb2m	13.9507	2.16619	2.30168	3.36694	2.99837	5.6319
Gm31349	0	0	0	0	0.297127	0
LOC108167846	0.0485646	0.068755	0	0.359563	0.0886499	0.0407901
Smyd3	2.72998	0.324213	9.07446	4.67791	2.47516	4.19109
LOC108167845	0	0	0	0	0	0.411266
Gm39710	0.021167	0	0	0	0	0
Kif26b	0.314341	0.726876	3.00427	0.89418	1.79312	4.31672
Gm39709	0	0	0	0	0	0
Gm31289	0	0	0	0	0	0
Efcab2	2.02483	7.26216	9.34691	8.20585	6.88404	4.67688
Hnrnpu	54.1667	47.2405	51.6943	56.4968	43.1826	46.0112
Cox20	3.90064	16.4749	22.1481	13.2238	7.65426	15.0705
B230369F24Rik	0.074164	0	0	2.71658	2.70758	3.11457
LOC108167748	0	0	0	0	0	0.835151
Desi2	3.82208	3.64018	6.17477	5.52419	5.24848	4.77156
Gm16432	3.03007	0.010553	0.387705	0.88882	1.25521	1.43684
Gm7068	0	0	0	0	0	0
Adss	33.1045	33.0595	47.3959	47.2146	32.012	28.4745
1700016C15Rik	0	0	0	0	0	0
Gm30115	0	0	0	0	0	0
2310043L19Rik	0	0	0	0	0	0
Gm30013	0	0	0	0	0	0
Gm29856	0	0	0.511243	0	0	0
Zbtb18	60.0655	42.936	57.3893	72.0362	64.2732	77.026
Gm36904	0	0	0	0.368895	0	0.0372716
Akt3	34.6096	33.7612	38.4402	47.2945	36.1174	39.2481
Gm15423	0	0	0	0	0.0511769	0
Hmga2-ps1	4.85165	0	0.073786	0.796026	0.077686	1.14385
Sdccag8	2.74136	13.5369	9.33353	8.60782	6.20071	10.3446
Mir350	0	0	0	0	0	0
Cep170	13.5049	11.0407	12.3467	11.6917	10.5888	11.1274
Gm36586	0	0	0	0	0	0
Gm36536	0	0	0	0	0	0
LOC108167747	0	0	0	0	0	0
Pld5	11.5641	3.08632	0.882324	4.0843	1.89745	4.21982
Becn2	0	0	0	0	0	0
Exo1	0	0	0	0	0	0.684437
Gm36360	0	0	0	0	0	0
Wdr64	0	0	0	0	0	0.0559187
Gm39707	0	0	0	0	0	0
Chml	3.04664	2.3599	5.59179	2.43989	3.45187	3.91779
Opn3	0	5.47199	3.51205	5.06277	3.50643	1.64273
Kmo	0	0	0	0	0	0.561795
Fh1	53.3951	37.0164	36.388	55.0548	42.9834	41.3415
Rgs7	6.07813	13.7529	17.6913	28.9238	23.1452	27.3512
Grem2	2.90127	2.40362	10.4235	8.0897	8.67952	10.8032
Fmn2	17.9362	19.8663	17.624	24.2409	22.944	24.1474
Olfr220	0	0	0	0	0	0
Olfr414	0	0	0	0	0	0
Olfr248	0	0	0	0	0	0
Olfr417	0	0	0	0	0	0
Mptx1	0	0	0	0	0	0
Olfr419	0	0	0	0	0	0
Spta1	0	0	0.50491	0	0	0
Gm36196	0	0	0	0	0	0
Olfr420	0	0	0	0	0	0
Olfr421-ps1	0	0	0	0	0	0
Olfr424	0	0	0	0	0	0
Olfr231	0	0	0	0	0	0
Olfr427	0	0	0	0	0	0
Olfr429	0	0	0	0	0	0
Olfr430	0	0	0	0	0	0
Olfr432	0	0	0	0	0	0
Olfr433	0	0	0	0	0	0
Ifi205	0	0	0	0	0	0
Ifi202b	0	0	0	0	0	0
Ifi203	1.02311	0.419053	0.301217	0	0.0176188	0.599908
Mnda	0	0	0	0	0	0
Mndal	4.6751	1.52835	1.87921	0	0.405243	0
Ifi204	5.25455	0	0.318854	0	0	0
AI607873	2.24439	0.397184	0.334403	0	0	0
Pydc3	0	0	0	0	0	0
Pyhin1	0	0.86722	0	0.171861	0	0
Pydc4	0	0	0	0	0	0
BC094916	0	0	0	0	0	0
LOC102639543	0	0.133231	0.856582	0	0	0
n-TRtct5	0	0	0	0	0	0
Aim2	3.32659	3.93844	0.872717	0	0.186432	0.110292
Cadm3	41.0524	51.8706	72.6393	93.4668	105.798	93.3329
Ackr1	6.88137	6.39008	2.5978	29.7559	12.46	21.3478
Mptx2	0	0	0	0	0	0
Olfr418	0	0	0	0	0	0
Fcer1a	0	0	0	0	0	0
Olfr1404	0	0	0	0	0	0
Olfr218	0	0	0	0	0	0
Olfr1406	0	0	0	0	0	0
Olfr1408	0	0	0	0	0	0
Gm35742	0	0	0	0	0	0
Olfr16	0	0	0	0	0	0
Gm35686	0	0	0	0	0	0
Apcs	0	0	0	0	0	0
Crp	0	0	0	0	0	0
Gm35601	0	0	0.368356	0	0	0
Dusp23	7.80046	0.0856081	14.1532	1.34309	1.73848	1.67602
Fcrl6	0	0	0.0430347	0	0	0
Slamf8	0	0	0	0	0	0
Vsig8	0	0	0	0	0	0
4933439K11Rik	0	0	0	0	0	0
Cfap45	0	9.05472	3.54675	0.109952	1.73834	0.118497
Gm37125	0	0	0	0	0	0.101229
Tagln2	146.103	131.576	126.009	8.11769	12.2229	9.37346
Igsf9	0	0.760226	0.0465498	0.0418494	0.245051	0
Gm35522	0	0	0	0	0	0
Slamf9	0	0	0	0	0	0
Pigm	0.0509418	5.6254	3.16483	1.00577	1.67381	2.42458
Kcnj10	93.1722	111.036	108.887	91.4857	126.47	116.797
Kcnj9	28.0049	27.6757	22.0492	51.9449	52.4133	53.2975
Igsf8	98.7622	54.4816	40.6574	53.3782	61.0197	61.3616
Gm39704	20.9022	36.3081	15.2283	0	2.63837	7.84419
Atp1a2	463.433	429.356	420.743	198.741	296.646	261.652
Atp1a4	0	0	0.664094	0	0	0
Casq1	0	0	0.29727	0.374155	0	0.403232
Gm17224	0	0	0	0	0	0.027701
Pea15a	79.5638	122.195	147.087	119.613	94.4893	111.391
Dcaf8	45.8709	28.2085	45.8622	40.1221	40.4176	44.2976
Pex19	10.1823	16.2488	11.6982	11.5368	15.1531	14.7346
Copa	34.597	34.3829	36.2514	36.8537	35.0934	39.8083
Ncstn	19.857	20.3232	14.6353	11.2312	13.1529	6.19276
Nhlh1	0	4.24354	2.28478	0.161104	0.283006	0
Vangl2	0.252414	1.7421	4.14377	1.58604	0.676737	3.14034
Slamf6	0	0	0.0137247	0	0.289002	0
Gm37065	0	0	0	0	0	0
Cd84	0	0.0530109	0.113608	0.0291818	0.478451	0.157248
Slamf1	0.0454799	0	0	0	0	0
Cd48	0.084059	0	0	0	0	0
n-THatg1	0	0	0	0	0	0
Mir7683	0	0	0	0	0	0
Slamf7	0	0	0.104551	0	0	0
Ly9	0	0	0	0.0386594	0	0
Cd244	0	0	0	0	0	0
Gm39703	0	0	0	0	0	0
Gm35200	0	0	0	0	0	0
Itln1	0	0	0	0	0	0
Alyref2	3.0289	0.095292	1.75046	0.472113	1.19794	3.22242
F11r	14.7582	21.8469	17.1929	0.443929	1.70146	3.30551
Gm26641	12.8407	0	0	0	0.976645	0
Tstd1	0	0	0	3.8176	0	0
Usf1	19.3739	27.7272	14.4348	9.32585	3.29381	10.157
Arhgap30	0.0572755	0.486524	0.049651	0.200869	2.56149	1.29888
Nectin4	1.17376	4.05048	1.0811	0.771831	1.07129	1.35555
Klhdc9	0	3.82253	1.71962	3.86495	0.301752	1.31902
Pfdn2	47.9066	68.9209	70.6939	30.8112	21.3669	21.8767
Nit1	5.75045	17.1281	30.8808	18.974	8.04306	18.0023
Dedd	1.71926	5.02155	2.92036	5.70363	2.26893	3.00514
LOC105244007	0	0.345679	0.0976912	1.20762	0.462847	1.89305
Ufc1	25.9986	31.2075	68.8843	33.4581	29.2048	28.1076
Usp21	2.64699	8.38321	3.11049	7.79328	2.73803	9.14002
Ppox	0	4.41311	3.46015	3.19964	6.14113	3.78355
B4galt3	15.2456	11.5964	8.42039	6.66774	19.0226	13.7235
Adamts4	6.75349	3.07147	4.91411	5.04514	6.67491	7.6709
Ndufs2	157.193	135.807	124.048	144.418	143.47	135.687
Fcer1g	25.588	0	18.2873	0.608915	1.42621	2.95307
Apoa2	0	0	0	0	0	0
Tomm40l	4.84008	15.4073	22.2376	19.6835	21.2845	11.0131
Nr1i3	0	0	0	0	0	0
Pcp4l1	267.498	254.629	163.836	110.787	135.702	58.739
Mpz	0	0	0	0	0	0
LOC108167746	0	0	0.692747	2.02409	1.51951	1.28646
Sdhc	31.5047	40.3327	44.51	48.3416	30.6448	27.7431
Cfap126	0	0	1.29009	0	0	0
n-TVcac6	0	0	0	0	0	0
n-TEctc6	0	0	0	0	0	0
n-TGtcc3	0	0	0	0	0	0
n-TDgtc5	0	0	0	0	0	0
n-TLcag9	0	0	0	0	0	0
n-TGgcc14	0	0	0	0	0	0
n-TLcag8	0	0	0	0	0	0
n-TDgtc6	0	0	0	0	0	0
n-TGtcc4	0	0	0	0	0	0
n-TEctc7	0	0	0	0	0	0
n-TGgcc13	0	0	0	0	0	0
n-TLcag7	0	0	0	0	0	0
n-TDgtc7	0	0	0	0	0	0
n-TGtcc5	0	0	0	0	0	0
n-TEctc8	0	0	0	0	0	0
n-TGgcc12	0	0	0	0	0	0
n-TLcag6	0	0	0	0	0	0
n-TDgtc3	0	0	0	0	0	0
n-TGtcc1	0	0	0	0	0	0
Mir6546	0	0	0	0	0	0
n-TEctc5	0	0	0	0	0	0
Fcgr3	0.747608	5.64491	8.37112	5.92357	3.63916	4.97108
n-TGgcc4	0	0	0	0	0	0
n-TLcag3	0	0	0	0	0	0
n-TGtcc2	0	0	0	0	0	0
n-TDgtc4	0	0	0	0	0	0
n-TNgtt6	0	0	0	0	0	0
Gm35090	0	0	0	0	0	0
Fcgr4	0	0	0	0	0	3.45443
LOC102638466	0	0	0	0	0	0
Gm34968	0	0	0	0	0	0
Fcgr2b	0	23.1322	2.66479	0.194247	0.985764	0
Gm39701	0	0	0	0.275846	0	0
Fcrla	16.8193	0	0	0	0	0
Fcrlb	0	0	0	0	0	0
Dusp12	2.01055	9.90976	9.48915	2.78563	2.31078	1.37597
Gm29733	0	0	0.330614	0	2.43662	0
Atf6	12.9558	13.4957	10.3082	15.0243	19.4638	11.322
Olfml2b	1.00098	4.15693	6.97657	2.87082	3.39858	9.41629
LOC108167745	0	0	0	0.0282	0.115589	0.714203
Nos1ap	16.6323	18.3888	11.3774	28.8326	24.773	23.9119
1700015E13Rik	0	0	0	0	0	0
Gm7694	0	0	2.89974	0.451201	0.469693	0.666364
Sh2d1b1	0	0	0	0	0	0
Gm6345	0	0.141796	0	0.0585427	0.342799	0
Sh2d1b2	0	0	0	0	0	0
Uhmk1	27.2481	29.2404	41.3094	44.1683	28.7871	47.9666
Uap1	7.90515	14.631	18.3856	19.5645	14.8524	13.8623
Ddr2	6.93791	5.25506	2.88082	0.897387	1.84912	0.63659
3110045C21Rik	0	0	4.51557	0.264757	0.103353	0.095111
Hsd17b7	6.51494	7.32229	5.44811	9.20391	6.21934	3.55776
Ccdc190	0.924649	0.741803	14.6686	1.65743	7.38437	7.30028
Gm39699	0	0	0	0	0	0
Gm39698	0	0	0	0	0	0
Rgs4	142.642	124.895	72.5479	144.375	156.275	63.4272
Rgs5	1042.88	992.521	927.559	47.8358	64.6395	52.622
Gm34624	0	0	0	0	0	0
Nuf2	0	0.391154	3.14356	0	0.520099	3.04578
Gm34535	0	0	0	0	0	0
Gm34477	0	0	0	0	0	0
Gm34421	0	0	0	0	0	0
Gm39697	0	0	0	0	0	0
Mir6354	0	0	0	0	0	0
Gm34320	0	0	0	0	0	0
Mir6348	0	0	0	0	0	0
Gm39696	0	0	0	0	0	0
Pbx1	18.8532	19.6071	19.4492	32.0406	28.5214	27.9288
Lmx1a	0.0714034	0	0	0	0	0.32985
Rxrg	18.1666	5.23626	0.282904	8.43552	17.7225	0.548206
Lrrc52	0	0	0	0	0	0
Gm34207	0	0	0	0	0	0
Mgst3	32.587	35.3413	23.5116	61.2041	31.9589	26.1802
Aldh9a1	14.3879	20.0281	19.9631	11.9335	8.21655	9.68791
Tmco1	9.10657	17.0816	15.2408	7.70168	7.36767	6.82837
Mir6347	0	0	0	0	0	0
LOC102636733	0	0	0	0	0	0
LOC108167744	0	0	0	0	0	0
Uck2	2.84128	8.90138	2.83561	2.36321	6.05815	3.89049
Gm33668	0	0	0	0	0	0
Gm33610	0.0508914	0	0	0	0	0.0213722
Fam78b	2.94661	6.68737	2.55436	9.81681	11.7429	6.51787
Gm16701	1.9224	0.388803	0.119035	0.96314	0.250654	1.49932
LOC108167743	0	0	0	0.595875	0.628051	0
Gm33404	0	0	0	0	0	0
Fmo9	0	0	0	0	0	0
Gm4847	0	0	0	0	0	0
Gm4846	0.0418243	0	0	0	0	0
Gm33354	0	0	0	0	0	0
Gm39694	0	0	0	0	0	0
Pogk	4.05012	17.4561	11.7685	6.38064	13.3583	18.1914
Tada1	6.65489	7.04573	10.1334	5.14137	10.3521	8.55442
Ildr2	15.3095	14.1439	23.7739	15.8665	25.4873	25.2104
Mael	0	0	0	0	0	0
Gpa33	0	0	0	0	0	0
Dusp27	0	0	0	0.0995444	0	0.187741
Gm39693	0	0	0	1.29247	0	0
Gm33224	0	0	0	0	0	0.030607
Pou2f1	2.74932	3.14071	1.89845	1.6772	1.51424	2.10217
Gm32999	0	0	0	0	0	0
Cd247	0	0.212751	0.0177642	0	0	0
Creg1	33.1795	27.6381	5.57852	12.9752	17.4046	22.3638
LOC108167742	0	0	0	0	0	0
Rcsd1	2.34823	10.993	3.98984	0.732033	0.457222	0.736328
n-TPcgg2	0	0	0	0	0	0
n-TPagg2	0	0	0	0	0	0
Mpzl1	66.7254	49.9017	38.6558	9.70034	5.68008	11.4542
Adcy10	0	0	0.395212	0	0	0
Mpc2	157.874	71.3067	67.7112	83.5112	79.6691	84.6922
Dcaf6	25.7454	30.8	28.6368	28.7158	30.9744	37.7435
Gpr161	3.73022	1.69748	2.94494	1.18103	2.24945	1.91621
Tiprl	6.86156	11.889	9.83221	5.28768	4.29966	9.37582
Sft2d2	12.0493	8.85258	10.1636	5.62713	4.13198	2.88597
Tbx19	0	0	0	0	0	0
4930568G15Rik	0	0	0	0	0	0
1700029M03Rik	0	0	0	0	0	0
Gm39692	0	0	0	0	0	0
Xcl1	0	0	0	0	0	0
Gm20743	0	12.7571	0	0	0	0.135958
Gm32652	0	0	0	0	0	0
Gm32569	0	0	0	0	0	0
Dpt	0	4.74549	3.60947	0	0	0
Gm26685	0.0624217	0	0	0	0	0
Gm39691	0	0	0	0	0	0
Gm32459	0	0	0	0	0	0
LOC108167741	0	0	0.473108	0	0	0
Gm32391	0.0284161	0.02682	0.862169	0.907988	0.90774	1.57523
Atp1b1	693.496	627.423	688.634	1051.21	1090.99	1034.83
Gm39690	0	0	0	0	0	0
Nme7	6.67619	3.02457	3.4394	4.51924	2.88999	3.23629
Blzf1	10.776	6.96824	6.9993	10.4549	3.35487	7.41487
Ccdc181	19.4552	5.95017	16.7478	13.8944	14.4158	11.9566
Slc19a2	7.88217	1.08704	5.46008	13.8567	6.47137	3.80897
F5	0.466865	2.83968	2.50324	0.0269519	0	0.101662
Gm16548	0	0	0	0	0	0
Selp	0	0	0	0	0	0
Sell	0	0.893839	0	0	0	0
Sele	0	0	0	0	0	0
Mettl18	1.02072	0.401412	0.589897	2.3202	0.776346	2.92918
BC055324	0	0	0.0495406	0.712612	0	0
Scyl3	4.2872	5.40224	1.22586	3.23626	2.21255	3.0353
Kifap3	43.6164	65.4277	37.2538	97.6892	76.214	84.5637
Mettl11b	0	0.115201	0	0	0	2.87049
Gm39689	0	0	0	0	0	0
Gm32333	0	0	0	0	0	0
Gorab	0.0478682	1.67164	0.705433	1.71608	1.48544	5.02565
Gm20471	0	0	0	0	0	0
LOC108167740	0	0	0	0	0	0
LOC108167739	0	0	0	0	0	0
Prrx1	1.43024	1.36144	2.00283	0.62878	0.825627	0.800854
Mroh9	0	0	0	0	0	0
Fmo3	0	0	0	0	0	0
Gm32279	0	0	0	0	0	0
Fmo6	0	0	0	0	0	0
Fmo2	2.8171	3.57373	1.68057	1.03873	0.0552939	0.203537
Gm32197	0	0	0	0	0	0
Fmo1	15.0942	10.2233	5.78168	4.57257	1.05269	0.252714
Fmo4	0	0	0	0	0	0
Prrc2c	34.3282	33.8857	40.7287	42.6364	46.8244	40.374
7420461P10Rik	0	0	0	0	0	0
Myoc	0	0	0.214263	0.192628	0.733162	0.103799
Vamp4	22.5345	11.094	21.0269	19.5391	16.2471	15.0656
Mettl13	8.51319	1.21611	3.39077	1.82903	3.402	2.04848
Gm31985	0	0	0	0	0	0
Gm39688	0	0	0	0	0	0
Mir214	0	0	0	0	0	0
Mir199a-2	0	0	0	0	0	0
Dnm3os	0	0	0.0140536	0	0	0
2810442N19Rik	0	0	0	0	0	0
Dnm3	24.4958	25.2638	19.4387	26.1481	29.0533	40.3237
Pigc	4.39665	1.4667	3.97565	2.56989	5.81168	6.0804
4930558K02Rik	0	0.560021	0	0.0513806	0.120345	1.30128
Gm31925	0	0	0	0	0	0
Suco	14.2352	8.04379	7.72675	5.07576	8.78054	9.18998
Fasl	0	0	0	0	0	0
Gm31869	0	0	0	0	0	0
Gm31815	0	0	0	0	0	0
Tnfsf18	0	0	0	0	0	0
Tnfsf4	0	0	0	0	0	0
Prdx6	124.498	67.0135	77.4412	61.4521	67.0185	63.2353
4930469G21Rik	0	0	0	0	0	0
Ankrd45	13.0353	5.32792	1.60754	13.2408	10.9515	11.9335
Klhl20	4.04111	15.0777	4.51579	7.40608	5.33078	6.04589
Cenpl	1.84437	0.0497362	0.0913627	1.10885	0.0480959	0.929467
Dars2	6.1932	3.48092	0.361939	4.93511	4.54108	3.74059
Snord47	0	0	0	0	0	0
Gas5	20.8842	10.2593	32.1512	21.2177	18.5558	27.5584
Zbtb37	2.76569	1.21487	1.05551	3.00947	2.44487	5.85849
Serpinc1	0	0	0	0	0	0
Rc3h1	18.0148	7.09528	9.80973	7.05536	9.1449	11.1858
Gpr52	0	0.773116	0	2.07475	2.71011	1.80599
Mir1927	0	0	0	0	0	0
Rabgap1l	6.93349	5.47211	8.66286	9.25926	7.71974	10.4928
Cacybp	36.4006	18.7552	42.723	51.7646	29.4513	35.2181
Mrps14	1.47055	20.7637	24.2211	9.67283	8.69728	8.00369
Tnn	0	0	0.0939592	0	0.138496	0
4930562F07Rik	0	0	0	0	0	0
4930523C07Rik	3.52502	2.96501	5.27239	0.142343	0.550106	0.95111
Gm37294	0	0	0	0	0	0
Gm31667	0	0	0	0	0	0
Gm31493	0	0	0	0	0	0
Gm31348	0	0	0	0	0	0
Tnr	14.3627	21.3839	22.4721	45.763	39.6896	36.922
Mir1843b	0	0	0	0	0	0
Scarna3a	0	0	0	0	0	0
Rfwd2	7.15007	5.93128	4.55382	5.39043	5.61136	3.60327
4930562F17Rik	0	0	0	0	0	0
Gm39687	0	0	0	0	0	0
Pappa2	0.780225	0.0796106	0.00914002	1.26543	0.259824	0.24796
Mir488	0	0	0	0	0	0
Astn1	69.344	50.0157	47.831	69.4265	71.3565	65.5649
Brinp2	13.3434	10.1806	12.0003	31.564	29.1052	25.0067
Gm39686	0	0	0	0	0	0
Gm30903	0	0	0	0	0	0
Sec16b	0	0	0.610307	0	0.699262	0
Gm15486	0	0	0	0	0	0
BC026585	0	2.40003	3.17118	1.91224	2.07657	3.85941
2810025M15Rik	33.1542	25.2976	20.9023	2.76842	2.25966	5.87673
Rasal2	17.3646	16.0546	18.0525	20.7518	14.2109	16.6606
Gm30694	0	0	0	0	0	0
Tex35	0	0	0	0	0	0
Gm30568	0	0	0	0	0	0
Gm39685	0	0	0	0	0	0
4930439D14Rik	0	0	0	0	0	0
Angptl1	0	0	0.508753	0.777549	0	1.28161
Ralgps2	2.05277	7.18091	6.76495	9.02756	6.70617	5.95242
Gm39683	0	0	0	0	0	0
Fam20b	31.5189	23.7669	46.2955	46.9112	39.1534	45.2576
Tor3a	8.84896	5.79065	6.30726	1.62449	2.47678	5.5495
Abl2	3.531	8.86117	9.22748	9.28256	8.79442	6.62318
Gm39682	0	0	0	0	0	0
Soat1	1.95142	2.85101	5.83965	3.625	2.5374	2.8739
Axdnd1	0	0	0	0	0.0627976	0
Nphs2	0	0	0	0	0	0
Tdrd5	0	0.0150673	0.553555	0	0.218555	1.08608
Gm30472	0	0	0	0	0	0
Fam163a	0.475913	3.81803	2.99106	3.03676	3.33919	3.19781
Tor1aip2	14.7926	10.5887	6.63854	3.78982	4.07717	5.87459
Tor1aip1	9.59409	8.04904	20.3053	11.4739	8.67764	8.95357
Cep350	10.7757	9.88837	17.0672	11.3366	11.1987	13.8934
Qsox1	21.7971	8.04861	18.3319	2.47362	6.21257	3.37246
Lhx4	0	0	0	0	0	0
Acbd6	2.48299	4.32954	5.72772	8.6916	5.41589	12.3716
Gm5532	0	0	0	0	0	0
Gm31772	0	0	0	0	0	0
Gm31713	0	0	0	0	0	0
Xpr1	19.3016	43.4427	30.4354	32.0491	36.3677	36.7691
Gm31102	1.00568	0	0	0	0	0
BC034090	0.052935	1.0367	0.986599	0.804468	1.36487	1.35606
LOC108167738	0	0	0.617712	0	0	0
Stx6	11.92	2.58901	8.73349	7.34632	6.78253	7.72874
Mr1	10.0884	1.71391	7.87089	0.511054	1.24304	1.86415
Gm30922	0	0	0	0	0	0
Gm41981	0	0	0	0	0	0
Ier5	28.5745	17.3984	12.8112	32.8068	26.2234	13.6012
Gm9530	0	0.0206479	0.0189646	0	0.0599009	0.422617
Gm41979	0	0	0	0	0	0
Gm41980	0	0	0.148398	0.133413	0.124993	0
Gm41977	0	1.47345	0	0	0	0
Gm30602	0	0	0	0	0	0
Gm41976	0	0	0	0	0	0
Gm30521	0	0	0	0	0	0
Cacna1e	9.94294	15.0379	9.93334	19.7131	16.9826	16.8833
Gm30465	0	0	0	0	0	0
4930532M18Rik	0	0	0	0	0	0
4930452N14Rik	0	0	0	0	0	0
Zfp648	0	0	2.77517	0	0	0.274995
Gm30388	0	0	0	0	1.02302	0
LOC108167737	0	0	0.344092	1.54673	0	0
LOC108167736	0.875238	0	0	0.937907	0.133138	0.0204201
Gm30327	0	0	0	0	0	0
Glul	1043.5	1011.08	1127.58	740.026	841.368	862.031
Mir8114	0	0	0	0	0	0
Gm38440	0	0	0	0	0.265448	0.407132
Teddm1a	0	0	0	0	0	0
Teddm1b	0	0	0	0	0	0
Teddm2	0	0.220024	0	1.09008	0	0.326333
Gm41974	0	0	0	0	0	0
Rgsl1	0	0.283858	0.208573	0.597694	0.878388	0.656774
Rnasel	1.01389	2.28035	3.14166	2.40413	1.37822	3.71433
Rgs16	0	0.103903	5.34419	1.07245	1.90905	8.13678
C230024C17Rik	0	0	0	0	0	0.0323497
Rgs8	5.57122	12.3121	7.2023	12.4357	13.5891	17.0869
LOC108167735	0	0	0	0	0	0
Npl	9.80207	0.259387	5.55893	2.78439	2.50832	0.923316
n-TIaat13	0	0	0	0	0	0
Dhx9	46.7142	47.7709	54.4737	39.295	43.9235	33.3586
Shcbp1l	4.01171	0	0.0656165	1.17982	0.13817	0
E330020D12Rik	0	0	0.906469	0.0354321	0.0414948	0.420043
LOC108167838	0	0	0	0	0	0
Lamc1	40.0316	27.7723	22.9207	4.36307	5.72524	7.18068
Lamc2	0.315253	1.69372	2.60673	3.81767	4.40451	2.62749
Nmnat2	12.6738	24.0211	14.6986	16.5247	18.3006	22.3008
Gm29954	0	0	0	0	0	0
Smg7	43.8134	15.4486	16.4823	18.3937	17.3724	21.6284
Ncf2	2.36288	3.81829	3.1656	0	0.0980272	0.15035
Arpc5	46.3426	23.0208	21.8487	24.078	19.2933	20.8277
Apobec4	0	0	0	0	0	0
LOC108167734	0	0	0.0470908	0	0	0
Rgl1	14.4735	22.7813	14.4316	13.2825	16.2168	18.2439
Colgalt2	5.33742	4.44495	3.41451	1.13446	2.96977	4.33914
Tsen15	34.5988	5.24627	18.4875	18.0353	9.52528	9.81373
Gm41970	0	0	0	0	0	0.108822
Gm36920	0	0	0	0	0	0
1700025G04Rik	11.4714	7.78043	5.54074	8.62952	9.88309	11.979
Gm25279	0	0	0	0	0	0
Edem3	13.0353	18.3094	27.75	22.8353	21.9521	20.9281
LOC102640772	0	0	0	3.15585	0.22175	0
Gm41969	0	0	0	0	0	0
Fam129a	3.78018	2.72186	1.8074	0.364463	1.63617	0.130929
Gm36527	0.447766	0.308834	0.0597169	0.68451	0.84879	0.39055
Rnf2	10.6777	10.1895	14.1406	6.57132	11.0401	9.89496
Mir7682	0	194.509	0	0	4.04503	0
Trmt1l	16.4683	14.2407	5.9417	11.6156	10.4542	8.69326
Swt1	6.74806	3.61129	3.73902	5.36752	3.39695	4.20702
Ivns1abp	47.0968	48.4438	39.612	43.8348	49.2254	27.2873
LOC108167733	0	0	0	0.745287	0	0
LOC108167732	5.81819	0.146047	0.160968	0.602977	2.76811	0.857785
3110040M04Rik	0	0	0	0	0	0
C730036E19Rik	0.0486842	0	0	0.265593	0	0
Gm36077	0	0	0	0	0	0
Gm36139	0	0	0	0	0	2.11965
Gm36297	0	0	0	0	0	0
Hmcn1	8.7527	7.8467	5.75607	1.11195	0.256687	0.679843
Gm41967	0	0	0	0	0	0
Prg4	0	0	0	0.022817	0	0
Tpr	38.8643	35.7815	39.6231	30.7399	34.3217	32.9429
BC003331	14.4701	20.0556	33.8168	23.5741	25.0026	33.0313
2310030A07Rik	0	0	0	0	0	0
Pdc	0	0	0	0	0	0
Gm15453	0	0	0.38991	0.0876348	0	0.188891
Ptgs2os2	0	0	0	0	0	0
Ptgs2	0.518716	0	0.499627	0.763602	1.18358	2.80769
Ptgs2os	0	0	0	1.63933	0	0
Pla2g4a	2.98996	0.23848	1.1682	1.08306	1.42212	0.0353706
Gm29398	0	0	0	0	0	0
Gm41966	0	0	0	0	0	0
Brinp3	1.19006	3.55683	6.18983	11.0266	11.3142	10.4397
Gm29514	0.0369434	1.32499	1.08887	0.863753	1.14642	0.558528
Gm41965	0	0	0	0	0	0
Rgs18	0	0	0	0	0	0
Rgs21	0	0	0	0	0	0
Rgs1	0	0	0	0	0	0
Gm35415	0	0	0	0	0	0
Rgs13	0	0	0	0	0	0
Gm35356	0	0	0	0	0	0
Rgs2	11.0629	16.2065	7.18341	33.5553	23.7809	14.6374
Gm41964	0	0	0	0	0	0
Uchl5	39.1438	25.7085	29.3401	50.0347	29.5256	60.8337
Trove2	11.0956	7.56951	9.49097	10.207	7.07811	6.24173
Glrx2	8.87176	14.9954	6.61097	9.11325	5.12749	6.51208
LOC108167731	0	0	0	0	0	0
Gm38658	0	0	0	0	0	0
B3galt2	12.2125	7.28688	8.29907	24.7025	15.9636	18.2041
Cdc73	9.58681	4.29827	5.58388	6.50155	5.4796	8.569
Gm35303	0	0	0	0	0	0
Gm35244	0	0	2.38507	0	0	0
4930590L20Rik	0	0	0	0	0	0
Kcnt2	10.3055	8.86327	6.80248	9.51315	10.5017	4.20183
Cfh	51.7933	19.7037	28.9965	3.23562	8.11601	3.28923
Cfhr2	0.0802286	0	0	0	0	0
Gm41963	0	0	0	0	0	0
Gm4788	0	0	0.0771852	0	0	0
Cfhr3	0	0	0	0	0	0
Cfhr1	0	0	0	0	0	0
F13b	0	0	0	0	0	0
Aspm	0	0.0110039	0	0	0	0.33294
Gm41962	0	0	0	0	0	0.0257271
Zbtb41	5.06604	7.42317	5.79892	6.95843	5.84997	4.74872
Gm34816	0	0	0	0	0	0
4933436E23Rik	0	0	0	0	0	0
Crb1	0	0	0	0	0	0.23916
Gm41960	0	0	0	0	0	0
4930596I21Rik	0	0	0	3.48405	0	0
Dennd1b	5.45254	1.01283	1.88565	2.37335	2.0515	3.03281
1700019P21Rik	0	0	0	0	0	0
2310009B15Rik	0	0	0.195126	5.61354	2.46527	11.3434
Lhx9	0.163898	0	1.35622	0	0	1.65193
Gm5833	0	0	0	0	0	0
Nek7	26.9057	36.4991	33.2646	22.8773	15.3174	23.5767
Gm28500	0	0	0	0	0	0
Atp6v1g3	0	0	0	0	0	0
Ptprc	0.481208	1.73413	1.04287	0.698916	0.339381	0.183715
Gm34353	1.1131	0.0350192	0	0	0	0.0623274
Mir181b-1	0	0	0	0	19.0622	0
Mir181a-1	0	0	0	0	0	0
Gm4258	1.13052	0	0	0.275334	0.0644892	0.712156
Gm34306	0	0	0	0	0	0
Gm34244	0	0	0	0	0	0
Nr5a2	0	0	0	0	0	0
Platr22	0	0	0	0	0	0
Gm19705	0	0	0	0	0	0
Gm41958	0.219703	0	0.0952281	0.770512	0.0501307	0.138399
Gm34056	0	0	0	0	0	0
Zfp281	8.08923	21.9617	17.8267	17.6597	16.812	16.6582
Gm29485	0	0	0	0	0	0
Kif14	0.869717	0	0	0	0	0.0214849
Ddx59	0.755789	6.49928	9.02691	2.61788	0.958069	3.56192
9230116N13Rik	0	0	0.212526	0	0	0
Camsap2	39.942	25.1964	38.9871	35.5268	37.2849	44.5681
Gpr25	0	0	3.18334	0.868792	1.7955	0.991387
5730559C18Rik	0.896694	0.195306	0	0	0.0419699	0.0965572
Mroh3	0	0	0	0.0259163	0	0.251374
Kif21b	7.01898	9.83064	13.1589	10.2704	19.2058	15.0816
Gm15850	0	0	0	0	0	0
Cacna1s	0	0	0	0	0	0
Ascl5	0	0	0	0	1.65511	0
Tmem9	31.0666	20.7954	30.1144	14.8247	18.6349	35.2229
Igfn1	0	0.0557066	0.429786	1.10397	0.387859	0.267696
Pkp1	0	2.96123	0	0.836509	0	0
Tnnt2	0.492815	0.0930266	8.88601	7.52785	1.52929	3.31138
Lad1	0	0	1.78744	2.17608	0	0.0360799
Tnni1	0.0850041	4.57307	8.40048	0.993716	2.01717	6.92543
Phlda3	2.97879	7.19406	8.73411	16.3189	4.31801	15.9682
Csrp1	128.671	95.8803	192.43	92.074	110.546	142.593
Gm32835	0	0	0	0	0	0
Gm4793	0	0.0477272	1.35892	0.0525464	0.799988	0.028315
Gm32940	0	0	0	0	0	0
Mir1231	0	0	0	0	0	0
Nav1	10.1117	6.82279	8.6756	12.3268	8.74698	15.0663
Ipo9	30.7582	35.9802	22.3408	27.7211	31.7533	29.3029
Shisa4	57.8599	36.8434	42.7343	56.5767	43.5849	48.3382
Lmod1	18.0628	1.63096	10.7969	0	0.0595159	0
Gm41956	0	0	0	0	0	0
Timm17a	39.8053	19.3138	34.9924	25.0143	27.1198	36.6115
Rnpep	2.73256	18.6417	11.5531	12.0678	8.09459	11.999
Elf3	0	0	0	0	0	0
Gm41955	0	0	0	0	0	0
Gpr37l1	42.728	75.433	52.9144	52.4174	80.5469	58.1201
Arl8a	75.8169	66.4977	49.0967	83.8645	58.7219	56.9565
Ptpn7	0.173496	0.0655004	0	0	0.411711	0.0874333
Ptprv	0	0.418368	0.0182981	0	1.17518	0.106373
Lgr6	0	0.912872	0.628836	1.31913	2.59737	2.48397
Ube2t	7.48036	0	0	0.264991	0	0
Gm32670	0	0	0	0	0	0
Ppp1r12b	7.7595	8.45035	9.99331	10.3312	13.5788	12.2041
Syt2	6.79519	8.68876	5.28753	7.19979	11.134	15.8719
Kdm5b	6.0201	13.7911	15.4155	16.3414	13.9764	15.1077
LOC108167730	0	0	0	0	0	0
Mgat4e	0	0	0	0	0	0
LOC108167729	0	0	0	0	0	0
Gm29376	0	0	0	0	0	0
Rabif	1.70494	2.47565	8.18573	9.86334	5.1471	7.27017
Klhl12	2.6528	10.3054	16.1643	9.94774	14.5273	13.9177
Adipor1	57.1269	33.1316	41.9307	21.8688	25.2026	25.6967
Cyb5r1	9.91654	3.441	4.08753	3.10653	3.46061	3.47044
4933406M09Rik	0	0	0	0	0	0
Tmem183a	3.54661	6.47648	4.57832	8.80288	6.61473	2.07224
Gm32267	0	0	0	0	0	0
Ppfia4	6.19384	13.9558	9.12926	5.82587	12.1909	12.9022
Myog	0	0	0	0	0	0
Gm32221	0	0	0	0	0	0
Adora1	40.7953	43.5695	35.7093	60.1447	69.2667	64.4107
Mybph	0	0.185201	0	0	0.223866	0
Chil1	1.81023	5.3613	6.00645	0.145944	3.53228	0.209715
LOC108167728	0	0	0	0	0	0
Chit1	0	0	0	0	0	0
Gm32039	0	0	0	0	0	0
Gm31974	0	0	2.50271	0	0	0
Btg2	17.3008	3.9347	6.10751	5.78321	2.7015	1.22552
LOC105246710	0	0	0	0	0	0
Fmod	7.23775	1.95177	0.233823	0	2.62595	1.3593
Gm31629	0	0	0.492704	0	0.103749	0
Prelp	12.4702	7.21955	13.2341	2.27936	1.87736	1.18776
Optc	0	0	0	0	0	0.111751
Gm31515	0	0	0	0	0	0
Gm28441	0	0	0	0	0	0
Gm41954	0	10.0385	0	0	0	0
Mir6903	0	0	0	0	0	0
Atp2b4	15.254	25.8464	13.4249	38.3932	29.7276	22.5615
Lax1	0	0	0.187004	0	0	0
Zbed6	20.7665	19.1639	16.3331	8.34221	9.60564	18.0026
Zc3h11a	28.2246	47.6073	25.9523	20.3948	19.8196	23.3964
Snrpe	12.0167	6.41052	22.6457	9.97594	17.6436	12.2871
Sox13	7.42926	5.54278	12.7579	2.23328	3.68095	1.99084
Etnk2	0	0	0	0	0	1.46312
Ren1	0	0	0	0	0	0
Kiss1	0	0	0	0	0	0
Golt1a	0	0	1.81461	0	0	0
Gm19461	0	0	0.0358023	0	0	1.04066
Plekha6	2.6975	4.41432	1.83161	5.0439	6.03801	5.19467
Ppp1r15b	5.5661	8.57483	8.63341	7.11634	9.25768	10.0455
Gm28609	0	0	0	0	0	0
Pik3c2b	2.1002	2.27537	3.2566	3.52715	2.90228	3.67704
n-TKctt25	0	0	0	0	0	0
n-TKctt26	0	0	0	0	0	0
Gm41953	0	0	0	0	0	0
Mdm4	12.5484	8.67875	9.70927	9.51017	11.5476	10.7574
Gm38687	0	0	0	0	0	0
Gm31159	0	0	0	0	0.0756324	0
Lrrn2	10.6785	4.06047	16.5494	11.5554	21.3156	31.5207
Gm31101	0	0	0	0	0	0
Gm10538	0	0	0	0	0	0
LOC108167727	0	0	0	0	0	0
Nfasc	14.418	16.5865	21.3522	28.0522	27.4608	29.1355
Cntn2	13.8958	13.8515	14.3612	17.6304	13.3585	20.533
Tmem81	0	0	0	0	0	0
Rbbp5	8.07048	5.69455	9.21607	9.9335	9.43759	10.1189
Dstyk	11.7195	6.11894	8.38208	7.93516	7.5355	11.2279
Tmcc2	17.2635	60.5637	39.2489	26.2104	48.2354	52.1858
F730311O21Rik	0	0	0	0	0	0
Gm30744	0	0	0	0	0	0
Nuak2	0	0.254159	0	0	0.35111	0.775464
Klhdc8a	0.0582753	5.47269	2.2733	2.47521	1.99455	2.39837
Gm38446	0	0	0	0	0	0
Gm29630	0	0	0	0	0	0
Mir135b	0	0	0	0	0	0
Lemd1	0	0	0	0	0.671734	0
Gm29695	0	0.551394	1.42724	0.551882	2.13283	1.02598
Gm30242	0	0	0	0	0	0
Gm30153	0	0	0	0	0	0
Cdk18	2.23689	1.10929	1.64332	8.89384	6.12482	4.61737
LOC108167726	0	0	0	0.407633	0.130195	0
LOC105246707	0	0	0	0	0.021796	0
Mfsd4a	11.374	5.81956	3.70179	9.79738	8.14093	11.3968
Elk4	14.1315	21.9628	7.86064	6.33269	8.9855	7.67546
Slc45a3	0	0	0	0	0.164894	0.27314
Nucks1	43.3481	44.2363	38.6011	52.1865	45.5677	48.2911
Rab29	14.676	3.02217	3.0071	0.693194	0.405903	0.373533
Slc41a1	19.9409	15.9313	13.7	11.0054	17.4197	10.6561
Pm20d1	0	1.67245	0	0.0222741	0.443451	0.288061
Slc26a9	0	0	0	0	0	0
Gm30104	0	0	0	0	0	0
Rab7b	0	0.253462	0	1.59061	0.122551	0.248111
LOC108167725	0	0	0	0	0	0
Ctse	0	0	0	0	0	0
Avpr1b	0	0	0	0	0	0.130124
Fam72a	0	1.16469	6.08925	1.33161	0	0
Srgap2	16.5567	20.5042	14.755	7.67944	6.98948	7.90891
Ikbke	0	1.41582	0	0	0.335824	0
Gm29953	0	0.170885	0.0392382	0.0352761	0.454434	0.0380176
Rassf5	0.412604	1.71997	0.268259	1.6882	3.29511	3.14785
Eif2d	0.720225	1.4878	2.52096	2.14991	1.35191	1.84902
Dyrk3	2.16516	0	0.729919	0	1.04296	2.72782
Mapkapk2	7.56563	2.45064	1.94038	1.43045	3.51387	6.58008
Il10	0	0	0	0	0	0
Gm41952	0	0	0	0	0	0
Il19	0	0	0	0	0	0
Il20	0	0	0	0	0	0
Il24	0	0	0	0	0	0
Fcmr	0	0	1.04617	0	0	0
Pigr	0	0	0	0	0.030477	0
LOC102640771	0	0	0	0	0	0
Fcamr	0	0	0	0.0123525	0	0
Gm28856	0	0	0	0	0	0
Gm28857	0	0	0	0	0	0
AA986860	0.390262	2.29189	0.22554	2.16284	2.01842	1.96672
Yod1	0	0.0946969	3.56604	3.4666	2.38092	4.69108
Pfkfb2	4.74242	5.08124	5.58184	4.97657	4.43814	7.21469
C4bp-ps1	0	0	0	0.265694	0	0
C4bp	0	0	0	0	0	0
Zp3r	0	0	0	0	0.02498	0
Gm16083	0	0	0.0302763	1.82368	0.0637532	0.90937
Cd55	1.8376	0.0748653	0.252126	0.360608	0.349915	0.288698
Gm15674	0	0	0	0	0	0
Cd55b	0	0	0	0	0	0
Gm41951	0	0	0	0	0	0
Gm36347	0	0	0	0	0	0
Thsd7b	0.614549	0.692813	0.443951	0.951243	0.27266	1.42663
Cxcr4	0	0	0	0	0	0.0582574
Gm41950	0	0	0	0	0	0
Dars	30.1722	33.7957	24.3794	49.0652	26.5095	24.6966
Mcm6	1.13124	2.54604	4.17405	1.62762	1.19133	5.0918
Lct	0	0	0.721846	0	0.209	5.2804
Gm41949	0.917902	2.07169	1.05518	0.0311028	1.1838	0.837999
Ubxn4	21.6264	18.3068	24.6236	29.6841	24.3182	20.9001
Mir128-1	0	123.04	1.59167	0	11.7306	20.048
R3hdm1	48.2283	61.6592	38.2633	67.2155	75.9797	54.0796
Gm28800	0	0	0	0	0.0843321	0.853674
Zranb3	0.471924	1.40536	0.698295	0.20292	1.53725	1.05928
Rab3gap1	24.4715	29.329	26.7872	26.0009	25.8507	21.3567
Map3k19	0.213115	0.58667	1.46257	0.0692045	1.06981	0.193915
Ccnt2	9.21702	11.0122	14.9655	7.46831	10.2818	12.9025
2900009J06Rik	0	0	0	0	0.758443	0
Acmsd	0	0	0	0	0	0
Gm35993	0	0	0	0	0	0
Tmem163	3.42468	2.73796	4.05152	12.1205	5.185	16.2434
Gm41947	0	0	0	0	0	0
Gm8451	1.90057	0	0	0	0	0.19954
Mgat5	15.9001	10.4026	16.8509	19.1391	20.1602	20.2598
Gm41945	0	0	0	0	0	0
LOC102639337	0	0	0	0	0	0
Gm35562	0	0	0	0	0	0.220636
Nckap5	0.861116	0.830039	0.0397067	1.03522	0.668886	0.892538
Lypd1	11.5246	10.9921	15.1138	9.2797	4.83883	28.2944
Gm41943	0	0	0	0	0	0.110776
Gpr39	0	0	0	0	0	0
Slc35f5	8.76228	8.95625	7.92755	1.9085	2.33983	5.52771
Actr3	103.907	75.9823	73.2365	88.5303	54.9791	76.6979
Gm35355	11.9745	0	0	0	0	0
Gm41941	1.8332	0.307922	1.37369	2.15516	1.06345	1.29181
Dpp10	19.9807	11.315	10.5803	31.0875	26.4757	26.8513
Gm28590	0	0	0	0	0	0
Ddx18	12.3222	2.9328	8.87062	5.01042	4.5964	3.32988
Htr5b	0.042348	0	0.0367107	0.0660076	0.541115	0.213412
Ccdc93	6.19958	4.99872	3.53168	3.52019	4.41352	6.62048
Gm35243	0	0	0	0	0.524077	0
2210011K15Rik	0	0	0	0	0	0
LOC108167603	0	0	0	0	0	0
Insig2	20.5194	21.9021	23.5124	13.3168	29.0115	25.8205
Gm41940	0	0	0	0	0	0
LOC108167723	0	0	0	0	0	0
Celrr	4.55536	6.98665	0.352585	0.19019	0.0742443	1.50312
Gm34698	0	0	0	0	0	0
Gm34641	0	0	0	0	0	0
Gm34584	0	0	0	0	0	0
Gm29345	0	0	0	0	0	0
2610027F03Rik	0	0	0	0	0	0
Gm34352	0	0	0	0	0	0
En1	0	0	1.04699	0	0	0
Gm41939	0	0	0	0	0	0
Marco	12.4318	0	0	0	0	0
LOC108167722	0	0	0	0	0	0
C1ql2	0	0.0606533	15.4312	0.45075	1.34902	9.33776
Steap3	0.893622	6.08734	1.58301	0.847843	1.13476	2.48013
3110009E18Rik	2.56934	0	0.0256013	1.21986	0	0.744147
Dbi	61.9341	51.7792	225.077	139.292	58.5742	143.162
Gm41938	0	0	0	0	0	0
Gm41937	0	0.150442	0	0	0	0
Tmem37	0	1.02173	1.53561	0.383486	2.51498	0.0826577
Gm41936	0	0	0	0	0	0
Gm33764	0	0	0	0	0	0
Sctr	0	0.574686	0	0	0	0
Gm33817	0	0	0	0	0	0
Cfap221	0	0	0.0214428	0.867493	0	0
Tmem177	0	0.146994	1.68762	2.63995	1.91897	0.490538
Gm28209	0	0	0	0	0	0
Ptpn4	12.2802	17.5537	14.3724	19.9278	18.8067	20.2994
Epb41l5	0	0.3796	1.0102	0.562598	0.715337	1.46383
3830432H09Rik	0	0	0	0	0	0
Tmem185b	12.5347	0.0428646	1.77165	0.743285	3.15026	0.114436
Ralb	12.6692	10.4367	16.9076	6.84233	4.15871	4.34044
LOC108167708	0	0	0	0	0	0
Gm33575	0	0	0	0	0	0
Gm33490	0	0	0	0	0	0
Gm41935	0	0	0	0	0	0
Inhbb	1.60091	5.21719	3.35167	1.53016	0.606517	0.456667
Gm33388	0	0	0	0	0	0
LOC108167707	0	0	0	0	0	0
Gm41934	0	0	0	0	0	0
Mir6346	0	0	0	0	0	0
Gli2	0.36832	0	0.851439	0.150359	0.960474	0.412476
Tfcp2l1	0.0691596	0.326374	1.33096	1.03487	2.04515	0.836469
2900060B14Rik	0	0	1.86628	0	0	0
Clasp1	13.1101	19.2879	14.6572	16.3972	17.0564	17.0976
Gm28867	0	0	0	0	0	0
Nifk	7.53242	1.02477	9.05924	16.5005	10.6529	13.9071
Tsn	15.2625	32.0425	25.1787	19.9015	21.1073	27.8045
B020011L13Rik	0	0	0	0	0	0
LOC108167601	0	0	0	0	0	0
Cntnap5a	6.1306	5.4851	3.71422	8.64102	10.39	11.6766
LOC108167704	0	0	0	0.166252	0.462409	0.895859
Gm33042	0.238896	0	0	0	0	0
Gm41933	0	0	0	0	0	0
Gm32985	0	0	0	0	0	0
LOC108167836	0	0	0	0	0	0
Gm41932	0	0	0	0	0	0
Gm41931	0	0	0	0	0	0
Gm32810	0	0.040906	0	0.759989	0.860362	0.0455029
Dsel	3.58061	5.06922	2.45251	6.56293	4.70031	10.1546
LOC102635409	0	0	0	0	0	0
n-TKctt7	0	0	0	0	0	0
Cdh19	5.12914	0.952589	1.24785	5.77686	4.42464	4.28024
Gm41930	0	0	0	0	0	0
Cdh7	0.374688	1.91752	1.85502	1.47304	1.19312	2.67849
Gm41929	0	0	0	0	0	0
Gm28282	0	0	0	0	0	0
D830032E09Rik	0	0	0	0	0	0
Gm15389	0	0	0	0	0	0
Serpinb8	2.82566	1.41191	1.22476	6.07217	2.33246	1.62293
Serpinb10	0	0	0	0	0	0
Serpinb2	0	0	0	0	0	0
Serpinb7	0	0	0	0	0	0
Serpinb11	0	0	0	0	0	0
Serpinb3c	0	0	0	0	0	0.650699
Serpinb3b	0	0	0	0	0	0
Serpinb3d	0	0	0	0	0	0
Serpinb3a	0	0	0	0	0	0
Serpinb13	0	0	0	0	0	0
Serpinb12	0	0	0	0	0	0
Serpinb5	0	0	0	0	0	0
Vps4b	21.6436	6.85872	22.7124	17.021	14.0179	12.933
Kdsr	2.96547	7.46372	9.17276	12.6937	8.38632	7.47222
Gm37053	0	0	0.209862	0.00898435	0.0105217	0.37762
Mir3473f	0	0	0	0	0	0
Bcl2	3.39285	4.77039	5.185	4.56604	6.54449	4.31863
Gm41928	0	0	0	0	0	0
Phlpp1	14.5708	20.1317	24.4409	24.5001	24.4451	26.864
Gm20753	0	0.222581	3.67982	0.183792	1.0762	0
Gm26509	0	0	0	0	0	0
Zcchc2	15.7289	6.86847	8.52816	3.87103	7.78408	6.50034
Gm7160	1.55789	8.08711	0.450169	0	0	0.218083
Gm41927	0	0	0	0	0	0
Gm41926	0	0	0	0	0	0.3916
Tnfrsf11a	6.21901	1.61839	2.57355	2.83227	1.238	1.59068
2310035C23Rik	10.9176	8.06811	8.19567	15.6052	6.61476	15.0425
Pign	0.841612	0.554775	1.00751	2.20718	3.32861	3.23146
Gm28403	0	0	0	0	0	0
Gm17634	0	0	0	0.453829	0.227778	0
Rnf152	6.0833	5.45105	8.2724	9.39061	6.75633	9.46787
Gm29012	0	0	0	0	0	0
Gm41925	0	0	0	0	0	0
Cdh20	1.8647	13.8189	9.90838	12.7563	9.26597	14.2117
Gm41924	0	0	0	0	0	0
Gm31973	0	0	0	0	0	0
Gm20268	0	0	0	0	0	0
Gm41923	0	0	0	0	0	0
Cntnap5b	1.37553	1.48373	3.80084	4.4795	7.42059	6.87008
Gm7967	0	4.55777	0	0	0	0
Slco6d1	0	0	0	0	0	0
Gm29461	0	0	0	0	0	0
1810006J02Rik	0	0	0	0	0	0
B230216N24Rik	0.763738	0.205954	0.378326	1.02037	0.597483	1.92442
Gm31771	0	0	0	0	0	0
Pam	36.851	47.3437	29.0056	21.716	23.6521	29.7174
Gin1	0.133696	0.588867	0.811288	1.56293	3.41668	3.70567
Ppip5k2	0.894237	6.04232	6.85344	3.97562	6.25112	4.83082
D1Ertd622e	16.8691	8.43873	8.65903	24.8511	9.91363	11.3231
LOC105246668	0.380738	0.0513359	0	1.27169	0.372321	0.456839
Gm7135	0	0	0	0	0	0
Gm7133	0	0	0	0	0	0
Slco6c1	0	0	0	0	0	0.340808
Slco6b1	0	0	0	0	0	0
Panct2	0	0	1.73511	0.895029	1.70703	0.881907
Slco4c1	0	0	0.0227011	1.06126	0.478019	0.505883
4930533P14Rik	0	0	0	0	0	0
Gm30490	0	0	0	0	0	0
Gm29601	0	0	0	0	0	0
1700063A18Rik	0	0	0	0	0	0
4930598F16Rik	0	0	0	0	0	0
Gm30431	0	0	0	0	0	0.13014
St8sia4	13.7215	20.5337	20.7378	2.00509	2.43057	4.9284
Fam174a	14.6399	57.2277	22.9497	21.9159	18.9293	19.879
4930440C22Rik	0	0	0	0	0	0
Pdcd1	0	0	0	0	0.303901	0
Neu4	0.0839126	0.0527994	1.8428	1.63493	1.48068	1.10418
Gm6086	0	0	0	0	0	0
Gm7889	0	0	0	0	0	0
Gm9994	0	0	0	0	0	0
Gm30204	0	0	0	0	0	0
Gal3st2	0	0	0	0	0	0
D2hgdh	0.268977	0.846227	2.02082	0.62888	1.43206	0.96015
Ing5	1.88393	7.03836	4.85407	2.44707	4.84794	3.01085
Dtymk	0.196223	0	10.3762	1.4528	6.26826	4.03786
Atg4b	5.6001	11.7994	12.4784	9.68164	14.1818	7.8835
Thap4	11.527	7.94205	5.39597	2.96457	2.20935	5.6638
Bok	11.2945	11.3603	3.85921	15.0346	4.43942	20.9809
Stk25	24.667	38.4194	40.9977	50.7808	32.8718	35.8734
Gm41920	0	0	0	0	1.55548	0.384043
Farp2	0	0.434124	2.10758	1.12662	1.46932	3.44935
Sept2	16.3248	39.2106	29.2632	19.2093	15.3235	15.6616
Hdlbp	32.355	36.1493	26.5617	30.2191	28.1321	28.1558
Ano7	0	0	0	0	0	0
Mir6345	0	0	0.870444	0	0	0
Mir6902	0	0	0	0	0	0
Ppp1r7	32.885	15.3609	20.35	32.4406	22.9844	21.3764
Pask	0.585808	0	0	0.365238	0.57744	0.17713
Gm28535	0.178881	0	0	0	0	0
Mterf4	1.64282	13.4076	18.1785	11.297	7.93799	6.16863
Mir6901	0	0	0	0	0	0
Sned1	1.99858	1.75824	3.2084	0.249984	1.22733	0.839319
Crocc2	0	0	0	0	0	0
2310007B03Rik	0	0	0	0	0	0
Agxt	0	0	0	0	0	0
Gm36472	0	0	0	0	0	0
Kif1a	115.269	157.562	143.385	198.532	228.201	225.934
Aqp12	0	0	0	0	0	0
Gm36424	0	0	0	0	0	0
Gpr35	0	0	0	0	0	0
Capn10	1.78695	0.843286	6.0801	5.39653	3.91427	2.92672
9430060I03Rik	0	0	0	0	0	0
Rnpepl1	6.05996	7.38343	4.72793	4.07879	1.35759	2.42924
5033417F24Rik	0	0	6.85551	0.964686	1.75739	0.0577587
Dusp28	10.689	4.88156	4.03522	16.0562	11.3293	14.5527
Gm36184	0	0	0	0	0	0
Ankmy1	0	0	0	0	0	0
Mir149	0	0	0	0	0	0
Gpc1	3.28754	7.2023	11.7741	8.528	10.491	10.1784
Gm36102	0	0	0	0	0	0
Gm29483	0	0.0914832	0	0	0	0
Otos	0	0	0	0	0	1.41792
Myeov2	174.803	33.611	162.816	101.857	59.0654	93.3753
Olfr12	0	0	0	0	0	0
Olfr1410	0	0	0	0	0	0
Olfr1411	0	0	0	0	0	0
Olfr1412	0	0	0	0	0	0
Olfr1413	0	0	0	0	0	0
Olfr1414	0	0	0	0	0	0
Olfr1415	0	0	0	0	0	0
Olfr1416	0	0	0	0	0	0
Mir6900	0	0	0	0	0	0
Ndufa10	104.507	83.7215	121.097	137.031	102.018	120.162
Gm35992	0	0	0	0	0	0
LOC108167659	0.0726547	0	0	2.09506	0.66312	0.427166
Hdac4	9.21239	6.36715	8.54151	6.40704	10.7474	13.1804
LOC108167833	0	0	0	0	0	0
LOC108167658	0	0	0	0	0	0
Twist2	0	0.908664	0	0	0	0
Gm28380	0	0	0	0	0	0
Asb1	8.45361	6.3042	5.91087	6.68319	7.52511	6.4867
Traf3ip1	1.20742	6.44965	5.47842	7.00745	4.57219	6.62422
Gm28382	0	0	0	0	0	0
Gm35591	0	0	0	0	0	0
Per2	6.51898	4.08176	1.45896	3.95154	4.2388	7.17526
Hes6	0.308809	8.21924	0.21416	2.59923	2.02932	1.40061
1700020N18Rik	0	0	0	0	0	0
Ilkap	6.76999	14.0508	9.22236	7.4028	1.9861	7.22381
Fam132b	0	0	0	0.357274	0.342332	0.0350036
Klhl30	0.0425583	0	0	0	0	0
Espnl	0	0	0	0	0	0.0198366
Scly	9.90723	1.21307	3.66747	1.21035	3.0304	1.9791
Ube2f	0	21.7206	7.64132	14.2742	12.2364	8.82228
Ramp1	11.2811	11.3304	6.17642	7.88087	7.78991	8.3219
Rbm44	0	0	0	0	0	0
Lrrfip1	12.6483	6.75765	11.054	9.63233	7.79654	5.38975
Rab17	0	0	0	0	0	0
Prlh	0	0	0	0	0	0
Mlph	0.197256	0	3.83522	0.0219615	0	1.15975
Gm35381	0	0	0	0	0	0
Col6a3	1.19741	0.0671377	0.89413	0	0.0973852	0.308687
Gm41918	0	0	0	0	0	0
Gm35332	0	0	0	0	0	0
Gm9991	0	0	0	0	0	0
Gm35242	0	0	0	0	0	0
Cops8	41.9122	30.4089	38.1465	41.6862	29.7879	39.2443
Gm35192	0	0	0	0	0	0
Gm41917	0	0	0	0	0	0
LOC108167648	0	0	0	0	0	0
Gm35048	0	0	0	0	0	0
Gm28722	0	0	0	0	0	0
Gm34992	0	0	0	0	0	0
LOC102638195	0	0	0	0	0	0
Gm34930	0	0	0	0.0435886	1.17408	0
Ackr3	33.2252	10.2439	21.8417	5.95562	4.34654	3.5348
4930434B07Rik	0	0	0	0	0	0
Iqca	0	1.58719	0	0.0936136	0	0
Gm34616	0	0	0	0	0	0
Gm41915	0	0	0	0	0	0.360868
Asb18	0	0	0	0	0	0
LOC102637806	0	0.0898568	0	2.59691	0	0
Gbx2	0	0	0.524068	0	0	0.203106
4933400F21Rik	0	0	0.185129	0	0	0
Gm41914	0	0	0	0	0	0
Gm28499	0	0	0	0.148322	0	0.230892
Agap1	14.2732	19.5995	15.7107	24.4536	29.9111	31.1425
Gm41913	0	0	0	0	0	0
C030007H22Rik	0	0	0	0	0	0
Gm34331	0.200979	0	0	0	0	0
Sh3bp4	4.32707	11.6919	9.32404	1.05986	3.99445	1.91064
1700067G17Rik	0	0	0	0	0	0
Gm34194	3.96165	0	0.0375331	0	0	0
Platr5	0	0	0	0	0	0
Arl4c	3.33708	2.29342	9.07175	4.72174	12.0647	12.6265
Gm41912	0	0	0	0	0	0
Gm19589	0	0	0	0	0	0
Glrp1	0	0	0	0	0	0
Gm28888	0	0	0	0	0	0
Gm29538	0	0	0	0	0	0
Spp2	0	0	0	0	0	0
Trpm8	0	0	0	0	0	0
Hjurp	4.82749	9.78395	7.3071	2.84236	5.05522	7.2069
Mroh2a	0	0	0.647547	0	0	0
Ugt1a1	0	0	0	0	0	0
Dnajb3	0	0	0	0	0.69207	0
Ugt1a2	0	0	0	0	0	0
Ugt1a5	0	0	0	0	0	0.100952
Ugt1a6a	0	0	0	0	0	0
Ugt1a6b	0	0	0	0	0	0
Ugt1a7c	0	0.184133	0	0	0	0
Ugt1a9	0	0	0	0	0	0
Ugt1a10	0	0	0	0	0	0
Usp40	5.98479	4.92869	2.65763	1.25751	2.55711	2.88296
Gm19582	0	0	0	0	0	0
Dgkd	7.66903	7.74017	11.5493	7.43833	9.75846	10.9197
Gm38609	0	0	0	0	0	0
Sag	0.0237352	0.022402	0	0	0.108316	0
Scarna6	0	0	0	0	0	0
Atg16l1	4.23243	11.2511	25.1782	17.4913	11.0927	17.4483
Gm33517	0	0	0	0	0.433091	0
Gm33470	0	0	0	0	0	0
Inpp5d	0.521556	3.37549	3.16488	3.52277	1.9721	2.50321
Neu2	0	0.402821	2.90699	1.52055	0.27824	0.15363
LOC108167634	0	0	0	0	0	0.793028
Ngef	57.9203	47.9635	25.8787	87.2313	98.7255	48.1696
3110079O15Rik	0	0	0	1.29456	1.51607	0.174396
Kcnj13	0.799083	0	0	0	0	0
Gigyf2	14.9577	20.7403	23.1898	29.8554	25.4202	18.688
Gm41911	0	0	0	0	0	0
Efhd1	0	4.70477	19.387	17.7969	3.68887	13.2393
Eif4e2	13.7941	10.3052	12.7677	13.0711	11.9238	14.2218
Chrng	0	0	0	0	0	0
Chrnd	0	0	0	0	0	0
Prss56	0	0	0	1.48849	0	0
Gm33292	0	0	0	0	0	0
Ecel1	0.041838	0.612062	0.145074	0.391276	1.81381	1.63402
Akp3	0	0	0	0	0	0
Alpi	0	0	0	0	0	0
Alppl2	0	0	0	0	0	0
Gm29371	0	0	0	0	0	0
Gm41910	0	0	0	0	0	0
Gm28375	0	0	0	0	0	0
Gm41909	0	0	0	0	0	0
Dis3l2	1.05993	2.77886	6.12555	6.60842	5.55358	2.17617
Nppc	0	0	0.106926	6.44065	0.337733	2.90079
Gm41908	0	0	0	0	0	0
Cops7b	5.15125	3.27335	3.53704	4.96858	1.34995	2.9558
Pde6d	18.5313	16.1915	41.7515	38.4651	12.9782	37.2936
Ptma	383.853	280.267	250.314	108.066	114.255	133.671
Gm41907	0	0	0	0	0	0
Gm32758	0	0	0	0	0	0
Gm32700	0	0	0	0	0	0
1700019O17Rik	0	0	0	0	0	0
Nmur1	0	0	0	0	0	0
C130036L24Rik	0	0.766551	0.176014	0	0.277976	1.62012
Snord82	0	0	0	0	0	0
Gm24148	0	0	2.27381	0	0	0
Snora75	0	0	0	0	1.01126	2.79184
Ncl	77.8007	42.5256	48.7337	42.5932	31.5699	43.6466
B3gnt7	0	0	0	0	0	0
Gm28626	0	0	0	0	0	0
Gm16341	0	0	0	0	0	0
LOC108167633	0	0	0	0	0	0
Armc9	1.40466	3.70107	0.913253	3.31836	2.71096	1.26582
Htr2b	0	0	0	0	0.0773658	0
Psmd1	47.1315	61.2867	82.0912	70.5719	70.506	79.4381
2810459M11Rik	0.192924	0	4.95037	1.65391	2.81731	2.65745
Spata3	0	0	0	0	0	0
Gm41905	0	0	0	0	0	0
Gpr55	0	0	0	0	0	0
4933407L21Rik	0	0	0	0.349012	0.204366	1.41051
Gm32302	0	0	0	0	0	0
Itm2c	257.336	262.794	227.867	284.719	331.153	251.899
Cab39	69.5534	42.9146	46.3674	61.454	47.2172	53.6949
9930111H07Rik	0	0	0	0	0	0
Mir8096	0	0	0	0	0	0
A630001G21Rik	0	0	0	0	0.591097	0.346155
Sp100	22.2351	21.1302	11.8651	1.72496	0.74303	0.341888
LOC102634459	0	0	0	0	0	0
Sp140	0	8.77148	2.52315	0	0.0932109	0
Sp110	1.39507	1.6565	0.429127	0	0.287515	0.226788
Gm2427	0	0	0.0763652	0	0	0
Gm2666	0	0	0	0	0	0
LOC105243968	0	0	0	0	0	0
LOC101055758	0	0	0	0	0	0
LOC108167347	0	0	0	0	0	0
C130026I21Rik	0	0	0	0	0	0
Gm7609	0	0	0	0	0	0
LOC102638435	0	0	0	0	0	0
Gm38510	0	0	0	0	0	0
Gm35498	0	0	0	0	0	0
A530040E14Rik	0.527364	0	0	0	0	0
A530032D15Rik	0	0	0	0	0	0
Gm15433	0	0	0	0	0	0
Gm39669	0	4.51859	0	0	0	4.63973
Slc16a14	0.886161	4.18192	1.02426	2.02072	2.60613	1.46103
Fbxo36	0	4.90679	0	6.52771	1.71346	4.60914
Trip12	21.4918	25.8	24.3336	21.1875	25.1482	27.2698
Mir5126	0	0	0	0	0	0
Dner	15.9596	18.1693	14.5713	29.2061	27.4855	29.6925
Mir6353	0	0	0	0	0	0
Pid1	21.5852	6.5888	8.35348	17.0226	9.45952	12.3023
Sphkap	11.2868	19.001	26.1853	24.2864	28.333	40.7738
Daw1	0	0	0	0	0	0
Ccl20	0	0	0	0	0	0
Krtap28-13	17.491	0	0	0	0	0
Slc19a3	9.52451	23.1798	22.9667	0.142201	0.432986	1.22602
Agfg1	11.2825	9.8237	15.7724	9.44896	11.184	10.6048
LOC108167631	0	0	0	0	0	0
Gm34450	0	0	0	0	0	0.0141353
Gm17764	0	0	0.351473	0	0	0
Gm34286	0	0	0	0	0	0
Tm4sf20	0	0	0	0	0	0
Gm39668	0	4.35018	1.41508	0.224505	1.84044	0.846833
Mff	47.2649	68.6173	99.7027	95.4966	53.2397	83.7622
LOC105243964	0	0	0	0	0	0
Col4a3	3.74725	0	0.81534	0	0	0.0125393
Col4a4	1.08147	0.771209	0.0312501	0.0749189	0	0
LOC108167630	0	0	0	0	0	0
Rhbdd1	0	0.45129	3.37124	0.993716	2.35659	1.55287
Irs1	13.5357	4.84538	4.47467	3.32322	2.76526	4.40616
Mir6344	0	0	0	0	0	0
Nyap2	4.93328	3.55562	2.67197	4.75349	2.6197	2.97923
Dock10	6.18305	9.18383	6.11114	5.85987	6.38472	9.74205
1700016L21Rik	0	0	0	0	0	0
Gm38673	0	0	0	0	0	0
Gm39667	0	0.0156747	0	0.129431	0.515364	0
Cul3	39.6291	44.8036	49.8096	58.2862	46.2432	51.1336
Gm34098	0	0	0	0	0	1.20667
2310015K22Rik	0	0	0	0	0	0
LOC108167342	0	0	0	0	0	0
Fam124b	0.64505	0	0.349488	0.785497	0	0
Gm33970	0	0	0	0	0	0
Serpine2	122.673	145.747	152.212	51.9263	83.9056	89.4295
Gm39666	0	0	0	0	0	0
Mrpl44	8.66469	42.1677	28.3237	13.5056	12.1095	4.92754
Wdfy1	5.15204	2.90138	5.29989	6.66528	6.92801	8.35163
Ap1s3	0	0	0.0715127	0.128584	0.828219	0.17322
Scg2	98.0109	129.508	151.41	120.361	145.865	189.055
Kcne4	3.75716	0.886529	5.29264	1.62674	0.333391	1.88465
Gm29536	0	0	0	0	0	0
Gm33693	0	0	0	0	0	0
Gm38631	0	0	0	0	0	0
Utp14b	4.7136	9.68991	14.8612	6.34061	7.27821	7.24012
Acsl3	23.8506	83.0106	62.5345	77.0902	75.9073	56.6264
LOC108167629	0	0	0	0	0	0
Gm39665	0	0	0	0	0	0
Mogat1	0	0	0	0	0	0.628536
Farsb	7.12669	25.9777	25.4789	14.0578	12.2016	23.4066
Sgpp2	17.6927	14.5053	7.47984	7.47174	5.06452	3.953
Gm2102	0	1.79588	0.031122	0.223836	0.786408	0
Gm33152	0	0	0	0	0	0
Pax3	0	0	0.230438	0	0	0
Gm33030	0	0	0	0	0	0
Gm33083	0	0	0	0	0	0
Gm32974	0	0	0	0.0670683	0	0
Gm32793	0	0.0333517	0.0306326	0.782121	0.103205	0.00593594
Mir6352	0	0	0	25.9051	0	0
Epha4	43.6888	39.37	55.3851	55.6376	68.0098	63.7377
Mir6343	0	0	0	0	0	0
Gm17751	0	0.0554418	0	0	0.214453	0
Gm32737	0	0	0	0	0	0.116014
Gm29065	0	0	0	0	0	0
Gm32622	0	0	0	0	0	0
Slc4a3	5.09403	14.2182	5.1519	5.56481	12.0008	12.5797
Stk11ip	0.576609	0.571431	0.824755	1.46048	3.21026	2.22779
Inha	0.0669407	1.64269	7.36976	6.88645	8.06478	2.41765
Obsl1	0.0196523	0.129839	0.204435	0.183792	1.00445	2.70703
Tmem198	24.1759	21.2634	24.731	21.9587	25.1255	19.8116
Chpf	4.17164	17.9991	3.30634	10.3727	14.6134	9.477
Gm32506	0	0	0	0	0	0
Asic4	3.97704	10.5285	0.967014	8.20232	11.7749	1.05914
Gmppa	12.3319	12.8678	3.44466	6.56742	6.75322	5.17889
Speg	4.25691	13.2765	5.38321	7.23842	11.2698	7.49859
Gm15179	0	0	0	0	0	0
Des	17.5282	5.97628	6.54324	0.228765	1.41609	0
Dnpep	19.0237	13.0832	11.7651	17.267	5.29359	9.74287
Resp18	72.2859	25.3933	51.9852	20.4628	24.7038	100.6
Ptprn	47.9562	69.9457	46.7223	66.5629	93.0733	70.527
Dnajb2	21.5739	34.5515	22.2626	25.4534	28.0253	38.1496
A630095N17Rik	0	0	0	0	0	0
Tuba4a	119.087	71.3181	74.7348	147.532	116.287	104.514
Stk16	27.3614	16.0748	14.9123	14.9701	13.6357	11.5444
Glb1l	6.31206	3.24566	1.68665	1.23423	1.07374	1.52017
Ankzf1	1.36851	0.251153	6.52486	4.91797	3.40017	3.19287
Atg9a	5.69734	13.7053	12.4613	9.22197	18.1066	14.1595
Abcb6	1.39381	3.94655	3.33189	5.69465	6.28356	5.53413
Zfand2b	16.5234	0	1.28657	1.54221	4.06372	7.64549
Fam134a	44.5231	46.8726	31.768	37.0946	45.4582	56.1942
Cnppd1	0	3.7748	5.15008	4.84189	4.42998	3.3592
Slc23a3	0	0	0	0	0.0345424	0
Nhej1	0	0	0.113459	0	0.955649	0.659578
Ihh	0	0	0	0	0	0
Ccdc108	0.0688484	0	0	0.0214627	0.100541	0.0346961
Mir375	0	0	0	0	0	0
Cryba2	0	0	0	0	0	0
Fev	0	0	0	0	0	0
Cdk5r2	64.6909	93.9409	43.5943	59.2702	73.3162	42.358
Gm16582	0	0	0	0	0	0
Gm32275	0	0	0.685221	0	0.0961918	0.0442603
n-TGgcc3	0	0	0	0	0	0
Wnt10a	0.327539	5.75001	1.19254	0.816853	4.54396	0.165063
Gm32099	0	0	0	0	0	0
Gm29539	0	0	0	0	0	0
Wnt6	0	0	0	0	0.660163	0.327124
Prkag3	0	0	0	0	0	0
Cyp27a1	0	0.0521749	2.82735	4.17899	2.11907	1.16076
Ttll4	7.2029	2.02348	2.32648	1.80307	2.28052	1.93024
Stk36	0.318863	0.0463003	0.680408	0.649936	0.917852	0.329621
Rnf25	9.55416	12.7211	5.96524	9.79505	4.20433	6.49617
Bcs1l	4.56647	1.59008	2.4597	5.04461	3.88457	2.34595
Zfp142	3.85716	1.61594	2.59307	4.26371	6.25057	5.07441
Plcd4	1.19954	3.56216	10.3986	4.08145	3.76511	2.55563
Cnot9	8.87871	5.05752	11.9012	3.65794	5.4262	6.4718
Usp37	0.396526	5.33717	5.5148	2.96939	5.77482	6.92161
Vil1	0.0824679	0.0389178	0.285959	0	0.0376342	0
Mir26b	0	0	0	0	0	0
Ctdsp1	7.22265	10.7935	11.3584	1.11857	1.05643	4.39426
Slc11a1	0.0499519	0	0.995953	1.32362	0.911822	0
Catip	0.104535	7.25176	0	1.26277	1.28803	0.351203
Tmbim1	36.181	15.6559	40.2915	11.8864	17.6797	26.9293
Pnkd	21.8459	22.156	24.0943	20.3644	24.6892	17.0402
LOC108167628	0	0	0	0	0	0
Aamp	27.537	44.8818	49.5829	32.3804	31.2779	40.8573
Gpbar1	0	0	0	0	0	0
Arpc2	87.0409	77.4235	75.929	85.6479	49.1513	57.9201
Gm31691	0	0	0	0	0	0
Mir1928	0	0	0	0	0	0
Cxcr1	0	0	0	0	0	0
Cxcr2	0	0	0	0	0	0
Rufy4	0	0	0.0332092	0	0	0.707875
Gm31637	0	0	0	0	0	0
Gm39664	0	0	0	0	0	0
Tns1	30.9487	34.6448	25.003	3.26657	4.31819	4.65835
Mir6351	0	0	0	0	0	0
Gm29183	0	0	0	0	0	0
6030407O03Rik	0	0	0.247456	0.38932	0	0
LOC102633705	0	0	0	0	0	0
D530049I02Rik	0	0	0	0	0	0
Pinc	0	0	0	0	0	0
Gm31344	0	0	0	0	0	0
Gm31197	0	0	0	0	0	0
Gm29185	0	0	0	0	0	0
Gm31254	0	0	0	0	0	0
1700027A15Rik	0	0	0	0	0	0
Tnp1	0	0	0	0	0	0
Gm31137	0	0	0	0	0	0
Gm31047	0	0	0.14577	0.0218418	0	0
Igfbp5	18.7718	25.5917	26.5314	30.6968	29.617	42.2842
Igfbp2	5.43834	13.1744	3.5358	0.635754	7.52809	3.04516
Gm30847	0	0	0	0	0	0
Gm30788	0	0	0	0.0948547	0	0
Gm39663	0	0	0	0	0	0
Rpl37a	403.065	227.759	306.017	181.594	126.283	144.485
Ankar	0	0	0	0	0	0
Gm39662	0	0	0	0	0.34113	0
Smarcal1	4.77281	3.99172	9.12891	7.00253	8.55727	8.68801
March4	12.8467	5.09645	6.17268	7.5148	8.9902	6.42921
Gm39661	0	0	0	0	0.0181335	0
Xrcc5	7.70891	8.36309	16.5915	9.97867	7.07637	8.18656
Tmem169	9.26126	5.57686	4.79525	10.0918	5.77541	9.71453
Pecr	0	0	6.85787	0.760117	0.692362	0.546126
D230017M19Rik	1.43152	0.0488352	0.403684	1.22318	0.566695	1.10095
Mreg	0.103622	4.85748	0.269484	0.969093	0.220678	0.609237
Gm4319	0	0	0	0	0	0
4933417E11Rik	0	0	0	0	0	0
Gm28818	0	0	0	0	0	0
Gm8883	0	0	0	0	0	0
LOC108167354	0	0	0.197635	0	0	0.0478718
Gm30308	0	0	0	0	0	0
Gm30160	0	0	0.0645147	0	0	0
Gm39660	0	0	0	0	0	0
LOC108167627	0	0	0	0	0	0
Apol7d	0	0	0	0	0	0
Fn1	87.6877	72.1073	92.9951	6.91952	7.88073	6.9063
Atic	3.98722	3.06635	2.47498	2.37852	8.98552	4.92002
Gm39659	0	0	0	0	0	0
Abca12	0	0	0	0	0	0
Bard1	0.0228045	0.688753	0	0.177726	0.437087	0
Gm29906	0	0	0	0	0	0
Vwc2l	0	0.357328	0.599806	1.22092	1.39409	0.921065
Spag16	0	0	0	0	0.215715	0
Gm29822	0	0	0	0	0	0
Ikzf2	0.531969	0.630529	0.750715	1.16663	0.180662	0.571499
Gm28497	0	0	0	0	0	0
Erbb4	4.93476	5.14956	6.13359	8.04388	9.55347	10.5137
Gm15669	0	0	0	0	0	0
Gm39658	0	0	0	0	0	0
Cps1	0.0230375	0	0	0	0.525658	0
Lancl1	9.38849	14.4127	8.06516	22.8543	13.1114	10.4745
Myl1	0	0	4.87355	1.61776	0	0
Acadl	77.1289	50.1916	70.4649	13.0093	22.8831	25.1036
Gm39656	0	0.163266	0	0	0.0789407	0.702238
LOC108167626	0	0.0573942	0.74554	0.379137	0.38058	0.831795
Kansl1l	2.07683	2.64623	2.74556	1.15612	1.88876	1.49517
Rpe	0.164146	3.9506	4.58901	6.26841	4.98138	3.37778
Gm39655	0	0	0	0	0	0
Unc80	34.3573	28.5838	41.2021	62.9789	57.931	72.9371
Map2	112.714	124.66	110.117	184.725	183.701	196.203
Crygf	0	0	0	0	0	0
Pth2r	0	0	0	0.416864	0.470758	0.417171
Pikfyve	6.18546	4.87201	4.0794	9.94469	7.83867	7.40043
Idh1	61.1527	20.848	21.0677	20.4195	13.0875	20.191
Gm36358	0	0	0	0	0	0
D630023F18Rik	0	0.454843	2.00525	1.01406	0.0439842	3.48098
Cryga	0	0	0	0	0	5.61696
Crygb	0	0	0	0	0	0
Crygc	0	0	0	0	0	0
Crygd	0	0	0	0	0	0
Cryge	0	0	0	0	0	0
Akr1cl	0	0	0	0	0	0
Plekhm3	7.77785	5.22138	4.20217	3.86323	6.01152	7.63685
Fzd5	0.0185893	0.0175451	2.12714	0	0.23753	1.37398
Ccnyl1	2.35582	10.8078	6.82461	0.46481	1.14312	0.776446
2810408I11Rik	0	0	0	0	0	0
Gm29152	0	0	0	0	0	0
Mettl21a	3.00716	6.10223	0.599576	1.3593	1.72912	1.23762
Creb1	8.69551	7.41743	9.68997	7.37541	7.0351	6.6123
Gm36148	0	0	0	0.813921	0	0
Gm35803	0	0	0	0	0	0
Gm39654	0	0	0	0	0	0
Gm35880	0	0	0	0	0	0
Mir6899	0	0	0	0	0	0
Klf7	27.1283	23.9672	24.4917	19.4525	12.0502	12.6406
Gm13749	0	0	0.15561	0	0	0
Cpo	0	0	0	0	0	0
4933402D24Rik	0	0	0	0	0	0
Fastkd2	5.81334	1.23173	4.5938	3.54436	4.04254	7.8389
Mdh1b	0	0	0	0	0	0.0630923
Dytn	0	0	0	0	0	0
Gm39653	0	0	0	0	1.1832	0
Adam23	24.5409	24.4788	21.1864	36.1249	42.9888	31.0372
Gm35393	0	0	0	0	0	0
Gm11608	0	0	0	0	0	0
1700039I01Rik	0	0	0	0	0	0
Zdbf2	5.64346	5.29914	8.58018	4.18019	6.90294	6.27952
Gpr1	0	0	0	0	0.137361	0
Snora41	0	0	0	0	0	0
Eef1b2	79.3232	90.1171	87.0354	66.5359	80.1661	73.7172
Ndufs1	34.0407	37.1779	37.6252	52.2184	45.0086	47.8695
Ino80dos	0.213973	1.54831	4.3899	3.33518	0.520781	0.778781
Ino80d	5.8825	6.86658	7.59354	3.42767	3.99745	6.31067
Gm38513	0	0	0	0	0	0
Gm35252	0	0	0	0	0	0
Gm39652	0	0	0	0	0	0
Gm35120	0	0	0	0	0	0
Gm4208	0	0	0	0.126154	0	0
4930487H11Rik	0	0	0	0	0	0
Gm29083	0	0.131057	0	0	0	0
Nrp2	2.24707	3.12153	7.53113	2.40489	3.50965	6.35319
Gm34881	0	0	0	0	0	0
Pard3bos2	0	0	0	0	0	0
Pard3bos1	0	0	0.00670943	0	0	0
Pard3b	3.60858	1.57897	2.00157	1.44388	1.4638	0.429667
9530026F06Rik	0	0	0	0	2.23565	0
LOC105243939	0	0	0	0	0	0
Icos	0	0	0	0	0	0
Gm34649	0	0	0	0	0	0
Ctla4	0	0	0	0	0	0
Gm39650	0	0	0	0	0	15.6961
Gm38137	0	0	0	0.0926396	0	0
2310016D23Rik	0	0	0	0	0	0
Cd28	0	0	0	0	0	0
Gm38388	0	0	0	0	0	0
Gm11578	0	0	0	0.0682799	0	0.0735862
LOC102637269	10.3412	0	0	0.38378	0.449448	6.20408
Raph1	7.75487	9.10265	8.4174	11.3716	9.36531	9.54421
Abi2	28.9287	23.4682	24.9882	46.272	42.0252	33.5105
Cyp20a1	14.5922	5.56304	8.87962	2.0515	7.10312	7.88244
Nbeal1	10.1015	9.33179	7.03061	3.15765	3.60961	3.31013
Carf	2.75733	1.83798	4.7208	3.73375	0.802172	4.18314
Wdr12	13.8302	4.43456	11.168	6.23088	10.8937	7.76534
Ica1l	0.168071	3.30857	7.38894	4.99616	9.16007	8.34891
Fam117b	14.8871	14.1386	29.7165	19.331	15.5588	19.1752
Bmpr2	67.0315	82.8681	80.4599	55.8968	55.714	53.3237
Snord11	0	0	0	0	0	0
Snord70	0	0	0	0	0	0
Nop58	32.4307	14.175	11.982	18.5131	10.977	24.2739
Sumo1	79.1256	20.7669	38.2394	53.5046	38.3296	34.9175
Gm33833	0	0	0	0	0	0
Gm39648	0	0	0	0	0	0
Gm28411	0	0	0	0	0	0
Gm39649	0	0	0	0	0	0
Gm973	1.50018	0.107732	0.777458	0.317707	1.68175	0.479356
Fzd7	0.293988	1.76575	0.718221	1.27057	0.853755	0.673431
Gm33774	0	0	0.0479625	0	0	0
Gm33724	0	0	0	0	0	0
Cdk15	0.0610866	0	0	0	0.613291	0
Gm33667	0	0	0	0	0	0.151192
Als2	0.328712	7.25634	4.43261	2.68989	2.03344	11.9485
Mpp4	0	0	0	0	0.646	0.0349695
Tmem237	11.2629	14.394	10.6045	8.6517	11.3617	8.10198
Als2cr11	0	0	0	0	0	0.881801
Gm29018	0	0	0	0	0	0
Als2cr11b	0	0	0	0	0	0
Stradb	5.54086	3.28133	7.58162	3.85256	7.78404	2.37255
Trak2	31.6003	37.5423	32.4186	35.9545	36.6455	35.4935
Gm28802	0	0	0	0	0	0.781255
Casp8	15.056	4.98958	5.09607	1.84578	1.31241	0.639394
Gm39646	0	0	0	0	0	0
Cflar	5.21285	11.8189	7.50663	2.85391	3.60437	4.43866
Als2cr12	0	0	0	0	0	0
Gm20257	0	0.129601	2.73781	0	0	3.69063
Ndufb3	168.626	67.6083	101.315	72.1199	63.658	67.3614
Fam126b	23.9745	11.4478	12.4698	16.2743	12.0154	15.3824
Gm15834	0.558166	0.0322538	0.00987476	0.399494	0.592612	0.239189
Orc2	4.04239	6.60868	11.952	7.11658	9.58608	9.30664
Nif3l1	12.5166	7.81438	6.79732	3.98541	3.73388	5.27688
Ppil3	0.512737	0	2.66689	2.664	4.47177	0.717759
Clk1	26.4711	28.8339	33.8075	27.5393	11.8142	23.0025
Bzw1	45.0273	46.5687	41.3065	59.1588	43.5213	48.9185
Gm15759	0	0	0	0	0	0
Aox2	0	0	0	0	0	0
Aox4	2.1053	0	0	0	0	0
Gm39643	0	0	0	0	0	0
Aox3	5.73614	0.593308	1.5894	0.020413	0.0478117	0
Aox1	4.70411	1.83572	0.980265	0.211508	1.40363	1.10173
Sgol2a	0	0	1.21374	0.0739783	0.129955	1.39523
Kctd18	6.55232	2.11692	2.49049	3.37817	1.79409	4.65671
Spats2l	3.38444	6.25881	2.36144	1.56544	4.72137	2.19554
9430016H08Rik	0	3.84519	11.7723	3.25069	6.55142	3.66626
Tyw5	8.80036	4.37837	1.77415	5.74203	2.05472	1.94816
1700066M21Rik	8.69465	11.5617	5.72829	11.6249	8.07669	8.4712
4930558J18Rik	0	0	0	0	0	0
BC055402	0	0	0	0.242534	0	0
LOC105243927	0	0	0	0	0	0
Gm38484	8.56841	0.577651	0.265278	6.59827	0.837899	3.51269
9130024F11Rik	0.655042	2.50553	0.0896595	1.12849	2.26556	1.33201
Satb2	17.0984	13.377	4.69669	41.6143	24.029	18.0639
Hsfy2	0	0	0	0	0	0
1700003I22Rik	0	0	0	0	0	0
9130227L01Rik	0	0	0	0	0.246182	0
Gm32949	0.0552088	0	0.861471	0.258161	0.201557	0
Gm39642	0	0	0	0	0	0
Gm6644	0	0	0	0	0	0
Plcl1	11.2938	21.4299	19.1219	18.6275	11.5427	20.2398
LOC108167625	0	0	0	0	0	0
Boll	0	0	0.120256	0	0	0
Mars2	0	0.252547	1.00515	4.37925	2.60499	3.44604
Gm10561	0	0	12.2781	4.34486	0.82513	6.07462
Rftn2	4.27325	14.8919	13.8073	13.1816	9.81868	9.13605
Mob4	24.8775	21.8919	25.7449	32.7508	18.4717	25.7081
Hspe1	78.8227	59.2318	123.893	87.6457	54.3762	75.0597
Hspd1	36.435	29.4149	62.169	48.6557	44.7054	51.0881
Coq10b	14.1653	17.5695	15.1728	6.64694	4.87364	17.9399
Sf3b1	53.8497	27.5197	37.7841	39.5654	37.8651	43.5498
4930444A19Rik	0	0	0	0	0	0
Ankrd44	8.46646	4.13681	3.62187	2.28545	2.30237	2.569
Pgap1	1.74948	1.11227	3.67563	4.19452	4.69046	5.15316
LOC108167366	0	0	0	0	0	0
Gm34066	0	0	0	0	0	0
Gtf3c3	13.6782	9.72694	8.88716	6.05541	10.3911	8.63336
Ccdc150	0	0	0	0	0	0
Mir7681	0	0	0	0	0	0
Hecw2	8.1094	5.26476	5.88084	7.75478	8.23317	8.3961
Stk17b	3.6072	4.95885	3.77281	2.47513	2.21872	1.48194
Gm32311	0	0	0	0	0	0
Dnah7a	0	0	0	0	0	0.11791
Asnsd1	2.15789	8.74282	8.07567	3.1584	5.42816	9.10643
Osgepl1	3.21315	1.35791	1.91238	6.50335	2.84511	6.48512
Ormdl1	0	13.3398	3.31957	2.98438	9.97672	3.45022
Pms1	0	0.725953	3.36718	7.22326	4.52797	3.87616
1700019A02Rik	0	0	0	0.390703	0.343167	0
Mstn	0	0	0	0	0.954059	0
1700019D03Rik	0.0907671	3.99787	3.25228	2.64093	2.89951	1.80427
Hibch	0.0699272	0	3.39464	7.57516	6.44608	15.2705
Inpp1	7.13083	9.41835	8.92894	8.42788	2.56033	4.1907
Mfsd6	5.82685	13.3156	14.2964	16.2931	17.7917	18.0635
Gm28178	0	0	0	0	0	0
Tmem194b	5.64021	0.299441	1.89464	0.219784	0.160869	2.45747
Gm553	0	0	0	0	0	0
Nab1	30.5666	15.6517	21.8151	13.5142	9.53744	15.2853
Gm31955	0	0	0	0	0	0
Gm31867	0	0	0	0	0	0
Gls	32.5109	22.8176	26.5833	38.9688	35.2404	37.5107
Stat1	19.9892	13.4987	8.77855	5.3113	5.80397	6.53027
Gm31812	0	0	0	0.300125	0	0
Stat4	0	0.0756276	0	0.562032	0.585067	0.639361
Gm33795	0	0	0	0.295302	2.42082	0.127301
Myo1b	22.5973	35.1376	36.5128	9.08704	11.8097	7.90393
Gm31636	0	0	0	0	0	0
Gm17767	0	0	0	0.623605	0	0
Nabp1	2.08474	0.371252	0.358034	1.2722	1.59759	1.28847
Sdpr	47.7503	37.1663	33.6256	1.18036	0.729562	6.14844
9330175M20Rik	0	0	0	0.667254	0	0.169202
Tmeff2	19.7081	24.2323	25.6602	45.9284	28.738	41.5445
LOC108167624	0	0	0	0	0.539958	0.745346
Gm28321	0	0	0	0	0	0
Gm39640	0	0	0	0	0	0
C230029F24Rik	0	0	0	0	0	0
Mir6350	0	0	0	0	0	0
Gm39639	0	0	0	0	0	0
Gm39638	0	0	0	0	0	0
Slc39a10	88.6441	95.5312	74.536	71.6948	61.6079	52.9152
Dnah7c	0.0180934	0.0597696	0	0.444182	0.090826	0.159567
Gm31046	0	0	0	0	0	0
Dnah7b	0	0.0160183	0.544358	0.436484	0.01549	0.726991
Stk-ps2	0	0	0	0	0	0
Slc40a1	19.8327	29.3803	33.9067	7.51321	1.81349	3.09049
Gm30900	0	0	0	0	0	0
Wdr75	6.64503	5.45234	9.11829	6.2718	9.20405	9.03097
Gm39637	0	0	0	0	0	0
Col5a2	2.11782	3.46591	4.00865	0	0	0.0163191
Col3a1	3.46494	4.73105	5.10627	0.792115	0.252996	0.135812
4930521E06Rik	0	0	0	0	0	0
Gulp1	14.5909	3.30364	2.31834	0.980823	1.22044	2.015
Gm39635	0	0	0	0	0	0
Gm28893	0	0	0	0	0	0
Mettl21e	0	0	0	0	0	0.576915
Ercc5	1.64343	13.8232	8.73652	4.20029	6.55131	9.50001
Bivm	4.82825	5.89899	5.1356	7.11023	4.78524	9.75266
Kdelc1	9.82787	3.74878	2.69272	1.30963	2.928	2.35234
Tex30	19.1441	0	4.28526	0.0700465	3.85551	0.679412
Ccdc168	0	0.00534014	0.00980955	0.00440952	0	0
Mettl21c	0	0	0	0	0	0
Tpp2	27.4558	22.8502	12.9613	22.227	15.6618	18.7479
LOC102632770	0	0	0	0.0573035	0	0.0617569
Uxs1	5.21605	6.59625	5.0241	17.1107	19.5406	12.9999
1500015O10Rik	0	0	0	0	0	3.40386
Gm30634	0	0	0	0	0	0
Gm38628	0	4.11072	0	3.99335	0	0
Nck2	1.01895	10.6225	6.18313	8.62696	8.66584	8.90839
Gm29040	0	0	0	0	0	0
Gm8210	0	0	0	0	0	0
Fhl2	45.6865	7.34112	5.30245	28.4845	7.3747	14.5245
AI597479	9.1831	13.8255	10.8291	6.63527	12.6909	11.148
LOC108167597	0	0	0.374889	0	0	0
Gm28782	0	0	0	0	0	0
Tgfbrap1	8.02187	6.53126	7.90922	6.83578	6.13483	8.73677
Gpr45	0.558475	0	2.08677	1.47083	0.386684	1.50426
Gm39633	0.139098	0	0	1.84289	0.126954	0
Mrps9	12.2583	0.100171	5.33623	2.81227	9.05706	9.80562
LOC108167623	0	0	0	0	0	2.66465
Dalir	0	0	0.256131	1.61188	1.13261	0
LOC108167622	0.39479	0.207008	0.190131	1.47002	0.920831	1.43689
Pantr2	0	5.50203	0.721924	9.51907	1.77352	0
2900092D14Rik	2.62391	13.322	10.5103	8.35603	18.5394	9.11941
Pou3f3	25.5794	28.4962	21.2292	23.6609	34.0245	22.9638
Gm42411	0.0432311	0	4.08491	0.235845	1.42046	0.435725
Pantr1	102.633	106.865	37.7511	56.6877	73.6922	42.7059
Gm30248	0	0.14108	0	0.77065	0.346314	0.511845
Gm36822	0	0	0	0	0	0
LOC108167621	0	0	0	0.0989788	0	0
Gm36678	0	0	0	0	0	0
LOC108167620	0	0	0	0	0	0
Gm28175	0	0.0307397	0	0.19037	0.185787	0.102583
Gm29260	0	0.0285427	0.0393236	0	0	0.0508005
Gm35935	0	0	0	0	0	0
Gm39631	0	0	0	0	0	0
4930448I06Rik	0	0	0	0	0	0
Tmem182	0	0	1.29932	0	0	0.196704
Mfsd9	0	0.0384856	0.494872	0.985141	1.22814	0.547975
Gm37915	0	0	0	0	0	0
Slc9a2	0.110386	1.38914	14.3537	3.12572	0.705246	3.24502
Slc9a4	0	0	4.8308	0	0	2.39006
Gm35801	0	0	0	0	0	0
Il18rap	0	0	0	0	0	0
Il18r1	0	0	0	0	0	0
Il1rl1	0	0.179086	0	0	0.141693	0
Il1rl2	0	0.534084	0.725148	0.249266	0.741021	0
Il1r1	9.49581	6.63805	7.11622	0.605184	1.31622	1.22989
Gm35741	0	0	0	0	0	0
Il1r2	4.62161	0	0	0	0.0891157	0
Gm16894	0	0	4.67483	0.81721	5.05865	0.251634
Map4k4	70.3844	56.6951	68.2676	44.933	43.0908	52.7302
Gm35600	0	0	0	0	0	0
1700066B17Rik	0	0	0	0	0	0
Gm3646	0	0	0	0	0	0
Rfx8	0	1.98229	0	0	0	0
D930019O06Rik	0	0.647505	0	0.350297	1.18753	0.77491
Creg2	19.8585	20.2073	30.4528	49.2283	34.1662	42.4805
Rnf149	22.5706	14.88	19.4326	18.6942	17.2277	16.759
Snord89	0	0	0	0	0	0
Cnot11	20.9615	5.43393	5.23694	15.4516	7.54902	14.7454
Tbc1d8	1.15701	5.59948	0.469483	4.73877	7.03251	2.64657
Rpl31	135.906	96.5423	128.298	63.0235	49.2049	54.6642
Npas2	0.947791	7.42749	2.24079	16.1386	12.1631	9.0703
Mir6349	0	0	0	0	0	0
Gm35222	0	0	0	0	0	0
Pdcl3	39.6277	35.6952	56.9493	10.2163	9.35147	23.6024
Gm35171	0	0	0	0	0	0
Nms	0	0	0	0	0	0
Chst10	12.9645	13.4745	18.8984	17.8923	21.3764	20.417
Lonrf2	10.3875	17.3145	23.0745	36.3716	34.4689	36.1758
Gm34596	0	0	0	0	0	0
LOC108167619	0	0	0	0	0	0
Gm16150	0	0	0	0	0	0
Aff3	3.0508	10.2491	4.98823	9.74594	13.0815	11.1376
Gm5099	0	0	0	0	0	0
Rev1	4.01418	8.03386	8.97204	11.7411	8.62965	13.3035
Gm34448	0	0	0	0	0	0
Eif5b	34.8967	16.7561	29.9798	23.9208	23.395	28.0504
Txndc9	5.33014	11.0858	9.49207	10.902	7.72647	8.346
Lyg1	0	0	0	0	0	0
Lyg2	0	0	0	0	0	0
Mrpl30	1.24941	2.56354	10.7838	15.5372	13.4857	8.94269
Mitd1	0	6.07836	8.77298	0.681161	0.293895	1.39092
Lipt1	2.2455	1.17986	1.04353	0.126291	0.570472	1.39994
Tsga10	8.896	4.1556	0.15632	1.35851	1.42638	1.47671
Gm39628	0	0	0	0	0	0
LOC102637336	0	0	0	0	0	0
LOC102637491	0	0	0	0	0	0
2010300C02Rik	13.9988	11.5099	21.2409	23.7529	31.6417	25.6936
Gm39627	0	0	8.00681	0	0	0
4930594C11Rik	0	0	3.47799	0	0.809006	0.274286
Mgat4a	3.94918	4.30324	6.93509	4.29304	7.70386	5.48083
Unc50	56.6583	38.029	55.6699	59.6147	43.1069	38.6233
Coa5	39.5363	36.4988	41.2837	41.4205	43.5569	41.2852
4930439A04Rik	0	0	0	0	0	0
Inpp4a	10.7659	15.0601	12.0628	16.499	18.1511	13.8919
Cnga3	0	0	0	0	0	0
Gm37020	0	0	0	0.791518	0	0
Gm39626	0	0	0	0	0	0
Vwa3b	0	0	0	0	0	0.103269
Tmem131	21.8459	18.7458	20.3169	15.7989	15.3639	16.9118
Zap70	0.0440913	0	6.03906	0.2749	0	1.22209
Gm33533	0	0	0	0.190224	0	1.37648
4933424G06Rik	0	0	0	0	0	1.91572
Actr1b	32.2431	42.5416	40.9592	72.9077	61.8096	61.6595
Cox5b	246.21	127.276	152.342	176.392	116.481	206.416
Fam178b	0.0822568	0	0	0	0	0
Sema4c	2.67392	9.03731	9.49262	0.555709	2.11509	0.876955
Ankrd39	0.229716	1.08406	1.49352	8.01153	4.14083	7.52473
Ankrd23	0	0	0.565329	0.0847074	0.496008	1.9171
Cnnm3	4.8697	1.64639	4.01143	0.717498	3.13995	5.43316
Cnnm4	0	7.38642	1.48329	1.09304	1.94571	0.730354
Gm33454	0	0	0	0	0	0
Gm33401	0	0	0	0	0	0
Lman2l	15.6987	10.1622	19.4506	15.2861	14.6031	16.3476
Fer1l5	0	0	0	0	0	0
Mir6898	0	0	0	0	0	0
Kansl3	6.50307	5.80971	7.05615	3.57818	8.09006	9.42777
Arid5a	1.4598	3.97367	0.990372	0.906858	0.907552	0.746328
Neurl3	0	0	0	0	0	0
Gm39625	0	0	0	0	0	0
Mir6897	0	0	0	0	0	0
Uggt1	12.5693	7.71182	8.23071	9.67386	11.3551	6.99428
Gm33280	0	0	0	0	0	0
Hs6st1	7.15378	19.0163	14.2604	18.7189	21.228	15.9648
Gm39624	0	0	0	0	0	0
Gm39623	0	0	0	0	0	0
Gm33222	0	0	0	0	0	0
Gm39622	0	0	0	0	0	0
Gm33176	0	0	0	0	0	0
1110002O04Rik	0	0	0.0933922	0	0	0
Plekhb2	8.66069	22.3578	15.9069	17.7218	16.7116	12.3562
Fam168b	32.334	54.6119	44.15	54.0268	51.4253	65.2168
Arhgef4	33.8601	62.5306	47.2516	47.795	64.3151	55.487
Gm32790	0	0	0	0	0.630677	0
LOC108167618	0	0	0.11513	0	0.0454557	0
Gm32920	0	0	0	0	0	0
Gm38647	0	0	0	0	0	0
AA619741	0	0	0	0	0	0
Amer3	2.75163	1.4638	3.2961	1.98851	5.02283	6.13501
Prss40	0	0	0	0	0	0
Cfc1	0	0	0	0	0	0
Prss39	0	0	0	0	0	0
4930568A12Rik	0	0	0	0	0	0
Gm32566	0	0.0920385	0	0	0	0
Ptpn18	0	0	0	0.190431	0.44603	0
Gm32504	0	0	0	0	0	0
Imp4	9.42945	4.85442	4.16141	3.74121	3.85978	7.24793
Ccdc115	16.9609	2.77476	4.96638	17.1546	11.6274	7.66104
n-TEttc1	0	0	0	0	0	0
Mir5103	0	0	0	0	0	0
LOC108167617	3.45589	0	0	0	0	0
Mir6896	0	0	0	0	0	0
Dst	33.4422	30.1559	39.6591	42.0594	45.7589	46.4265
Gm38471	0	0	0	0	0	0.270103
Bend6	28.1885	23.7998	56.8097	55.6315	45.0672	98.2068
Gm15455	0	0	0	0.0664234	0	1.18116
Zfp451	12.1297	7.26584	10.9476	5.57529	9.35907	6.70724
Bag2	0	7.60851	0	1.72264	1.24604	1.25588
Rab23	0.600207	1.82823	5.29768	3.84847	6.0508	4.97248
Gm32229	0	0	0	0	0	0
1700001G17Rik	0	0	0	0.67604	0	0
Gm39618	0	0	0	0	0	0
Prim2	0	0.51576	0.284227	0.0283919	1.16375	4.19197
Gm39617	0	0	0	0	0	0
Gm39616	0	0	0	0	0.0748124	0
LOC108167822	0	0	0	0	0	1.01632
Gm5415	0	0	0	0	0	0
Gm9839	0	0	0	0	0	0
Khdrbs2	0	0	3.69209	0.840323	2.6571	2.85273
Gm4850	0	0	0	0	0	0
Pih1d3	0	0	0	0	0	0
Lgsn	0	0	0	0	0	0
4931428L18Rik	0	0	0	0	0	0
Gm29669	0	0	0	0	0	0
Gm28644	0	0	0	0	0	0
Ptp4a1	16.0296	5.35724	12.1645	13.5986	11.6083	10.1087
Phf3	22.1707	25.6009	16.5452	15.7036	16.4905	17.1665
Gm31581	0	0	0	0	0	0
Gm39615	3.30012	1.85201	0	0	0	0
Gm31525	0	0	0	0	0	0
Gm31465	0	0	0	0.0275183	0	0
Mir6342	0	0	0	0	0	0
LOC108167331	0	0	0	0	0	0
Gm597	0	0	0	0	0	0
Gm7846	0	0	1.43578	0	0	0
Gm5524	0	0	0	0	0	0
4931408C20Rik	0	0	0	0	0	0
Gm31136	0	0	0	0	0	0
Gm31076	0	0	0	0	0	0
Gm39614	0	0	0	0	0	0
LOC108167844	0	0	0	2.41641	1.81774	0.304141
Gm20172	0	0	0.718355	1.93746	0.756324	0.348004
Adgrb3	37.7002	23.3793	18.366	30.8448	38.0699	31.8083
Gm29414	0	0	0	0	0	0
Lmbrd1	35.6649	23.3492	39.2396	38.2603	43.4799	44.6099
Col19a1	3.13165	1.37664	0.567125	2.82512	3.24001	2.51321
Col9a1	0.0908955	0	0	0	0	0
Fam135a	6.70929	8.35707	4.80063	3.66376	6.54014	6.37637
Sdhaf4	14.6447	19.8237	26.0585	10.0617	7.73832	2.91322
Gm26524	0	0	0	0	0	0
Smap1	42.4839	39.9025	48.7583	52.7565	32.476	44.9854
B3gat2	0	7.17495	3.32054	4.63862	3.14644	3.66271
Gm28822	0	0	0	0	0	0
Gm19673	0	0	0	0	0	0
Ogfrl1	29.9859	40.0546	48.9988	81.2699	54.2558	75.0925
Mir30c-2	0	0	0	0	0	0
Mir30a	0	0	0	0	0	0
Gm29506	0	0	0	0	0	0
Gm30442	0	0	0	0	0	0
[truncated: 34,913 more rows]

## Sheet: Mouse-TPM
	Microvessels 1	Microvessels 2	Microvessels 3	Whole brain 1	Whole brain 2	Whole brain 3
Cr2	0	0	0	0	0.178322	0.266291
Gm32313	0	0	1.14875	0	0	0.531674
Cr1l	35.1778	54.9135	118.344	22.3836	33.1781	19.6621
Cd46	2.87095	5.13255	0.24833	2.68435	0.478898	8.52811
Mir29c	0	0	0	0	0	0
Mir29b-2	0	0	0	0	0	0
A330023F24Rik	16.401	60.4704	28.0251	38.3541	45.6636	41.8749
Gm32250	0	0	0	0	0	0
Gm39749	0	0	0	0	0	0
Gm16897	0	0	0	0	0	0.333959
Cd34	291.102	362.018	259.664	80.559	125.401	60.1464
Gm39748	0	0	0	0	0	0
Mir3962	0	0	0	0	0	0
LOC108167784	0	0	0	0	0	0
Plxna2	90.1771	72.0204	50.3834	75.2396	75.94	59.4424
Gm31988	0	0	0	0	0	0
4930503O07Rik	0	0	0	0	0	0
Gm31870	0	0	0	0	0	0
Mir205	0	0	0	0	0	0
4631405K08Rik	0	0	0	0	0	0
Gm31753	0	0	0	0	0	0
Camk1g	0	4.7217	20.7908	38.6674	35.8508	34.0886
Lamb3	0	1.49542	0	0	1.94646	0
G0s2	0	10.1539	16.4481	10.5832	10.4631	2.46706
Hsd11b1	28.7095	18.4882	93.8688	22.2897	65.8484	62.754
Traf3ip3	4.03732	0.201786	1.08956	0	0	0.588326
A130010J15Rik	13.4877	12.57	24.4488	8.18837	9.89598	9.55632
Irf6	11.6626	5.78237	6.4627	0.162011	2.22556	0.27192
Diexf	0.760223	5.62343	6.49684	15.3129	20.7717	13.146
Gm39747	0	0	0	0.169587	0.847138	0
Gm31406	0.192864	0	0	0	1.25468	0.0936816
Gm39746	3.41638	0	0	0	2.96338	2.15731
Syt14	10.4886	11.6291	4.56545	8.45108	13.0372	12.0352
Gm15867	0	0	0	4.1179	3.27253	8.37757
Sertad4	25.7262	11.0212	16.5305	40.8828	37.1086	44.8526
1700065J18Rik	0	0	0	0	0	0
A730013G03Rik	0	0	0	0.0740802	0	0
Gm31078	0	0	0	0	0	0
Gm31011	0	0	0	0	1.49614	0
Hhat	2.45997	0	0.110646	0	0	0
Kcnh1	23.9974	32.3	32.8832	71.9048	92.5801	48.7403
Gm39745	0	0	0	6.38027	0	0
Gm30956	19.8453	0.2343	0.913701	0	0.931852	3.56742
Gm10516	34.2592	0	2.35933	0.71159	2.48822	7.80297
Rcor3	10.3455	8.6425	9.10717	15.6547	11.2172	16.009
Gm3934	6.42237	0	1.9258	38.5674	1.16058	5.19933
Mir3473c	0	0	0	0	0	0
Traf5	11.1676	10.5652	0.358789	0.346283	3.24335	4.06841
Gm26670	0	0	0	0	0	0
Rd3	0	0	0.458865	0	0	0
Gm39743	0	0	0	0	0	0
Gm39742	0	0	0	0	0	0
Slc30a1	233.657	151.458	168.01	60.3056	53.349	53.6105
1700034H15Rik	0	0.78494	0	0	2.76708	9.15425
Nek2	0	0	0	0	0.821891	0
Lpgat1	55.7117	111.534	81.248	235.876	194.005	146.689
Gm39741	0	0	0	0	0	0
Ints7	12.019	13.2156	9.15837	29.8321	29.8194	11.9509
Dtl	2.85736	2.14217	0	10.1558	8.22934	9.88903
Gm32334	0	0	0	0	0	0
Gm32200	0.320637	0	0.384583	1.48471	1.15884	0.519154
Gm32128	0	0	0	0	0	0
Gm31987	0	0	0	0	0	0
LOC105244059	0	0	0.0991148	0	0	0
Ppp2r5a	177.82	84.9867	77.9818	95.5268	86.761	64.7807
Tmem206	0.203691	5.49747	27.0272	4.7749	6.95685	8.21207
Nenf	176.339	115.778	125.85	115.249	55.736	73.3279
Gm37168	0	0	0	0	0	1.52641
LOC108167327	0	0.591348	0.133043	0	1.28285	0.287355
D730003I15Rik	2.08857	122.481	70.143	10.88	16.6067	10.145
Atf3	0	0	3.89641	0	0	0
Fam71a	0	0	0	0	0	0
Gm31696	0	0	0	0	0	0
Gm31640	0	0	0	0	0	0
LOC108167755	1.48151	11.8474	3.9982	0	3.21267	0
Batf3	0	0.601107	0	0	9.78016	0
Nsl1	0.179033	0	2.73792	0	0.194117	0
Tatdn3	59.8777	47.6258	90.0638	14.534	4.88665	21.2664
Spata45	0	0	0	0	0	0
A230020J21Rik	0	0	0	0	0	0
Mfsd7b	12.9221	9.00549	10.642	11.2192	12.2348	8.66371
Gm31373	0	0	0	0	0	0
Vash2	0.19187	0	1.55341	1.83244	0	6.15112
Angel2	50.5676	90.1479	29.2126	34.8914	42.231	31.3625
Rps6kc1	59.506	47.015	31.5186	38.0249	50.8931	62.896
Gm39738	0	0	0	0	0	0
Gm38452	0	0	0	0	0	0
Gm30932	0	0	0	0	0	0
Gm30815	0	0	0	0	0	0
Gm29678	0	0	0	0	0	0
Gm39737	0	0	0	0	0	0
LOC102632463	0	2.81571	10.5581	0	0	5.0169
Prox1	4.60059	16.0199	37.3836	8.51535	10.4149	76.6178
Gm30446	0	0	0	0	0	0
Gm39736	0	0	0	0	0	0
Smyd2	7.07699	45.2243	78.4417	50.9105	20.8274	78.082
Ptpn14	27.218	16.1966	30.4706	3.29662	5.05441	6.31826
Cenpf	0	0	0	3.63342	2.36914	0.0719568
Gm30088	0	0	0	0	0	0
LOC108167754	0	0	0	0	0	0
Gm3837	0.690577	0	0.745471	0.119914	4.04331	1.07341
Kcnk2	37.6791	67.3081	25.616	56.4807	74.3726	33.3185
Gm36561	0	0	0	0	0	0
Kctd3	61.6471	29.0733	56.7834	68.345	73.4681	86.4038
n-TNgtt3	0	0	0	0	0	0
Gm36456	0	0	0	0	0	0
Gm39735	0	0	0	0	0	0
Ush2a	0	0	0	0	0.197617	0.126474
9330162B11Rik	0	0	0	0	0	0
LOC108167752	0	0	0	0	0.267261	0
Esrrg	13.4704	10.5722	21.1112	15.5784	28.4689	25.4056
LOC108167753	0	0	0	0	0	0
Gm36388	0	0	0.203681	1.57265	2.45495	0
Gm36249	0	0	0	0	0	0
Gm37896	0	0	0	0	0	0
Gpatch2	11.9201	9.17032	7.98119	8.5938	7.72192	9.87975
1700007P06Rik	0	0.520035	0	17.1639	4.51258	0.505403
Gm15509	0	0	0	0	0	0
Spata17	0	0	0	0.136092	0	0.380694
D1Pas1	0	0	0	0	0	0.129498
Gm39731	0	0	0	0	0	0
1700023G09Rik	0	0	0	0	0	0
Gm39732	0	0	0	0	0	0
A430105J06Rik	0	0	1.69861	0	0.341221	0.764326
Rrp15	20.8255	18.3474	20.0042	46.8882	37.5059	22.9748
Gm35655	0	0	0	0	0	0
Tgfb2	38.9091	44.9561	32.5927	4.78687	12.4683	28.1582
Gm35546	0	0.127037	9.03166	0	0.137795	0.246926
A730004F24Rik	0	0	0	0	0	0
Gm35426	0	0	0	0	0	0
Gm35341	0	0	0	0	0	0
Gm35201	0	0	0	0	0	0.278225
Lyplal1	11.2261	8.87293	8.92444	3.85334	13.3042	16.7393
Gm39729	0	0	0	0	0	0
Gm35023	0	0	0	0	0	0
5033404E19Rik	0	3.01825	5.97569	0	0.654769	17.0133
Gm34969	0	0	0	0	0	6.22364
Slc30a10	7.92341	26.4743	24.023	6.30598	13.841	28.509
Gm2061	0	8.83569	5.16151	0.53855	3.86719	0.451952
9630028B13Rik	0	0	1.13083	0	0	0
Eprs	92.8014	97.4815	86.9013	103.56	85.8398	95.3754
Bpnt1	22.5255	24.9508	25.8182	14.7244	34.8904	27.2904
Mir215	0	0	0	0	0	0
Mir194-1	0	0	0	0	0	0
Iars2	83.9249	82.2862	58.9706	57.2637	57.0357	67.5852
Gm34882	0	0	0	0	0	0
Mir664	0	0	0	0	0	0
Snora36b	0	0	44.3105	0	0	0
Rab3gap2	62.8094	54.6111	55.6845	59.8961	64.0297	55.1339
Gm34797	0	0	0	0	0	0
Gm37662	0	0	0	0	0	0
Gm34732	0	0	0	0	0	0
Gm39728	0	0	0	0	0	0
Mark1	53.3565	92.9639	105.898	131.2	142.91	126.596
Gm34602	0	0.078458	0	0	0.085102	0.0762505
C130074G19Rik	211.903	252.173	367.205	61.8906	88.518	44.1752
Gm39727	0	0	0	0	0	0
Gm34451	0	0	0	0	1.03739	2.47864
Mir1981	0	0	0	0	0	0
Marc2	169.151	98.0044	94.4001	81.0071	95.7901	92.1069
Marc1	0	0	0	0	0	0
Gm34342	0	0	0	0	0	0
Hlx	33.4716	0	15.4136	0	0.864088	2.70975
4930488B22Rik	0	0	0	0	0	0
1700112H15Rik	0	0	0	0	0	0
Gm34229	0	0	0	0	0	0
Gm34177	0	0	0	0	0	0
Dusp10	11.8847	32.2457	16.8004	11.7926	4.01642	11.5457
1700056E22Rik	0	0	0	0	0	0
Gm39725	0	0	0	0	0	0
Gm34130	0	0	0	0	0	0
Gm34068	0	0	0	0	0	0
Gm39724	0	0	0	0	0	0
Gm33973	0	0	0	0	0	0
Hhipl2	0	0	0	5.92079	0.455017	0
Taf1a	43.0753	31.1264	29.5679	3.30431	21.0076	2.857
Gm34102	0	0	7.86543	3.08395	0	0
Mia3	131.884	126.64	160.166	159.37	186.165	131.424
Aida	55.2587	64.3347	74.7396	41.9937	31.8604	46.3566
Brox	15.1251	46.6368	35.7948	52.2246	56.389	52.1063
Gm34287	0	0	0	0	0	0
Disp1	3.94161	5.74591	4.28448	9.05452	3.91757	5.02582
Gm33747	0	0	0	0	0.204282	0
Tlr5	0	0	0	0	0	0.250344
Susd4	86.0237	95.0541	108.802	175.654	128.348	131.427
Ccdc185	0	0	0	0	0	0
Capn8	0	0	0	0	0	0
LOC108167842	0	0	0	0	0	0
LOC108167751	46.2831	14.6847	29.9119	15.6347	21.152	28.9267
Capn2	236.73	168.642	254.677	118.932	111.066	102.126
Trp53bp2	77.9894	61.6029	60.9029	59.0352	59.1709	65.4854
Fbxo28	17.081	30.751	27.517	29.8114	31.4653	34.6269
1700047M11Rik	1.24827	1.87167	2.24583	1.08377	9.47411	1.81901
Degs1	120.469	184.34	170.581	183.257	128.011	170.779
LOC105244034	0	0	0	0	0	0
Vmn1r1	0	0	0	0	0	0
Srp9	86.3719	129.507	208.397	176.494	144.153	152.234
Gm33725	0	0	0	0	0	0
Gm39719	0	0	0	0	0	0
n-TSgct1	0	0	0	0	0	0
Gm38648	0	0	0	0	0	1.54412
Enah	47.0839	59.1678	67.6863	72.441	81.0847	141.263
Gm33669	0	0	0	0	0	0
Lbr	39.7916	14.8875	26.591	22.308	9.36845	5.0806
Gm33612	0	0	0	4.77549	0	0
Dnah14	0	0	0	0	1.08735	0.560933
LOC108167841	0	0	0	0	0	0
Gm32767	0	0	0	0	0	0
Ccdc121	0	0	2.9644	0.204362	5.10425	2.28668
Cnih3	22.766	50.0654	33.8975	149.266	92.2675	70.6209
Gm39717	0	0	0	0	0	3.33647
Gm39718	0	0	0	0	0	0
A430110L20Rik	0	3.36441	18.4851	0	4.80173	1.89301
Gm38664	0	0	0	0	0	0.140808
Wdr26	98.7391	110.397	70.7268	107.747	86.809	106.562
Cnih4	20.3303	34.5367	42.8733	44.4654	26.3795	19.4267
Nvl	9.43877	20.1758	20.1659	22.6092	21.6559	24.8888
Gm37406	0	0	0	0	0	0
Gm39716	0	0	0	0	0	0
9130409I23Rik	0	0	0	0	0	0
Ephx1	105.378	211.164	151.938	11.5432	61.1323	45.2064
Tmem63a	0.588129	30.9233	39.4683	18.1782	14.7942	42.9659
Lefty1	0	0	21.8514	0	0	0
Gm39715	0	0	0.838216	0	0	0
Gm32199	0.224284	0.224195	0	0	0	0
Pycr2	77.3844	44.1639	4.81751	42.7762	33.3875	17.4286
Lefty2	0	0	0	4.80238	0	0.335847
Gm39714	0	0	0	0	0	0
Sde2	25.9123	16.5075	37.3203	39.0502	32.6083	15.7822
G370120E05Rik	0	0	0	0	1.09463	2.94232
H3f3a	145.479	232.911	65.9667	37.3104	38.0448	66.2603
LOC102634584	0	0	0	0	0	0
Gm38293	0	0	0	0	0.207617	0
Acbd3	103.493	33.5387	68.2436	54.7267	46.811	55.6033
Mixl1	0	0	0	0	0	0
Lin9	14.7775	12.9576	1.63253	0.450178	5.90303	4.78533
Mir6904	0	0	0	0	0	0
Parp1	46.9888	58.0418	63.6063	68.3828	58.2261	66.5166
Gm31986	0	0	0	0	0	0
Stum	28.3354	58.732	85.5521	104.853	76.5597	88.4669
Gm39712	0	0	0	0	0	0
Itpkb	34.6862	55.3797	43.2831	14.4825	17.5638	21.4701
Gm5069	14.8259	3.58549	5.37783	7.57794	1.81492	0.348461
Gm39713	0	0	0	0	0	0
Gm31728	0	0	3.09928	0.192983	0.421755	0.539839
Psen2	9.35438	87.0782	21.0374	28.595	26.6241	26.3161
Gm37336	0	0	0	0	0	0
LOC108167750	0	0	0	0	0.830468	0
Adck3	44.7231	4.32027	12.4245	21.8619	14.2621	26.5614
Gm38331	0	0	0	0	0	0
LOC108167749	0	0.629048	0.919912	1.91228	1.70579	2.36898
Cdc42bpa	113.408	140.691	126.783	139.26	173.499	181.245
Gm31668	0	0	0	0	0	0
Ahctf1	32.333	40.1919	39.1702	36.5179	42.2394	37.576
Gm1305	0	0	0	0	0	0
Sccpdh	76.0186	168.662	167.524	133.224	113.387	153.953
Cnst	15.0622	37.1505	21.8877	49.1364	68.0306	38.0967
Tfb2m	46.4737	7.64265	7.95674	12.4953	11.8659	21.7003
Gm31349	0	0	0	0	1.17587	0
LOC108167846	0.161783	0.242578	0	1.3344	0.350827	0.157168
Smyd3	9.09436	1.14387	31.3698	17.3605	9.79529	16.1487
LOC108167845	0	0	0	0	0	1.58465
Gm39710	0.0705135	0	0	0	0	0
Kif26b	1.04716	2.56453	10.3855	3.31845	7.09617	16.6328
Gm39709	0	0	0	0	0	0
Gm31289	0	0	0	0	0	0
Efcab2	6.7453	25.622	32.3116	30.4532	27.2432	18.0205
Hnrnpu	180.445	166.672	178.703	209.669	170.893	177.286
Cox20	12.9942	58.1259	76.5645	49.0757	30.2913	58.0684
B230369F24Rik	0.247062	0	0	10.0817	10.7151	12.0008
LOC108167748	0	0	0	0	0	3.21792
Desi2	12.7325	12.8431	21.3457	20.5012	20.7706	18.3853
Gm16432	10.094	0.0372326	1.34027	3.29856	4.96742	5.5363
Gm7068	0	0	0	0	0	0
Adss	110.281	116.639	163.844	175.221	126.686	109.715
1700016C15Rik	0	0	0	0	0	0
Gm30115	0	0	0	0	0	0
2310043L19Rik	0	0	0	0	0	0
Gm30013	0	0	0	0	0	0
Gm29856	0	0	1.76733	0	0	0
Zbtb18	200.096	151.485	198.391	267.338	254.358	296.789
Gm36904	0	0	0	1.36903	0	0.143611
Akt3	115.294	119.115	132.885	175.518	142.933	151.227
Gm15423	0	0	0	0	0.20253	0
Hmga2-ps1	16.1622	0	0.255073	2.95418	0.307438	4.40738
Sdccag8	9.13227	47.7601	32.2654	31.945	24.539	39.8588
Mir350	0	0	0	0	0	0
Cep170	44.9886	38.9534	42.6816	43.3896	41.9044	42.875
Gm36586	0	0	0	0	0	0
Gm36536	0	0	0	0	0	0
LOC108167747	0	0	0	0	0	0
Pld5	38.5234	10.889	3.05013	15.1575	7.50905	16.2594
Becn2	0	0	0	0	0	0
Exo1	0	0	0	0	0	2.63721
Gm36360	0	0	0	0	0	0
Wdr64	0	0	0	0	0	0.21546
Gm39707	0	0	0	0	0	0
Chml	10.1492	8.32608	19.3304	9.05484	13.6606	15.0956
Opn3	0	19.306	12.1409	18.7888	13.8765	6.32962
Kmo	0	0	0	0	0	2.16465
Fh1	177.874	130.599	125.791	204.317	170.104	159.293
Rgs7	20.248	48.5223	61.1576	107.341	91.5959	105.387
Grem2	9.66496	8.48033	36.0333	30.0222	34.3487	41.6259
Fmn2	59.7507	70.0912	60.9249	89.9618	90.7997	93.0423
Olfr220	0	0	0	0	0	0
Olfr414	0	0	0	0	0	0
Olfr248	0	0	0	0	0	0
Olfr417	0	0	0	0	0	0
Mptx1	0	0	0	0	0	0
Olfr419	0	0	0	0	0	0
Spta1	0	0	1.74544	0	0	0
Gm36196	0	0	0	0	0	0
Olfr420	0	0	0	0	0	0
Olfr421-ps1	0	0	0	0	0	0
Olfr424	0	0	0	0	0	0
Olfr231	0	0	0	0	0	0
Olfr427	0	0	0	0	0	0
Olfr429	0	0	0	0	0	0
Olfr430	0	0	0	0	0	0
Olfr432	0	0	0	0	0	0
Olfr433	0	0	0	0	0	0
Ifi205	0	0	0	0	0	0
Ifi202b	0	0	0	0	0	0
Ifi203	3.40828	1.47848	1.04129	0	0.0697254	2.31151
Mnda	0	0	0	0	0	0
Mndal	15.5741	5.39225	6.4963	0	1.60373	0
Ifi204	17.5044	0	1.10226	0	0	0
AI607873	7.4767	1.40133	1.15601	0	0	0
Pydc3	0	0	0	0	0	0
Pyhin1	0	3.05968	0	0.637806	0	0
Pydc4	0	0	0	0	0	0
BC094916	0	0	0	0	0	0
LOC102639543	0	0.470059	2.96114	0	0	0
n-TRtct5	0	0	0	0	0	0
Aim2	11.0818	13.8954	3.01692	0	0.737796	0.424965
Cadm3	136.757	183.007	251.109	346.871	418.691	359.621
Ackr1	22.9238	22.5452	8.98042	110.429	49.3096	82.2554
Mptx2	0	0	0	0	0	0
Olfr418	0	0	0	0	0	0
Fcer1a	0	0	0	0	0	0
Olfr1404	0	0	0	0	0	0
Olfr218	0	0	0	0	0	0
Olfr1406	0	0	0	0	0	0
Olfr1408	0	0	0	0	0	0
Gm35742	0	0	0	0	0	0
Olfr16	0	0	0	0	0	0
Gm35686	0	0	0	0	0	0
Apcs	0	0	0	0	0	0
Crp	0	0	0	0	0	0
Gm35601	0	0	1.27338	0	0	0
Dusp23	25.9856	0.302038	48.9265	4.98444	6.87993	6.45788
Fcrl6	0	0	0.148768	0	0	0
Slamf8	0	0	0	0	0	0
Vsig8	0	0	0	0	0	0
4933439K11Rik	0	0	0	0	0	0
Cfap45	0	31.9464	12.2609	0.408051	6.87939	0.456582
Gm37125	0	0	0	0	0	0.390047
Tagln2	486.712	464.222	435.605	30.1261	48.3714	36.1169
Igsf9	0	2.68219	0.160919	0.15531	0.969775	0
Gm35522	0	0	0	0	0	0
Slamf9	0	0	0	0	0	0
Pigm	0.169702	19.8473	10.9406	3.73257	6.62399	9.34217
Kcnj10	310.383	391.752	376.413	339.518	500.5	450.029
Kcnj9	93.2925	97.6441	76.2224	192.776	207.423	205.361
Igsf8	329.005	192.219	140.55	198.095	241.482	236.433
Gm39704	69.6312	128.1	52.643	0	10.4412	30.2245
Atp1a2	1543.83	1514.83	1454.48	737.559	1173.96	1008.17
Atp1a4	0	0	2.29573	0	0	0
Casq1	0	0	1.02764	1.38855	0	1.55369
Gm17224	0	0	0	0	0	0.106735
Pea15a	265.05	431.124	508.468	443.903	373.936	429.202
Dcaf8	152.809	99.5237	158.542	148.9	159.95	170.683
Pex19	33.9202	57.3284	40.44	42.8151	59.9675	56.7741
Copa	115.253	121.308	125.318	136.77	138.88	153.386
Ncstn	66.1495	71.7034	50.5931	41.6808	52.052	23.8613
Nhlh1	0	14.9718	7.89834	0.597884	1.11998	0
Vangl2	0.840865	6.14639	14.3247	5.88606	2.67815	12.1001
Slamf6	0	0	0.0474452	0	1.14371	0
Gm37065	0	0	0	0	0	0
Cd84	0	0.187031	0.392734	0.108298	1.89344	0.605894
Slamf1	0.151507	0	0	0	0	0
Cd48	0.280025	0	0	0	0	0
n-THatg1	0	0	0	0	0	0
Mir7683	0	0	0	0	0	0
Slamf7	0	0	0.361427	0	0	0
Ly9	0	0	0	0.143471	0	0
Cd244	0	0	0	0	0	0
Gm39703	0	0	0	0	0	0
Gm35200	0	0	0	0	0	0
Itln1	0	0	0	0	0	0
Alyref2	10.0901	0.336205	6.05122	1.75209	4.74078	12.4163
F11r	49.164	77.0793	59.4345	1.64749	6.73341	12.7365
Gm26641	42.7762	0	0	0	3.86502	0
Tstd1	0	0	0	14.1677	0	0
Usf1	64.54	97.8259	49.9001	34.6098	13.0351	39.1358
Arhgap30	0.190801	1.71653	0.17164	0.745457	10.137	5.0047
Nectin4	3.91012	14.2907	3.73729	2.86439	4.23956	5.22307
Klhdc9	0	13.4865	5.9446	14.3435	1.19416	5.0823
Pfdn2	159.591	243.163	244.384	114.345	84.5585	84.2931
Nit1	19.1564	60.4307	106.753	70.4157	31.8299	69.3647
Dedd	5.72735	17.7168	10.0955	21.1671	8.97917	11.5791
LOC105244007	0	1.21961	0.337712	4.48167	1.83169	7.2941
Ufc1	86.6087	110.105	238.128	124.169	115.576	108.301
Usp21	8.81789	29.5772	10.7528	28.9221	10.8356	35.2174
Ppox	0	15.5701	11.9615	11.8744	24.3032	14.5784
B4galt3	50.7875	40.9138	29.1087	24.7451	75.2808	52.8781
Adamts4	22.4978	10.8366	16.9877	18.7234	26.4156	29.5568
Ndufs2	523.656	479.147	428.826	535.957	567.775	522.816
Fcer1g	85.2411	0	63.2178	2.25978	5.64415	11.3785
Apoa2	0	0	0	0	0	0
Tomm40l	16.1237	54.3594	76.8738	73.0488	84.2324	42.4348
Nr1i3	0	0	0	0	0	0
Pcp4l1	891.112	898.368	566.369	411.15	537.035	226.328
Mpz	0	0	0	0	0	0
LOC108167746	0	0	2.39478	7.51173	6.01336	4.95687
Sdhc	104.951	142.3	153.868	179.404	121.275	106.897
Cfap126	0	0	4.45975	0	0	0
n-TVcac6	0	0	0	0	0	0
n-TEctc6	0	0	0	0	0	0
n-TGtcc3	0	0	0	0	0	0
n-TDgtc5	0	0	0	0	0	0
n-TLcag9	0	0	0	0	0	0
n-TGgcc14	0	0	0	0	0	0
n-TLcag8	0	0	0	0	0	0
n-TDgtc6	0	0	0	0	0	0
n-TGtcc4	0	0	0	0	0	0
n-TEctc7	0	0	0	0	0	0
n-TGgcc13	0	0	0	0	0	0
n-TLcag7	0	0	0	0	0	0
n-TDgtc7	0	0	0	0	0	0
n-TGtcc5	0	0	0	0	0	0
n-TEctc8	0	0	0	0	0	0
n-TGgcc12	0	0	0	0	0	0
n-TLcag6	0	0	0	0	0	0
n-TDgtc3	0	0	0	0	0	0
n-TGtcc1	0	0	0	0	0	0
Mir6546	0	0	0	0	0	0
n-TEctc5	0	0	0	0	0	0
Fcgr3	2.4905	19.9161	28.9384	21.9833	14.4018	19.1541
n-TGgcc4	0	0	0	0	0	0
n-TLcag3	0	0	0	0	0	0
n-TGtcc2	0	0	0	0	0	0
n-TDgtc4	0	0	0	0	0	0
n-TNgtt6	0	0	0	0	0	0
Gm35090	0	0	0	0	0	0
Fcgr4	0	0	0	0	0	13.3103
LOC102638466	0	0	0	0	0	0
Gm34968	0	0	0	0	0	0
Fcgr2b	0	81.6138	9.21198	0.720881	3.90111	0
Gm39701	0	0	0	1.02371	0	0
Fcrla	56.0299	0	0	0	0	0
Fcrlb	0	0	0	0	0	0
Dusp12	6.69772	34.9631	32.8033	10.3379	9.14477	5.30175
Gm29733	0	0	1.14291	0	9.64279	0
Atf6	43.1595	47.6149	35.6348	55.7578	77.0268	43.6248
Olfml2b	3.33456	14.6663	24.1175	10.6541	13.4497	36.2819
LOC108167745	0	0	0	0.104655	0.457435	2.7519
Nos1ap	55.4071	64.8785	39.331	107.002	98.0377	92.1349
1700015E13Rik	0	0	0	0	0	0
Gm7694	0	0	10.0242	1.67448	1.85878	2.56757
Sh2d1b1	0	0	0	0	0	0
Gm6345	0	0.500279	0	0.217262	1.35661	0
Sh2d1b2	0	0	0	0	0	0
Uhmk1	90.7711	103.165	142.804	163.916	113.923	184.82
Uap1	26.3343	51.6206	63.5578	72.607	58.7776	53.4128
Ddr2	23.1122	18.5407	9.95878	3.33035	7.31778	2.45285
3110045C21Rik	0	0	15.61	0.982558	0.409015	0.366473
Hsd17b7	21.7031	25.8342	18.8337	34.1572	24.6127	13.7084
Ccdc190	3.08027	2.6172	50.7081	6.151	29.2232	28.1287
Gm39699	0	0	0	0	0	0
Gm39698	0	0	0	0	0	0
Rgs4	475.181	440.649	250.793	535.798	618.449	244.391
Rgs5	3474.14	3501.77	3206.51	177.526	255.807	202.758
Gm34624	0	0	0	0	0	0
Nuf2	0	1.38005	10.8671	0	2.05826	11.7357
Gm34535	0	0	0	0	0	0
Gm34477	0	0	0	0	0	0
Gm34421	0	0	0	0	0	0
Gm39697	0	0	0	0	0	0
Mir6354	0	0	0	0	0	0
Gm34320	0	0	0	0	0	0
Mir6348	0	0	0	0	0	0
Gm39696	0	0	0	0	0	0
Pbx1	62.8055	69.1767	67.2346	118.908	112.872	107.613
Lmx1a	0.237865	0	0	0	0	1.27095
Rxrg	60.5183	18.4743	0.977978	31.3056	70.1357	2.1123
Lrrc52	0	0	0	0	0	0
Gm34207	0	0	0	0	0	0
Mgst3	108.557	124.69	81.2779	227.139	126.476	100.875
Aldh9a1	47.9301	70.6622	69.0109	44.2873	32.5165	37.3285
Tmco1	30.3366	60.2666	52.6862	28.5822	29.1571	26.3104
Mir6347	0	0	0	0	0	0
LOC102636733	0	0	0	0	0	0
LOC108167744	0	0	0	0	0	0
Uck2	9.46513	31.4054	9.80252	8.77025	23.9748	14.9904
Gm33668	0	0	0	0	0	0
Gm33610	0.169534	0	0	0	0	0.0823493
Fam78b	9.81601	23.594	8.83024	36.4318	46.4719	25.114
Gm16701	6.40407	1.37176	0.411496	3.57437	0.991948	5.77703
LOC108167743	0	0	0	2.21139	2.48548	0
Gm33404	0	0	0	0	0	0
Fmo9	0	0	0	0	0	0
Gm4847	0	0	0	0	0	0
Gm4846	0.139329	0	0	0	0	0
Gm33354	0	0	0	0	0	0
Gm39694	0	0	0	0	0	0
Pogk	13.4921	61.5877	40.683	23.6796	52.8649	70.0932
Tada1	22.1694	24.8584	35.0303	19.0805	40.9678	32.9611
Ildr2	51.0004	49.9018	82.1846	58.8831	100.864	97.1383
Mael	0	0	0	0	0	0
Gpa33	0	0	0	0	0	0
Dusp27	0	0	0	0.369426	0	0.723385
Gm39693	0	0	0	4.79657	0	0
Gm33224	0	0	0	0	0	0.117932
Pou2f1	9.15879	11.0809	6.56281	6.22436	5.99251	8.09986
Gm32999	0	0	0	0	0	0
Cd247	0	0.750617	0.0614095	0	0	0
Creg1	110.53	97.5114	19.2845	48.153	68.8777	86.1699
LOC108167742	0	0	0	0	0	0
Rcsd1	7.82261	38.7848	13.7926	2.71669	1.80943	2.83715
n-TPcgg2	0	0	0	0	0	0
n-TPagg2	0	0	0	0	0	0
Mpzl1	222.281	176.061	133.63	35.9995	22.4786	44.1341
Adcy10	0	0	1.36622	0	0	0
Mpc2	525.922	251.581	234.073	309.924	315.286	326.328
Dcaf6	85.7652	108.667	98.9954	106.569	122.579	145.43
Gpr161	12.4264	5.98895	10.1804	4.38298	8.90208	7.38334
Tiprl	22.8578	41.9463	33.9892	19.6234	17.0157	36.126
Sft2d2	40.1398	31.2333	35.1347	20.8832	16.3521	11.12
Tbx19	0	0	0	0	0	0
4930568G15Rik	0	0	0	0	0	0
1700029M03Rik	0	0	0	0	0	0
Gm39692	0	0	0	0	0	0
Xcl1	0	0	0	0	0	0
Gm20743	0	45.0089	0	0	0	0.523862
Gm32652	0	0	0	0	0	0
Gm32569	0	0	0	0	0	0
Dpt	0	16.7428	12.4777	0	0	0
Gm26685	0.207945	0	0	0	0	0
Gm39691	0	0	0	0	0	0
Gm32459	0	0	0	0	0	0
LOC108167741	0	0	1.6355	0	0	0
Gm32391	0.0946623	0.0946249	2.98046	3.36969	3.59233	6.06952
Atp1b1	2310.23	2213.64	2380.56	3901.2	4317.53	3987.3
Gm39690	0	0	0	0	0	0
Nme7	22.2403	10.6711	11.8898	16.7716	11.437	12.4697
Blzf1	35.8979	24.585	24.1961	38.8	13.2767	28.5703
Ccdc181	64.8108	20.9931	57.8959	51.5644	57.0496	46.07
Slc19a2	26.2578	3.83524	18.8751	51.4245	25.6101	14.6763
F5	1.55526	10.0188	8.65354	0.100023	0	0.391716
Gm16548	0	0	0	0	0	0
Selp	0	0	0	0	0	0
Sell	0	3.1536	0	0	0	0
Sele	0	0	0	0	0	0
Mettl18	3.40033	1.41624	2.03923	8.61066	3.07235	11.2864
BC055324	0	0	0.171258	2.64462	0	0
Scyl3	14.2819	19.0599	4.2377	12.0103	8.75603	11.6953
Kifap3	145.299	230.839	128.784	362.541	301.612	325.833
Mettl11b	0	0.406447	0	0	0	11.0603
Gm39689	0	0	0	0	0	0
Gm32333	0	0	0	0	0	0
Gorab	0.159463	5.89779	2.43863	6.36863	5.87854	19.3644
Gm20471	0	0	0	0	0	0
LOC108167740	0	0	0	0	0	0
LOC108167739	0	0	0	0	0	0
Prrx1	4.76455	4.80337	6.92365	2.33351	3.26737	3.08577
Mroh9	0	0	0	0	0	0
Fmo3	0	0	0	0	0	0
Gm32279	0	0	0	0	0	0
Fmo6	0	0	0	0	0	0
Fmo2	9.38456	12.6087	5.80963	3.85489	0.218822	0.784249
Gm32197	0	0	0	0	0	0
Fmo1	50.2831	36.0693	19.9869	16.9695	4.16595	0.973733
Fmo4	0	0	0	0	0	0
Prrc2c	114.357	119.554	140.796	158.231	185.305	155.565
7420461P10Rik	0	0	0	0	0	0
Myoc	0	0	0.740693	0.714874	2.90145	0.399948
Vamp4	75.0691	39.1411	72.6884	72.5128	64.2971	58.0492
Mettl13	28.3599	4.29061	11.7217	6.78785	13.4632	7.893
Gm31985	0	0	0	0	0	0
Gm39688	0	0	0	0	0	0
Mir214	0	0	0	0	0	0
Mir199a-2	0	0	0	0	0	0
Dnm3os	0	0	0.0485823	0	0	0
2810442N19Rik	0	0	0	0	0	0
Dnm3	81.6026	89.1344	67.1984	97.0398	114.977	155.371
Pigc	14.6465	5.17473	13.7436	9.53727	22.9994	23.4284
4930558K02Rik	0	1.97584	0	0.190682	0.476257	5.01397
Gm31925	0	0	0	0	0	0
Suco	47.4216	28.3797	26.7108	18.837	34.7485	35.4099
Fasl	0	0	0	0	0	0
Gm31869	0	0	0	0	0	0
Gm31815	0	0	0	0	0	0
Tnfsf18	0	0	0	0	0	0
Tnfsf4	0	0	0	0	0	0
Prdx6	414.74	236.434	267.709	228.059	265.222	243.652
4930469G21Rik	0	0	0	0	0	0
Ankrd45	43.4244	18.7977	5.55716	49.1387	43.3401	45.9809
Klhl20	13.4621	53.1963	15.6108	27.4852	21.0962	23.2954
Cenpl	6.14413	0.175477	0.315835	4.11514	0.190337	3.58133
Dars2	20.6313	12.2812	1.2512	18.315	17.9711	14.4129
Snord47	0	0	0	0	0	0
Gas5	69.5714	36.1964	111.145	78.7425	73.4336	106.185
Zbtb37	9.2133	4.28626	3.64883	11.1686	9.67542	22.5733
Serpinc1	0	0	0	0	0	0
Rc3h1	60.0126	25.0332	33.9115	26.1836	36.1904	43.1
Gpr52	0	2.72767	0	7.69974	10.7251	6.95867
Mir1927	0	0	0	0	0	0
Rabgap1l	23.0974	19.3064	29.9469	34.3626	30.5504	40.4299
Cacybp	121.261	66.1713	147.69	192.107	116.552	135.699
Mrps14	4.89883	73.2575	83.7305	35.8975	34.419	30.839
Tnn	0	0	0.32481	0	0.548089	0
4930562F07Rik	0	0	0	0	0	0
4930523C07Rik	11.7429	10.461	18.2263	0.528257	2.17701	3.66473
Gm37294	0	0	0	0	0	0
Gm31667	0	0	0	0	0	0
Gm31493	0	0	0	0	0	0
Gm31348	0	0	0	0	0	0
Tnr	47.8464	75.4458	77.6846	169.834	157.069	142.264
Mir1843b	0	0	0	0	0	0
Scarna3a	0	0	0	0	0	0
Rfwd2	23.8189	20.9265	15.7422	20.0048	22.2067	13.8838
4930562F17Rik	0	0	0	0	0	0
Gm39687	0	0	0	0	0	0
Pappa2	2.59915	0.280878	0.0315964	4.69623	1.02824	0.955414
Mir488	0	0	0	0	0	0
Astn1	231.005	176.463	165.348	257.653	282.389	252.628
Brinp2	44.4509	35.9185	41.4842	117.139	115.182	96.3534
Gm39686	0	0	0	0	0	0
Gm30903	0	0	0	0	0	0
Sec16b	0	0	2.10979	0	2.76729	0
Gm15486	0	0	0	0	0	0
BC026585	0	8.46766	10.9626	7.09663	8.21791	14.8707
2810025M15Rik	110.446	89.2539	72.2579	10.2741	8.94248	22.6436
Rasal2	57.8466	56.6429	62.4062	77.0135	56.2387	64.195
Gm30694	0	0	0	0	0	0
Tex35	0	0	0	0	0	0
Gm30568	0	0	0	0	0	0
Gm39685	0	0	0	0	0	0
4930439D14Rik	0	0	0	0	0	0
Angptl1	0	0	1.75872	2.88561	0	4.93818
Ralgps2	6.83837	25.3354	23.3859	33.5027	26.5393	22.9353
Gm39683	0	0	0	0	0	0
Fam20b	104.999	83.8531	160.04	174.095	154.947	174.382
Tor3a	29.4784	20.4303	21.8037	6.02874	9.80171	21.3828
Abl2	11.7628	31.2635	31.8987	34.4491	34.8034	25.5198
Gm39682	0	0	0	0	0	0
Soat1	6.50073	10.0588	20.1873	13.453	10.0416	11.0734
Axdnd1	0	0	0	0	0.248518	0
Nphs2	0	0	0	0	0	0
Tdrd5	0	0.0531597	1.9136	0	0.86492	4.18478
Gm30472	0	0	0	0	0	0
Fam163a	1.5854	13.4706	10.3399	11.2699	13.2146	12.3215
Tor1aip2	49.2785	37.3587	22.949	14.0646	16.1352	22.6354
Tor1aip1	31.9607	28.3982	70.194	42.5816	34.3413	34.499
Cep350	35.897	34.8877	59.0001	42.0721	44.3183	53.5329
Qsox1	72.6123	28.3967	63.3721	9.17999	24.5859	12.9945
Lhx4	0	0	0	0	0	0
Acbd6	8.27155	15.2753	19.8003	32.2559	21.4331	47.669
Gm5532	0	0	0	0	0	0
Gm31772	0	0	0	0	0	0
Gm31713	0	0	0	0	0	0
Xpr1	64.2992	153.273	105.213	118.939	143.923	141.675
Gm31102	3.35022	0	0	0	0	0
BC034090	0.176342	3.65764	3.4106	2.98551	5.40138	5.22503
LOC108167738	0	0	2.13539	0	0	0
Stx6	39.7088	9.13441	30.1911	27.2634	26.8415	29.7796
Mr1	33.6074	6.04693	27.2091	1.8966	4.91925	7.18275
Gm30922	0	0	0	0	0	0
Gm41981	0	0	0	0	0	0
Ier5	95.1898	61.3843	44.2875	121.752	103.778	52.4067
Gm9530	0	0.0728491	0.0655592	0	0.237054	1.62839
Gm41979	0	0	0	0	0	0
Gm41980	0	0	0.513	0.495118	0.494653	0
Gm41977	0	5.19855	0	0	0	0
Gm30602	0	0	0	0	0	0
Gm41976	0	0	0	0	0	0
Gm30521	0	0	0	0	0	0
Cacna1e	33.1228	53.0558	34.3388	73.1587	67.2076	65.053
Gm30465	0	0	0	0	0	0
4930532M18Rik	0	0	0	0	0	0
4930452N14Rik	0	0	0	0	0	0
Zfp648	0	0	9.59357	0	0	1.05959
Gm30388	0	0	0	0	4.04853	0
LOC108167737	0	0	1.1895	5.74019	0	0
LOC108167736	2.91567	0	0	3.48073	0.526887	0.0786808
Gm30327	0	0	0	0	0	0
Glul	3476.21	3567.23	3897.98	2746.36	3329.67	3321.49
Mir8114	0	0	0	0	0	0
Gm38440	0	0	0	0	1.0505	1.56872
Teddm1a	0	0	0	0	0	0
Teddm1b	0	0	0	0	0	0
Teddm2	0	0.776279	0	4.04548	0	1.2574
Gm41974	0	0	0	0	0	0
Rgsl1	0	1.00149	0.721021	2.21814	3.47617	2.53062
Rnasel	3.37755	8.04543	10.8605	8.92213	5.45421	14.3117
Rgs16	0	0.366585	18.4745	3.98003	7.55495	31.3518
C230024C17Rik	0	0	0	0	0	0.124647
Rgs8	18.5593	43.4388	24.8978	46.151	53.7782	65.8377
LOC108167735	0	0	0	0	0	0
Npl	32.6535	0.915157	19.2168	10.3333	9.92655	3.55763
n-TIaat13	0	0	0	0	0	0
Dhx9	155.618	168.543	188.312	145.83	173.825	128.534
Shcbp1l	13.3642	0	0.226832	4.3785	0.546798	0
E330020D12Rik	0	0	3.1336	0.131494	0.164213	1.61847
LOC108167838	0	0	0	0	0	0
Lamc1	133.357	97.9847	79.2353	16.1921	22.6573	27.6679
Lamc2	1.0502	5.97569	9.0113	14.168	17.4306	10.124
Nmnat2	42.22	84.7502	50.8119	61.3257	72.4236	85.9274
Gm29954	0	0	0	0	0	0
Smg7	145.955	54.505	56.9782	68.2619	68.7502	83.3364
Ncf2	7.87142	13.4715	10.9433	0	0.387937	0.579312
Arpc5	154.381	81.2208	75.5296	89.3574	76.3523	80.2511
Apobec4	0	0	0	0	0	0
LOC108167734	0	0	0.16279	0	0	0
Rgl1	48.2153	80.3758	49.8892	49.2936	64.1769	70.2958
Colgalt2	17.7805	15.6825	11.8037	4.21018	11.7527	16.7191
Tsen15	115.259	18.5096	63.9101	66.9319	37.6958	37.8133
Gm41970	0	0	0	0	0	0.419301
Gm36920	0	0	0	0	0	0
1700025G04Rik	38.2146	27.4505	19.154	32.0255	39.1118	46.1561
Gm25279	0	0	0	0	0	0
Edem3	43.4242	64.5984	95.93	84.7454	86.8741	80.6382
LOC102640772	0	0	0	11.7119	0.877564	0
Gm41969	0	0	0	0	0	0
Fam129a	12.5929	9.60314	6.24805	1.35258	6.47503	0.504483
Gm36527	1.49164	1.08961	0.206437	2.54033	3.35904	1.50483
Rnf2	35.5704	35.95	48.883	24.3872	43.6907	38.1263
Mir7682	0	686.257	0	0	16.008	0
Trmt1l	54.8606	50.2434	20.54	43.1074	41.3721	33.496
Swt1	22.4797	12.7412	12.9255	19.9197	13.4432	16.2101
Ivns1abp	156.893	170.917	136.936	162.678	194.807	105.141
LOC108167733	0	0	0	2.76588	0	0
LOC108167732	19.3821	0.515276	0.556456	2.23775	10.9547	3.30514
3110040M04Rik	0	0	0	0	0	0
C730036E19Rik	0.162181	0	0	0.985659	0	0
Gm36077	0	0	0	0	0	0
Gm36139	0	0	0	0	0	8.16725
Gm36297	0	0	0	0	0	0
Hmcn1	29.1578	27.6844	19.8983	4.12664	1.01582	2.6195
Gm41967	0	0	0	0	0	0
Prg4	0	0	0	0.0846775	0	0
Tpr	129.468	126.242	136.974	114.081	135.826	126.932
BC003331	48.2041	70.7593	116.902	87.4872	98.9463	127.273
2310030A07Rik	0	0	0	0	0	0
Pdc	0	0	0	0	0	0
Gm15453	0	0	1.34789	0.325227	0	0.727815
Ptgs2os2	0	0	0	0	0	0
Ptgs2	1.72799	0	1.72718	2.83385	4.68395	10.8183
Ptgs2os	0	0	0	6.08383	0	0
Pla2g4a	9.96042	0.841393	4.03838	4.01941	5.62797	0.136286
Gm29398	0	0	0	0	0	0
Gm41966	0	0	0	0	0	0
Brinp3	3.96442	12.549	21.3978	40.9214	44.7754	40.2253
Gm29514	0.123069	4.67478	3.76414	3.20553	4.5369	2.15206
Gm41965	0	0	0	0	0	0
Rgs18	0	0	0	0	0	0
Rgs21	0	0	0	0	0	0
Rgs1	0	0	0	0	0	0
Gm35415	0	0	0	0	0	0
Rgs13	0	0	0	0	0	0
Gm35356	0	0	0	0	0	0
Rgs2	36.8537	57.1789	24.8325	124.529	94.1114	56.3995
Gm41964	0	0	0	0	0	0
Uchl5	130.399	90.7037	101.427	185.687	116.846	234.398
Trove2	36.9626	26.7064	32.8096	37.88	28.0112	24.05
Glrx2	29.5544	52.906	22.8537	33.8208	20.2918	25.0917
LOC108167731	0	0	0	0	0	0
Gm38658	0	0	0	0	0	0
B3galt2	40.6834	25.7092	28.6893	91.675	63.1752	70.1421
Cdc73	31.9364	15.1649	19.3031	24.1283	21.6852	33.0172
Gm35303	0	0	0	0	0	0
Gm35244	0	0	8.24502	0	0	0
4930590L20Rik	0	0	0	0	0	0
Kcnt2	34.3307	31.2709	23.5157	35.3048	41.5599	16.1901
Cfh	172.538	69.5175	100.239	12.0079	32.1187	12.6737
Cfhr2	0.267265	0	0	0	0	0
Gm41963	0	0	0	0	0	0
Gm4788	0	0	0.266824	0	0	0
Cfhr3	0	0	0	0	0	0
Cfhr1	0	0	0	0	0	0
F13b	0	0	0	0	0	0
Aspm	0	0.0388233	0	0	0	1.28285
Gm41962	0	0	0	0	0	0.0991292
Zbtb41	16.8764	26.1901	20.0464	25.8239	23.1509	18.2973
Gm34816	0	0	0	0	0	0
4933436E23Rik	0	0	0	0	0	0
Crb1	0	0	0	0	0	0.921509
Gm41960	0	0	0	0	0	0
4930596I21Rik	0	0	0	12.9299	0	0
Dennd1b	18.164	3.57341	6.51856	8.80788	8.11868	11.6857
1700019P21Rik	0	0	0	0	0	0
2310009B15Rik	0	0	0.674536	20.8328	9.75618	43.7071
Lhx9	0.545993	0	4.68836	0	0	6.36505
Gm5833	0	0	0	0	0	0
Nek7	89.6306	128.774	114.993	84.9012	60.6176	90.8433
Gm28500	0	0	0	0	0	0
Atp6v1g3	0	0	0	0	0	0
Ptprc	1.60304	6.11828	3.60514	2.59379	1.34308	0.707873
Gm34353	3.70806	0.123553	0	0	0	0.240154
Mir181b-1	0	0	0	0	75.4376	0
Mir181a-1	0	0	0	0	0	0
Gm4258	3.76609	0	0	1.02181	0.255212	2.74401
Gm34306	0	0	0	0	0	0
Gm34244	0	0	0	0	0	0
Nr5a2	0	0	0	0	0	0
Platr22	0	0	0	0	0	0
Gm19705	0	0	0	0	0	0
Gm41958	0.731894	0	0.329197	2.8595	0.19839	0.533264
Gm34056	0	0	0	0	0	0
Zfp281	26.9476	77.4842	61.6256	65.538	66.5325	64.1858
Gm29485	0	0	0	0	0	0
Kif14	2.89728	0	0	0	0	0.0827836
Ddx59	2.51775	22.9304	31.2054	9.71537	3.7915	13.7245
9230116N13Rik	0	0	0.734688	0	0	0
Camsap2	133.058	88.8967	134.776	131.846	147.553	171.726
Gpr25	0	0	11.0046	3.22423	7.10558	3.81991
5730559C18Rik	2.98715	0.689069	0	0	0.166094	0.372045
Mroh3	0	0	0	0.0961797	0	0.968568
Kif21b	23.3822	34.684	45.4894	38.1151	76.0059	58.1112
Gm15850	0	0	0	0	0	0
Cacna1s	0	0	0	0	0	0
Ascl5	0	0	0	0	6.55	0
Tmem9	103.492	73.3694	104.103	55.0167	73.7465	135.717
Igfn1	0	0.196541	1.48574	4.097	1.53493	1.03146
Pkp1	0	10.4477	0	3.10442	0	0
Tnnt2	1.64171	0.328212	30.7183	27.9371	6.0521	12.7591
Lad1	0	0	6.17904	8.07578	0	0.139019
Tnni1	0.283173	16.1345	29.0399	3.68784	7.98282	26.6844
Phlda3	9.92322	25.3817	30.1932	60.5621	17.0883	61.5272
Csrp1	428.642	338.28	665.217	341.702	437.479	549.425
Gm32835	0	0	0	0	0	0
Gm4793	0	0.168389	4.69769	0.195008	3.16591	0.109101
Gm32940	0	0	0	0	0	0
Mir1231	0	0	0	0	0	0
Nav1	33.6851	24.0718	29.9909	45.7469	34.6157	58.052
Ipo9	102.465	126.944	77.2305	102.878	125.662	112.907
Shisa4	192.748	129.989	147.73	209.965	172.485	186.252
Lmod1	60.1723	5.75428	37.324	0	0.235531	0
Gm41956	0	0	0	0	0	0
Timm17a	132.603	68.1421	120.966	92.8323	107.325	141.068
Rnpep	9.10294	65.7707	39.9383	44.7856	32.0339	46.2335
Elf3	0	0	0	0	0	0
Gm41955	0	0	0	0	0	0
Gpr37l1	142.339	266.139	182.921	194.529	318.76	223.943
Arl8a	252.568	234.614	169.724	311.235	232.389	219.459
Ptpn7	0.577967	0.231095	0	0	1.62932	0.33689
Ptprv	0	1.47606	0.0632551	0	4.6507	0.409867
Lgr6	0	3.22075	2.17384	4.89549	10.2789	9.57098
Ube2t	24.9192	0	0	0.983424	0	0
Gm32670	0	0	0	0	0	0
Ppp1r12b	25.8491	29.8141	34.5462	38.3407	53.7372	47.0235
Syt2	22.6367	30.6553	18.2786	26.7196	44.0623	61.1563
Kdm5b	20.0547	48.6572	53.2901	60.6456	55.3109	58.2117
LOC108167730	0	0	0	0	0	0
Mgat4e	0	0	0	0	0	0
LOC108167729	0	0	0	0	0	0
Gm29376	0	0	0	0	0	0
Rabif	5.67964	8.73446	28.2975	36.6045	20.3693	28.0127
Klhl12	8.83724	36.3592	55.8788	36.9177	57.4908	53.6263
Adipor1	190.306	116.893	144.952	81.1586	99.7378	99.0119
Cyb5r1	33.0349	12.1404	14.1303	11.5288	13.6952	13.3719
4933406M09Rik	0	0	0	0	0	0
Tmem183a	11.8148	22.85	15.8269	32.6689	26.1774	7.98457
Gm32267	0	0	0	0	0	0
Ppfia4	20.6334	49.2381	31.5592	21.6208	48.2449	49.7136
Myog	0	0	0	0	0	0
Gm32221	0	0	0	0	0	0
Adora1	135.901	153.72	123.445	223.207	274.119	248.181
Mybph	0	0.653417	0	0	0.885938	0
Chil1	6.03039	18.9155	20.7639	0.541624	13.9788	0.808055
LOC108167728	0	0	0	0	0	0
Chit1	0	0	0	0	0	0
Gm32039	0	0	0	0	0	0
Gm31974	0	0	8.65169	0	0	0
Btg2	57.6339	13.8822	21.1132	21.4624	10.691	4.72206
LOC105246710	0	0	0	0	0	0
Fmod	24.111	6.88614	0.808311	0	10.392	5.23752
Gm31629	0	0	1.70324	0	0.410582	0
Prelp	41.5417	25.4717	45.7492	8.45907	7.42956	4.57655
Optc	0	0	0	0	0	0.430586
Gm31515	0	0	0	0	0	0
Gm28441	0	0	0	0	0	0
Gm41954	0	35.4174	0	0	0	0
Mir6903	0	0	0	0	0	0
Atp2b4	50.8156	91.19	46.409	142.483	117.645	86.9317
Lax1	0	0	0.646459	0	0	0
Zbed6	69.1791	67.6131	56.4625	30.9593	38.0138	69.3659
Zc3h11a	94.0244	167.966	89.7154	75.6884	78.4349	90.1487
Snrpe	40.031	22.6173	78.2846	37.0223	69.8234	47.3435
Sox13	24.749	19.5558	44.1031	8.28805	14.5671	7.67091
Etnk2	0	0	0	0	0	5.63756
Ren1	0	0	0	0	0	0
Kiss1	0	0	0	0	0	0
Golt1a	0	0	6.27297	0	0	0
Gm19461	0	0	0.123766	0	0	4.00977
Plekha6	8.98615	15.5744	6.33174	18.7187	23.8951	20.0156
Ppp1r15b	18.5423	30.2533	29.8451	26.4099	36.6367	38.7065
Gm28609	0	0	0	0	0	0
Pik3c2b	6.99636	8.02786	11.2578	13.0898	11.4856	14.168
n-TKctt25	0	0	0	0	0	0
n-TKctt26	0	0	0	0	0	0
Gm41953	0	0	0	0	0	0
Mdm4	41.8024	30.6199	33.5643	35.2938	45.699	41.4492
Gm38687	0	0	0	0	0	0
Gm31159	0	0	0	0	0.299311	0
Lrrn2	35.5732	14.326	57.21	42.8839	84.3553	121.452
Gm31101	0	0	0	0	0	0
Gm10538	0	0	0	0	0	0
LOC108167727	0	0	0	0	0	0
Nfasc	48.0305	58.5197	73.8131	104.106	108.674	112.262
Cntn2	46.2909	48.8702	49.6457	65.4292	52.8654	79.1158
Tmem81	0	0	0	0	0	0
Rbbp5	26.8851	20.0912	31.8593	36.8648	37.3487	38.9891
Dstyk	39.0409	21.5886	28.9763	29.4487	29.8213	43.2624
Tmcc2	57.5097	213.678	135.681	97.2712	190.889	201.077
F730311O21Rik	0	0	0	0	0	0
Gm30744	0	0	0	0	0	0
Nuak2	0	0.896713	0	0	1.3895	2.98794
Klhdc8a	0.194132	19.3085	7.85863	9.18591	7.8933	9.24116
Gm38446	0	0	0	0	0	0
Gm29630	0	0	0	0	0	0
Mir135b	0	0	0	0	0	0
Lemd1	0	0	0	0	2.65835	0
Gm29695	0	1.9454	4.93387	2.04812	8.44057	3.95321
Gm30242	0	0	0	0	0	0
Gm30153	0	0	0	0	0	0
Cdk18	7.45171	3.91376	5.68083	33.0065	24.2386	17.7912
LOC108167726	0	0	0	1.51279	0.51524	0
LOC105246707	0	0	0	0	0.0862563	0
Mfsd4a	37.8901	20.5323	12.7968	36.3597	32.2173	43.913
Elk4	47.0762	77.4881	27.1737	23.5016	35.5596	29.5743
Slc45a3	0	0	0	0	0.65256	1.05244
Nucks1	144.405	156.073	133.441	193.673	180.331	186.07
Rab29	48.89	10.6627	10.3953	2.57256	1.60634	1.43926
Slc41a1	66.4288	56.2079	47.3598	40.8429	68.9374	41.0591
Pm20d1	0	5.90066	0	0.0826628	1.75493	1.10993
Slc26a9	0	0	0	0	0	0
Gm30104	0	0	0	0	0	0
Rab7b	0	0.894251	0	5.90301	0.484989	0.955999
LOC108167725	0	0	0	0	0	0
Ctse	0	0	0	0	0	0
Avpr1b	0	0	0	0	0	0.501382
Fam72a	0	4.10919	21.0501	4.94182	0	0
Srgap2	55.155	72.3419	51.007	28.4996	27.6605	30.4738
Ikbke	0	4.99524	0	0	1.329	0
Gm29953	0	0.602907	0.135644	0.130915	1.7984	0.146486
Rassf5	1.3745	6.06832	0.927352	6.26519	13.0402	12.129
Eif2d	2.39928	5.24917	8.71477	7.97865	5.3501	7.12448
Dyrk3	7.21277	0	2.52328	0	4.12747	10.5106
Mapkapk2	25.2033	8.64623	6.70777	5.30864	13.9059	25.3537
Il10	0	0	0	0	0	0
Gm41952	0	0	0	0	0	0
Il19	0	0	0	0	0	0
Il20	0	0	0	0	0	0
Il24	0	0	0	0	0	0
Fcmr	0	0	3.61653	0	0	0
Pigr	0	0	0	0	0.120611	0
LOC102640771	0	0	0	0	0	0
Fcamr	0	0	0	0.0458422	0	0
Gm28856	0	0	0	0	0	0
Gm28857	0	0	0	0	0	0
AA986860	1.30007	8.08615	0.779677	8.02665	7.98779	7.57797
Yod1	0	0.334105	12.3275	12.8651	9.42234	18.0752
Pfkfb2	15.7984	17.9274	19.296	18.4689	17.5637	27.7989
C4bp-ps1	0	0	0	0.986033	0	0
C4bp	0	0	0	0	0	0
Zp3r	0	0	0	0	0.0988568	0
Gm16083	0	0	0.104663	6.76799	0.2523	3.5039
Cd55	6.12157	0.264136	0.871582	1.33827	1.38477	1.11238
Gm15674	0	0	0	0	0	0
Cd55b	0	0	0	0	0	0
Gm41951	0	0	0	0	0	0
Gm36347	0	0	0	0	0	0
Thsd7b	2.04724	2.44435	1.53471	3.53022	1.07903	5.49697
Cxcr4	0	0	0	0	0	0.224472
Gm41950	0	0	0	0	0	0
Dars	100.512	119.236	84.2778	182.089	104.91	95.1587
Mcm6	3.76848	8.98283	14.4294	6.04037	4.71461	19.6192
Lct	0	0	2.49537	0	0.827105	20.3459
Gm41949	3.05779	7.30923	3.64769	0.115428	4.68484	3.2289
Ubxn4	72.0439	64.5891	85.1222	110.162	96.238	80.5302
Mir128-1	0	434.103	5.50229	0	46.4232	77.2472
R3hdm1	160.662	217.543	132.273	249.448	300.685	208.374
Gm28800	0	0	0	0	0.333739	3.28929
Zranb3	1.57212	4.95834	2.41396	0.753071	6.08356	4.08152
Rab3gap1	81.5217	103.477	92.6016	96.4935	102.302	82.2895
Map3k19	0.709948	2.06986	5.05599	0.256829	4.2337	0.747175
Ccnt2	30.7045	38.8527	51.7347	27.7161	40.6896	49.7147
2900009J06Rik	0	0	0	0	3.0015	0
Acmsd	0	0	0	0	0	0
Gm35993	0	0	0	0	0	0
Tmem163	11.4086	9.65993	14.0058	44.981	20.5193	62.5875
Gm41947	0	0	0	0	0	0
Gm8451	6.33135	0	0	0	0	0.768847
Mgat5	52.968	36.7019	58.2523	71.0285	79.783	78.063
Gm41945	0	0	0	0	0	0
LOC102639337	0	0	0	0	0	0
Gm35562	0	0	0	0	0	0.850132
Nckap5	2.86863	2.9285	0.137263	3.84187	2.64708	3.43904
Lypd1	38.3917	38.7817	52.2472	34.4385	19.1494	109.021
Gm41943	0	0	0	0	0	0.42683
Gpr39	0	0	0	0	0	0
Slc35f5	29.1897	31.599	27.405	7.08276	9.25975	21.2988
Actr3	346.144	268.077	253.173	328.55	217.577	295.525
Gm35355	39.8905	0	0	0	0	0
Gm41941	6.10693	1.0864	4.74874	7.99815	4.20855	4.97748
Dpp10	66.5613	39.921	36.5754	115.371	104.776	103.461
Gm28590	0	0	0	0	0	0
Ddx18	41.0489	10.3474	30.6651	18.5945	18.19	12.8304
Htr5b	0.141073	0	0.126906	0.244965	2.14143	0.822299
Ccdc93	20.6526	17.6362	12.2088	13.064	17.4663	25.5094
Gm35243	0	0	0	0	2.07401	0
2210011K15Rik	0	0	0	0	0	0
LOC108167603	0	0	0	0	0	0
Insig2	68.3561	77.274	81.2805	49.4207	114.811	99.489
Gm41940	0	0	0	0	0	0
LOC108167723	0	0	0	0	0	0
Celrr	15.1752	24.65	1.21886	0.705825	0.293817	5.79166
Gm34698	0	0	0	0	0	0
Gm34641	0	0	0	0	0	0
Gm34584	0	0	0	0	0	0
Gm29345	0	0	0	0	0	0
2610027F03Rik	0	0	0	0	0	0
Gm34352	0	0	0	0	0	0
En1	0	0	3.61936	0	0	0
Gm41939	0	0	0	0	0	0
Marco	41.4137	0	0	0	0	0
LOC108167722	0	0	0	0	0	0
C1ql2	0	0.213994	53.3447	1.6728	5.33866	35.9794
Steap3	2.97691	21.477	5.47235	3.14648	4.49075	9.5562
3110009E18Rik	8.55922	0	0.0885019	4.5271	0	2.86728
Dbi	206.32	182.685	778.075	516.935	231.804	551.617
Gm41938	0	0	0	0	0	0
Gm41937	0	0.530783	0	0	0	0
Tmem37	0	3.6048	5.30849	1.42318	9.9529	0.318489
Gm41936	0	0	0	0	0	0
Gm33764	0	0	0	0	0	0
Sctr	0	2.02758	0	0	0	0
Gm33817	0	0	0	0	0	0
Cfap221	0	0	0.0741263	3.21941	0	0
Tmem177	0	0.518617	5.83399	9.7973	7.59421	1.89009
Gm28209	0	0	0	0	0	0
Ptpn4	40.9088	61.9322	49.6843	73.9553	74.4263	78.2157
Epb41l5	0	1.33929	3.49219	2.08789	2.83091	5.64029
3830432H09Rik	0	0	0	0	0	0
Tmem185b	41.7567	0.151233	6.12446	2.75845	12.467	0.440932
Ralb	42.2049	36.8222	58.4484	25.393	16.4578	16.7242
LOC108167708	0	0	0	0	0	0
Gm33575	0	0	0	0	0	0
Gm33490	0	0	0	0	0	0
Gm41935	0	0	0	0	0	0
Inhbb	5.3331	18.407	11.5865	5.67867	2.40026	1.75958
Gm33388	0	0	0	0	0	0
LOC108167707	0	0	0	0	0	0
Gm41934	0	0	0	0	0	0
Mir6346	0	0	0	0	0	0
Gli2	1.22698	0	2.94336	0.558007	3.80102	1.58931
Tfcp2l1	0.230391	1.1515	4.60103	3.84056	8.09358	3.223
2900060B14Rik	0	0	6.45159	0	0	0
Clasp1	43.6734	68.0506	50.669	60.8527	67.4995	65.8787
Gm28867	0	0	0	0	0	0
Nifk	25.0927	3.61553	31.3171	61.2361	42.1583	53.5855
Tsn	50.8437	113.051	87.0411	73.8578	83.5311	107.134
B020011L13Rik	0	0	0	0	0	0
LOC108167601	0	0	0	0	0	0
Cntnap5a	20.4228	19.3523	12.8398	32.0682	41.1178	44.9911
LOC108167704	0	0	0	0.616987	1.82996	3.45184
Gm33042	0.795832	0	0	0	0	0
Gm41933	0	0	0	0	0	0
Gm32985	0	0	0	0	0	0
LOC108167836	0	0	0	0	0	0
Gm41932	0	0	0	0	0	0
Gm41931	0	0	0	0	0	0
Gm32810	0	0.144323	0	2.82044	3.40483	0.175327
Dsel	11.928	17.885	8.47816	24.3561	18.6012	39.1268
LOC102635409	0	0	0	0	0	0
n-TKctt7	0	0	0	0	0	0
Cdh19	17.0866	3.36088	4.31372	21.4389	17.5103	16.4922
Gm41930	0	0	0	0	0	0
Cdh7	1.24819	6.7653	6.41268	5.46668	4.72171	10.3205
Gm41929	0	0	0	0	0	0
Gm28282	0	0	0	0	0	0
D830032E09Rik	0	0	0	0	0	0
Gm15389	0	0	0	0	0	0
Serpinb8	9.4131	4.98144	4.2339	22.5348	9.2306	6.25331
Serpinb10	0	0	0	0	0	0
Serpinb2	0	0	0	0	0	0
Serpinb7	0	0	0	0	0	0
Serpinb11	0	0	0	0	0	0
Serpinb3c	0	0	0	0	0	2.50721
Serpinb3b	0	0	0	0	0	0
Serpinb3d	0	0	0	0	0	0
Serpinb3a	0	0	0	0	0	0
Serpinb13	0	0	0	0	0	0
Serpinb12	0	0	0	0	0	0
Serpinb5	0	0	0	0	0	0
Vps4b	72.1011	24.1986	78.5152	63.1676	55.4751	49.8322
Kdsr	9.87884	26.3331	31.7096	47.1085	33.1884	28.7912
Gm37053	0	0	0.725479	0.0333424	0.0416388	1.45501
Mir3473f	0	0	0	0	0	0
Bcl2	11.3026	16.8307	17.9242	16.9453	25.8994	16.6401
Gm41928	0	0	0	0	0	0
Phlpp1	48.5395	71.0276	84.4904	90.9239	96.7403	103.51
Gm20753	0	0.7853	12.7209	0.682082	4.259	0
Gm26509	0	0	0	0	0	0
Zcchc2	52.3974	24.233	29.4813	14.366	30.8051	25.0465
Gm7160	5.18979	28.5326	1.5562	0	0	0.840296
Gm41927	0	0	0	0	0	0
Gm41926	0	0	0	0	0	1.50887
Tnfrsf11a	20.7173	5.70992	8.89657	10.511	4.8993	6.12904
2310035C23Rik	36.3698	28.4655	28.3319	57.9134	26.1775	57.9603
Pign	2.80365	1.95733	3.4829	8.19122	13.1728	12.4512
Gm28403	0	0	0	0	0	0
Gm17634	0	0	0	1.68423	0.90142	0
Rnf152	20.2652	19.2321	28.5971	34.8501	26.7378	36.4807
Gm29012	0	0	0	0	0	0
Gm41925	0	0	0	0	0	0
Cdh20	6.21185	48.7553	34.2526	47.3407	36.6696	54.7592
Gm41924	0	0	0	0	0	0
Gm31973	0	0	0	0	0	0
Gm20268	0	0	0	0	0	0
Gm41923	0	0	0	0	0	0
Cntnap5b	4.58229	5.23483	13.1392	16.6241	29.3666	26.4711
Gm7967	0	16.0805	0	0	0	0
Slco6d1	0	0	0	0	0	0
Gm29461	0	0	0	0	0	0
1810006J02Rik	0	0	0	0	0	0
B230216N24Rik	2.54423	0.726636	1.30784	3.78677	2.36451	7.415
Gm31771	0	0	0	0	0	0
Pam	122.761	167.036	100.27	80.5915	93.6017	114.504
Gin1	0.445379	2.07761	2.80456	5.80029	13.5213	14.2783
Ppip5k2	2.97896	21.3182	23.6919	14.7542	24.7385	18.6137
D1Ertd622e	56.1957	29.7731	29.9336	92.2265	39.2326	43.6291
LOC105246668	1.26835	0.181121	0	4.71944	1.47344	1.76025
Gm7135	0	0	0	0	0	0
Gm7133	0	0	0	0	0	0
Slco6c1	0	0	0	0	0	1.31317
Slco6b1	0	0	0	0	0	0
Panct2	0	0	5.99816	3.3216	6.75548	3.39808
Slco4c1	0	0	0.078476	3.93851	1.89173	1.94922
4930533P14Rik	0	0	0	0	0	0
Gm30490	0	0	0	0	0	0
Gm29601	0	0	0	0	0	0
1700063A18Rik	0	0	0	0	0	0
4930598F16Rik	0	0	0	0	0	0
Gm30431	0	0	0	0	0	0.501442
St8sia4	45.7103	72.4461	71.6892	7.44122	9.61884	18.9896
Fam174a	48.7697	201.908	79.3353	81.3334	74.9116	76.5957
4930440C22Rik	0	0	0	0	0	0
Pdcd1	0	0	0	0	1.20267	0
Neu4	0.279537	0.186284	6.37044	6.06748	5.85972	4.25451
Gm6086	0	0	0	0	0	0
Gm7889	0	0	0	0	0	0
Gm9994	0	0	0	0	0	0
Gm30204	0	0	0	0	0	0
Gal3st2	0	0	0	0	0	0
D2hgdh	0.89604	2.98562	6.98581	2.33388	5.66728	3.69956
Ing5	6.27593	24.8324	16.7802	9.08146	19.1855	11.6011
Dtymk	0.653676	0	35.8699	5.39157	24.8063	15.5583
Atg4b	18.6555	41.63	43.137	35.9301	56.1237	30.3759
Thap4	38.3998	28.0208	18.6535	11.002	8.74337	21.8232
Bok	37.6252	40.081	13.341	55.7959	17.5687	80.8414
Stk25	82.1729	135.55	141.726	188.456	130.088	138.224
Gm41920	0	0	0	0	6.15572	1.47976
Farp2	0	1.53166	7.28575	4.18106	5.81476	13.2907
Sept2	54.3825	138.341	101.161	71.2887	60.6417	60.3457
Hdlbp	107.784	127.54	91.8219	112.148	111.331	108.487
Ano7	0	0	0	0	0	0
Mir6345	0	0	3.00906	0	0	0
Mir6902	0	0	0	0	0	0
Ppp1r7	109.549	54.1955	70.3484	120.392	90.9594	82.3656
Pask	1.95149	0	0	1.35546	2.28519	0.682501
Gm28535	0.595905	0	0	0	0	0
Mterf4	5.47269	47.304	62.8419	41.9249	31.4142	23.7684
Mir6901	0	0	0	0	0	0
Sned1	6.65786	6.20333	11.0912	0.92773	4.8571	3.23398
Crocc2	0	0	0	0	0	0
2310007B03Rik	0	0	0	0	0	0
Agxt	0	0	0	0	0	0
Gm36472	0	0	0	0	0	0
Kif1a	383.996	555.903	495.672	736.784	903.094	870.548
Aqp12	0	0	0	0	0	0
Gm36424	0	0	0	0	0	0
Gpr35	0	0	0	0	0	0
Capn10	5.95284	2.97524	21.0185	20.0274	15.4905	11.277
9430060I03Rik	0	0	0	0	0	0
Rnpepl1	20.1875	26.0499	16.3441	15.1371	5.37259	9.36013
5033417F24Rik	0	0	23.699	3.58011	6.95478	0.22255
Dusp28	35.608	17.2229	13.9495	59.5872	44.8352	56.0732
Gm36184	0	0	0	0	0	0
Ankmy1	0	0	0	0	0	0
Mir149	0	0	0	0	0	0
Gpc1	10.9518	25.4108	40.7021	31.6488	41.5173	39.2182
Gm36102	0	0	0	0	0	0
Gm29483	0	0.322767	0	0	0	0
Otos	0	0	0	0	0	5.46339
Myeov2	582.319	118.585	562.843	378.008	233.748	359.785
Olfr12	0	0	0	0	0	0
Olfr1410	0	0	0	0	0	0
Olfr1411	0	0	0	0	0	0
Olfr1412	0	0	0	0	0	0
Olfr1413	0	0	0	0	0	0
Olfr1414	0	0	0	0	0	0
Olfr1415	0	0	0	0	0	0
Olfr1416	0	0	0	0	0	0
Mir6900	0	0	0	0	0	0
Ndufa10	348.141	295.382	418.625	508.545	403.729	462.996
Gm35992	0	0	0	0	0	0
LOC108167659	0.242034	0	0	7.77511	2.62426	1.64592
Hdac4	30.6891	22.4643	29.5274	23.7776	42.5324	50.7853
LOC108167833	0	0	0	0	0	0
LOC108167658	0	0	0	0	0	0
Twist2	0	3.20591	0	0	0	0
Gm28380	0	0	0	0	0	0
Asb1	28.1614	22.2422	20.4335	24.8024	29.7802	24.9939
Traf3ip1	4.02227	22.7553	18.9385	26.0058	18.0942	25.5238
Gm28382	0	0	0	0	0	0
Gm35591	0	0	0	0	0	0
Per2	21.7166	14.4011	5.04354	14.6648	16.7748	27.647
Hes6	1.02873	28.9987	0.740337	9.64616	8.03092	5.39671
1700020N18Rik	0	0	0	0	0	0
Ilkap	22.5528	49.5735	31.881	27.473	7.85987	27.8341
Fam132b	0	0	0	1.3259	1.35476	0.134872
Klhl30	0.141774	0	0	0	0	0
Espnl	0	0	0	0	0	0.0764326
Scly	33.0038	4.27988	12.6782	4.49179	11.9926	7.62568
Ube2f	0	76.6337	26.4155	52.9741	48.425	33.9931
Ramp1	37.5805	39.9752	21.3515	29.2472	30.8281	32.0652
Rbm44	0	0	0	0	0	0
Lrrfip1	42.1353	23.842	38.213	35.7471	30.8544	20.7673
Rab17	0	0	0	0	0	0
Prlh	0	0	0	0	0	0
Mlph	0.657116	0	13.2581	0.0815028	0	4.46862
Gm35381	0	0	0	0	0	0
Col6a3	3.98892	0.236872	3.09095	0	0.385397	1.1894
Gm41918	0	0	0	0	0	0
Gm35332	0	0	0	0	0	0
Gm9991	0	0	0	0	0	0
Gm35242	0	0	0	0	0	0
Cops8	139.622	107.287	131.87	154.704	117.884	151.212
Gm35192	0	0	0	0	0	0
Gm41917	0	0	0	0	0	0
LOC108167648	0	0	0	0	0	0
Gm35048	0	0	0	0	0	0
Gm28722	0	0	0	0	0	0
Gm34992	0	0	0	0	0	0
LOC102638195	0	0	0	0	0	0
Gm34930	0	0	0	0.161764	4.64636	0
Ackr3	110.683	36.1421	75.5053	22.1023	17.2012	13.62
4930434B07Rik	0	0	0	0	0	0
Iqca	0	5.59985	0	0.347415	0	0
Gm34616	0	0	0	0	0	0
Gm41915	0	0	0	0	0	1.39046
Asb18	0	0	0	0	0	0
LOC102637806	0	0.317028	0	9.63756	0	0
Gbx2	0	0	1.81167	0	0	0.782589
4933400F21Rik	0	0	0.639978	0	0	0
Gm41914	0	0	0	0	0	0
Gm28499	0	0	0	0.550446	0	0.889652
Agap1	47.5483	69.15	54.3108	90.7512	118.372	119.995
Gm41913	0	0	0	0	0	0
C030007H22Rik	0	0	0	0	0	0
Gm34331	0.66952	0	0	0	0	0
Sh3bp4	14.4147	41.2509	32.2325	3.93332	15.8078	7.36188
1700067G17Rik	0	0	0	0	0	0
Gm34194	13.1974	0	0.129749	0	0	0
Platr5	0	0	0	0	0	0
Arl4c	11.1168	8.09154	31.3604	17.5232	47.7455	48.6511
Gm41912	0	0	0	0	0	0
Gm19589	0	0	0	0	0	0
Glrp1	0	0	0	0	0	0
Gm28888	0	0	0	0	0	0
Gm29538	0	0	0	0	0	0
Spp2	0	0	0	0	0	0
Trpm8	0	0	0	0	0	0
Hjurp	16.0818	34.5193	25.2601	10.5485	20.0057	27.7689
Mroh2a	0	0	2.23852	0	0	0
Ugt1a1	0	0	0	0	0	0
Dnajb3	0	0	0	0	2.73883	0
Ugt1a2	0	0	0	0	0	0
Ugt1a5	0	0	0	0	0	0.388977
Ugt1a6a	0	0	0	0	0	0
Ugt1a6b	0	0	0	0	0	0
Ugt1a7c	0	0.649648	0	0	0	0
Ugt1a9	0	0	0	0	0	0
Ugt1a10	0	0	0	0	0	0
Usp40	19.937	17.3892	9.18723	4.66683	10.1196	11.1084
Gm19582	0	0	0	0	0	0
Dgkd	25.5477	27.3085	39.9251	27.6048	38.6186	42.0747
Gm38609	0	0	0	0	0	0
Sag	0.0790688	0.0790376	0	0	0.428653	0
Scarna6	0	0	0	0	0	0
Atg16l1	14.0995	39.6956	87.0392	64.9131	43.8986	67.23
Gm33517	0	0	0	0	1.71393	0
Gm33470	0	0	0	0	0	0
Inpp5d	1.73745	11.9092	10.9408	13.0736	7.80447	9.64513
Neu2	0	1.42121	10.0492	5.64303	1.10112	0.591954
LOC108167634	0	0	0	0	0	3.05562
Ngef	192.949	169.222	89.461	323.73	390.701	185.603
3110079O15Rik	0	0	0	4.80432	5.99976	0.671965
Kcnj13	2.66198	0	0	0	0	0
Gigyf2	49.8284	73.175	80.1656	110.798	100.599	72.0066
Gm41911	0	0	0	0	0	0
Efhd1	0	16.5991	67.0195	66.0472	14.5985	51.0123
Eif4e2	45.9522	36.3584	44.137	48.5091	47.1876	54.7981
Chrng	0	0	0	0	0	0
Chrnd	0	0	0	0	0	0
Prss56	0	0	0	5.52403	0	0
Gm33292	0	0	0	0	0	0
Ecel1	0.139374	2.15945	0.501511	1.45209	7.17806	6.29606
Akp3	0	0	0	0	0	0
Alpi	0	0	0	0	0	0
Alppl2	0	0	0	0	0	0
Gm29371	0	0	0	0	0	0
Gm41910	0	0	0	0	0	0
Gm28375	0	0	0	0	0	0
Gm41909	0	0	0	0	0	0
Dis3l2	3.53093	9.80425	21.1756	24.5249	21.978	8.38499
Nppc	0	0	0.369636	23.9023	1.33656	11.1771
Gm41908	0	0	0	0	0	0
Cops7b	17.1603	11.5489	12.2273	18.4392	5.34235	11.389
Pde6d	61.733	57.1262	144.332	142.75	51.3604	143.696
Ptma	1278.73	988.826	865.318	401.049	452.158	515.048
Gm41907	0	0	0	0	0	0
Gm32758	0	0	0	0	0	0
Gm32700	0	0	0	0	0	0
1700019O17Rik	0	0	0	0	0	0
Nmur1	0	0	0	0	0	0
C130036L24Rik	0	2.70451	0.608468	0	1.10007	6.24248
Snord82	0	0	0	0	0	0
Gm24148	0	0	7.86041	0	0	0
Snora75	0	0	0	0	4.002	10.7572
Ncl	259.177	150.037	168.469	158.07	124.936	168.175
B3gnt7	0	0	0	0	0	0
Gm28626	0	0	0	0	0	0
Gm16341	0	0	0	0	0	0
LOC108167633	0	0	0	0	0	0
Armc9	4.67932	13.0579	3.15705	12.315	10.7285	4.87733
Htr2b	0	0	0	0	0.306171	0
Psmd1	157.009	216.229	283.784	261.904	279.024	306.083
2810459M11Rik	0.642687	0	17.1131	6.13791	11.1494	10.2394
Spata3	0	0	0	0	0	0
Gm41905	0	0	0	0	0	0
Gpr55	0	0	0	0	0	0
4933407L21Rik	0	0	0	1.29524	0.808766	5.43484
Gm32302	0	0	0	0	0	0
Itm2c	857.259	927.177	787.718	1056.64	1310.52	970.592
Cab39	231.702	151.409	160.289	228.066	186.859	206.892
9930111H07Rik	0	0	0	0	0	0
Mir8096	0	0	0	0	0	0
A630001G21Rik	0	0	0	0	2.33923	1.33377
Sp100	74.0716	74.5506	41.0167	6.4016	2.9405	1.31733
LOC102634459	0	0	0	0	0	0
Sp140	0	30.9471	8.72234	0	0.368877	0
Sp110	4.64737	5.84438	1.48346	0	1.13782	0.873837
Gm2427	0	0	0.263989	0	0	0
Gm2666	0	0	0	0	0	0
LOC105243968	0	0	0	0	0	0
LOC101055758	0	0	0	0	0	0
LOC108167347	0	0	0	0	0	0
C130026I21Rik	0	0	0	0	0	0
Gm7609	0	0	0	0	0	0
LOC102638435	0	0	0	0	0	0
Gm38510	0	0	0	0	0	0
Gm35498	0	0	0	0	0	0
A530040E14Rik	1.7568	0	0	0	0	0
A530032D15Rik	0	0	0	0	0	0
Gm15433	0	0	0	0	0	0
Gm39669	0	15.9423	0	0	0	17.8773
Slc16a14	2.95206	14.7545	3.5408	7.49924	10.3136	5.62951
Fbxo36	0	17.3119	0	24.2254	6.78091	17.7595
Trip12	71.5955	91.0264	84.1194	78.6304	99.5226	105.073
Mir5126	0	0	0	0	0	0
Dner	53.1661	64.104	50.372	108.388	108.772	114.408
Mir6353	0	0	0	0	0	0
Pid1	71.9065	23.2463	28.8774	63.1738	37.4355	47.4021
Sphkap	37.5996	67.0384	90.5206	90.1309	112.126	157.106
Daw1	0	0	0	0	0	0
Ccl20	0	0	0	0	0	0
Krtap28-13	58.2674	0	0	0	0	0
Slc19a3	31.7289	81.782	79.3942	0.527732	1.71352	4.72398
Agfg1	37.5851	34.6595	54.5239	35.0666	44.2599	40.8612
LOC108167631	0	0	0	0	0	0
Gm34450	0	0	0	0	0	0.0544646
Gm17764	0	0	1.21502	0	0	0
Gm34286	0	0	0	0	0	0
Tm4sf20	0	0	0	0	0	0
Gm39668	0	15.3481	4.89184	0.833174	7.28342	3.26293
Mff	157.453	242.092	344.665	354.403	210.693	322.744
LOC105243964	0	0	0	0	0	0
Col4a3	12.4832	0	2.81857	0	0	0.0483153
Col4a4	3.60267	2.72094	0.108029	0.278036	0	0
LOC108167630	0	0	0	0	0	0
Rhbdd1	0	1.59222	11.6542	3.68784	9.32608	5.98335
Irs1	45.0914	17.0952	15.4686	12.333	10.9434	16.9774
Mir6344	0	0	0	0	0	0
Nyap2	16.4342	12.5448	9.23681	17.641	10.3673	11.4793
Dock10	20.5975	32.402	21.1258	21.7469	25.2672	37.5371
1700016L21Rik	0	0	0	0	0	0
Gm38673	0	0	0	0	0	0
Gm39667	0	0.0553028	0	0.480339	2.03952	0
Cul3	132.016	158.074	172.188	216.309	183.005	197.023
Gm34098	0	0	0	0	0	4.64944
2310015K22Rik	0	0	0	0	0	0
LOC108167342	0	0	0	0	0	0
Fam124b	2.14885	0	1.20816	2.91511	0	0
Gm33970	0	0	0	0	0	0
Serpine2	408.66	514.216	526.185	192.707	332.052	344.581
Gm39666	0	0	0	0	0	0
Mrpl44	28.8646	148.774	97.9129	50.1215	47.9228	18.9863
Wdfy1	17.1629	10.2365	18.3214	24.7359	27.4172	32.1797
Ap1s3	0	0	0.247215	0.477194	3.27763	0.667436
Scg2	326.503	456.923	523.415	446.68	577.254	728.45
Kcne4	12.5162	3.12781	18.2963	6.0371	1.31938	7.26175
Gm29536	0	0	0	0	0	0
Gm33693	0	0	0	0	0	0
Gm38631	0	0	0	0	0	0
Utp14b	15.7023	34.1875	51.374	23.531	28.8031	27.8969
Acsl3	79.4531	292.874	216.177	286.094	300.399	218.188
LOC108167629	0	0	0	0	0	0
Gm39665	0	0	0	0	0	0
Mogat1	0	0	0	0	0	2.42181
Farsb	23.7411	91.6533	88.0787	52.1708	48.2872	90.188
Sgpp2	58.9394	51.1767	25.8573	27.7288	20.0425	15.2313
Gm2102	0	6.33614	0.107587	0.830691	3.11217	0
Gm33152	0	0	0	0	0	0
Pax3	0	0	0.796609	0	0	0
Gm33030	0	0	0	0	0	0
Gm33083	0	0	0	0	0	0
Gm32974	0	0	0	0.248902	0	0
Gm32793	0	0.11767	0.105895	2.90258	0.40843	0.0228718
Mir6352	0	0	0	96.1382	0	0
Epha4	145.54	138.903	191.462	206.48	269.145	245.588
Mir6343	0	0	0	0	0	0
Gm17751	0	0.195607	0	0	0.848687	0
Gm32737	0	0	0	0	0	0.447014
Gm29065	0	0	0	0	0	0
Gm32622	0	0	0	0	0	0
Slc4a3	16.9697	50.164	17.8097	20.6519	47.4925	48.4707
Stk11ip	1.92085	2.0161	2.85112	5.42008	12.7044	8.58391
Inha	0.222999	5.79568	25.4767	25.5567	31.9159	9.31546
Obsl1	0.0654675	0.458092	0.706716	0.682082	3.97507	10.4305
Tmem198	80.5368	75.0204	85.4932	81.4924	99.4327	76.3361
Chpf	13.8969	63.5037	11.4298	38.4949	57.8316	36.5158
Gm32506	0	0	0	0	0	0
Asic4	13.2487	37.1462	3.3429	30.4401	46.5983	4.08098
Gmppa	41.0812	45.3996	11.9079	24.3728	26.7255	19.9548
Speg	14.181	46.8417	18.6094	26.863	44.5995	28.8928
Gm15179	0	0	0	0	0	0
Des	58.3915	21.0852	22.6195	0.848986	5.6041	0
Dnpep	63.3735	46.1594	40.6713	64.0806	20.9491	37.5403
Resp18	240.805	89.5915	179.709	75.9407	97.7638	387.622
Ptprn	159.756	246.779	161.516	247.026	368.332	271.748
Dnajb2	71.8689	121.903	76.9603	94.4618	110.909	146.994
A630095N17Rik	0	0	0	0	0	0
Tuba4a	396.712	251.621	258.353	547.515	460.201	402.703
Stk16	91.1488	56.7145	51.5508	55.5565	53.9625	44.4818
Glb1l	21.0273	11.4512	5.83062	4.58043	4.24926	5.85737
Ankzf1	4.55891	0.886104	22.556	18.2514	13.456	12.3025
Atg9a	18.9795	48.3542	43.0777	34.2242	71.6557	54.5581
Abcb6	4.64318	13.924	11.5181	21.1338	24.8668	21.3236
Zfand2b	55.0441	0	4.44758	5.72339	16.0819	29.4589
Fam134a	148.319	165.374	109.82	137.664	179.898	216.522
Cnppd1	0	13.3181	17.8035	17.969	17.5314	12.9433
Slc23a3	0	0	0	0	0.1367	0
Nhej1	0	0	0.39222	0	3.78193	2.54142
Ihh	0	0	0	0	0	0
Ccdc108	0.229354	0	0	0.0796517	0.397884	0.133687
Mir375	0	0	0	0	0	0
Cryba2	0	0	0	0	0	0
Fev	0	0	0	0	0	0
Cdk5r2	215.504	331.438	150.702	219.961	290.145	163.21
Gm16582	0	0	0	0	0	0
Gm32275	0	0	2.36876	0	0.380674	0.17054
n-TGgcc3	0	0	0	0	0	0
Wnt10a	1.09113	20.2869	4.12251	3.03147	17.9825	0.636004
Gm32099	0	0	0	0	0	0
Gm29539	0	0	0	0	0	0
Wnt6	0	0	0	0	2.61256	1.26044
Prkag3	0	0	0	0	0	0
Cyp27a1	0	0.184081	9.77396	15.5089	8.38612	4.47254
Ttll4	23.9949	7.13913	8.04247	6.69149	9.02502	7.43742
Stk36	1.06222	0.163354	2.35212	2.41202	3.63235	1.27007
Rnf25	31.8277	44.882	20.6214	36.351	16.6384	25.0304
Bcs1l	15.2122	5.61006	8.50302	18.7214	15.373	9.03919
Zfp142	12.8493	5.70127	8.96407	15.8233	24.7363	19.5522
Plcd4	3.99601	12.5678	35.9471	15.1469	14.9002	9.84712
Cnot9	29.5775	17.8437	41.1416	13.5752	21.4739	24.9365
Usp37	1.32094	18.8303	19.0643	11.0199	22.8535	26.6697
Vil1	0.274724	0.137308	0.988541	0	0.148935	0
Mir26b	0	0	0	0	0	0
Ctdsp1	24.0607	38.0811	39.2653	4.15121	4.18076	16.9315
Slc11a1	0.166404	0	3.44294	4.91215	3.60848	0
Catip	0.348237	25.5853	0	4.68636	5.0973	1.35322
Tmbim1	120.529	55.2363	139.285	44.1123	69.9665	103.761
Pnkd	72.775	78.1698	83.2922	75.5758	97.706	65.6576
LOC108167628	0	0	0	0	0	0
Aamp	91.7337	158.35	171.404	120.169	123.78	157.428
Gpbar1	0	0	0	0	0	0
Arpc2	289.958	273.162	262.481	317.853	194.514	223.172
Gm31691	0	0	0	0	0	0
Mir1928	0	0	0	0	0	0
Cxcr1	0	0	0	0	0	0
Cxcr2	0	0	0	0	0	0
Rufy4	0	0	0.114802	0	0	2.72752
Gm31637	0	0	0	0	0	0
Gm39664	0	0	0	0	0	0
Tns1	103.099	122.232	86.4335	12.1228	17.089	17.9491
Mir6351	0	0	0	0	0	0
Gm29183	0	0	0	0	0	0
6030407O03Rik	0	0	0.855436	1.44483	0	0
LOC102633705	0	0	0	0	0	0
D530049I02Rik	0	0	0	0	0	0
Pinc	0	0	0	0	0	0
Gm31344	0	0	0	0	0	0
Gm31197	0	0	0	0	0	0
Gm29185	0	0	0	0	0	0
Gm31254	0	0	0	0	0	0
1700027A15Rik	0	0	0	0	0	0
Tnp1	0	0	0	0	0	0
Gm31137	0	0	0	0	0	0
Gm31047	0	0	0.503917	0.0810585	0	0
Igfbp5	62.5341	90.2914	91.7173	113.921	117.208	162.925
Igfbp2	18.1167	46.4811	12.223	2.35939	29.792	11.7333
Gm30847	0	0	0	0	0	0
Gm30788	0	0	0	0.352021	0	0
Gm39663	0	0	0	0	0	0
Rpl37a	1342.73	803.57	1057.88	673.927	499.759	556.717
Ankar	0	0	0	0	0	0
Gm39662	0	0	0	0	1.35	0
Smarcal1	15.8996	14.0834	31.558	25.9875	33.8649	33.4758
March4	42.796	17.981	21.3385	27.8887	35.5782	24.7724
Gm39661	0	0	0	0	0.0717625	0
Xrcc5	25.6806	29.5063	57.3558	37.0325	28.0043	31.5437
Tmem169	30.8519	19.676	16.5768	37.4522	22.8559	37.4311
Pecr	0	0	23.7072	2.82092	2.73998	2.10428
D230017M19Rik	4.7688	0.172298	1.39551	4.53943	2.24266	4.24207
Mreg	0.345196	17.1379	0.931589	3.59646	0.873319	2.34745
Gm4319	0	0	0	0	0	0
4933417E11Rik	0	0	0	0	0	0
Gm28818	0	0	0	0	0	0
Gm8883	0	0	0	0	0	0
LOC108167354	0	0	0.683211	0	0	0.184455
Gm30308	0	0	0	0	0	0
Gm30160	0	0	0.223023	0	0	0
Gm39660	0	0	0	0	0	0
LOC108167627	0	0	0	0	0	0
Apol7d	0	0	0	0	0	0
Fn1	292.113	254.405	321.477	25.6795	31.1875	26.6107
Atic	13.2826	10.8186	8.55584	8.82709	35.5597	18.9573
Gm39659	0	0	0	0	0	0
Abca12	0	0	0	0	0	0
Bard1	0.0759684	2.43003	0	0.659571	1.72975	0
Gm29906	0	0	0	0	0	0
Vwc2l	0	1.26071	2.07349	4.53104	5.51702	3.54896
Spag16	0	0	0	0	0.853681	0
Gm29822	0	0	0	0	0	0
Ikzf2	1.77214	2.2246	2.59517	4.32957	0.714959	2.20205
Gm28497	0	0	0	0	0	0
Erbb4	16.4391	18.1684	21.2034	29.8521	37.8073	40.5105
Gm15669	0	0	0	0	0	0
Gm39658	0	0	0	0	0	0
Cps1	0.0767445	0	0	0	2.08026	0
Lancl1	31.2758	50.8501	27.8807	84.816	51.8877	40.3591
Myl1	0	0	16.8475	6.00379	0	0
Acadl	256.939	177.083	243.592	48.2797	90.5585	96.7267
Gm39656	0	0.576027	0	0	0.312403	2.7058
LOC108167626	0	0.202495	2.57728	1.40704	1.50612	3.20499
Kansl1l	6.91852	9.33631	9.49119	4.29056	7.47464	5.76103
Rpe	0.546817	13.9383	15.8639	23.2631	19.7135	13.0149
Gm39655	0	0	0	0	0	0
Unc80	114.454	100.848	142.433	233.725	229.258	281.034
Map2	375.483	439.818	380.665	685.543	726.985	755.99
Crygf	0	0	0	0	0	0
Pth2r	0	0	0	1.54705	1.863	1.6074
Pikfyve	20.6055	17.1892	14.1022	36.9064	31.0211	28.5146
Idh1	203.717	73.555	72.8297	75.7802	51.7929	77.798
Gm36358	0	0	0	0	0	0
D630023F18Rik	0	1.60476	6.93202	3.76334	0.174065	13.4126
Cryga	0	0	0	0	0	21.6427
Crygb	0	0	0	0	0	0
Crygc	0	0	0	0	0	0
Crygd	0	0	0	0	0	0
Cryge	0	0	0	0	0	0
Akr1cl	0	0	0	0	0	0
Plekhm3	25.9102	18.4218	14.5266	14.3371	23.7903	29.4256
Fzd5	0.0619262	0.0619017	7.35336	0	0.940012	5.29408
Ccnyl1	7.8479	38.1317	23.5922	1.72499	4.52383	2.99173
2810408I11Rik	0	0	0	0	0	0
Gm29152	0	0	0	0	0	0
Mettl21a	10.0177	21.5296	2.07269	5.04459	6.84291	4.76869
Creb1	28.9672	26.1698	33.4976	27.3713	27.841	25.4779
Gm36148	0	0	0	3.02059	0	0
Gm35803	0	0	0	0	0	0
Gm39654	0	0	0	0	0	0
Gm35880	0	0	0	0	0	0
Mir6899	0	0	0	0	0	0
Klf7	90.3722	84.5601	84.6659	72.1914	47.6879	48.7055
Gm13749	0	0	0.537933	0	0	0
Cpo	0	0	0	0	0	0
4933402D24Rik	0	0	0	0	0	0
Fastkd2	19.3659	4.34573	15.8805	13.1537	15.9981	30.2041
Mdh1b	0	0	0	0	0	0.243101
Dytn	0	0	0	0	0	0
Gm39653	0	0	0	0	4.68245	0
Adam23	81.7527	86.3651	73.2398	134.065	170.126	119.589
Gm35393	0	0	0	0	0	0
Gm11608	0	0	0	0	0	0
1700039I01Rik	0	0	0	0	0	0
Zdbf2	18.8	18.6962	29.6611	15.5133	27.318	24.1956
Gpr1	0	0	0	0	0.543597	0
Snora41	0	0	0	0	0	0
Eef1b2	264.248	317.947	300.875	246.926	317.253	284.04
Ndufs1	113.399	131.169	130.068	193.791	178.119	184.446
Ino80dos	0.712804	5.46267	15.1756	12.3774	2.06096	3.00072
Ino80d	19.5963	24.2263	26.2503	12.7206	15.8197	24.3157
Gm38513	0	0	0	0	0	0
Gm35252	0	0	0	0	0	0
Gm39652	0	0	0	0	0	0
Gm35120	0	0	0	0	0	0
Gm4208	0	0	0	0.468179	0	0
4930487H11Rik	0	0	0	0	0	0
Gm29083	0	0.46239	0	0	0	0
Nrp2	7.48564	11.0132	26.0346	8.92492	13.8892	24.4795
Gm34881	0	0	0	0	0	0
Pard3bos2	0	0	0	0	0	0
Pard3bos1	0	0	0.023194	0	0	0
Pard3b	12.0212	5.57085	6.91929	5.35848	5.79291	1.65555
9530026F06Rik	0	0	0	0	8.84746	0
LOC105243939	0	0	0	0	0	0
Icos	0	0	0	0	0	0
Gm34649	0	0	0	0	0	0
Ctla4	0	0	0	0	0	0
Gm39650	0	0	0	0	0	60.4788
Gm38137	0	0	0	0.343801	0	0
2310016D23Rik	0	0	0	0	0	0
Cd28	0	0	0	0	0	0
Gm38388	0	0	0	0	0	0
Gm11578	0	0	0	0.253398	0	0.283535
LOC102637269	34.4495	0	0	1.42427	1.77866	23.905
Raph1	25.8337	32.1155	29.0984	42.202	37.0627	36.7748
Abi2	96.3699	82.7995	86.3824	171.723	166.312	129.119
Cyp20a1	48.611	19.6273	30.6962	7.61344	28.1102	30.3719
Nbeal1	33.651	32.924	24.3043	11.7186	14.2848	12.7543
Carf	9.18547	6.48467	16.3195	13.8566	3.17455	16.1181
Wdr12	46.0724	15.6458	38.6069	23.1238	43.1111	29.9207
Ica1l	0.559892	11.6731	25.543	18.5416	36.2505	32.1692
Fam117b	49.5933	49.883	102.728	71.7406	61.5732	73.8842
Bmpr2	223.301	292.371	278.144	207.442	220.485	205.462
Snord11	0	0	0	0	0	0
Snord70	0	0	0	0	0	0
Nop58	108.036	50.0117	41.4209	68.7051	43.4407	93.5298
Sumo1	263.59	73.2688	132.191	198.564	151.687	134.541
Gm33833	0	0	0	0	0	0
Gm39648	0	0	0	0	0	0
Gm28411	0	0	0	0	0	0
Gm39649	0	0	0	0	0	0
Gm973	4.99753	0.380096	2.68762	1.17906	6.65544	1.84701
Fzd7	0.979359	6.22982	2.48284	4.71528	3.37869	2.5948
Gm33774	0	0	0.165803	0	0	0
Gm33724	0	0	0	0	0	0
Cdk15	0.203497	0	0	0	2.42707	0
Gm33667	0	0	0	0	0	0.582558
Als2	1.09503	25.6015	15.3232	9.98264	8.04721	46.039
Mpp4	0	0	0	0	2.55651	0.134741
Tmem237	37.5199	50.7844	36.6589	32.1079	44.9633	31.2178
Als2cr11	0	0	0	0	0	3.39767
Gm29018	0	0	0	0	0	0
Als2cr11b	0	0	0	0	0	0
Stradb	18.4582	11.577	26.2091	14.2975	30.8049	9.14168
Trak2	105.27	132.455	112.069	133.433	145.022	136.76
Gm28802	0	0	0	0	0	3.01025
Casp8	50.156	17.604	17.6167	6.84999	5.19377	2.46365
Gm39646	0	0	0	0	0	0
Cflar	17.3655	41.699	25.9499	10.5913	14.2641	17.1026
Als2cr12	0	0	0	0	0	0
Gm20257	0	0.457253	9.46441	0	0	14.2204
Ndufb3	561.743	238.532	350.239	267.649	251.923	259.55
Fam126b	79.8661	40.3896	43.1073	60.3966	47.5504	59.2701
Gm15834	1.85941	0.113796	0.0341363	1.48259	2.34523	0.921622
Orc2	13.4663	23.3164	41.3174	26.4108	37.9364	35.8595
Nif3l1	41.6963	27.5703	23.4978	14.7905	14.7766	20.3324
Ppil3	1.70808	0	9.21926	9.88655	17.6968	2.7656
Clk1	88.1827	101.73	116.87	102.203	46.7539	88.631
Bzw1	149.999	164.302	142.794	219.548	172.233	188.488
Gm15759	0	0	0	0	0	0
Aox2	0	0	0	0	0	0
Aox4	7.01337	0	0	0	0	0
Gm39643	0	0	0	0	0	0
Aox3	19.1087	2.09328	5.49444	0.0757559	0.189212	0
Aox1	15.6707	6.47669	3.38871	0.78494	5.55477	4.2451
Sgol2a	0	0	4.1958	0.274545	0.514289	5.37597
Kctd18	21.8277	7.46882	8.60946	12.5369	7.10001	17.9428
Spats2l	11.2745	22.082	8.16332	5.80959	18.6845	8.45962
9430016H08Rik	0	13.5664	40.6962	12.0638	25.9269	14.1265
Tyw5	29.3165	15.4476	6.13312	21.3096	8.13144	7.50646
1700066M21Rik	28.9644	40.7914	19.8023	43.1418	31.963	32.6404
4930558J18Rik	0	0	0	0	0	0
BC055402	0	0	0	0.900083	0	0
LOC105243927	0	0	0	0	0	0
Gm38484	28.5439	2.03804	0.917048	24.4873	3.31594	13.5348
9130024F11Rik	2.18213	8.83989	0.309947	4.188	8.96585	5.13238
Satb2	56.9596	47.196	16.2361	154.438	95.0934	69.6022
Hsfy2	0	0	0	0	0	0
1700003I22Rik	0	0	0	0	0	0
9130227L01Rik	0	0	0	0	0.974253	0
Gm32949	0.183917	0	2.97804	0.958078	0.797649	0
Gm39642	0	0	0	0	0	0
Gm6644	0	0	0	0	0	0
Plcl1	37.623	75.608	66.103	69.1296	45.6795	77.986
LOC108167625	0	0	0	0	0	0
Boll	0	0	0.415715	0	0	0
Mars2	0	0.891024	3.47473	16.2521	10.3091	13.278
Gm10561	0	0	42.4444	16.1245	3.2654	23.4061
Rftn2	14.2354	52.5408	47.7309	48.9192	38.8569	35.2022
Mob4	82.8741	77.2378	88.9985	121.544	73.1009	99.0559
Hspe1	262.581	208.979	428.29	325.268	215.191	289.213
Hspd1	121.375	103.78	214.914	180.569	176.919	196.848
Coq10b	47.1888	61.9879	52.4511	24.6679	19.2872	69.1244
Sf3b1	179.389	97.0936	130.617	146.834	149.849	167.802
4930444A19Rik	0	0	0	0	0	0
Ankrd44	28.2042	14.5953	12.5205	8.48167	9.11151	9.89862
Pgap1	5.82803	3.92427	12.7064	15.5665	18.5622	19.8556
LOC108167366	0	0	0	0	0	0
Gm34066	0	0	0	0	0	0
Gtf3c3	45.5659	34.3181	30.7223	22.4726	41.1221	33.2652
Ccdc150	0	0	0	0	0	0
Mir7681	0	0	0	0	0	0
Hecw2	27.0148	18.5749	20.3297	28.7793	32.5823	32.351
Stk17b	12.0166	17.4956	13.0423	9.18563	8.78046	5.71006
Gm32311	0	0	0	0	0	0
Dnah7a	0	0	0	0	0	0.454321
Asnsd1	7.18856	30.846	27.917	11.7214	21.4816	35.088
Osgepl1	10.7039	4.79091	6.61096	24.135	11.2593	24.9878
Ormdl1	0	47.0648	11.4755	11.0755	39.4823	13.2941
Pms1	0	2.56127	11.6401	26.8067	17.9192	14.9352
1700019A02Rik	0	0	0	1.44996	1.35806	0
Mstn	0	0	0	0	3.77564	0
1700019D03Rik	0.302371	14.1051	11.2429	9.80091	11.4746	6.95202
Hibch	0.232948	0	11.735	28.1127	25.51	58.839
Inpp1	23.7548	33.2294	30.8667	31.2772	10.1323	16.1472
Mfsd6	19.4109	46.9794	49.4216	60.4662	70.4096	69.6006
Gm28178	0	0	0	0	0	0
Tmem194b	18.7891	1.05647	6.54963	0.815654	0.636631	9.46888
Gm553	0	0	0	0	0	0
Nab1	101.826	55.2216	75.4133	50.1535	37.7439	58.8958
Gm31955	0	0	0	0	0	0
Gm31867	0	0	0	0	0	0
Gls	108.303	80.5039	91.8965	144.619	139.462	144.533
Stat1	66.5899	47.6253	30.3468	19.7111	22.9689	25.1618
Gm31812	0	0	0	1.11381	0	0
Stat4	0	0.266826	0	2.08579	2.31537	2.46352
Gm33795	0	0	0	1.09592	9.58025	0.490503
Myo1b	75.2782	123.971	126.222	33.7235	46.7362	30.4546
Gm31636	0	0	0	0	0	0
Gm17767	0	0	0	2.3143	0	0
Nabp1	6.94487	1.30983	1.2377	4.72134	6.32236	4.96462
Sdpr	159.07	131.128	116.241	4.3805	2.8872	23.6906
9330175M20Rik	0	0	0	2.47629	0	0.651953
Tmeff2	65.6534	85.4951	88.7057	170.448	113.729	160.075
LOC108167624	0	0	0	0	2.13685	2.8719
Gm28321	0	0	0	0	0	0
Gm39640	0	0	0	0	0	0
C230029F24Rik	0	0	0	0	0	0
Mir6350	0	0	0	0	0	0
Gm39639	0	0	0	0	0	0
Gm39638	0	0	0	0	0	0
Slc39a10	295.299	337.049	257.666	266.071	243.81	203.888
Dnah7c	0.0602742	0.210876	0	1.64843	0.359439	0.614829
Gm31046	0	0	0	0	0	0
Dnah7b	0	0.056515	1.88181	1.61986	0.0613009	2.80117
Stk-ps2	0	0	0	0	0	0
Slc40a1	66.0684	103.658	117.213	27.8827	7.17678	11.908
Gm30900	0	0	0	0	0	0
Wdr75	22.1365	19.2367	31.5213	23.2757	36.4245	34.7973
Gm39637	0	0	0	0	0	0
Col5a2	7.05506	12.2282	13.8576	0	0	0.0628793
Col3a1	11.5427	16.6919	17.652	2.93967	1.00122	0.523297
4930521E06Rik	0	0	0	0	0	0
Gulp1	48.6066	11.6557	8.01435	3.63999	4.82983	7.76399
Gm39635	0	0	0	0	0	0
Gm28893	0	0	0	0	0	0
Mettl21e	0	0	0	0	0	2.22291
Ercc5	5.47475	48.7704	30.2015	15.588	25.9264	36.6045
Bivm	16.0843	20.8125	17.7534	26.3872	18.9373	37.578
Kdelc1	32.7395	13.2263	9.30855	4.86024	11.5874	9.06381
Tex30	63.7745	0	14.8139	0.259954	15.258	2.61784
Ccdc168	0	0.0188408	0.0339109	0.0163644	0	0
Mettl21c	0	0	0	0	0	0
Tpp2	91.4632	80.6188	44.8065	82.488	61.9808	72.2374
LOC102632770	0	0	0	0.212663	0	0.237956
Uxs1	17.3762	23.2726	17.368	63.5005	77.3309	50.0901
1500015O10Rik	0	0	0	0	0	13.1154
Gm30634	0	0	0	0	0	0
Gm38628	0	14.5033	0	14.82	0	0
Nck2	3.3944	37.4779	21.3747	32.016	34.2946	34.3249
Gm29040	0	0	0	0	0	0
Gm8210	0	0	0	0	0	0
Fhl2	152.195	25.9006	18.3302	105.711	29.1849	55.9646
AI597479	30.5915	48.7785	37.4353	24.6246	50.2235	42.9542
LOC108167597	0	0	1.29596	0	0	0
Gm28782	0	0	0	0	0	0
Tgfbrap1	26.7232	23.0433	27.3416	25.3687	24.2782	33.6637
Gpr45	1.86044	0	7.21382	5.45849	1.53028	5.79608
Gm39633	0.463374	0	0	6.83927	0.502415	0
Mrps9	40.8359	0.353417	18.447	10.4368	35.8428	37.7821
LOC108167623	0	0	0	0	0	10.2672
Dalir	0	0	0.885426	5.98193	4.48224	0
LOC108167622	1.31516	0.730356	0.65727	5.45549	3.64414	5.53649
Pantr2	0	19.412	2.49564	35.3268	7.01862	0
2900092D14Rik	8.74099	47.0019	36.3333	31.0106	73.3685	35.138
Pou3f3	85.2125	100.539	73.3878	87.8094	134.65	88.4819
Gm42411	0.144015	0	14.1212	0.875258	5.62137	1.6789
Pantr1	341.899	377.037	130.503	210.377	291.633	164.55
Gm30248	0	0.49775	0	2.86001	1.37052	1.97219
Gm36822	0	0	0	0	0	0
LOC108167621	0	0	0	0.367327	0	0
Gm36678	0	0	0	0	0	0
LOC108167620	0	0	0	0	0	0
Gm28175	0	0.108454	0	0.706496	0.735242	0.395261
Gm29260	0	0.100703	0.135939	0	0	0.195739
Gm35935	0	0	0	0	0	0
Gm39631	0	0	0	0	0	0
4930448I06Rik	0	0	0	0	0	0
Tmem182	0	0	4.49166	0	0	0.75792
Mfsd9	0	0.135783	1.71074	3.65602	4.86029	2.1114
Gm37915	0	0	0	0	0	0
Slc9a2	0.367728	4.9011	49.6198	11.6001	2.79097	12.5034
Slc9a4	0	0	16.6998	0	0	9.20914
Gm35801	0	0	0	0	0	0
Il18rap	0	0	0	0	0	0
Il18r1	0	0	0	0	0	0
Il1rl1	0	0.631844	0	0	0.560741	0
Il1rl2	0	1.88433	2.50679	0.925067	2.93255	0
Il1r1	31.6333	23.42	24.6003	2.24594	5.20888	4.7389
Gm35741	0	0	0	0	0	0
Il1r2	15.3959	0	0	0	0.35267	0
Gm16894	0	0	16.1606	3.0328	20.0193	0.969572
Map4k4	234.471	200.029	235.996	166.754	170.529	203.175
Gm35600	0	0	0	0	0	0
1700066B17Rik	0	0	0	0	0	0
Gm3646	0	0	0	0	0	0
Rfx8	0	6.99383	0	0	0	0
D930019O06Rik	0	2.2845	0	1.30001	4.69956	2.98581
Creg2	66.1544	71.2945	105.273	182.694	135.211	163.682
Rnf149	75.1892	52.4988	67.177	69.3774	68.1778	64.5743
Snord89	0	0	0	0	0	0
Cnot11	69.8289	19.1717	18.1037	57.3433	29.8748	56.8154
Tbc1d8	3.85432	19.7558	1.62297	17.5864	27.8308	10.1975
Rpl31	452.741	340.616	443.518	233.89	194.726	210.627
Npas2	3.15736	26.2053	7.74624	59.8929	48.1348	34.9488
Mir6349	0	0	0	0	0	0
Gm35222	0	0	0	0	0	0
Pdcl3	132.011	125.938	196.87	37.9143	37.0079	90.9425
Gm35171	0	0	0	0	0	0
Nms	0	0	0	0	0	0
Chst10	43.1885	47.54	65.3304	66.4011	84.5958	78.6689
Lonrf2	34.6036	61.0883	79.7669	134.981	136.409	139.389
Gm34596	0	0	0	0	0	0
LOC108167619	0	0	0	0	0	0
Gm16150	0	0	0	0	0	0
Aff3	10.1631	36.1602	17.244	36.1688	51.7692	42.9143
Gm5099	0	0	0	0	0	0
Rev1	13.3724	28.3447	31.0157	43.573	34.1514	51.2596
Gm34448	0	0	0	0	0	0
Eif5b	116.251	59.1181	103.638	88.7738	92.5843	108.081
Txndc9	17.7562	39.1125	32.8134	40.459	30.5771	32.158
Lyg1	0	0	0	0	0	0
Lyg2	0	0	0	0	0	0
Mrpl30	4.16214	9.04456	37.2788	57.6613	53.369	34.4571
Mitd1	0	21.4454	30.3276	2.5279	1.16307	5.35937
Lipt1	7.48042	4.16271	3.60741	0.468685	2.25761	5.39412
Tsga10	29.6351	14.6616	0.540386	5.04165	5.64481	5.6899
Gm39628	0	0	0	0	0	0
LOC102637336	0	0	0	0	0	0
LOC102637491	0	0	0	0	0	0
2010300C02Rik	46.6341	40.6088	73.4282	88.1511	125.22	99.0001
Gm39627	0	0	27.679	0	0	0
4930594C11Rik	0	0	12.0232	0	3.2016	1.05685
Mgat4a	13.1558	15.1825	23.9741	15.9322	30.4876	21.1182
Unc50	188.745	134.172	192.447	221.24	170.593	148.82
Coa5	131.707	128.773	142.715	153.718	172.374	159.076
4930439A04Rik	0	0	0	0	0	0
Inpp4a	35.8644	53.1344	41.7003	61.2304	71.8318	53.5268
Cnga3	0	0	0	0	0	0
Gm37020	0	0	0	2.93745	0	0
Gm39626	0	0	0	0	0	0
Vwa3b	0	0	0	0	0	0.397908
Tmem131	72.7749	66.138	70.2342	58.6324	60.8018	65.1629
Zap70	0.146881	0	20.8766	1.0202	0	4.70883
Gm33533	0	0	0	0.705953	0	5.30371
4933424G06Rik	0	0	0	0	0	7.38148
Actr1b	107.411	150.093	141.593	270.572	244.608	237.58
Cox5b	820.197	449.049	526.634	654.618	460.968	795.342
Fam178b	0.274021	0	0	0	0	0
Sema4c	8.90758	31.885	32.8153	2.06233	8.37033	3.379
Ankrd39	0.765251	3.82474	5.16301	29.7321	16.3871	28.9936
Ankrd23	0	0	1.9543	0.314363	1.96292	7.38678
Cnnm3	16.2224	5.8087	13.8672	2.66275	12.4262	20.9345
Cnnm4	0	26.0604	5.12762	4.05646	7.70004	2.81413
Gm33454	0	0	0	0	0	0
Gm33401	0	0	0	0	0	0
Lman2l	52.2969	35.8537	67.2395	56.7292	57.791	62.9889
Fer1l5	0	0	0	0	0	0
Mir6898	0	0	0	0	0	0
Kansl3	21.6636	20.4975	24.3926	13.2792	32.016	36.3262
Arid5a	4.86303	14.0197	3.42365	3.3655	3.59159	2.87568
Neurl3	0	0	0	0	0	0
Gm39625	0	0	0	0	0	0
Mir6897	0	0	0	0	0	0
Uggt1	41.8721	27.2085	28.453	35.9013	44.9372	26.9497
Gm33280	0	0	0	0	0	0
Hs6st1	23.8313	67.0926	49.2972	69.4691	84.0086	61.514
Gm39624	0	0	0	0	0	0
Gm39623	0	0	0	0	0	0
Gm33222	0	0	0	0	0	0
Gm39622	0	0	0	0	0	0
Gm33176	0	0	0	0	0	0
1110002O04Rik	0	0	0.32285	0	0	0
Plekhb2	28.8512	78.8816	54.989	65.7684	66.1351	47.6099
Fam168b	107.714	192.679	152.624	200.502	203.513	251.287
Arhgef4	112.798	220.617	163.345	177.375	254.523	213.797
Gm32790	0	0	0	0	2.49587	0
LOC108167618	0	0	0.397996	0	0.179888	0
Gm32920	0	0	0	0	0	0
Gm38647	0	0	0	0	0	0
AA619741	0	0	0	0	0	0
Amer3	9.16648	5.16452	11.3944	7.3797	19.8776	23.6388
Prss40	0	0	0	0	0	0
Cfc1	0	0	0	0	0	0
Prss39	0	0	0	0	0	0
4930568A12Rik	0	0	0	0	0	0
Gm32566	0	0.324726	0	0	0	0
Ptpn18	0	0	0	0.706719	1.76514	0
Gm32504	0	0	0	0	0	0
Imp4	31.4122	17.1271	14.3857	13.8843	15.2748	27.927
Ccdc115	56.5018	9.78976	17.1684	63.6636	46.0147	29.5188
n-TEttc1	0	0	0	0	0	0
Mir5103	0	0	0	0	0	0
LOC108167617	11.5126	0	0	0	0	0
Mir6896	0	0	0	0	0	0
Dst	111.405	106.395	137.099	156.089	181.088	178.886
Gm38471	0	0	0	0	0	1.04073
Bend6	93.9041	83.9694	196.387	206.458	178.351	378.401
Gm15455	0	0	0	0.246508	0	4.55114
Zfp451	40.4075	25.635	37.8452	20.6908	37.038	25.8437
Bag2	0	26.844	0	6.393	4.93114	4.83903
Rab23	1.99946	6.45026	18.3137	14.2823	23.9457	19.1595
Gm32229	0	0	0	0	0	0
1700001G17Rik	0	0	0	2.50889	0	0
Gm39618	0	0	0	0	0	0
Prim2	0	1.81968	0.982552	0.105367	4.60547	16.1521
Gm39617	0	0	0	0	0	0
Gm39616	0	0	0	0	0.296066	0
LOC108167822	0	0	0	0	0	3.91599
Gm5415	0	0	0	0	0	0
Gm9839	0	0	0	0	0	0
Khdrbs2	0	0	12.7633	3.11858	10.5153	10.9919
Gm4850	0	0	0	0	0	0
Pih1d3	0	0	0	0	0	0
Lgsn	0	0	0	0	0	0
4931428L18Rik	0	0	0	0	0	0
Gm29669	0	0	0	0	0	0
Gm28644	0	0	0	0	0	0
Ptp4a1	53.3994	18.9011	42.0518	50.4665	45.9391	38.9498
Phf3	73.857	90.3239	57.1957	58.2785	65.2603	66.1442
Gm31581	0	0	0	0	0	0
Gm39615	10.9936	6.53417	0	0	0	0
Gm31525	0	0	0	0	0	0
Gm31465	0	0	0	0.102125	0	0
Mir6342	0	0	0	0	0	0
LOC108167331	0	0	0	0	0	0
Gm597	0	0	0	0	0	0
Gm7846	0	0	4.9634	0	0	0
Gm5524	0	0	0	0	0	0
4931408C20Rik	0	0	0	0	0	0
Gm31136	0	0	0	0	0	0
Gm31076	0	0	0	0	0	0
Gm39614	0	0	0	0	0	0
LOC108167844	0	0	0	8.96771	7.19359	1.17189
Gm20172	0	0	2.4833	7.19022	2.99311	1.3409
Adgrb3	125.59	82.4858	63.4901	114.47	150.659	122.561
Gm29414	0	0	0	0	0	0
Lmbrd1	118.81	82.3794	135.649	141.99	172.069	171.887
Col19a1	10.4324	4.85701	1.96051	10.4845	12.8221	9.68366
Col9a1	0.302799	0	0	0	0	0
Fam135a	22.3506	29.485	16.5954	13.5968	25.8822	24.5688
Sdhaf4	48.7856	69.9411	90.0825	37.3406	30.624	11.2249
Gm26524	0	0	0	0	0	0
Smap1	141.526	140.782	168.554	195.788	128.522	173.333
B3gat2	0	25.3143	11.4789	17.2147	12.4519	14.1128
Gm28822	0	0	0	0	0	0
Gm19673	0	0	0	0	0	0
Ogfrl1	99.8918	141.319	169.385	301.606	214.714	289.339
Mir30c-2	0	0	0	0	0	0
Mir30a	0	0	0	0	0	0
Gm29506	0	0	0	0	0	0
Gm30442	0	0	0	0	0	0
[truncated: 34,913 more rows]
