# Supplementary material for: Transcriptomic comparison of human and mouse brain microvessels
Source: Sci Rep. 2020 Jul 23;10:12358. doi: 10.1038/s41598-020-69096-7 (PMC7378255; doi:10.1038/s41598-020-69096-7)
Supplement: Supplementary file 3 — Supplementary Table S3. [file 41598_2020_69096_MOESM3_ESM.xlsx]

## Sheet: Sheet1
Table S3: SRA accession numbers for reference datasets
Mouse brain capillary endothelial cells	Mouse brain pericytes	Human brain endothelial cells	Human liver
Vanlandewijck et al. (2018). Nature 554:475–480.	Vanlandewijck et al. (2018). Nature 554:475–480.	Darmanis et al. (2015). Proc Natl Acad Sci USA 115:7285–7290.	Li et al. (2019). Genome Res 29:270–80.
SRR5529431	SRR5530875	SRR1974764	SRR5104153
SRR5529440	SRR5530876	SRR1974766
SRR5529441	SRR5530877	SRR1974784
SRR5529444	SRR5530878
SRR5529447	SRR5530880
SRR5529452	SRR5530881
SRR5529455	SRR5530883
SRR5529457	SRR5530884
SRR5529458	SRR5530885
SRR5529460	SRR5530886
SRR5529461	SRR5530887
SRR5529463	SRR5530889
SRR5529465	SRR5530890
SRR5529466	SRR5530891
SRR5529471	SRR5530893
SRR5529482	SRR5530894
SRR5529484	SRR5530896
SRR5529490	SRR5530897
SRR5529493	SRR5530898
SRR5529498	SRR5530899
SRR5529499	SRR5530900
SRR5529504	SRR5530901
SRR5529507	SRR5530902
SRR5529513	SRR5530903
SRR5529517	SRR5530904
SRR5529519	SRR5530905
SRR5529520	SRR5530906
SRR5529522	SRR5530907
SRR5529524	SRR5530909
SRR5529529	SRR5530910
SRR5529533	SRR5530911
SRR5529537	SRR5530912
SRR5529540	SRR5530914
SRR5529546	SRR5530915
SRR5529549	SRR5530917
SRR5529550	SRR5530918
SRR5529554	SRR5530920
SRR5529560	SRR5530921
SRR5529565	SRR5530922
SRR5529568	SRR5530923
SRR5529569	SRR5530925
SRR5529571	SRR5530926
SRR5529572	SRR5530927
SRR5529574	SRR5530928
SRR5529575	SRR5530929
SRR5529579	SRR5530930
SRR5529581	SRR5530931
SRR5529590	SRR5530933
SRR5529593	SRR5530934
SRR5529600	SRR5530936
SRR5529601	SRR5530937
SRR5529602	SRR5530938
SRR5529603	SRR5530939
SRR5529613	SRR5530940
SRR5529615	SRR5530941
SRR5529616	SRR5530942
SRR5529618	SRR5530943
SRR5529628	SRR5530945
SRR5529631	SRR5530946
SRR5529633	SRR5530947
SRR5529634	SRR5530950
SRR5529643	SRR5530952
SRR5529651	SRR5530954
SRR5529653	SRR5530957
SRR5529656	SRR5530958
SRR5529657	SRR5530959
SRR5529664	SRR5530961
SRR5529673	SRR5530962
SRR5529679	SRR5530964
SRR5529681	SRR5530965
SRR5529682	SRR5530966
SRR5529683	SRR5530967
SRR5529685	SRR5530968
SRR5529686	SRR5530969
SRR5529688	SRR5530970
SRR5529689	SRR5530972
SRR5529693	SRR5530973
SRR5529696	SRR5530975
SRR5529699	SRR5530976
SRR5529711	SRR5530977
SRR5529712	SRR5530978
SRR5529715	SRR5530979
SRR5529719	SRR5530982
SRR5529720	SRR5530983
SRR5529723	SRR5530984
SRR5529724	SRR5530985
SRR5529725	SRR5530987
SRR5529734	SRR5530988
SRR5529735	SRR5530989
SRR5529736	SRR5530990
SRR5529738	SRR5530992
SRR5529740	SRR5530993
SRR5529750	SRR5530995
SRR5529766	SRR5530996
SRR5529768	SRR5530997
SRR5529773	SRR5530998
SRR5529778	SRR5531000
SRR5529783	SRR5531001
SRR5529786	SRR5531003
SRR5529789	SRR5531005
SRR5529793	SRR5531006
SRR5529796	SRR5531008
SRR5529797	SRR5531010
SRR5529802	SRR5531011
SRR5529803	SRR5531012
SRR5529805	SRR5531014
SRR5529810	SRR5531015
SRR5529814	SRR5531016
SRR5529818	SRR5531019
SRR5529827	SRR5531020
SRR5529835	SRR5531021
SRR5529840	SRR5531022
SRR5529842	SRR5531023
SRR5529844	SRR5531026
SRR5529845	SRR5531027
SRR5529846	SRR5531028
SRR5529849	SRR5531029
SRR5529854	SRR5531030
SRR5529855	SRR5531031
SRR5529856	SRR5531032
SRR5529858	SRR5531033
SRR5529865	SRR5531034
SRR5529867	SRR5531037
SRR5529872	SRR5531038
SRR5529875	SRR5531039
SRR5529881	SRR5531042
SRR5529886	SRR5531043
SRR5529887	SRR5531044
SRR5529889	SRR5531045
SRR5529891	SRR5531046
SRR5529893	SRR5531048
SRR5529895	SRR5531049
SRR5529899	SRR5531050
SRR5529903	SRR5531051
SRR5529912	SRR5531053
SRR5529913	SRR5531054
SRR5529915	SRR5531055
SRR5529917	SRR5531056
SRR5529919	SRR5531057
SRR5529921	SRR5531058
SRR5529926	SRR5531062
SRR5529929	SRR5531064
SRR5529942	SRR5531066
SRR5529944	SRR5531067
SRR5529945	SRR5531068
SRR5529949	SRR5531070
SRR5529950	SRR5531071
SRR5529953	SRR5531072
SRR5529955	SRR5531073
SRR5529956	SRR5531074
SRR5529957	SRR5531075
SRR5529959	SRR5531076
SRR5529969	SRR5531078
SRR5529970	SRR5531080
SRR5529972	SRR5531083
SRR5529975	SRR5531084
SRR5529984	SRR5531085
SRR5529985	SRR5531086
SRR5529993	SRR5531087
SRR5529998	SRR5531088
SRR5530002	SRR5531089
SRR5530008	SRR5531090
SRR5530009	SRR5531092
SRR5530011	SRR5531094
SRR5530018	SRR5531095
SRR5530019	SRR5531097
SRR5530020	SRR5531098
SRR5530022	SRR5531099
SRR5530027	SRR5531100
SRR5530029	SRR5531104
SRR5530036	SRR5531106
SRR5530042	SRR5531108
SRR5530046	SRR5531109
SRR5530049	SRR5531110
SRR5530051	SRR5531112
SRR5530052	SRR5531113
SRR5530053	SRR5531114
SRR5530057	SRR5531115
SRR5530058	SRR5531118
SRR5530059	SRR5531119
SRR5530062	SRR5531123
SRR5530063	SRR5531124
SRR5530065	SRR5531126
SRR5530066	SRR5531127
SRR5530068	SRR5531128
SRR5530070	SRR5531129
SRR5530071	SRR5531132
SRR5530075	SRR5531134
SRR5530086	SRR5531135
SRR5530087	SRR5531138
SRR5530088	SRR5531139
SRR5530092	SRR5531140
SRR5530098	SRR5531142
SRR5530099	SRR5531143
SRR5530100	SRR5531144
SRR5530101	SRR5531147
SRR5530102	SRR5531148
SRR5530106	SRR5531149
SRR5530107	SRR5531151
SRR5530119	SRR5531152
SRR5530124	SRR5531153
SRR5530129	SRR5531154
SRR5530130	SRR5531157
SRR5530131	SRR5531159
SRR5530134	SRR5531160
SRR5530141	SRR5531161
SRR5530145	SRR5531162
SRR5530153	SRR5531164
SRR5530154	SRR5531165
SRR5530157	SRR5531166
SRR5530159	SRR5531167
SRR5530162	SRR5531168
SRR5530163	SRR5531169
SRR5530168	SRR5531171
SRR5530174	SRR5531172
SRR5530178	SRR5531173
SRR5530179	SRR5531176
SRR5530183	SRR5531177
SRR5530191	SRR5531179
SRR5530196	SRR5531180
SRR5530197	SRR5531181
SRR5530198	SRR5531182
SRR5530199	SRR5531183
SRR5530204	SRR5531184
SRR5530205	SRR5531185
SRR5530230	SRR5531186
SRR5530232	SRR5531187
SRR5530234	SRR5531188
SRR5530235	SRR5531189
SRR5530238	SRR5531190
SRR5530243	SRR5531191
SRR5530244	SRR5531194
SRR5530246	SRR5531195
SRR5530247	SRR5531197
SRR5530249	SRR5531198
SRR5530250	SRR5531199
SRR5530252	SRR5531201
SRR5530253	SRR5531202
SRR5530254	SRR5531205
SRR5530255	SRR5531206
SRR5530256	SRR5531208
SRR5530260	SRR5531209
SRR5530261	SRR5531210
SRR5530263	SRR5531212
SRR5530268	SRR5531213
SRR5530270	SRR5531214
SRR5530271	SRR5531215
SRR5530274	SRR5531216
SRR5530280	SRR5531219
SRR5530284	SRR5531220
SRR5530285	SRR5531222
SRR5530286	SRR5531223
SRR5530292	SRR5531224
SRR5530293	SRR5531225
SRR5530294	SRR5531226
SRR5530295	SRR5531231
SRR5530300	SRR5531232
SRR5530302	SRR5531233
SRR5530311	SRR5531234
SRR5530313	SRR5531235
SRR5530318	SRR5531237
SRR5530321	SRR5531238
SRR5530322	SRR5531240
SRR5530323	SRR5531241
SRR5530328	SRR5531242
SRR5530329	SRR5531243
SRR5530338	SRR5531245
SRR5530342	SRR5531246
SRR5530346	SRR5531247
SRR5530348	SRR5531248
SRR5530352	SRR5531249
SRR5530356	SRR5531250
SRR5530357	SRR5531251
SRR5530359	SRR5531252
SRR5530361	SRR5531253
SRR5530368	SRR5531254
SRR5530377	SRR5531255
SRR5530381	SRR5531258
SRR5530382	SRR5531260
SRR5530384	SRR5531261
SRR5530390	SRR5531262
SRR5530391	SRR5531264
SRR5530396	SRR5531265
SRR5530397	SRR5531266
SRR5530402	SRR5531270
SRR5530404	SRR5531271
SRR5530410	SRR5531272
SRR5530414	SRR5531273
SRR5530418	SRR5531274
SRR5530419	SRR5531275
SRR5530422	SRR5531277
SRR5530428	SRR5531279
SRR5530429	SRR5531280
SRR5530434	SRR5531281
SRR5530437	SRR5531282
SRR5530456	SRR5531283
SRR5530469	SRR5531285
SRR5530474	SRR5531286
SRR5530476	SRR5531287
SRR5530482	SRR5531289
SRR5530488	SRR5531292
SRR5530492	SRR5531293
SRR5530494	SRR5531294
SRR5530496	SRR5531295
SRR5530499	SRR5531296
SRR5530503	SRR5531297
SRR5530504	SRR5531298
SRR5530515	SRR5531299
SRR5530521	SRR5531300
SRR5530524	SRR5531301
SRR5530528	SRR5531302
SRR5530529	SRR5531304
SRR5530532	SRR5531305
SRR5530533	SRR5531306
SRR5530535	SRR5531308
SRR5530536	SRR5531309
SRR5530543	SRR5531310
SRR5530544	SRR5531311
SRR5530549	SRR5531314
SRR5530550	SRR5531315
SRR5530551	SRR5531316
SRR5530554	SRR5531318
SRR5530561	SRR5531319
SRR5530562	SRR5531321
SRR5530565	SRR5531324
SRR5530570	SRR5531325
SRR5530571	SRR5531327
SRR5530575	SRR5531328
SRR5530580	SRR5531329
SRR5530586	SRR5531330
SRR5530592	SRR5531331
SRR5530595	SRR5531332
SRR5530602	SRR5531333
SRR5530627	SRR5531334
SRR5530632	SRR5531336
SRR5530642	SRR5531337
SRR5530643	SRR5531338
SRR5530644	SRR5531343
SRR5530646	SRR5531344
SRR5530647	SRR5531345
SRR5530650	SRR5531346
SRR5530651	SRR5531347
SRR5530652	SRR5531348
SRR5530657	SRR5531349
SRR5530668	SRR5531350
SRR5530673	SRR5531351
SRR5530676	SRR5531352
SRR5530678	SRR5531355
SRR5530679	SRR5531356
SRR5530682	SRR5531357
SRR5530685	SRR5531358
SRR5530689	SRR5531360
SRR5530693	SRR5531361
SRR5530698	SRR5531362
SRR5530700	SRR5531364
SRR5530710	SRR5531365
SRR5530719	SRR5531368
SRR5530722	SRR5531369
SRR5530724	SRR5531370
SRR5530725	SRR5531371
SRR5530737	SRR5531372
SRR5530738	SRR5531374
SRR5530741	SRR5531375
SRR5530744	SRR5531376
SRR5530746	SRR5531378
SRR5530748	SRR5531379
SRR5530751	SRR5531380
SRR5530766	SRR5531381
SRR5530774	SRR5531382
SRR5530777	SRR5531383
SRR5530784	SRR5531384
SRR5530787	SRR5531388
SRR5530789	SRR5531390
SRR5530793	SRR5531391
SRR5530798	SRR5531393
SRR5530800	SRR5531394
SRR5530807	SRR5531395
SRR5530809	SRR5531396
SRR5530810	SRR5531398
SRR5530812	SRR5531399
SRR5530817	SRR5531400
SRR5530819	SRR5531401
SRR5530827	SRR5531402
SRR5530829	SRR5531403
SRR5530833	SRR5531404
SRR5530836	SRR5531405
SRR5530842	SRR5531406
SRR5530855	SRR5531407
SRR5530856	SRR5531408
	SRR5531409
	SRR5531410
	SRR5531411
	SRR5531412
	SRR5531413
	SRR5531414
	SRR5531416
	SRR5531417
	SRR5531418
	SRR5531420
	SRR5531423
	SRR5531424
	SRR5531425
	SRR5531426
	SRR5531428
	SRR5531429
	SRR5531432
	SRR5531433
	SRR5531434
	SRR5531435
	SRR5531436
	SRR5531437
	SRR5531439
	SRR5531440
	SRR5531444
	SRR5531445
	SRR5531446
	SRR5531447
	SRR5531448
	SRR5531451
	SRR5531452
	SRR5531453
	SRR5531457
	SRR5531460
	SRR5531461
	SRR5531462
	SRR5531463
	SRR5531464
	SRR5531465
	SRR5531467
	SRR5531468
	SRR5531470
	SRR5531473
	SRR5531475
	SRR5531476
	SRR5531477
	SRR5531478
	SRR5531479
	SRR5531480
	SRR5531481
	SRR5531484
	SRR5531485
	SRR5531486
	SRR5531487
	SRR5531488
	SRR5531489
	SRR5531490
	SRR5531492
	SRR5531494
	SRR5531495
	SRR5531499
	SRR5531500
	SRR5531502
	SRR5531503
	SRR5531504
	SRR5531505
	SRR5531507
	SRR5531509
	SRR5531512
	SRR5531513
	SRR5531514
	SRR5531515
	SRR5531516
	SRR5531517
	SRR5531520
	SRR5531523
	SRR5531525
	SRR5531526
	SRR5531528
	SRR5531529
	SRR5531531
	SRR5531534
	SRR5531536
	SRR5531537
	SRR5531541
	SRR5531542
	SRR5531543
	SRR5531544
	SRR5531545
	SRR5531548
	SRR5531549
	SRR5531550
	SRR5531552
	SRR5531553
	SRR5531555
	SRR5531556
	SRR5531558
	SRR5531559
	SRR5531560
	SRR5531561
	SRR5531563
	SRR5531564
	SRR5531565
	SRR5531566
	SRR5531568
	SRR5531569
	SRR5531570
	SRR5531571
	SRR5531574
	SRR5531575
	SRR5531576
	SRR5531577
	SRR5531578
	SRR5531579
	SRR5531581
	SRR5531582
	SRR5531583
	SRR5531584
	SRR5531585
	SRR5531586
	SRR5531587
	SRR5531588
	SRR5531589
	SRR5531590
	SRR5531593
	SRR5531594
	SRR5531595
	SRR5531596
	SRR5531598
	SRR5531599
	SRR5531600
	SRR5531601
	SRR5531605
	SRR5531606
	SRR5531608
	SRR5531609
	SRR5531610
	SRR5531612
	SRR5531614
	SRR5531615
	SRR5531616
	SRR5531617
	SRR5531618
	SRR5531620
	SRR5531621
	SRR5531623
	SRR5531625
	SRR5531626
	SRR5531627
	SRR5531629
	SRR5531630
	SRR5531632
	SRR5531633
	SRR5531634
	SRR5531635
	SRR5531636
	SRR5531638
	SRR5531639
	SRR5531641
	SRR5531642
	SRR5531643
	SRR5531645
	SRR5531646
	SRR5531647
	SRR5531650
	SRR5531651
	SRR5531652
	SRR5531654
	SRR5531655
	SRR5531656
	SRR5531658
	SRR5531659
	SRR5531660
	SRR5531661
	SRR5531663
	SRR5531664
	SRR5531665
	SRR5531667
	SRR5531668
	SRR5531669
	SRR5531670
	SRR5531671
	SRR5531672
	SRR5531674
	SRR5531677
	SRR5531678
	SRR5531679
	SRR5531680
	SRR5531681
	SRR5531682
	SRR5531686
	SRR5531687
	SRR5531688
	SRR5531689
	SRR5531690
	SRR5531691
	SRR5531692
	SRR5531695
	SRR5531697
	SRR5531699
	SRR5531700
	SRR5531701
	SRR5531702
	SRR5531704
	SRR5531705
	SRR5531706
	SRR5531707
	SRR5531708
	SRR5531713
	SRR5531715
	SRR5531716
	SRR5531720
	SRR5531721
	SRR5531722
	SRR5531724
	SRR5531725
	SRR5531727
	SRR5531728
	SRR5531731
	SRR5531732
	SRR5531733
	SRR5531734
	SRR5531735
	SRR5531736
	SRR5531739
	SRR5531740
	SRR5531741
	SRR5531743
	SRR5531744
	SRR5531745
	SRR5531746
	SRR5531748
	SRR5531749
	SRR5531750
	SRR5531751
	SRR5531752
	SRR5531753
	SRR5531754
	SRR5531755
	SRR5531756
	SRR5531757
	SRR5531758
	SRR5531759
	SRR5531760
	SRR5531761
	SRR5531762
	SRR5531763
	SRR5531765
	SRR5531766
	SRR5531768
	SRR5531769
	SRR5531771
	SRR5531772
	SRR5531773
	SRR5531774
	SRR5531776
	SRR5531777
	SRR5531778
	SRR5531780
	SRR5531783
	SRR5531784
	SRR5531785
	SRR5531786
	SRR5531787
	SRR5531789
	SRR5531790
	SRR5531791
	SRR5531792
	SRR5531793
	SRR5531794
	SRR5531795
	SRR5531798
	SRR5531800
	SRR5531801
	SRR5531803
	SRR5531804
	SRR5531805
	SRR5531806
	SRR5531808
	SRR5531809
	SRR5531811
	SRR5531813
	SRR5531815
	SRR5531816
	SRR5531817
	SRR5531818
	SRR5531822
	SRR5531823
	SRR5531824
	SRR5531826
	SRR5531827
	SRR5531828
	SRR5531830
	SRR5531831
	SRR5531832
	SRR5531833
	SRR5531836
	SRR5531837
	SRR5531838
	SRR5531839
	SRR5531840
	SRR5531842
	SRR5531843
	SRR5531845
	SRR5531846
	SRR5531847
	SRR5531848
	SRR5531849
	SRR5531850
	SRR5531853
	SRR5531855
	SRR5531857
	SRR5531859
	SRR5531860
	SRR5531861
	SRR5531862
	SRR5531863
	SRR5531865
	SRR5531866
	SRR5531867
	SRR5531870
	SRR5531871
	SRR5531872
	SRR5531873
	SRR5531874
	SRR5531875
	SRR5531876
	SRR5531877
	SRR5531878
	SRR5531879
	SRR5531880
	SRR5531881
	SRR5531882
	SRR5531883
	SRR5531885
	SRR5531886
	SRR5531888
	SRR5531889
	SRR5531890
	SRR5531891
	SRR5531894
	SRR5531895
	SRR5531896
	SRR5531898
	SRR5531899
	SRR5531902
	SRR5531903
	SRR5531904
	SRR5531905
	SRR5531906
	SRR5531907
	SRR5531908
	SRR5531909
	SRR5531911
	SRR5531912
	SRR5531913
	SRR5531914
	SRR5531915
	SRR5531916
	SRR5531918
	SRR5531920
	SRR5531921
	SRR5531922
	SRR5531923
	SRR5531924
	SRR5531925
	SRR5531927
	SRR5531928
	SRR5531930
	SRR5531932
	SRR5531933
	SRR5531934
	SRR5531936
	SRR5531939
	SRR5531940
	SRR5531943
	SRR5531944
	SRR5531946
	SRR5531947
	SRR5531949
	SRR5531950
	SRR5531951
	SRR5531952
	SRR5531954
	SRR5531955
	SRR5531956
	SRR5531957
	SRR5531958
	SRR5531960
	SRR5531961
	SRR5531962
	SRR5531964
	SRR5531966
	SRR5531967
	SRR5531969
	SRR5531970
	SRR5531971
	SRR5531972
	SRR5531977
	SRR5531978
	SRR5531979
	SRR5531980
	SRR5531981
	SRR5531983
	SRR5531984
	SRR5531989
	SRR5531990
	SRR5531991
	SRR5531992
	SRR5531993
	SRR5531994
	SRR5531995
	SRR5531996
	SRR5531998
	SRR5531999
	SRR5532000
	SRR5532001
	SRR5532002
	SRR5532003
	SRR5532004
	SRR5532005
	SRR5532007
	SRR5532008
	SRR5532010
	SRR5532012
	SRR5532014
	SRR5532015
	SRR5532016
	SRR5532017
	SRR5532018
	SRR5532019
	SRR5532020
	SRR5532021
	SRR5532022
	SRR5532023
	SRR5532024
	SRR5532025
	SRR5532026
	SRR5532027
	SRR5532029
	SRR5532031
	SRR5532033
	SRR5532034
	SRR5532035
	SRR5532036
	SRR5532037
	SRR5532038
	SRR5532039
	SRR5532041
	SRR5532042
	SRR5532043
	SRR5532044
	SRR5532045
	SRR5532046
	SRR5532047
	SRR5532049
	SRR5532050
	SRR5532051
	SRR5532052
	SRR5532055
	SRR5532056
	SRR5532058
	SRR5532059
	SRR5532060
	SRR5532061
	SRR5532062
	SRR5532063
	SRR5532065
	SRR5532066
	SRR5532068
	SRR5532070
	SRR5532071
	SRR5532072
	SRR5532073
	SRR5532074
	SRR5532075
	SRR5532076
	SRR5532077
	SRR5532078
	SRR5532080
	SRR5532081
	SRR5532082
	SRR5532083
	SRR5532084
	SRR5532085
	SRR5532087
	SRR5532088
	SRR5532089
	SRR5532090
	SRR5532091
	SRR5532092
	SRR5532093
	SRR5532094
	SRR5532095
	SRR5532096
	SRR5532097
	SRR5532098
	SRR5532099
	SRR5532101
	SRR5532102
	SRR5532104
	SRR5532105
	SRR5532106
	SRR5532107
	SRR5532108
	SRR5532109
	SRR5532110
	SRR5532111
	SRR5532112
	SRR5532113
	SRR5532114
	SRR5532115
	SRR5532116
	SRR5532117
	SRR5532118
	SRR5532119
	SRR5532120
	SRR5532121
	SRR5532123
	SRR5532124
	SRR5532126
	SRR5532127
	SRR5532129
	SRR5532130
	SRR5532131
	SRR5532134
	SRR5532136
	SRR5532137
	SRR5532141
	SRR5532142
	SRR5532143
	SRR5532144
	SRR5532145
	SRR5532146
	SRR5532147
	SRR5532148
	SRR5532149
	SRR5532150
	SRR5532153
	SRR5532154
	SRR5532155
	SRR5532157
	SRR5532158
	SRR5532159
	SRR5532161
	SRR5532162
	SRR5532163
	SRR5532164
	SRR5532165
	SRR5532167
	SRR5532168
	SRR5532169
	SRR5532171
	SRR5532172
	SRR5532175
	SRR5532176
	SRR5532177
	SRR5532178
	SRR5532179
	SRR5532180
	SRR5532181
	SRR5532182
	SRR5532185
	SRR5532186
	SRR5532187
	SRR5532188
	SRR5532189
	SRR5532190
	SRR5532191
	SRR5532192
	SRR5532195
	SRR5532196
	SRR5532197
	SRR5532199
	SRR5532200
	SRR5532201
	SRR5532202
	SRR5532203
	SRR5532204
	SRR5532205
	SRR5532206
	SRR5532207
	SRR5532208
	SRR5532209
	SRR5532210
	SRR5532211
	SRR5532212
	SRR5532213
	SRR5532215
	SRR5532216
	SRR5532217
	SRR5532218
	SRR5532219
	SRR5532220
	SRR5532221
	SRR5532223
	SRR5532225
	SRR5532228
	SRR5532229
	SRR5532230
	SRR5532231
	SRR5532232
	SRR5532233
	SRR5532234
	SRR5532236
	SRR5532237
	SRR5532238
	SRR5532239
	SRR5532240
	SRR5532241
	SRR5532242
	SRR5532243
	SRR5532244
	SRR5532246
	SRR5532247
	SRR5532248
	SRR5532250
	SRR5532252
	SRR5532253
	SRR5532254
	SRR5532255
	SRR5532257
	SRR5532259
	SRR5532261
	SRR5532262
	SRR5532264
	SRR5532267
	SRR5532268
	SRR5532269
	SRR5532270
	SRR5532271
	SRR5532272
	SRR5532274
	SRR5532276
	SRR5532277
	SRR5532278
	SRR5532279
	SRR5532280
	SRR5532282
	SRR5532284
	SRR5532285
	SRR5532286
	SRR5532288
	SRR5532289
	SRR5532290
	SRR5532291
	SRR5532292
	SRR5532293
	SRR5532295
	SRR5532296
	SRR5532297
	SRR5532299
	SRR5532300
	SRR5532302
	SRR5532303
	SRR5532304
	SRR5532305
	SRR5532306
	SRR5532307
	SRR5532308
	SRR5532309
	SRR5532310
	SRR5532311
	SRR5532314
	SRR5532316
	SRR5532317
	SRR5532318
	SRR5532319
	SRR5532320
	SRR5532321
	SRR5532322
	SRR5532323
	SRR5532324
	SRR5532325
	SRR5532326
	SRR5532327
	SRR5532328
	SRR5532329
	SRR5532330
	SRR5532332
	SRR5532334
	SRR5532336
	SRR5532338
	SRR5532339
	SRR5532340
	SRR5532341
	SRR5532342
	SRR5532344
	SRR5532345
	SRR5532346
	SRR5532347
	SRR5532349
	SRR5532350
	SRR5532351
	SRR5532352
	SRR5532354
	SRR5532355
	SRR5532356
	SRR5532358
