# Supplementary material for: Transcriptomic comparison of human and mouse brain microvessels
Source: Sci Rep. 2020 Jul 23;10:12358. doi: 10.1038/s41598-020-69096-7 (PMC7378255; doi:10.1038/s41598-020-69096-7)
Supplement: Supplementary file 4 — Supplementary Table S4. [file 41598_2020_69096_MOESM4_ESM.xlsx]

## Sheet:  Mouse DE
Table S4. Differential expression analysis for mouse and human LCM microvessels compared to whole brain.
Gene	log2(fold-change, microvessels/whole brain)	Padj
Rgs5	4.13836	4.95893e-295
Slc2a1	3.51985	1.78818e-204
Flt1	3.50185	1.28573e-132
Epas1	2.8846	9.92714e-95
Slco1a4	3.47714	4.04707e-89
Ptprb	3.55387	5.87272e-88
Ly6c1	4.00096	1.45462e-87
Igfbp7	3.84026	1.2767e-82
Fn1	3.49995	4.2735e-81
Ahnak	3.71304	1.8535e-78
Abcb1a	3.55967	6.80151e-78
Itm2a	3.78659	1.50819e-76
Adgrf5	3.95191	1.37135e-70
Podxl	3.17373	2.0259e-67
Adgrl4	3.54158	1.18423e-65
Bsg	2.38032	4.37411e-65
Pltp	3.8703	4.34523e-59
Slco1c1	2.73005	1.4674e-57
9430020K01Rik	2.44178	8.76319e-54
Col4a1	3.35764	3.01617e-53
Vtn	4.07788	5.17576e-51
Sepp1	2.30565	3.76098e-50
Hbb-bs	3.80122	9.0485e-50
Ly6a	4.24904	1.49603e-48
Igf2	5.39798	2.11773e-46
Utrn	2.32045	5.76871e-45
Bgn	4.40906	3.73129e-43
Cxcl12	2.77835	2.14825e-41
Sema3c	3.02626	4.68282e-41
Heg1	2.87486	1.05609e-39
Tek	3.68251	3.06824e-39
Sgms1	2.80829	1.03174e-37
Ptrf	4.36459	1.12834e-36
Cgnl1	3.4224	1.70454e-36
Vim	3.79306	3.39244e-36
Myh9	2.20958	1.06656e-35
Cald1	3.6267	1.25216e-35
Slfn5	4.35814	2.91569e-35
Ccdc141	2.84944	3.83558e-35
Cldn5	3.71365	1.34387e-34
Col4a2	2.69092	9.25593e-34
Itih5	3.15086	3.45331e-33
Esam	3.55687	3.99228e-32
Slc7a5	2.74886	8.3262e-32
Tns2	4.19129	7.31917e-31
Lamb2	3.6578	1.00572e-30
Arhgap29	2.8345	3.47031e-30
Tns1	2.85383	5.91466e-30
Tagln2	3.74363	1.59679e-29
Cdh5	3.97212	4.23104e-29
Atp13a5	3.92498	5.17792e-29
Sparc	2.01078	1.41494e-28
Timp3	2.1947	1.4995e-28
Flna	2.81433	2.6717e-28
Prom1	3.20239	3.56345e-28
Apcdd1	3.18278	3.74411e-27
Uaca	3.94579	4.35574e-27
Cp	3.48805	1.47084e-26
Slc22a8	3.27738	1.74999e-26
Ets1	3.63429	2.20561e-26
Fzd6	3.65826	7.5343e-26
Klf4	4.26187	1.87474e-25
Igf1r	1.58828	2.16957e-25
Xdh	3.99341	3.19762e-25
Vwa1	2.88496	7.68709e-25
Eogt	2.38922	1.01736e-24
Tm4sf1	4.02861	1.23898e-24
Itgb1	2.18376	1.35471e-24
Ocln	3.85852	1.50614e-24
Ndrg1	1.7095	1.94881e-24
Msn	3.0057	1.95428e-24
Hspg2	4.20238	2.22479e-24
Kif5a	-0.855827	2.7442e-24
Cd93	4.05428	6.59904e-24
Mylk	4.42645	8.88002e-24
Tie1	4.73931	1.15521e-23
Notch3	3.55517	1.74577e-23
Tpm4	2.9107	2.42925e-23
Abcc9	3.33421	3.8254e-23
Slc9a3r2	2.9961	6.50468e-23
Cyyr1	5.77697	1.63327e-22
Net1	2.48993	2.46656e-22
Myl9	4.12469	5.82094e-22
Kdr	3.59636	5.82094e-22
Vwf	5.55748	5.82094e-22
Ltbp4	2.97434	7.01624e-22
Tjp1	1.60723	1.35976e-21
Arhgap31	2.94054	2.34817e-21
Ptn	1.27068	3.63837e-21
Itga1	3.63674	5.0073e-21
Tmsb4x	1.23447	5.11185e-21
Ece1	1.95945	1.32594e-20
Hspa12b	4.77824	1.3452e-20
Serinc3	1.41975	2.17096e-20
Nes	3.10029	5.62122e-20
Sp100	4.47969	2.75915e-19
Slc6a6	1.79361	2.75915e-19
Srgn	3.81493	2.97728e-19
Prkcb	-0.970043	6.06154e-19
Pecam1	3.22263	6.34816e-19
Map1b	-0.842218	7.58363e-19
Car4	2.79068	9.51668e-19
Nid1	3.47583	1.45105e-18
Ablim1	1.61509	2.25487e-18
Kif5c	-1.05929	3.13985e-18
Adgre5	5.14077	5.0837e-18
Acvrl1	3.40586	5.4138e-18
Pdgfrb	2.70209	1.02953e-17
Id3	2.93069	1.21574e-17
Bcam	3.68982	1.33916e-17
Pgm2l1	-1.2694	1.38877e-17
Zak	3.30187	1.56177e-17
Wasf2	3.06802	3.16682e-17
Adcy1	-1.01834	4.02606e-17
St6galnac2	4.22204	5.01083e-17
Iqgap1	2.82455	5.19607e-17
Slc24a2	-1.28838	5.44989e-17
Ppfibp1	2.34424	6.12792e-17
Plat	2.74386	6.3145e-17
Kank3	3.28673	7.5937e-17
Tgm2	3.11397	1.00126e-16
Emcn	4.15513	1.27173e-16
Erg	3.64109	1.50722e-16
Ndrg4	-0.974349	1.65219e-16
Abcc4	2.74681	1.85844e-16
Dclk1	-1.11409	3.03229e-16
Eng	3.47909	3.10909e-16
Slc19a3	5.23261	3.11197e-16
Sema3g	4.22422	3.14461e-16
Snap25	-0.793113	4.03216e-16
Spock2	1.11727	5.14252e-16
Ramp2	3.9508	5.15112e-16
Cd151	3.12763	6.5458e-16
Dcn	6.2284	7.39446e-16
Clic5	3.36168	1.00972e-15
Casq2	4.42927	1.05363e-15
Thbd	3.96022	1.38687e-15
Elk3	3.13194	2.51952e-15
Nostrin	4.38514	2.52285e-15
Hmcn1	3.58625	4.43179e-15
Gria2	-0.891286	5.29791e-15
Abcg2	2.67651	8.33656e-15
Ank2	-0.811822	8.71937e-15
Crybg3	2.81541	1.0752e-14
Anxa3	3.88761	1.18698e-14
Ifitm3	3.5238	1.3547e-14
Hmgcs2	5.13241	1.67188e-14
Jag1	3.20574	2.36888e-14
Tgfbr2	2.79491	2.61159e-14
Cst3	0.942158	2.65312e-14
Apod	2.20238	3.12378e-14
Ehd2	3.42367	3.22857e-14
Akap12	2.02974	3.28724e-14
Sdpr	4.47873	3.3535e-14
Egfl7	2.82736	3.80023e-14
Atp2a3	3.86842	4.93745e-14
Gjc1	4.00226	6.98907e-14
Ace2	4.03823	7.80208e-14
Itga6	2.33097	1.15417e-13
Fli1	3.76901	1.38263e-13
Map2	-0.738482	1.67731e-13
Syt1	-0.809243	1.90797e-13
Ctnna1	1.71619	2.02475e-13
Pcsk2	-1.29445	2.07915e-13
Slc30a1	1.82561	2.16671e-13
Filip1l	3.67638	2.39426e-13
Apoe	0.737043	2.55849e-13
Atp10a	2.60874	2.59978e-13
She	4.32729	2.87062e-13
Anxa2	6.35067	3.1518e-13
Cd2ap	1.99584	3.3661e-13
Palmd	2.75113	4.54944e-13
Mgp	8.18393	5.158e-13
Ctsh	3.28785	5.6056e-13
Slc7a1	1.96182	6.17097e-13
Lars2	1.33818	7.2505e-13
Mbp	-0.615812	8.69323e-13
Scn8a	-1.01649	1.05688e-12
Col1a2	3.79772	1.63021e-12
Rassf9	4.23057	1.71366e-12
Lsr	2.9864	1.73032e-12
Cd34	1.95258	1.84403e-12
Tinagl1	4.50748	2.20563e-12
Igfbp3	3.95758	2.43597e-12
Hbb-bt	4.51177	2.43687e-12
Edn1	4.37962	2.54337e-12
Trim37	-1.09509	2.64865e-12
Meg3	-0.760251	2.65964e-12
Golim4	2.042	2.69483e-12
Slc8a1	-1.17904	2.99248e-12
Bmx	7.0183	2.99248e-12
Rtn1	-0.884613	3.23571e-12
Atp1b1	-0.698573	4.04914e-12
Cd248	4.62532	4.04914e-12
Stxbp1	-0.944412	4.20363e-12
Gimap1	3.9991	4.20363e-12
Slc6a20a	4.57113	4.33004e-12
Tbc1d4	2.36013	7.08173e-12
Dnm1	-0.979145	7.27794e-12
Wfdc1	6.97525	1.00731e-11
Acer2	3.53897	1.04219e-11
Gbp4	4.87673	1.16074e-11
Sptbn1	0.583677	1.16074e-11
Arap3	4.06787	1.23592e-11
H2-K1	2.79794	1.28363e-11
Id1	3.3797	1.30055e-11
Camk2b	-0.859978	1.30827e-11
Ptprg	1.53615	1.32092e-11
Unc80	-0.942283	1.43699e-11
Afap1l1	2.75104	1.90182e-11
Cyb5r3	1.72784	2.24587e-11
B4galt4	2.08754	2.24587e-11
Lamc1	2.34263	2.30456e-11
Rab11fip1	4.36762	2.30456e-11
Colec12	4.28267	2.62944e-11
Myo10	1.68668	2.90647e-11
Slc39a8	3.54042	3.30891e-11
Enpep	5.27127	3.47429e-11
Vstm4	4.37273	3.47429e-11
Shroom4	3.22226	3.94457e-11
Serinc1	-0.758737	4.57595e-11
Eef1a2	-1.02687	4.8374e-11
S1pr3	3.20502	4.84367e-11
Grap	3.95051	5.92198e-11
Kctd10	1.88876	6.84493e-11
Kank2	2.95609	8.71528e-11
Syne2	2.02289	9.60388e-11
Kif1a	-0.694894	1.0729e-10
Kcna2	-1.05234	1.12147e-10
Pclo	-0.866457	1.46239e-10
Sema7a	1.47034	1.51683e-10
Serpinh1	3.01511	1.54891e-10
Ppp3ca	-0.682488	1.80125e-10
C130074G19Rik	2.2282	2.04444e-10
Snap91	-1.10739	2.32735e-10
Ctla2a	4.46013	2.45097e-10
B2m	1.86592	2.85602e-10
Stom	4.0662	3.04972e-10
Gata2	3.64702	3.07954e-10
Celf4	-0.862906	3.16655e-10
Dock6	2.9028	3.49468e-10
Rasgrp3	2.12846	3.54954e-10
Clic4	1.78591	3.5509e-10
Rnf213	2.48351	3.96246e-10
Clec2d	4.02005	4.52196e-10
Cnn2	4.24093	4.90312e-10
Phldb2	3.50121	6.7156e-10
Afap1l2	4.02978	6.7156e-10
Gm8995	3.91569	7.38232e-10
Itpripl2	3.6907	8.08449e-10
Diras2	-1.28838	8.48482e-10
Cplx2	-0.728591	9.27889e-10
Notch1	2.21103	1.01025e-09
Notch4	2.98315	1.01025e-09
Phactr2	2.01787	1.07191e-09
Gpcpd1	1.57938	1.12585e-09
Edn3	4.16775	1.19957e-09
P2ry14	5.1302	1.24298e-09
Ucp2	3.39949	1.27218e-09
Hba-a1	4.61707	1.27218e-09
Lamc3	3.89785	1.35654e-09
Entpd1	2.77931	1.35654e-09
Cav1	2.90545	1.389e-09
Atp2b2	-0.716538	1.39538e-09
Slco2b1	2.54223	1.39538e-09
Egflam	4.91027	1.40571e-09
Clstn1	-0.665819	1.52313e-09
Amotl2	2.89554	1.54896e-09
Cyth3	1.82605	1.57345e-09
Mtus1	1.88499	1.64452e-09
Lmo2	2.57093	1.67504e-09
Lrrk1	5.13429	1.69584e-09
Foxc1	3.70733	1.73928e-09
Nos3	3.16417	2.27189e-09
Gnao1	-0.981754	2.54716e-09
Gabrb2	-1.08562	2.54838e-09
Ddc	3.07052	2.54838e-09
Cyfip2	-0.849979	2.56059e-09
Lmod1	8.70357	2.71866e-09
Synm	1.68559	2.82815e-09
Col18a1	8.39876	2.98205e-09
Sox18	7.97571	3.01612e-09
Mcl1	1.63582	3.01612e-09
Jam2	1.71308	3.44623e-09
Ecm2	4.69283	3.50775e-09
St8sia4	2.60281	3.87396e-09
Adgra2	3.28143	3.87396e-09
Pde5a	3.32736	4.49906e-09
Pear1	5.24285	4.75265e-09
Tppp	-0.898664	4.99629e-09
Lama5	4.99526	5.97198e-09
AU021092	4.14508	6.12582e-09
Mpzl1	2.5218	6.52627e-09
Myo1c	2.85906	6.52627e-09
Gabra1	-1.05677	7.75978e-09
Ifit3	4.00095	7.86296e-09
Kcnj8	4.519	7.87526e-09
Sept3	-0.973754	8.02913e-09
Wwtr1	2.22239	8.38362e-09
Arpc1b	2.42196	8.82039e-09
Foxf2	4.00781	9.04215e-09
Fgd5	2.94353	9.26595e-09
Tec	6.56292	9.29403e-09
Syn1	-0.877384	9.35015e-09
Tln1	1.89713	9.7825e-09
Dkk3	-1.21545	9.93381e-09
Gja4	5.76086	1.07619e-08
Rab6b	-0.743821	1.11474e-08
Cracr2b	9.89112	1.12706e-08
Flt4	5.95747	1.26894e-08
Zfp36l1	2.33701	1.26894e-08
Map3k7cl	8.18433	1.26894e-08
Parp14	3.73881	1.26894e-08
Irgm2	3.7795	1.34996e-08
Nfkbia	2.4981	1.44725e-08
Rps23	1.50531	1.54162e-08
3110035E14Rik	-1.46454	1.60804e-08
Cntn1	-0.864471	1.61566e-08
Lima1	2.23846	1.77166e-08
Myl12a	3.10112	1.87956e-08
Gbp3	3.17284	1.9102e-08
Akap6	-1.00359	2.03194e-08
H2-D1	1.94312	2.05304e-08
Tsc22d1	1.05647	2.18555e-08
Sipa1	3.58165	2.18798e-08
Bmp6	7.11505	2.48832e-08
F13a1	9.78329	2.58295e-08
Fam63a	2.25564	2.63142e-08
4930578C19Rik	5.99354	2.83405e-08
Kif26a	3.18298	2.84553e-08
Clstn2	-1.74899	2.91105e-08
Mxra7	2.49535	3.08307e-08
Glrb	-1.08117	3.08308e-08
Kcnma1	-1.2559	3.33911e-08
Chgb	-0.914619	3.39073e-08
Slc16a1	1.87134	3.64846e-08
Gimap6	5.06556	3.66315e-08
Slc52a3	7.04226	3.73912e-08
Spp1	4.72218	3.73912e-08
D430041D05Rik	-1.41102	3.78907e-08
Cspg4	2.85455	3.82539e-08
Slc38a1	-1.26633	4.48147e-08
Cfh	2.78693	4.91188e-08
Tpm2	3.40741	5.35893e-08
Nrxn3	-0.950058	5.35893e-08
Ank3	-0.701681	5.37571e-08
Paqr5	3.58111	5.39065e-08
Ctla2b	7.46139	5.39374e-08
Pln	9.49183	5.81307e-08
Mir6236	1.48361	6.18274e-08
Atp1a2	0.775732	6.3956e-08
Clec3b	9.21671	6.66579e-08
Lef1	3.21966	6.89185e-08
Syt11	-0.714072	7.22309e-08
Gria3	-0.958921	7.34532e-08
Txnip	5.12984	7.6028e-08
Col5a2	9.03817	7.73154e-08
Fcgrt	3.4431	8.17834e-08
Actn4	1.15413	8.34222e-08
Nsg2	-0.910916	8.82956e-08
Dlc1	1.3753	9.01879e-08
Ncam2	-1.53288	9.01879e-08
Esyt1	2.88973	9.07655e-08
Parvb	2.35454	9.08075e-08
Arhgef5	3.40574	9.67092e-08
Crip2	2.32873	9.67092e-08
Srcin1	-1.09849	9.86525e-08
Gpr4	3.4134	1.02042e-07
Mapk10	-1.00815	1.03776e-07
Pcolce	6.21673	1.15322e-07
Chn1	-0.798695	1.15829e-07
Map1a	-0.555443	1.1587e-07
Napb	-1.08638	1.16008e-07
Ednra	3.8329	1.24496e-07
Pcdh9	-0.874873	1.60736e-07
Cped1	3.94191	1.68456e-07
Nkd1	2.59201	1.70215e-07
Myo1b	1.66066	1.80312e-07
Rassf3	1.89793	1.80312e-07
Pcp4l1	1.18247	1.8321e-07
Mdh1	-0.953079	1.89902e-07
Tnr	-1.12815	1.90937e-07
Pgm5	3.98504	1.93907e-07
Lama2	2.06603	2.02609e-07
Ceacam1	3.08253	2.13098e-07
Sgtb	-1.25839	2.13098e-07
Rsad2	4.29264	2.17944e-07
Rab3c	-1.10929	2.30076e-07
Tbx3	3.38889	2.39182e-07
Aak1	-0.926772	2.52109e-07
Pde3a	3.28494	2.55344e-07
Kcnmb1	6.80897	2.71234e-07
Cobll1	2.19119	2.71411e-07
Slc40a1	2.93477	2.79175e-07
Hip1	1.83489	2.89862e-07
Nptx1	-1.21374	2.97248e-07
Galnt15	3.47672	3.0585e-07
Rbfox1	-1.00701	3.13903e-07
Ifih1	3.25633	3.17551e-07
Pon2	1.18778	3.3454e-07
Art3	6.88745	3.37214e-07
Bst2	4.23856	3.37593e-07
Vsnl1	-0.845204	3.38309e-07
Laptm4a	1.44197	3.43321e-07
Sv2b	-0.832836	3.44374e-07
Ano3	-1.03482	3.76907e-07
Samd9l	3.44183	4.13779e-07
Sv2a	-1.0918	4.17977e-07
Rhpn2	4.21283	4.17977e-07
Atp6v0a1	-0.95673	4.20309e-07
Itpr1	-0.60908	4.29953e-07
Rph3a	-0.950231	4.30935e-07
Ccdc102a	5.02443	4.41821e-07
Foxq1	3.71509	4.44349e-07
Ptma	1.30551	4.4934e-07
Tfrc	1.10066	4.55528e-07
Sod3	2.95269	4.56247e-07
Dlgap1	-0.835372	4.59077e-07
Hivep2	-0.727641	4.61211e-07
Rasgrp1	-0.828334	5.15656e-07
Rtn3	-0.599185	5.33847e-07
Gabbr2	-0.961859	5.40135e-07
Purb	-0.622458	5.41694e-07
Carmn	5.32294	5.42449e-07
Itpr3	3.68774	5.5809e-07
Gm13861	9.34743	5.83518e-07
H3f3b	1.41687	6.216e-07
Myh11	4.6662	6.216e-07
Tpm1	1.09904	6.39578e-07
Adcy4	3.15574	6.55861e-07
Cnksr2	-0.752826	6.65581e-07
Hspb1	7.0388	6.80763e-07
Pdlim5	2.15727	6.94977e-07
Spock1	-1.24564	7.23424e-07
Cacna2d1	-1.09012	7.24695e-07
Dock9	1.05495	7.27787e-07
D830031N03Rik	2.02226	7.95555e-07
Slc6a13	4.44966	8.04718e-07
Lrrc7	-0.832733	8.10515e-07
Epha2	7.65777	8.38562e-07
Ly6e	1.54513	8.40402e-07
Mobp	-0.634371	8.74499e-07
Vcl	1.57623	8.74499e-07
Myo5a	-0.601957	8.7896e-07
Sprn	-1.58294	9.4891e-07
Scn2a1	-0.721588	9.55168e-07
Klf2	3.02436	1.07957e-06
Nmi	5.48515	1.08019e-06
Reck	3.44838	1.089e-06
Mxra8	8.42296	1.10949e-06
Gnai2	1.1628	1.1204e-06
Osmr	3.28206	1.14693e-06
Smtn	3.10016	1.38509e-06
Clip3	-1.03269	1.40666e-06
Mmrn2	3.52522	1.43717e-06
Agrn	1.32875	1.44309e-06
Stx1b	-0.725179	1.47868e-06
Sptbn2	-0.652132	1.56077e-06
Cacnb4	-1.02159	1.56248e-06
Psd3	-0.709606	1.60612e-06
4931406P16Rik	1.64777	1.6303e-06
Prepl	-0.766106	1.69309e-06
Epb41l1	-0.75401	1.74874e-06
Atp2b1	-0.571597	1.76824e-06
Hba-a2	6.65339	1.87644e-06
Ppp2r2c	-0.618651	1.91293e-06
Gimap8	5.84621	1.93951e-06
Kcnq3	-0.934586	1.94079e-06
St3gal6	2.21233	1.98199e-06
AI467606	6.37125	2.07644e-06
Rapgef4	-0.954942	2.08005e-06
Gm15564	1.75857	2.08005e-06
Mrvi1	4.63584	2.16697e-06
Peg3	-0.736295	2.17736e-06
Gng11	3.14566	2.34391e-06
Klhl6	4.74804	2.35027e-06
Lims2	3.30076	2.42812e-06
Sorl1	-0.77925	2.49536e-06
Ptpn14	2.4516	2.50092e-06
Arhgdib	2.51166	2.528e-06
Lama4	2.39582	2.63384e-06
Ttc3	-0.640131	2.63384e-06
F11r	3.62287	2.83804e-06
Kif1c	1.24411	2.84066e-06
Apc	-0.631249	2.90958e-06
Trim12c	7.632	2.95525e-06
Rai14	2.6476	3.07333e-06
Aoc3	7.34383	3.15553e-06
Des	5.56439	3.26395e-06
Hpcal4	-0.827595	3.27696e-06
Slc17a7	-0.745475	3.39524e-06
Rbms1	1.90831	3.54083e-06
Trim25	3.61662	3.54083e-06
Gnai3	1.813	3.6103e-06
Olfm1	-0.717206	3.64594e-06
Apold1	3.37978	3.83684e-06
Iigp1	4.49395	4.07939e-06
Cadps2	-1.54692	4.12432e-06
Pros1	2.03968	4.28467e-06
Synj1	-0.79714	4.38013e-06
Ptprd	-0.91545	4.89288e-06
Stap2	6.67198	4.90885e-06
Mmp17	-1.21386	5.09437e-06
Fbxl16	-0.608022	5.92825e-06
Clec14a	4.86495	6.08255e-06
Celf2	-0.827228	6.14571e-06
Tmod2	-0.742561	6.15764e-06
Lats2	1.78636	6.20096e-06
Vamp2	-0.610706	6.23835e-06
Cacng2	-1.31818	6.2564e-06
Hic1	5.94017	6.36644e-06
Rian	-0.843771	6.6897e-06
Tcn2	2.74079	7.1535e-06
Ptgis	8.48415	7.1599e-06
Fzd4	2.08695	7.46444e-06
Sorbs3	2.80392	7.67743e-06
Serpinb9	3.18298	7.82194e-06
Grin1	-0.758702	7.8374e-06
Higd1b	3.29439	7.93845e-06
Slc16a2	1.82223	8.18669e-06
Gbp5	3.83661	8.36389e-06
AW112010	8.04429	8.78418e-06
Slc25a23	-0.981857	9.15103e-06
Stard13	2.65762	9.17536e-06
Gprasp1	-0.774147	9.31193e-06
Procr	7.18457	9.32413e-06
Prkch	2.70126	9.47662e-06
Phf24	-0.966834	9.56181e-06
Tbr1	-1.22854	9.60383e-06
Slc38a5	5.28719	9.96038e-06
Sh3gl2	-1.01415	1.01544e-05
Myom1	4.84915	1.03588e-05
Rcn3	4.22344	1.05448e-05
Col1a1	6.84945	1.06656e-05
Pglyrp1	3.97582	1.13657e-05
Trim30a	4.10385	1.13678e-05
Tbx2	3.86318	1.14298e-05
Gch1	7.53082	1.18028e-05
Sh3tc2	5.96661	1.18028e-05
Pttg1ip	1.54386	1.18726e-05
Kif1b	-0.668957	1.20338e-05
Degs2	4.39857	1.3087e-05
Tspyl4	-0.987143	1.30908e-05
Rap1b	1.71985	1.34346e-05
Faxc	-1.57647	1.37318e-05
Cmtm8	7.31594	1.38549e-05
Fam101b	2.20139	1.39818e-05
Cd59a	2.62519	1.40621e-05
Ushbp1	3.39989	1.43353e-05
Prss23	2.31155	1.44686e-05
Sult1a1	3.24965	1.4664e-05
Il2rg	7.80128	1.46819e-05
Mfsd2a	1.58151	1.52471e-05
Rgs3	2.35519	1.57569e-05
Atp2b3	-1.09802	1.59885e-05
Lgals9	4.12265	1.62049e-05
Gprc5c	7.36153	1.64416e-05
Anxa5	1.86341	1.64557e-05
Slc3a2	1.10695	1.69003e-05
Atp2a2	-0.645817	1.69335e-05
Ccm2l	2.89005	1.73054e-05
Camk1d	-1.28336	1.73054e-05
Dll4	4.37663	1.73785e-05
Ephx1	2.34268	1.76424e-05
Inpp4b	2.21228	1.76728e-05
Nt5c1a	-3.78409	1.80317e-05
Ppp3r1	-0.569005	1.80803e-05
Cttnbp2nl	1.72114	1.9236e-05
Wdr7	-1.05136	1.99361e-05
S1pr1	1.11633	2.08611e-05
Gipc3	7.45875	2.08927e-05
Gabrg2	-0.958562	2.14049e-05
Eps8l2	3.54948	2.14796e-05
Calcrl	3.0368	2.15001e-05
Slc2a13	-1.10164	2.22071e-05
Thy1	-0.759871	2.22654e-05
Cadps	-1.00024	2.22654e-05
Akr1c14	4.06922	2.2284e-05
Sparcl1	0.539404	2.23665e-05
Stab1	2.61036	2.29662e-05
Fes	4.60391	2.33205e-05
Kcna1	-1.09654	2.34441e-05
Arhgef15	2.17473	2.35078e-05
Zic2	2.67556	2.55524e-05
Kitl	1.68222	2.58686e-05
Mecom	2.81591	2.59232e-05
Oasl1	8.95512	2.69578e-05
Helz2	2.90415	2.71185e-05
Caln1	-0.987779	2.7455e-05
Slc16a9	3.86243	2.79837e-05
Cnr1	-0.936249	2.80594e-05
Acacb	2.83987	2.88306e-05
Oasl2	3.64672	2.92545e-05
Robo4	2.64174	2.96031e-05
Dlg2	-0.611664	3.06686e-05
Tmem252	7.12598	3.2706e-05
Bsn	-0.609796	3.31159e-05
Alas2	7.8708	3.35601e-05
Clip1	0.91474	3.39888e-05
Srgap2	1.14991	3.80702e-05
Clec1a	7.16668	3.82293e-05
Ebf1	2.51308	3.82293e-05
Stau2	-1.53129	3.89648e-05
Tmem204	3.42039	3.96004e-05
Dzank1	-0.828796	4.06409e-05
Emilin1	7.10951	4.11625e-05
5430416O09Rik	6.00927	4.19948e-05
Icam1	7.36041	4.29744e-05
Cbln4	-3.47582	4.38391e-05
Gpm6a	-0.613996	4.41954e-05
Srgap3	-0.814752	4.62075e-05
Hcn1	-1.51061	4.9704e-05
Piezo1	3.5913	5.05149e-05
Cpeb3	-1.56898	5.2897e-05
Thsd1	4.43307	5.30718e-05
Gm34050	8.61894	5.34611e-05
Olfr558	5.78048	5.3704e-05
Robo2	-1.16821	5.39733e-05
Amigo1	-2.04966	5.39877e-05
Snai2	7.27576	5.50804e-05
Rps3	0.738108	5.8048e-05
Ldlrad3	2.09165	5.9684e-05
Gbp7	1.99936	6.076e-05
Gas7	-0.75042	6.19404e-05
Pcdh18	2.06529	6.47093e-05
Irf1	5.68458	6.47093e-05
Il1r1	2.89164	6.57366e-05
Adam22	-0.752711	6.57366e-05
Fbln5	3.26792	6.57366e-05
Ephx3	6.58793	6.63821e-05
Ssfa2	1.18465	6.96924e-05
Kcnb1	-0.848037	6.97356e-05
Rnf144b	2.28946	6.97356e-05
Galnt6	-4.67544	7.03902e-05
Mfge8	1.09844	7.08163e-05
Zic1	2.59048	7.13404e-05
Mapt	-0.7323	7.35337e-05
Lpgat1	-1.11604	7.42631e-05
Nrcam	-0.633367	7.42631e-05
Nav3	-1.03794	7.42667e-05
Ano1	2.94472	7.65097e-05
Kcnv1	-1.48721	7.65097e-05
Nbeal1	1.34165	7.66792e-05
Fxyd5	4.27363	7.75868e-05
Scarf1	4.15666	7.80007e-05
Aff2	-2.26228	7.80007e-05
Camk4	-0.942687	7.87734e-05
Map3k1	2.51709	7.88477e-05
Scn1a	-0.841445	8.16605e-05
Isg15	4.93978	8.16605e-05
Slc6a11	0.78544	8.16605e-05
Mrc2	4.59349	8.55865e-05
Satb2	-1.38846	8.71597e-05
Slc12a7	4.66946	8.94709e-05
Gm694	4.81095	9.1514e-05
Trim47	3.8561	9.91417e-05
Aim2	4.99817	9.93099e-05
Arl4a	1.69194	9.98561e-05
Stxbp5l	-0.95878	0.000100232
Shank2	-0.913471	0.00010232
C1ql3	-1.26331	0.000102936
Nrp1	1.4089	0.000107145
Hsp90aa1	-0.654805	0.000109021
Pcdh7	-0.695553	0.000111034
Stk32c	-1.46843	0.000111089
Zfp366	3.38158	0.000111089
Camk2a	-0.43616	0.000111089
Opcml	-0.835266	0.00011185
Clstn3	-0.857993	0.000112246
Ctsc	2.93718	0.00011239
Cacna2d3	-1.14644	0.00011301
Pdgfb	2.05634	0.000114198
Map3k6	3.71572	0.000116472
Slc4a10	-0.856599	0.000116948
Dock1	1.39582	0.000117938
Shank1	-0.654017	0.00011798
Rtp4	4.54748	0.000118538
Ptprm	1.1914	0.000118875
Irf7	5.7742	0.000120025
LOC108168210	-6.71801	0.000120025
Gda	-0.877463	0.000120025
Tmem123	1.97447	0.000122544
Gm30571	5.24159	0.000122544
Lonrf2	-1.18321	0.000124177
6430548M08Rik	-1.26569	0.000128596
Eef1a1	0.457637	0.000129642
Fasn	-0.959161	0.000129642
Cul2	-2.02541	0.000129642
Fam114a1	3.40214	0.000130317
Rhoa	1.06774	0.000130612
Ptms	0.880673	0.000131277
Cers6	-1.9854	0.000133029
Cadm3	-0.895814	0.000138374
Tpt1	0.70562	0.000140251
Nrgn	-0.51946	0.000141657
Trim44	-0.803257	0.000142078
Acadl	1.68601	0.000145598
Rpl39	2.01022	0.000146122
Nhsl1	1.59393	0.000149654
H2-Q4	4.41913	0.000151126
Stox2	-0.856482	0.000152938
Rps18	1.19865	0.000153017
Plppr4	-0.945333	0.000157603
Sos2	1.6536	0.000157705
Mycbp2	-0.649689	0.000159913
Agtpbp1	-0.779234	0.000163706
Rasgrf1	-0.815255	0.000166803
Myzap	8.60933	0.000166803
Nkain3	-4.81141	0.000169847
Frrs1l	-1.16638	0.00017203
Abhd2	1.28623	0.000172524
Mcc	1.50731	0.000172524
Eln	3.49929	0.00017527
Nptn	-0.558041	0.000184748
Adap2	2.97163	0.000184748
Pacsin1	-1.13411	0.000186286
Cmip	-0.823841	0.000186676
Nfasc	-0.748366	0.000187199
2610305D13Rik	4.6413	0.000188099
Fat4	2.2596	0.000191064
Nefm	-0.731996	0.000191064
Prkar1b	-0.786446	0.000192683
Adgrg1	1.69113	0.000197991
Frk	7.70369	0.000198103
Lmtk2	-0.956058	0.000199012
Kcnq2	-0.699182	0.000199447
Ctnnb1	0.797895	0.000202196
Antxr2	8.32589	0.000205612
Cenpb	0.854376	0.000211781
Mndal	7.15513	0.000215427
Gper1	3.69139	0.000218828
Abca9	2.07771	0.000219614
Aox3	6.68337	0.000220384
Rbfox3	-0.749234	0.000220384
Rab11fip4	-0.897421	0.000220384
Tmem30a	-0.743897	0.00022047
Grrp1	7.27053	0.000221482
Lrriq1	-6.98518	0.000231055
Fyco1	1.00834	0.000233084
Gabrb1	-0.834355	0.000233998
Ehd4	2.38377	0.000239372
Bnip2	1.77292	0.000244216
Tmem140	3.88303	0.000245076
Rps29	2.07491	0.000245076
Nbea	-0.699227	0.000245308
Rims1	-0.795358	0.000248344
Vdac1	-0.692138	0.000248527
Rgs7bp	-0.847252	0.000253609
Plxna4	-1.19766	0.000255523
Ggta1	3.14807	0.000259971
Gm15800	-0.69978	0.000263663
Arhgap35	-0.752513	0.000268433
Col15a1	3.27442	0.000274513
Pfkp	-0.880408	0.000274513
Col3a1	3.80826	0.000277662
Pcdhga7	-5.94199	0.000281249
Myl4	-4.4695	0.000282874
Serpinb1b	6.99355	0.000282949
Smpdl3a	1.99765	0.000288887
Kcnj9	-1.06503	0.000290397
Gm14005	8.32738	0.000290484
Bche	2.85635	0.0002938
Swap70	2.49417	0.000308805
Madd	-0.903122	0.000315294
BC028528	4.47868	0.000316583
Rnf14	-0.990701	0.000322167
Ipcef1	-1.10605	0.000326333
Angptl4	6.08552	0.000328168
Yap1	2.44332	0.000330314
Neto1	-1.02957	0.000335001
Prelp	2.58229	0.000341128
Sh3rf3	-1.86676	0.000343731
Rras	3.0616	0.00034473
Fut9	-0.858796	0.00035038
Zyg11b	-0.92522	0.00035908
Usp13	-3.34191	0.000361414
Ctnnd2	-0.683341	0.000362405
Esyt2	0.848567	0.000365224
Slc6a17	-0.916275	0.000366538
Ttc9	-1.71271	0.000366538
Dmxl2	-0.667221	0.000368057
LOC108167844	-8.23988	0.000368336
Psme1	1.77665	0.000368336
Slc1a3	0.614565	0.000371945
Fam171b	-0.616987	0.000377526
Zic4	5.45274	0.000377572
Hipk3	0.917369	0.000384433
Sgsm1	-1.92988	0.000384433
Mgst1	4.97273	0.00038481
Chl1	-1.11685	0.000388623
Frmd4b	2.01271	0.000389932
Pard3	1.44703	0.000398993
Hipk2	-0.695392	0.000405413
F5	5.56136	0.000426833
Trim9	-0.701873	0.000432571
Capn2	1.09475	0.000435887
Herc1	-0.634109	0.000435928
Dab2	3.02549	0.000437524
Car10	-0.994318	0.000437832
Cpt1a	1.71767	0.000438951
Svil	2.46696	0.000439806
Arhgap32	-0.608465	0.00044067
Serpine2	0.896862	0.000442887
Hk1	-0.838072	0.000446496
Reep5	-0.834376	0.000459853
Gm9946	8.02427	0.000463232
Ndfip1	-0.633667	0.000465317
Gpr146	2.11803	0.000477426
Cnbp	0.936194	0.000478249
Arl2bp	0.964393	0.000478249
Il6st	1.10325	0.000480657
Ppm1l	-0.838126	0.000481716
Myt1l	-0.657645	0.000481716
Unc45b	5.12696	0.000494991
Hspa4l	-0.783078	0.000500426
Elf1	2.49576	0.000500426
Sntb1	4.76414	0.000501054
Camta1	-0.730302	0.000507628
Plin2	3.93604	0.000508733
Brinp2	-1.3085	0.000520398
LOC102633596	-8.29193	0.000528902
Gm39425	8.48782	0.00053024
Lhfp	1.54245	0.00053977
Fam185a	-4.79001	0.000541379
Gstm1	1.00108	0.000544751
Smco4	4.33637	0.00054651
Oxr1	-0.720321	0.000551769
Sel1l3	-1.44183	0.000552559
Col13a1	8.30922	0.000552559
Nrn1	-0.853342	0.000553864
Crip1	6.09591	0.000555909
Btbd7	1.22509	0.00056359
Ginm1	1.82533	0.000567824
Lgi2	-1.23404	0.000570758
Trim6	8.31143	0.000575821
St8sia3	-0.94878	0.000575821
Sgms2	3.33595	0.00057723
Gabrb3	-0.70763	0.000578064
Hibch	-5.71359	0.000579829
Rock1	1.14736	0.000589789
Tgfbr3	2.22713	0.000589891
Rnf125	3.36811	0.000592548
Car8	-4.99778	0.000598248
Lgi1	-1.10954	0.000607809
Slitrk1	-1.11267	0.000618409
Rhbdf2	7.22696	0.000619249
Slc2a4	7.25563	0.000632023
Rapgefl1	-1.51775	0.000632203
Ndufa4l2	8.20924	0.000633837
Rrbp1	1.00525	0.00063576
Grin2b	-0.820052	0.000647328
Pla1a	5.20088	0.000651518
2900097C17Rik	-0.732565	0.000656011
Wbp1	2.27901	0.000659543
Atl3	1.45236	0.000671815
Cox4i2	7.20981	0.000672292
Fam129b	2.07284	0.000679658
Fat3	-0.769773	0.000680427
Gcnt2	1.28769	0.000687097
Sri	1.18968	0.000707178
Pkm	-0.647816	0.000709355
Perp	2.75398	0.000709576
Itprip	6.91847	0.000709576
Syt7	-0.848573	0.000709576
Tbx18	5.38666	0.000714487
Gdap1	-1.02246	0.000719664
Ncf2	5.69059	0.000722204
Arf3	-0.447209	0.000749833
Pafah1b1	-0.552358	0.000750382
Arhgef9	-0.584059	0.000751026
Nefl	-0.587651	0.000751813
Homer1	-0.764823	0.000759291
Pde10a	-0.734667	0.000777662
Rhoj	2.63983	0.000777711
Hmgn1	1.3532	0.000786257
Pnpla2	2.04109	0.000804829
Olfml2a	6.25684	0.000810273
Inmt	8.26969	0.000814024
Atp6v1b2	-0.588944	0.000814915
Rpl30	1.38023	0.000817135
Akap13	1.26382	0.000824977
2810025M15Rik	2.93357	0.000831842
Foxd1	8.40912	0.000833421
Ddx58	2.69568	0.000857096
Adora1	-0.729978	0.000888023
Dolpp1	-4.4744	0.000888023
Gbp2	3.52299	0.000888023
Galnt14	-2.27372	0.000903074
Tmc7	1.64735	0.000922336
Zfp365	-0.544445	0.000922336
Ngef	-0.879281	0.000936673
P2rx4	-7.19892	0.000936673
Matr3	-0.713762	0.000940935
Picalm	0.887008	0.000945503
Flnb	1.57579	0.000963252
Fam78a	-4.65557	0.000967618
Cacna1b	-1.13873	0.000972962
Mme	-2.53839	0.000986836
Hipk1	0.733601	0.000998243
Tax1bp3	6.83272	0.000998243
Ina	-1.52124	0.000998243
Mrm1	-5.88381	0.0010125
Magi2	-1.05535	0.00102844
Ccr9	7.69266	0.0010307
Fermt2	1.12179	0.00103152
Sez6l	-0.968948	0.00104519
Calm2	-0.408161	0.00104677
Exo5	-6.92085	0.00107194
Rps8	0.708281	0.00108686
Tmem45a	5.37746	0.00109871
1810058I24Rik	2.96626	0.00110218
Ephb4	4.16215	0.00113953
Gpr52	-6.61061	0.00114874
Kifap3	-0.893846	0.00115122
Fst	-7.23901	0.00115697
Gatm	1.17842	0.00116277
Nme2	1.39749	0.00117027
Ccnyl1	2.87784	0.00118695
Pdcl3	1.68114	0.00118695
Leprot	1.30715	0.00118695
Bvht	6.18586	0.00121402
Tbx15	8.16329	0.00123889
Tfpi	3.31775	0.00123925
Anpep	4.69722	0.00124048
Tomm6os	-8.1558	0.00124086
AI593442	-0.801294	0.00125107
Rpl13a	1.02389	0.00125741
Dnajc3	0.983678	0.00127151
St8sia6	3.00915	0.00127162
Agap1	-0.827901	0.00127306
Rgs17	-1.05102	0.00127441
Dscaml1	-2.48989	0.00128383
Zc3hav1	2.53276	0.00130685
Myl6	1.04675	0.00131816
Strn	-1.02061	0.00131816
Macf1	0.507039	0.00132468
Cdk6	2.84145	0.00132468
Aspn	5.83335	0.0013341
Tmx4	-0.781508	0.0013548
Ppp1r9a	-0.614409	0.00135793
Pde4c	4.4069	0.00139072
Pkd2	1.34555	0.00140048
Col4a3bp	0.88674	0.00140048
Cadm2	-0.698536	0.00140075
A830018L16Rik	-2.10309	0.00140676
Vat1	1.53479	0.00141113
Trim2	-0.75226	0.00141901
Pnoc	-6.86105	0.00142471
Marcksl1	-5.35254	0.00143258
Edil3	-0.992545	0.00143315
Plscr4	4.3959	0.0014479
Bcl11b	-1.00017	0.0014488
Ly75	2.88723	0.00149577
Tnxb	4.07796	0.00149588
Cysltr2	3.16772	0.00152285
Ms4a6c	5.68818	0.00153881
Actb	0.577393	0.00154387
Sema4c	2.55771	0.00154829
Nsf	-0.676248	0.00156019
4930523C07Rik	3.0772	0.00157032
Rpl37a	0.991909	0.00159498
Ogfrl1	-0.865545	0.00159498
Stra6	3.8113	0.00161664
Sox7	4.53122	0.0016205
Rdx	0.894164	0.00163523
Tmtc2	1.70973	0.00164085
Rps15	1.09802	0.00164085
Crtap	2.89201	0.00165932
Sipa1l1	-0.54136	0.00165932
Mustn1	4.39599	0.00167117
Gnaz	-1.16734	0.00170331
Scn1b	-0.74049	0.00171266
Fmo1	3.07971	0.00172829
Trp53inp1	1.92859	0.00173996
Calu	1.05383	0.00174875
Nos2	7.20553	0.00177537
Serping1	4.49252	0.00182558
Tlr12	7.15647	0.00182558
Smagp	7.39234	0.00182558
Gm9866	-4.42893	0.0018327
Ripk1	3.10301	0.0018446
Slc7a14	-0.964626	0.00186055
Cckbr	-2.08706	0.00186506
Naif1	-8.12509	0.00188514
Anxa1	7.84344	0.00189596
Pak1	-0.676902	0.00189822
Plcxd2	-1.13366	0.00189822
Atp1a1	-0.580623	0.0019038
Myh3	-6.83626	0.00191421
Tanc2	-0.721812	0.00193003
Plp1	-0.41435	0.00195082
Rpl31	1.06758	0.0019515
Shc1	2.91409	0.0019515
Epha7	-1.18202	0.0019515
Tagln	5.74124	0.00196612
Cbx6	-0.739921	0.0019745
Dst	-0.423026	0.0019806
Rbpms	3.02299	0.0019806
Frmpd4	-1.01893	0.0019806
Prune2	-1.4383	0.00199858
Cdkn1a	2.12752	0.00200885
Aldh1a2	5.83256	0.00205317
Lama1	2.83805	0.00208139
Itpkb	1.43159	0.00209654
Atp1a3	-0.454574	0.00212535
Zfp354b	-7.85056	0.00214931
Mcam	1.88206	0.00215541
Slc17a6	-1.32547	0.00215799
Parp9	5.10871	0.00219812
Glul	0.346029	0.00224017
Klf3	1.18852	0.00224062
Fus	0.740834	0.00224165
Syn2	-1.08813	0.00225629
Tead4	7.47213	0.00226464
Sh2d3c	2.87896	0.0022694
Prickle2	-0.864179	0.00230249
Dxo	4.5713	0.00232442
Cacna1e	-0.679904	0.00232788
Mdk	2.36821	0.00232788
Arc	-0.878229	0.00235055
Kpna2	-6.1911	0.00235354
Mill2	3.21525	0.00236913
Stat6	2.50699	0.00239453
Hspa8	-0.403506	0.00239797
Atp11c	1.61159	0.0024072
Lrp5	2.11509	0.00241194
Ackr3	2.08729	0.00242235
Smim13	-0.856687	0.00242274
Astn2	-1.80772	0.00244894
Rnf150	-1.008	0.00244894
Pcsk1	-2.09863	0.00244894
Csrp2	3.1492	0.00247573
Chil5	7.12276	0.00254224
Sypl	1.18467	0.00254224
Slc35f1	-1.20842	0.00256915
Ndrg2	0.471155	0.00257407
Trmt10b	-5.70096	0.00261669
Ifitm1	4.20507	0.00261669
Gbp9	2.54018	0.00262311
Fnbp1l	0.924061	0.00262679
Dpp10	-1.1057	0.00264179
Rasgef1b	-1.73726	0.00264179
Gla	-6.62397	0.00264179
Fmnl3	2.38694	0.00264804
Rap2a	-1.04453	0.00265206
Ddr2	2.17184	0.00267501
Creg2	-0.885029	0.00269506
Klc1	-0.507476	0.00270434
Bend6	-0.93351	0.00271136
Add2	-0.67986	0.00271136
Lrp8	1.0785	0.0027207
Cyp1b1	3.63689	0.00272307
8430408G22Rik	5.67238	0.00279722
Igsf9b	-1.30241	0.00282145
Pdpk1	-0.953903	0.00282319
Rnf157	-0.787988	0.00285703
Sox2ot	-3.66595	0.00286575
Poc1b	3.38968	0.00287456
Ptpre	-1.62143	0.00289353
Bdnf	-1.95412	0.00292267
Sptb	-0.814628	0.00294458
Amph	-0.865184	0.00297147
Tsc22d3	1.24971	0.00297275
Pxylp1	-6.27318	0.00301652
Polk	1.47011	0.00301932
Glyctk	-6.53823	0.00303505
Satb1	-0.902221	0.00304243
Lsamp	-0.620282	0.00305339
Megf6	4.22233	0.00307689
Triobp	1.92017	0.00308279
Atp6v1c1	-0.827134	0.00311162
Slc37a1	-7.97953	0.00311162
Fkbp9	1.28733	0.0031277
C130071C03Rik	-5.72896	0.00313331
Slc46a3	2.6273	0.00316041
Sacs	-0.720974	0.00316741
Huwe1	-0.482476	0.00316741
Tmbim6	0.712991	0.00317604
Mcf2	-3.19958	0.0031798
Tmod3	1.68942	0.00318103
Col4a3	6.10807	0.00323431
Lum	6.71428	0.00327341
Get4	-4.33868	0.00329804
Maoa	1.3258	0.00334181
Cep19	-2.68555	0.00336533
Fam107a	0.564574	0.00337215
Npas2	-2.26708	0.00338844
As3mt	2.75444	0.00338844
Chd5	-0.612469	0.00339064
Chdh	-7.7478	0.00339064
Nfix	-0.863056	0.00339996
Ifi27	1.59843	0.00339996
Hivep3	-1.01864	0.00342608
Negr1	-0.655955	0.00344639
Zfp30	-3.61747	0.00345227
Zic3	2.3868	0.00345285
Gpr158	-0.666885	0.00345535
Gnal	-0.858269	0.00346548
Tmem74b	-6.20287	0.0034699
Zmat3	-1.09449	0.00348392
Zik1	-4.85435	0.00348849
Tirap	5.08746	0.00360393
Prkd3	1.5776	0.00364958
Gm34220	-5.54405	0.0037244
Gpr20	7.00217	0.00377464
Col28a1	7.47888	0.00377473
C4b	2.63234	0.00382425
Basp1	-0.608836	0.00384274
Tcf23	7.38515	0.00393442
Hist2h2be	2.88909	0.00401282
Gm35572	7.24088	0.00401282
LOC108169008	-6.71989	0.00404493
Galnt16	-1.23249	0.00404493
Ctnnd1	0.895027	0.00406486
Pde4a	-1.10817	0.00408505
Cntnap3	-4.15778	0.00408842
Vasp	2.18411	0.00408878
Fzd3	-0.772806	0.00410122
Tubb4a	-0.422154	0.00414374
Ddx3x	0.693326	0.00414374
Arhgap17	2.46624	0.00415361
Uxs1	-1.5875	0.00417385
Tapbp	1.9669	0.00420785
Abca1	1.00473	0.00420837
Gm35002	-4.13159	0.00420837
Rpl11	0.83218	0.00422027
Zic5	5.1927	0.00424482
F2r	2.60851	0.00424587
Pcdhb13	-6.68144	0.00430332
Fendrr	7.78578	0.00433244
Gabrg3	-1.6557	0.00434172
6330418K02Rik	-6.75924	0.00435264
LOC108167796	-5.14031	0.00435798
Col5a3	6.6322	0.00440499
Max	1.45044	0.00441103
Txn1	1.92714	0.00443776
Myocd	6.24472	0.0044403
Irak3	4.53239	0.00444959
Ddit4	1.35854	0.00444959
Rps5	1.16827	0.00445076
Etl4	-0.89307	0.0044685
Cd300lg	7.64802	0.0044685
Sphkap	-0.80906	0.00448992
Sox17	2.90111	0.00448992
Fbxo36	-6.79973	0.00451734
Slc24a4	-2.90853	0.00452248
Slc17a8	-7.5944	0.00456977
Nmral1	-6.14331	0.00458746
Sh2b3	1.88196	0.00463214
Syf2	1.111	0.00465102
Rpl17	0.769286	0.00468688
Slc16a4	3.16832	0.00469163
Slc38a3	1.12735	0.00470259
Pik3c2a	1.04673	0.00471973
Pcdh10	-0.736843	0.00473119
Sh3bgrl3	1.38701	0.00473484
Mt1	1.13894	0.004762
Fam135b	-1.14589	0.00476278
Chga	-0.953486	0.00477909
Cx3cl1	-0.615946	0.00479975
Abca8a	2.07587	0.00480149
Casp6	3.94074	0.00485196
B230209E15Rik	-2.01574	0.00485196
Garem	-2.49601	0.00485196
Htr2a	-2.37844	0.00486664
Zfp36	4.37081	0.00486826
Il13ra1	1.98749	0.00487523
Slc35f2	2.77246	0.00487775
Gm35501	-5.8757	0.00488391
Gm10509	2.63067	0.00493028
Znhit2	-5.15226	0.00496866
Atp6v0e	1.98532	0.00497826
Nat8l	-0.648391	0.00499487
Nos1ap	-0.801224	0.00503096
Sfmbt2	-6.38827	0.00506433
Atcay	-0.875273	0.00506433
Dynll2	-0.508853	0.00506644
Hlf	-0.818353	0.00511946
Elavl4	-1.09548	0.00512005
Cntnap5b	-1.66005	0.00512231
Rap1gap2	-0.696845	0.00519278
Nebl	0.803253	0.00531495
Reep3	1.09773	0.00531814
Limd1	2.4299	0.00536678
Myo1h	6.86682	0.00542894
Tmem258	3.06735	0.00545306
Ifnar1	1.11756	0.0054584
Rps2	0.91717	0.00555895
Ifi47	7.9944	0.00558331
Zfp820	6.23373	0.00558793
Lrrc6	-6.15218	0.00565089
Parp4	2.3174	0.00569702
Kalrn	-0.573703	0.00569702
Kcnh6	-6.70864	0.00572897
Kl	4.25412	0.00573936
Bcl6b	3.74537	0.00576212
Erc2	-0.892125	0.00576945
Usp32	-0.731019	0.00578668
Cdk17	-0.970562	0.00580554
Mmp28	2.88536	0.00580554
Ncdn	-0.571748	0.0058451
Rhof	-3.92281	0.0058451
Xirp1	6.9718	0.00584545
Hsph1	-0.600919	0.00594231
Sh3bp4	1.91638	0.00602813
Sorcs1	-1.38277	0.00603955
Specc1l	1.06624	0.00611729
Kcnh1	-1.10291	0.00612355
Vsig2	3.3016	0.00612514
Nbl1	1.66703	0.00613472
Slfn3	4.57728	0.00615661
Pex5l	-0.674371	0.00619029
Dnajc27	-0.922207	0.00628589
Atxn10	-0.882576	0.00631122
Pfn2	-0.514605	0.0063629
Abi2	-0.683797	0.00638979
Nell2	-0.723656	0.00642603
9430021M05Rik	-4.26729	0.00646677
C1s1	4.88169	0.00646677
Scarb1	1.858	0.00647437
Ube2ql1	-0.973047	0.00648405
Syngr1	-0.676269	0.00648895
Phyhipl	-0.961196	0.00649304
Egr1	-0.906931	0.00649304
Spire2	-4.16892	0.00651945
Vstm2a	-1.18491	0.00652969
Ndufa3	1.63777	0.00653984
Kcnj6	-2.34454	0.00655904
LOC102640399	-3.37036	0.0065996
Tmem121	-4.85264	0.0065996
1700001L19Rik	-6.42983	0.00661348
Hcar1	7.45481	0.00661401
Atp9a	-0.712845	0.00662449
Slc44a2	1.41914	0.00662449
Faim2	-0.65229	0.00663103
Iqsec1	-0.642395	0.00668083
Casp8	2.61636	0.00669634
Vwa5b1	-6.29082	0.00671859
Bmpr2	0.439504	0.00675326
Wnt5b	3.65094	0.00675326
Shtn1	-2.54121	0.00675326
Schip1	-7.13524	0.00680779
Gm17296	-6.48346	0.00681265
Efr3a	-0.834753	0.00682712
Rpl37	1.49872	0.00685094
Lrrc4	-1.36224	0.00688361
Ubxn1	1.1245	0.00688361
Rnase4	2.06854	0.0069251
Gabra3	-0.850295	0.00693765
Usp22	-0.708313	0.00706701
Ptbp3	1.15824	0.00716394
Smad7	1.61615	0.00716394
Tnfaip6	-5.99104	0.00717461
Ptgfr	4.80231	0.00718853
Slc31a1	1.38261	0.00719081
Cacnb3	-0.97205	0.00724099
Ybx1	0.821147	0.00725746
Tcf7	3.08674	0.00734152
Tnik	-0.673498	0.00743427
Mns1	4.42338	0.00746599
Il10rb	2.56396	0.00754061
Adamts6	-3.69832	0.00754866
Fam120b	-1.29852	0.00756756
Fas	3.26954	0.00756756
Slc13a4	7.522	0.0076391
Baz1a	4.34667	0.00764713
Tatdn3	2.57093	0.00772018
Ntrk3	-0.948172	0.00776192
Agt	1.5492	0.00779723
Kif13a	1.12475	0.00779723
Capn3	-4.98171	0.00790323
Rpl28	1.01536	0.00790716
Slc9a7	-1.05085	0.00790716
CK137956	-6.64018	0.00793751
Klhdc2	-1.20714	0.0079892
Dnajb14	-0.978134	0.00804295
Vipr1	-2.79719	0.00804295
Gm41098	-6.63229	0.00804295
Irak1	1.33658	0.00804295
Xaf1	4.11674	0.00805943
Nr2f2	2.17506	0.00806397
Ipw	-3.2052	0.00809004
Pip5k1c	-0.645624	0.00811433
Soga3	-0.726833	0.00816746
Grin3a	-1.42229	0.00818325
Syp	-0.406374	0.00820508
LOC102633497	-4.4911	0.00827406
Grn	1.15727	0.00827406
Prex2	0.675693	0.00829802
Kif3a	-0.62624	0.00839627
Rps24	1.29312	0.00843893
Nsun7	-5.04451	0.00843977
Ypel2	-1.75464	0.00843977
Sp1	1.39023	0.00848383
Eno2	-0.533551	0.00854901
Snph	-0.634618	0.00855485
Sh3tc1	4.89045	0.00856786
Rimbp2	-0.964655	0.00861837
Snhg15	7.6127	0.00861837
Vopp1	-0.829233	0.00863099
Psmb8	3.64198	0.00863099
Yod1	-4.32893	0.00866699
Rps6ka5	-1.8532	0.00871476
Tmem8b	-1.37843	0.00874003
Klf6	0.997536	0.00876278
Qk	0.338871	0.00879526
Igsf1	3.48227	0.00879756
Ptpn12	1.32003	0.00886095
Trim56	4.11228	0.00886434
Synpo2	1.98126	0.00889644
Epb41l3	-0.747312	0.00896795
Ak3	0.949495	0.00906269
Rpl14	0.977141	0.00917221
Atl1	-0.99223	0.00926444
Homer2	-1.32774	0.00936241
Kif21a	-0.620693	0.00942656
Syt13	-0.803952	0.00949212
Mrc1	3.08376	0.00955847
Ubiad1	-4.89416	0.00955847
Pde4dip	-0.570097	0.00967383
Pgf	5.66263	0.00977001
Penk	-0.619541	0.00978131
Rnd3	2.31791	0.00978243
Camk2g	-0.603914	0.00979964
Pde1b	-0.80591	0.00980135
Zfp335os	-5.80998	0.00989607
Itfg1	-0.693177	0.0100543
Gimap9	7.13917	0.0100547
Kcnn3	-2.29909	0.010124
Gkap1	1.7862	0.0101376
Cenpf	-7.25297	0.010178
Ppic	3.29819	0.0102069
Ikbkb	1.12559	0.0102163
Arhgap27	1.95684	0.0102578
Caskin2	1.68692	0.0102881
Shisa7	-0.968637	0.0103174
Nrg3	-1.10209	0.0103191
Rpl32	1.02878	0.0103347
A730017L22Rik	-4.95761	0.0103881
C230057M02Rik	-2.29959	0.0104079
Fam89b	2.626	0.0104373
Rap1gds1	-0.655089	0.0104923
Sgip1	-0.713036	0.0105035
Fam49a	-0.634133	0.010531
Gm36490	-5.11074	0.010531
Mfsd4b4	-7.62022	0.0105422
Ccdc88c	-1.98311	0.0105547
Omg	-0.806663	0.0105599
Alcam	-0.757909	0.010632
Stmn3	-0.853432	0.0106744
LOC102640779	-6.10708	0.0107482
Spock3	-0.894266	0.0107884
Gramd1b	-0.791354	0.0108276
Phactr4	1.76308	0.0108452
Gpn2	3.92176	0.0108784
Mdga2	-0.981683	0.0108784
Sik1	2.1786	0.0108784
Nupr1	1.92448	0.0109061
Erbb4	-0.828133	0.010918
Slc35f3	-1.39329	0.0109263
Tmem51	3.10748	0.0109352
Atp5k	1.24975	0.0109673
Strbp	-0.491929	0.0110284
Mapk9	-0.671073	0.0111765
Adamts1	1.52206	0.0111765
Yif1a	-5.73396	0.0111784
Crim1	0.863059	0.0111977
Cln5	1.49175	0.0112096
Magix	5.20876	0.0112128
H2-T24	2.56666	0.0113019
Spin1	-0.608476	0.0114425
Gjb2	3.69776	0.0114425
Pkdrej	-7.68677	0.0114425
Pbx1	-0.645957	0.0116402
Ttc5	1.75389	0.0117007
Rcsd1	2.82393	0.0119023
Rgs12	1.11686	0.0119322
Myof	2.71804	0.0119723
Tcf20	-0.515481	0.011974
B4galt1	3.24006	0.0119826
Atp2b4	-0.797196	0.0120083
Rpl12	0.816056	0.0120604
Vcam1	1.37473	0.0120898
Dpf3	-5.87221	0.0121272
Nfe2l2	2.43689	0.0121835
Tnfsf10	3.80646	0.0121835
Ctdsp1	2.43089	0.0121852
Tspo	3.17108	0.0122608
Qsox1	1.97671	0.0122756
Fgl2	6.38211	0.0122762
Ybx3	1.30527	0.0123011
Alpl	3.09103	0.0123829
Slc16a12	2.4001	0.0124109
LOC101056014	1.14008	0.0124588
Spcs1	1.18019	0.0125506
Atp7a	1.81257	0.0125506
Gstm7	3.1641	0.0125862
Gnpnat1	-5.04173	0.0125862
Zfp213	-6.98512	0.0125862
Gpr137b	4.00011	0.012629
Col20a1	-5.48943	0.0127123
Gm16348	6.1028	0.0127492
Taf1a	2.71602	0.0128421
Rps6ka2	-2.50475	0.0128421
Gm19500	-4.55651	0.0128421
Ccdc71l	2.11821	0.0129491
Cntnap2	-0.73554	0.0129557
Sirt1	2.68517	0.0129557
Apba1	-0.718842	0.0130295
Rhoc	1.85205	0.0130735
Eif4g3	-0.617842	0.0131096
Ncs1	-0.588782	0.0132377
Map3k8	3.4629	0.0132377
Erbb3	-4.85648	0.013365
Grik2	-1.11446	0.0133888
Scn4b	-0.930974	0.0134695
Klc2	-0.972904	0.0134695
Kifc2	-0.509777	0.0134791
Bcl2l1	0.946384	0.0135107
Clec11a	-6.6172	0.0135107
Tnks1bp1	1.12414	0.0135263
Otud7a	-2.20295	0.0135389
Cpne3	2.21926	0.0135472
Jakmip2	-1.03292	0.0136031
Clip2	-0.954977	0.0137261
Prdm10	-2.07461	0.01376
Gm30248	-6.52883	0.0138074
Tmem200a	-3.40729	0.0138206
9230110C19Rik	-5.49034	0.0138836
Gm30439	-5.44636	0.0138934
Txnl4a	-1.14149	0.0139132
Tox3	-3.61996	0.0139654
Tgfb2	1.81938	0.0140109
Nsun5	-5.10566	0.0140417
Wwc2	1.16872	0.0140604
Exoc3l	5.34175	0.0141252
Dnajc6	-0.552489	0.0141359
B3galt2	-1.13003	0.0141373
LOC108167440	2.50406	0.0141861
Lzts1	-1.07438	0.0142197
B230369F24Rik	-7.00398	0.0142379
Tenm2	-0.822293	0.0142545
Sp140	5.80989	0.0142727
Bbs1	-2.18741	0.014458
Mtmr7	-1.3512	0.0145485
Kcnj3	-0.72146	0.0145527
Klf7	0.771608	0.0145581
Atp10b	-6.00038	0.0145687
Rbfa	1.59617	0.0145687
Atp5j2	1.22495	0.0145712
Sept5	-0.579428	0.0146466
Pcdha5	-6.05867	0.0146532
Tln2	-0.994194	0.014654
Irf6	4.15399	0.0148251
Foxl2os	7.38572	0.0148288
A230001M10Rik	-6.7322	0.0148826
Gins3	-6.19972	0.0148936
Ankrd9	-6.64942	0.0149032
Pou2f2	-3.58559	0.0149545
Nod1	2.73631	0.0149585
Dock3	-0.512888	0.014965
Map3k3	1.4412	0.0149668
Lnx2	2.17924	0.0151519
Vcan	-1.4291	0.0151519
Ccdc151	-6.79801	0.0151917
Atf5	2.28131	0.015192
Mical2	-0.613375	0.0152386
Ap4b1	-3.19933	0.0152485
Sod1	0.814287	0.0153093
AI504432	-1.62984	0.0153825
Plcg1	1.35813	0.0155033
Unc13a	-0.511184	0.0156327
Atp6v1g2	-0.586883	0.015683
Gm41168	5.11528	0.0157193
Camkk2	-0.643665	0.0157832
B4galt6	-0.788348	0.0157832
Hspa12a	-0.670524	0.0157965
Snhg11	-0.425686	0.0158028
Gabra5	-1.3808	0.0158028
Slc39a10	0.44099	0.0159019
Napg	-0.789114	0.0159341
Lmo3	-0.895139	0.0160851
Matk	-1.21637	0.0160898
Kcnh3	-1.14922	0.0160898
Rufy3	-0.643391	0.0163029
Smarcad1	-2.62403	0.0163619
Rps26	1.56551	0.0165281
Kif3c	-0.686625	0.0165775
Fras1	-1.47681	0.0165922
Whsc1	-0.803287	0.0165922
Sec61a1	1.22501	0.0165922
Arhgap44	-1.21385	0.0166591
Gripap1	-1.0226	0.0166721
Nudt5	-2.80909	0.0167105
Adipor2	0.896726	0.0167105
Gm39526	-6.4579	0.0167105
Lrfn5	-1.06423	0.0167639
Mfsd7c	4.08988	0.0167875
Rangap1	-0.650444	0.016811
Dtna	-0.729823	0.0168678
Mtrf1	-4.17113	0.0169343
Krcc1	1.63602	0.0169448
Tmem132b	-0.66689	0.0170072
Vars2	1.97058	0.0170072
Nr6a1	-3.99607	0.0170266
Tiam2	-1.71788	0.0170266
Camkv	-0.651679	0.0171791
Klhl40	-6.72002	0.0172085
Tcf25	-0.498279	0.0172272
Nedd9	2.31213	0.017297
Necap2	1.56614	0.017399
Slc6a7	-1.88051	0.017399
Fam73a	-0.800898	0.0174471
Rad54b	6.25411	0.0174574
Igsf5	4.49371	0.0175238
Oas1b	6.247	0.0175769
Srl	-3.79665	0.0176201
Lamb1	1.59734	0.0178497
Dennd6b	-3.22141	0.0178497
Kctd8	-4.41424	0.0178566
Erap1	1.97924	0.0178782
Zbtb7c	-5.25942	0.0178782
Grb10	1.39141	0.0178873
Prkd2	2.78563	0.0182204
Adam23	-0.677091	0.0182625
Fosb	-6.30856	0.0182625
Rapgef3	1.44079	0.0183662
Micalcl	-5.9534	0.0183845
Fam81a	-0.704762	0.0184534
Habp4	-0.689589	0.0184539
Lipa	1.85491	0.0184984
Cep170b	-0.598486	0.0185436
Disp2	-0.616245	0.0185507
Ddah2	2.95752	0.0185507
Phka1	1.14815	0.0187001
Mob1a	1.23136	0.0187619
Pcdhgc5	-1.02318	0.0187619
Plekhh2	2.22494	0.0190046
Aldh2	0.874301	0.01901
Foxf1	4.50926	0.0192134
Susd3	-7.20261	0.0192221
Cltc	-0.411037	0.019241
Gm38795	-4.9868	0.0192938
Cdkn1c	2.04944	0.0193661
Clu	0.465972	0.0194167
Rps27a	1.25391	0.0194676
Col24a1	-5.4224	0.0194718
Pla2g15	-2.64341	0.0194718
Gm41348	6.67597	0.0194718
L1cam	-0.645807	0.0194874
Brinp3	-1.89001	0.0194977
Gm14204	-4.1408	0.0195202
Lynx1	-0.546462	0.0195474
Gm6548	3.22213	0.0195474
Anp32a	0.572532	0.0196728
Marf1	-0.582919	0.0196766
Adgrl1	-0.510302	0.0196819
Med12	1.25742	0.0196905
Flt3	-4.58724	0.0197032
Rims2	-0.588014	0.0197032
Usp31	-0.893506	0.0197665
Gm32810	-5.756	0.0198569
Slc4a8	-1.18595	0.0198594
Calhm2	5.93414	0.0199458
Kcnd3	-1.01909	0.0199887
Bnc2	-6.47039	0.02008
Mctp1	-1.12094	0.02008
Yy2	-6.22609	0.02008
Mlc1	0.622816	0.0200827
Prkce	-0.586917	0.0201435
Taf6l	-4.67833	0.0201974
Baiap2	-0.849206	0.0202586
Arhgap26	-0.936452	0.0202586
Anks6	-5.79901	0.0202619
Prkcz	-0.666433	0.0203047
Plcb1	-0.525881	0.0203884
Fgf12	-0.919093	0.0204435
Ptpn3	-1.50546	0.0204485
Cage1	-7.40607	0.0204485
LOC108167375	-5.49905	0.0204485
Kcnip3	-1.0008	0.020462
Heatr5a	2.00932	0.020462
Camk1g	-3.31457	0.0204896
Vps53	-1.44844	0.0205759
Mccc1os	-7.53653	0.020611
Fbln2	3.39043	0.020611
Scamp5	-0.73087	0.020611
Sertad2	1.2714	0.0206692
Zfp516	1.72349	0.0207082
Mcm8	-4.5977	0.0207264
Tuba1b	0.634882	0.0207393
Sav1	1.61515	0.0207561
Rspo3	-3.65203	0.020934
Dnah6	7.32343	0.0211198
Abcc8	-3.08171	0.0211198
Mas1	-3.8927	0.0211198
Sulf1	-1.77151	0.0211356
Cers2	1.0835	0.0215266
Kcnc3	-1.00284	0.021542
Kidins220	-0.447608	0.0217238
Gm6787	7.07125	0.0217483
Rpl27a	0.940908	0.0217736
Ola1	-0.788013	0.0218007
Angptl2	3.29179	0.0218007
Fam43b	-3.57137	0.0218007
Gm39351	-7.54698	0.0218007
Krt9	-3.70102	0.0218339
Sstr2	-1.90073	0.0218647
Kcnmb2	-6.23373	0.0220609
Tmem161a	1.3534	0.0220668
Slc9a6	-0.84727	0.0220668
Mapk8ip3	-0.512715	0.0220756
Slc36a4	-1.24969	0.0221251
Itih2	4.17429	0.0221467
Epb41l2	0.648526	0.0223547
Frat2	-3.95917	0.0223547
Ido2	-6.06972	0.0224494
A830010M20Rik	-0.736287	0.0224545
Gria1	-0.475567	0.022458
2010300C02Rik	-0.866265	0.0224705
Gm39704	3.90551	0.0224776
Gls	-0.498295	0.0224776
Ly96	5.62677	0.0224776
Bzrap1	-0.693175	0.0224776
Nid2	3.85703	0.0224776
Aff1	1.4718	0.0225656
Gm34321	-5.35657	0.0225656
Cntnap5a	-1.05781	0.0227028
Insr	0.850731	0.0227028
Dagla	-1.03504	0.0227371
Zbtb25	-3.50134	0.0227743
Macrod2	-1.13824	0.022795
Dusp8	-0.779648	0.0228127
Chst8	-6.01498	0.0228127
Rorb	-0.811152	0.0228127
Dennd3	1.88223	0.0228826
Pkn3	2.69969	0.0228992
Rxfp1	-2.40948	0.0229226
Celsr1	-4.38324	0.0229291
Axin2	1.29019	0.0229896
Gpx3	3.95785	0.0230256
Slc16a7	-1.33618	0.0230977
Grk6	-1.83906	0.0230977
Rell2	-1.15894	0.0230977
Flot2	-0.856371	0.0231754
Cnih3	-1.41366	0.0232119
Brdt	-3.37196	0.0232119
Cstf2	-0.965919	0.023265
AW551984	-3.50454	0.0233307
Celsr3	-1.68178	0.0233314
Sbsn	-6.14466	0.0233943
Kcns3	-4.48996	0.0233943
Nfatc3	2.00297	0.0236151
Pomp	0.896767	0.0236945
Nkrf	-1.38088	0.0236945
Kcnd2	-0.784257	0.0236994
Lmtk3	-1.34042	0.023912
Frs2	-0.870878	0.023912
Fam213a	0.64828	0.023912
Msrb3	1.61766	0.0239421
Golga1	-2.02528	0.0239759
Tmem132e	-3.6009	0.0239828
Lyrm9	-2.32513	0.0239828
Bmp7	2.21807	0.0240243
Cd274	4.03663	0.0240594
Sep15	0.68229	0.0241483
Ncoa1	-0.757265	0.0241819
Map6	-0.981603	0.0242034
Mpped1	-0.992524	0.0242375
Ankrd50	0.860879	0.0242783
Myct1	7.02188	0.0242783
Trex1	3.77041	0.024288
Mir3061	-5.88654	0.024288
Phactr1	-0.453093	0.0242939
4632428C04Rik	-7.36665	0.0244427
Jph4	-0.526606	0.0244775
Enpp5	-0.808302	0.0245134
LOC102634300	-3.76315	0.024564
Enah	-0.590196	0.0246369
Lyn	2.29254	0.0246806
Shroom1	2.43822	0.0246873
Syt4	-0.592202	0.0247663
Man1a2	-0.760491	0.0247677
Trim12a	2.5995	0.0249939
Csf2rb	3.98854	0.0250363
Ppargc1a	-0.898491	0.0250741
1810026B05Rik	2.15159	0.0251131
Ccer2	-5.33405	0.0251131
Zfp768	1.97634	0.0251549
Rps6	1.01853	0.0251669
Pggt1b	1.12807	0.0252001
Gm35614	-5.8854	0.0252375
Trnt1	-2.17102	0.0253788
Vps45	-1.70808	0.0254924
Map4k2	1.0116	0.0255534
Pcdhga6	2.23872	0.0257679
Mcf2l	0.563683	0.0258176
Igfbp6	-4.10101	0.0258265
Zfp808	4.90614	0.0258328
Bcas1	-0.477329	0.0259892
Trim67	-6.56657	0.0259903
Myo6	0.57733	0.0260764
Gnb5	-1.30964	0.0260907
Gabarap	1.03666	0.0261746
C130023O10Rik	-4.7459	0.0262546
Rab15	-0.703685	0.0262546
Adamts9	2.97908	0.0262678
Il17rd	2.35917	0.0262678
Gm35515	-6.41588	0.0263156
March1	-2.05262	0.0265239
Stard8	1.56564	0.0267033
Grm8	-3.08031	0.0267646
Nyap1	-1.58121	0.0267665
Agap2	-0.370065	0.0268413
Pafah1b3	-5.1484	0.0268467
Bmp5	4.32688	0.0268908
Ttll5	-1.94938	0.0269943
Fem1b	-0.880124	0.0271033
Map2k3	2.08579	0.0271351
LOC108167614	-3.72043	0.027137
Lrrn1	-1.37939	0.0271918
Alg12	-5.08629	0.0271918
Sorbs1	0.551724	0.0271918
Ddb1	0.543016	0.0271918
Gm32092	6.9396	0.027241
P2ry1	2.67044	0.0273072
Gdpd5	-2.66656	0.0273072
Adgrf4	-5.55848	0.0273072
Arhgap12	1.03013	0.0273072
Gm33583	5.3645	0.0274461
Lig4	-2.27173	0.0274566
Cdc42ep4	1.29747	0.0274677
Cd81	0.67788	0.0275665
Rrp1	-0.599489	0.0276331
Eefsec	-4.4914	0.0277287
Otogl	6.84146	0.0277287
Gm31606	-2.54178	0.0277307
Tmem181a	-2.25552	0.0277657
Pgs1	-1.99318	0.0279404
Tmem109	1.38407	0.0279404
Mvp	2.25723	0.0279532
Gnptab	-1.14685	0.0279532
Pi4ka	-0.547334	0.0282427
Aff3	-1.09722	0.0282752
Gatsl2	-0.928464	0.0283808
Gm10419	-1.29411	0.0283808
Pcnx2	-0.977708	0.0283808
Ankdd1a	-7.24311	0.0283808
Hs6st3	-2.55225	0.0284324
Htt	-0.649656	0.0284606
Asap1	-0.692204	0.0284832
Cacna1a	-0.654224	0.0287905
Kirrel3	-2.45678	0.0290166
Hbp1	1.37463	0.0290618
Gm12250	5.85713	0.0291122
6330415B21Rik	-6.70357	0.0291481
Rhobtb1	2.63989	0.0292915
Slc8a2	-0.605992	0.0293609
Nceh1	-0.740912	0.029379
Rps17	0.959034	0.0295042
Trim16	2.95261	0.0295042
Mrpl1	-3.15253	0.0295728
Pde11a	-4.75236	0.0297129
Mast2	-0.70042	0.0297129
Pnma2	-1.2184	0.029831
Crhbp	-3.844	0.0299033
Ddit3	1.6989	0.0299159
Nkd2	2.29691	0.0299286
Ankrd39	-3.05139	0.0300215
Gsta4	1.16017	0.0300215
Rin2	1.19726	0.0300675
Dpy19l1	-0.765037	0.0300675
Rpl24	1.31807	0.0300675
Cntnap1	-0.735182	0.0301776
Gemin8	-4.81965	0.0303085
Prkaa2	-1.34938	0.0303409
Thap1	1.91586	0.0303409
Hdac7	1.61732	0.0303409
1810073O08Rik	6.83657	0.0303409
Mef2c	-0.539362	0.0303795
Gm40240	-6.45612	0.0304482
Mbtps2	-1.35343	0.0306869
Rpl23	0.926907	0.0306955
Rgs7	-1.23297	0.0307355
Zkscan2	-3.34996	0.0308351
Nampt	0.983307	0.030979
Lamp1	0.55147	0.0310351
Heatr5b	-1.11773	0.0310351
Casp12	7.38803	0.031079
Scg5	-0.819137	0.0310901
Idh3a	-0.7943	0.0312274
Dck	-2.72604	0.0312391
Ccdc65	-5.73374	0.0312391
Alg2	-0.911122	0.0313908
Snx10	-1.13287	0.0314912
Rab8a	1.07496	0.0315348
Kif4	-6.62767	0.031634
Actr1b	-0.80468	0.0317033
Svep1	5.86572	0.0317471
Tle4	-0.977583	0.0317561
4930447C04Rik	-6.02554	0.0317965
Ptprn	-0.52967	0.0318575
Rab6a	-0.376668	0.0318575
Pnma1	-5.31023	0.0319255
Mylip	1.68373	0.0319909
Zcchc18	-0.605884	0.0320107
Rhbdf1	2.41969	0.0321485
Spata6	3.18753	0.0321709
Txnrd3	2.67335	0.0323471
App	-0.257151	0.0324411
Slc41a2	-2.15668	0.0324544
Itm2b	0.343526	0.0324544
Abca8b	-1.5459	0.0325196
Mier1	1.01479	0.0327928
9830147E19Rik	-4.26261	0.0327928
Zfp804a	-1.77625	0.0328826
Kcnab1	-0.984786	0.03299
Arpp21	-0.438759	0.0332235
Tusc1	-5.53499	0.0332353
Snx17	1.25789	0.0333147
Snrk	0.911925	0.0333147
Ppm1a	-0.536483	0.0333147
Dynll1	1.05134	0.033375
Ywhab	-0.4101	0.0334835
Lrguk	-4.90457	0.0334835
Wbp5	0.9655	0.0334835
9330133O14Rik	-4.47373	0.0335205
Sh3glb1	0.627164	0.0335477
Ywhag	-0.583135	0.0335488
2810029C07Rik	-4.09912	0.03362
Tuba4a	-0.535616	0.0336556
Syt16	-0.961806	0.0336556
Coprs	-2.98058	0.0337524
Inpp5k	1.47426	0.0337524
Eif4e	-0.995366	0.0338435
Tnfrsf1a	1.80715	0.0338435
Thra	-0.530377	0.0338435
Klc4	1.89864	0.0338757
Kcnc1	-0.627361	0.0338926
Gamt	-3.57202	0.0339178
Tbx1	4.1884	0.0339178
Srms	6.7253	0.0339764
Ccnd3	1.47961	0.034008
Zfp644	-0.756292	0.0340649
1700086O06Rik	-6.02226	0.0340649
Tusc3	-0.723409	0.0340723
Adamts16	3.68664	0.0340723
Extl3	0.630864	0.0340723
Zmym1	-3.417	0.0343107
C030034I22Rik	2.56086	0.0343922
Vwa5a	1.86026	0.0345334
Klhl5	0.894944	0.0346735
Cdk14	-0.622893	0.0346735
Car5a	5.03367	0.0346735
Scai	-0.987582	0.0348313
Gm13111	2.54019	0.0348313
Fbln1	2.93007	0.0349063
Osbpl6	-1.09584	0.0349859
4831440E17Rik	-6.0634	0.0349859
Shfm1	2.24018	0.0349859
Psmd13	1.5188	0.0349859
Gusb	1.86407	0.0350897
Mtcl1	-0.780734	0.0350897
Magi1	-0.731809	0.0350927
St3gal4	1.91362	0.0350927
Lingo1	-0.608309	0.0351625
C130030K03Rik	-4.14808	0.0352128
Oas1a	6.19863	0.0354743
Plekhg2	2.32188	0.0354743
Rundc3b	-1.41814	0.0356613
B430319G15Rik	3.3865	0.0356613
Sox21	-3.49736	0.0356613
Lrrc16b	-2.49186	0.0356613
2900011O08Rik	-0.67011	0.0358005
Tob2	1.67361	0.0360662
Lrrc8b	-0.860952	0.0360759
Mars2	-4.00827	0.0361581
Ptk2b	-0.647538	0.0361674
Gad1	-0.537829	0.0362867
Ttbk1	-0.687691	0.0363753
Col4a4	5.2205	0.0364037
Zfp286	-3.22047	0.0364037
Pitrm1	-2.05098	0.0364037
Alox12	6.92866	0.0364499
Gjc2	-3.62736	0.0365174
Osbpl9	0.908123	0.0366814
Fhdc1	-6.07956	0.0369146
Fam129a	2.62151	0.0371041
Fam78b	-1.33499	0.0371093
Sft2d2	1.2995	0.037244
Ankrd13a	0.981424	0.037244
Pja2	-0.385024	0.037244
Reps2	-0.699378	0.037244
Rbms2	1.50075	0.0374036
2010204K13Rik	2.25347	0.0374036
Camta2	-0.670025	0.0374122
Ube2l6	5.02211	0.037453
Fmo5	2.9361	0.037453
Stam	-1.3804	0.0375348
C1qc	1.63834	0.0377554
Tor1aip2	1.14214	0.0378325
Bloc1s4	2.30618	0.0378325
Tomm70a	-0.560272	0.0378325
Ttll7	-0.407252	0.0381888
Wdr31	-4.40768	0.0382122
Serpinb6a	1.54709	0.0382577
Nedd4l	-0.656356	0.0384459
Htr5a	-2.55866	0.0384578
Ppm1e	-0.598815	0.0384912
Gab1	1.07121	0.0385005
Enthd2	-4.51301	0.0386737
Rasgef1a	-0.657344	0.0388243
Cadm1	-0.592174	0.0388243
Cast	1.28001	0.0388608
Gm7420	-7.08797	0.0388864
Pdzd7	-6.62674	0.0389502
Clec2l	-1.47651	0.0389573
Slc26a6	-5.65218	0.0389578
Pign	-1.91775	0.0389606
Hgsnat	-1.51245	0.0389918
Aif1l	1.77153	0.0391775
Eva1b	4.70126	0.0391775
Ppp1r3g	-6.36253	0.0394456
Ids	-0.450735	0.0395323
Panct2	-5.81337	0.0395471
Panx1	-3.50869	0.0396165
Tanc1	0.998338	0.0397449
Hnrnpa2b1	0.40957	0.0397449
Fgfr1	1.00747	0.0397449
Ctdsp2	1.02523	0.039786
Mrpl9	1.51862	0.0398771
Gltp	0.913385	0.0400447
Scrn1	-0.997873	0.0400807
Cobl	-0.803736	0.0400807
Cyp11a1	-3.83773	0.0402409
Eml5	-0.874717	0.0402409
Mprip	0.336201	0.0404072
Nol4l	-1.1038	0.0404206
Arhgap20	-0.826448	0.0405802
Cep104	-1.32898	0.0406769
Hecw1	-0.726264	0.0407231
Aurkaip1	1.54876	0.040735
Prss35	-3.00997	0.040735
Zswim7	-6.19243	0.0409828
Oxct1	-0.48563	0.0409828
Gm30340	-4.31796	0.0410291
Gm33232	-5.33117	0.0414103
Apobec3	3.21114	0.0414103
Cds2	-0.548968	0.0414341
Sash1	0.689613	0.0414947
Ldhd	-4.16482	0.0415413
Tmem184b	0.995347	0.0416603
LOC108167850	-6.20512	0.0417422
9330182L06Rik	-1.57846	0.0419641
Flii	1.21098	0.0419641
Cpne8	1.4373	0.0419641
Nrxn1	-0.34155	0.0419641
Hyls1	-6.25084	0.042043
Polr2h	-3.40026	0.0420472
Gpr26	-1.27256	0.0421471
Nalcn	-0.751692	0.0421801
Rab29	3.41068	0.0423839
9630013A20Rik	-4.98206	0.0423875
Ctnnal1	-3.36134	0.0423886
Rasal1	-1.79108	0.0424041
Tmpo	1.20542	0.0424041
Heyl	2.32119	0.0424067
Brsk2	-0.749685	0.0424132
Rpl7	0.812188	0.0425624
Elfn2	-0.795757	0.0425624
Ankrd55	-5.4727	0.0426251
Magee2	-3.48374	0.0426864
Rps9	0.860397	0.0427476
1110018N20Rik	1.66036	0.0427991
LOC108168331	-6.93845	0.0428056
Kcng4	-4.39651	0.0428567
Hexim2	-4.44627	0.0428567
Rnf220	-0.754936	0.0428813
Tlr7	-5.5603	0.0428813
Nucb1	0.929632	0.0430346
Abcb7	-1.27272	0.0430346
Rttn	-5.00425	0.0430673
Zfp786	-6.68295	0.0431168
Coro1a	-1.77497	0.0431168
Ifi35	4.45508	0.0432899
2610524H06Rik	-3.94926	0.0433023
Nfkb1	1.59708	0.0433088
Uba7	3.77421	0.0433088
Fam217a	7.20603	0.0433088
Neil2	-7.22903	0.0433088
Plcl2	-0.944743	0.0433088
Mdc1	1.47805	0.0433088
Zbtb18	-0.459426	0.0433165
Ppp1r9b	-0.333108	0.0433753
Ptbp1	1.41484	0.0433922
Psmb9	6.65445	0.0433931
Trabd2b	-4.00157	0.0434158
BC049352	-7.06053	0.0435013
[truncated: 34,914 more rows]

## Sheet: Mouse Up
Mouse Upregulated Genes with p<0.05
Gene	log2(fold-change, microvessels/whole brain)	Padj
Cracr2b	9.89112	1.12706e-08
F13a1	9.78329	2.58295e-08
Pln	9.49183	5.81307e-08
Gm13861	9.34743	5.83518e-07
Clec3b	9.21671	6.66579e-08
Col5a2	9.03817	7.73154e-08
Oasl1	8.95512	2.69578e-05
Lmod1	8.70357	2.71866e-09
Gm34050	8.61894	5.34611e-05
Myzap	8.60933	0.000166803
Gm39425	8.48782	0.00053024
Ptgis	8.48415	7.1599e-06
Mxra8	8.42296	1.10949e-06
Foxd1	8.40912	0.000833421
Col18a1	8.39876	2.98205e-09
Gm14005	8.32738	0.000290484
Antxr2	8.32589	0.000205612
Trim6	8.31143	0.000575821
Col13a1	8.30922	0.000552559
Inmt	8.26969	0.000814024
Ndufa4l2	8.20924	0.000633837
Map3k7cl	8.18433	1.26894e-08
Mgp	8.18393	5.158e-13
Tbx15	8.16329	0.00123889
AW112010	8.04429	8.78418e-06
Gm9946	8.02427	0.000463232
Ifi47	7.9944	0.00558331
Sox18	7.97571	3.01612e-09
Alas2	7.8708	3.35601e-05
Anxa1	7.84344	0.00189596
Il2rg	7.80128	1.46819e-05
Fendrr	7.78578	0.00433244
Frk	7.70369	0.000198103
Ccr9	7.69266	0.0010307
Epha2	7.65777	8.38562e-07
Cd300lg	7.64802	0.0044685
Trim12c	7.632	2.95525e-06
Snhg15	7.6127	0.00861837
Gch1	7.53082	1.18028e-05
Slc13a4	7.522	0.0076391
Col28a1	7.47888	0.00377473
Tead4	7.47213	0.00226464
Ctla2b	7.46139	5.39374e-08
Gipc3	7.45875	2.08927e-05
Hcar1	7.45481	0.00661401
Smagp	7.39234	0.00182558
Casp12	7.38803	0.031079
Foxl2os	7.38572	0.0148288
Tcf23	7.38515	0.00393442
Gprc5c	7.36153	1.64416e-05
Icam1	7.36041	4.29744e-05
Aoc3	7.34383	3.15553e-06
Dnah6	7.32343	0.0211198
Cmtm8	7.31594	1.38549e-05
Snai2	7.27576	5.50804e-05
Grrp1	7.27053	0.000221482
Slc2a4	7.25563	0.000632023
Gm35572	7.24088	0.00401282
Rhbdf2	7.22696	0.000619249
Cox4i2	7.20981	0.000672292
Fam217a	7.20603	0.0433088
Nos2	7.20553	0.00177537
Procr	7.18457	9.32413e-06
Clec1a	7.16668	3.82293e-05
Tlr12	7.15647	0.00182558
Mndal	7.15513	0.000215427
Gimap9	7.13917	0.0100547
Tmem252	7.12598	3.2706e-05
Chil5	7.12276	0.00254224
Bmp6	7.11505	2.48832e-08
Emilin1	7.10951	4.11625e-05
Gm6787	7.07125	0.0217483
Slc52a3	7.04226	3.73912e-08
Hspb1	7.0388	6.80763e-07
Myct1	7.02188	0.0242783
Bmx	7.0183	2.99248e-12
Gpr20	7.00217	0.00377464
Serpinb1b	6.99355	0.000282949
Wfdc1	6.97525	1.00731e-11
Xirp1	6.9718	0.00584545
Gm32092	6.9396	0.027241
Alox12	6.92866	0.0364499
Itprip	6.91847	0.000709576
Cd300a	6.91209	0.0478063
Art3	6.88745	3.37214e-07
Myo1h	6.86682	0.00542894
Col1a1	6.84945	1.06656e-05
Otogl	6.84146	0.0277287
1810073O08Rik	6.83657	0.0303409
Tax1bp3	6.83272	0.000998243
Kcnmb1	6.80897	2.71234e-07
Srms	6.7253	0.0339764
Lum	6.71428	0.00327341
Aox3	6.68337	0.000220384
Gm41348	6.67597	0.0194718
Stap2	6.67198	4.90885e-06
Psmb9	6.65445	0.0433931
Hba-a2	6.65339	1.87644e-06
Col5a3	6.6322	0.00440499
Gm33719	6.60363	0.0451729
Ephx3	6.58793	6.63821e-05
Tec	6.56292	9.29403e-09
Fgl2	6.38211	0.0122762
AI467606	6.37125	2.07644e-06
Anxa2	6.35067	3.1518e-13
Olfml2a	6.25684	0.000810273
Rad54b	6.25411	0.0174574
Oas1b	6.247	0.0175769
Myocd	6.24472	0.0044403
Zfp820	6.23373	0.00558793
Dcn	6.2284	7.39446e-16
Pcolce	6.21673	1.15322e-07
Oas1a	6.19863	0.0354743
Bvht	6.18586	0.00121402
Col4a3	6.10807	0.00323431
Gm16348	6.1028	0.0127492
Crip1	6.09591	0.000555909
Angptl4	6.08552	0.000328168
Tnfrsf22	6.04863	0.0478063
5430416O09Rik	6.00927	4.19948e-05
4930578C19Rik	5.99354	2.83405e-08
Sh3tc2	5.96661	1.18028e-05
Flt4	5.95747	1.26894e-08
Hic1	5.94017	6.36644e-06
Calhm2	5.93414	0.0199458
Svep1	5.86572	0.0317471
Gm12250	5.85713	0.0291122
Gimap8	5.84621	1.93951e-06
Aspn	5.83335	0.0013341
Aldh1a2	5.83256	0.00205317
Sp140	5.80989	0.0142727
Olfr558	5.78048	5.3704e-05
Cyyr1	5.77697	1.63327e-22
Irf7	5.7742	0.000120025
Gja4	5.76086	1.07619e-08
Tagln	5.74124	0.00196612
Ncf2	5.69059	0.000722204
Ms4a6c	5.68818	0.00153881
Irf1	5.68458	6.47093e-05
8430408G22Rik	5.67238	0.00279722
Pgf	5.66263	0.00977001
Ly96	5.62677	0.0224776
Des	5.56439	3.26395e-06
F5	5.56136	0.000426833
Vwf	5.55748	5.82094e-22
Nmi	5.48515	1.08019e-06
Zic4	5.45274	0.000377572
Igf2	5.39798	2.11773e-46
Tbx18	5.38666	0.000714487
Tmem45a	5.37746	0.00109871
Gm33583	5.3645	0.0274461
Vamp5	5.35532	0.0478063
Exoc3l	5.34175	0.0141252
Carmn	5.32294	5.42449e-07
Slc38a5	5.28719	9.96038e-06
Enpep	5.27127	3.47429e-11
Pear1	5.24285	4.75265e-09
Gm30571	5.24159	0.000122544
Slc19a3	5.23261	3.11197e-16
Col4a4	5.2205	0.0364037
Magix	5.20876	0.0112128
Pla1a	5.20088	0.000651518
Zic5	5.1927	0.00424482
Adgre5	5.14077	5.0837e-18
Lrrk1	5.13429	1.69584e-09
Hmgcs2	5.13241	1.67188e-14
P2ry14	5.1302	1.24298e-09
Txnip	5.12984	7.6028e-08
Unc45b	5.12696	0.000494991
Gm41168	5.11528	0.0157193
Parp9	5.10871	0.00219812
Tirap	5.08746	0.00360393
Gimap6	5.06556	3.66315e-08
Car5a	5.03367	0.0346735
Ccdc102a	5.02443	4.41821e-07
Ube2l6	5.02211	0.037453
Aim2	4.99817	9.93099e-05
Lama5	4.99526	5.97198e-09
Mgst1	4.97273	0.00038481
Isg15	4.93978	8.16605e-05
Egflam	4.91027	1.40571e-09
Zfp808	4.90614	0.0258328
Sh3tc1	4.89045	0.00856786
C1s1	4.88169	0.00646677
Gbp4	4.87673	1.16074e-11
Clec14a	4.86495	6.08255e-06
Myom1	4.84915	1.03588e-05
Trim65	4.81634	0.049407
Gm694	4.81095	9.1514e-05
Ptgfr	4.80231	0.00718853
Hspa12b	4.77824	1.3452e-20
Sntb1	4.76414	0.000501054
Klhl6	4.74804	2.35027e-06
Tie1	4.73931	1.15521e-23
Spp1	4.72218	3.73912e-08
Eva1b	4.70126	0.0391775
Anpep	4.69722	0.00124048
Ecm2	4.69283	3.50775e-09
Slc12a7	4.66946	8.94709e-05
Myh11	4.6662	6.216e-07
2610305D13Rik	4.6413	0.000188099
Mrvi1	4.63584	2.16697e-06
Cd248	4.62532	4.04914e-12
Hba-a1	4.61707	1.27218e-09
Fes	4.60391	2.33205e-05
Mrc2	4.59349	8.55865e-05
Slfn3	4.57728	0.00615661
Dxo	4.5713	0.00232442
Slc6a20a	4.57113	4.33004e-12
Rnaset2a	4.55093	0.0456311
Rtp4	4.54748	0.000118538
Irak3	4.53239	0.00444959
Sox7	4.53122	0.0016205
Kcnj8	4.519	7.87526e-09
Hbb-bt	4.51177	2.43687e-12
Foxf1	4.50926	0.0192134
Tinagl1	4.50748	2.20563e-12
Iigp1	4.49395	4.07939e-06
Igsf5	4.49371	0.0175238
Serping1	4.49252	0.00182558
Sp100	4.47969	2.75915e-19
Sdpr	4.47873	3.3535e-14
BC028528	4.47868	0.000316583
Ctla2a	4.46013	2.45097e-10
Ifi35	4.45508	0.0432899
Slc6a13	4.44966	8.04718e-07
Thsd1	4.43307	5.30718e-05
Casq2	4.42927	1.05363e-15
Mylk	4.42645	8.88002e-24
Mns1	4.42338	0.00746599
H2-Q4	4.41913	0.000151126
Bgn	4.40906	3.73129e-43
Pde4c	4.4069	0.00139072
Degs2	4.39857	1.3087e-05
Mustn1	4.39599	0.00167117
Plscr4	4.3959	0.0014479
Nostrin	4.38514	2.52285e-15
Edn1	4.37962	2.54337e-12
Dll4	4.37663	1.73785e-05
Vstm4	4.37273	3.47429e-11
Zfp36	4.37081	0.00486826
Rab11fip1	4.36762	2.30456e-11
Ptrf	4.36459	1.12834e-36
Slfn5	4.35814	2.91569e-35
Baz1a	4.34667	0.00764713
Smco4	4.33637	0.00054651
She	4.32729	2.87062e-13
Bmp5	4.32688	0.0268908
Rsad2	4.29264	2.17944e-07
Colec12	4.28267	2.62944e-11
Fxyd5	4.27363	7.75868e-05
Klf4	4.26187	1.87474e-25
Kl	4.25412	0.00573936
Ly6a	4.24904	1.49603e-48
Cnn2	4.24093	4.90312e-10
Bst2	4.23856	3.37593e-07
Rassf9	4.23057	1.71366e-12
Sema3g	4.22422	3.14461e-16
Rcn3	4.22344	1.05448e-05
Megf6	4.22233	0.00307689
St6galnac2	4.22204	5.01083e-17
Rhpn2	4.21283	4.17977e-07
Ifitm1	4.20507	0.00261669
Hspg2	4.20238	2.22479e-24
Tns2	4.19129	7.31917e-31
Tbx1	4.1884	0.0339178
Itih2	4.17429	0.0221467
Edn3	4.16775	1.19957e-09
Ephb4	4.16215	0.00113953
Scarf1	4.15666	7.80007e-05
Emcn	4.15513	1.27173e-16
Irf6	4.15399	0.0148251
AU021092	4.14508	6.12582e-09
Rgs5	4.13836	4.95893e-295
Myl9	4.12469	5.82094e-22
Lgals9	4.12265	1.62049e-05
Xaf1	4.11674	0.00805943
Trim56	4.11228	0.00886434
Trim30a	4.10385	1.13678e-05
Mfsd7c	4.08988	0.0167875
Tnxb	4.07796	0.00149588
Vtn	4.07788	5.17576e-51
Akr1c14	4.06922	2.2284e-05
Arap3	4.06787	1.23592e-11
Stom	4.0662	3.04972e-10
Cd93	4.05428	6.59904e-24
Ace2	4.03823	7.80208e-14
Cd274	4.03663	0.0240594
Afap1l2	4.02978	6.7156e-10
Tm4sf1	4.02861	1.23898e-24
Clec2d	4.02005	4.52196e-10
Foxf2	4.00781	9.04215e-09
Gjc1	4.00226	6.98907e-14
Ly6c1	4.00096	1.45462e-87
Ifit3	4.00095	7.86296e-09
Gpr137b	4.00011	0.012629
Gimap1	3.9991	4.20363e-12
Xdh	3.99341	3.19762e-25
Csf2rb	3.98854	0.0250363
Pgm5	3.98504	1.93907e-07
Pglyrp1	3.97582	1.13657e-05
Cdh5	3.97212	4.23104e-29
Thbd	3.96022	1.38687e-15
Gpx3	3.95785	0.0230256
Igfbp3	3.95758	2.43597e-12
Adgrf5	3.95191	1.37135e-70
Ramp2	3.9508	5.15112e-16
Grap	3.95051	5.92198e-11
Uaca	3.94579	4.35574e-27
Cped1	3.94191	1.68456e-07
Casp6	3.94074	0.00485196
Plin2	3.93604	0.000508733
Atp13a5	3.92498	5.17792e-29
Gpn2	3.92176	0.0108784
Gm8995	3.91569	7.38232e-10
Gm39704	3.90551	0.0224776
Lamc3	3.89785	1.35654e-09
Anxa3	3.88761	1.18698e-14
Tmem140	3.88303	0.000245076
Pltp	3.8703	4.34523e-59
Atp2a3	3.86842	4.93745e-14
Tbx2	3.86318	1.14298e-05
Slc16a9	3.86243	2.79837e-05
Ocln	3.85852	1.50614e-24
Nid2	3.85703	0.0224776
Trim47	3.8561	9.91417e-05
Igfbp7	3.84026	1.2767e-82
Gbp5	3.83661	8.36389e-06
Ednra	3.8329	1.24496e-07
Srgn	3.81493	2.97728e-19
Stra6	3.8113	0.00161664
Col3a1	3.80826	0.000277662
Tnfsf10	3.80646	0.0121835
Hbb-bs	3.80122	9.0485e-50
Col1a2	3.79772	1.63021e-12
Vim	3.79306	3.39244e-36
Itm2a	3.78659	1.50819e-76
Irgm2	3.7795	1.34996e-08
Uba7	3.77421	0.0433088
Trex1	3.77041	0.024288
Fli1	3.76901	1.38263e-13
Bcl6b	3.74537	0.00576212
Tagln2	3.74363	1.59679e-29
Parp14	3.73881	1.26894e-08
Map3k6	3.71572	0.000116472
Foxq1	3.71509	4.44349e-07
Cldn5	3.71365	1.34387e-34
Ahnak	3.71304	1.8535e-78
Foxc1	3.70733	1.73928e-09
Gjb2	3.69776	0.0114425
Gper1	3.69139	0.000218828
Itpripl2	3.6907	8.08449e-10
Bcam	3.68982	1.33916e-17
Itpr3	3.68774	5.5809e-07
Adamts16	3.68664	0.0340723
Tek	3.68251	3.06824e-39
Filip1l	3.67638	2.39426e-13
Fzd6	3.65826	7.5343e-26
Lamb2	3.6578	1.00572e-30
Wnt5b	3.65094	0.00675326
S100a6	3.64717	0.0485716
Gata2	3.64702	3.07954e-10
Oasl2	3.64672	2.92545e-05
Psmb8	3.64198	0.00863099
Erg	3.64109	1.50722e-16
Cyp1b1	3.63689	0.00272307
Itga1	3.63674	5.0073e-21
Ets1	3.63429	2.20561e-26
Cald1	3.6267	1.25216e-35
F11r	3.62287	2.83804e-06
Trim25	3.61662	3.54083e-06
Kdr	3.59636	5.82094e-22
Piezo1	3.5913	5.05149e-05
Ifitm2	3.59007	0.0469003
Hmcn1	3.58625	4.43179e-15
Sipa1	3.58165	2.18798e-08
Paqr5	3.58111	5.39065e-08
Abcb1a	3.55967	6.80151e-78
Esam	3.55687	3.99228e-32
Notch3	3.55517	1.74577e-23
Ptprb	3.55387	5.87272e-88
Eps8l2	3.54948	2.14796e-05
Adgrl4	3.54158	1.18423e-65
Slc39a8	3.54042	3.30891e-11
Acer2	3.53897	1.04219e-11
Mmrn2	3.52522	1.43717e-06
Ifitm3	3.5238	1.3547e-14
Gbp2	3.52299	0.000888023
Slc2a1	3.51985	1.78818e-204
Flt1	3.50185	1.28573e-132
Phldb2	3.50121	6.7156e-10
Fn1	3.49995	4.2735e-81
Eln	3.49929	0.00017527
Cp	3.48805	1.47084e-26
Igsf1	3.48227	0.00879756
Eng	3.47909	3.10909e-16
Slco1a4	3.47714	4.04707e-89
Galnt15	3.47672	3.0585e-07
Nid1	3.47583	1.45105e-18
Map3k8	3.4629	0.0132377
Reck	3.44838	1.089e-06
Fcgrt	3.4431	8.17834e-08
Samd9l	3.44183	4.13779e-07
Ehd2	3.42367	3.22857e-14
Cgnl1	3.4224	1.70454e-36
Tmem204	3.42039	3.96004e-05
Gpr4	3.4134	1.02042e-07
Rab29	3.41068	0.0423839
Tpm2	3.40741	5.35893e-08
Acvrl1	3.40586	5.4138e-18
Arhgef5	3.40574	9.67092e-08
Fam114a1	3.40214	0.000130317
Ushbp1	3.39989	1.43353e-05
Ucp2	3.39949	1.27218e-09
Fbln2	3.39043	0.020611
Poc1b	3.38968	0.00287456
Tbx3	3.38889	2.39182e-07
B430319G15Rik	3.3865	0.0356613
Zfp366	3.38158	0.000111089
Apold1	3.37978	3.83684e-06
Id1	3.3797	1.30055e-11
Rnf125	3.36811	0.000592548
Clic5	3.36168	1.00972e-15
Col4a1	3.35764	3.01617e-53
Sgms2	3.33595	0.00057723
Abcc9	3.33421	3.8254e-23
Pde5a	3.32736	4.49906e-09
Tfpi	3.31775	0.00123925
Zak	3.30187	1.56177e-17
Vsig2	3.3016	0.00612514
Lims2	3.30076	2.42812e-06
Ppic	3.29819	0.0102069
Higd1b	3.29439	7.93845e-06
Angptl2	3.29179	0.0218007
Ctsh	3.28785	5.6056e-13
Kank3	3.28673	7.5937e-17
Pde3a	3.28494	2.55344e-07
Fmo2	3.28435	0.0478063
Osmr	3.28206	1.14693e-06
Adgra2	3.28143	3.87396e-09
Slc22a8	3.27738	1.74999e-26
Col15a1	3.27442	0.000274513
Fas	3.26954	0.00756756
Fbln5	3.26792	6.57366e-05
Ifih1	3.25633	3.17551e-07
Sult1a1	3.24965	1.4664e-05
B4galt1	3.24006	0.0119826
Pecam1	3.22263	6.34816e-19
Shroom4	3.22226	3.94457e-11
Gm6548	3.22213	0.0195474
Lef1	3.21966	6.89185e-08
Mill2	3.21525	0.00236913
Apobec3	3.21114	0.0414103
Jag1	3.20574	2.36888e-14
S1pr3	3.20502	4.84367e-11
Prom1	3.20239	3.56345e-28
Spata6	3.18753	0.0321709
Kif26a	3.18298	2.84553e-08
Serpinb9	3.18298	7.82194e-06
Apcdd1	3.18278	3.74411e-27
Podxl	3.17373	2.0259e-67
Gbp3	3.17284	1.9102e-08
Tspo	3.17108	0.0122608
Slc16a4	3.16832	0.00469163
Cysltr2	3.16772	0.00152285
Nos3	3.16417	2.27189e-09
Gstm7	3.1641	0.0125862
Adcy4	3.15574	6.55861e-07
Itih5	3.15086	3.45331e-33
Csrp2	3.1492	0.00247573
Ggta1	3.14807	0.000259971
Gng11	3.14566	2.34391e-06
Elk3	3.13194	2.51952e-15
Cd151	3.12763	6.5458e-16
Tgm2	3.11397	1.00126e-16
Tmem51	3.10748	0.0109352
Ripk1	3.10301	0.0018446
Myl12a	3.10112	1.87956e-08
Nes	3.10029	5.62122e-20
Smtn	3.10016	1.38509e-06
Alpl	3.09103	0.0123829
Tcf7	3.08674	0.00734152
Mrc1	3.08376	0.00955847
Ceacam1	3.08253	2.13098e-07
Fmo1	3.07971	0.00172829
4930523C07Rik	3.0772	0.00157032
Ddc	3.07052	2.54838e-09
Wasf2	3.06802	3.16682e-17
Tmem258	3.06735	0.00545306
Rras	3.0616	0.00034473
H2-M3	3.05586	0.0472421
Calcrl	3.0368	2.15001e-05
Sema3c	3.02626	4.68282e-41
Dab2	3.02549	0.000437524
Klf2	3.02436	1.07957e-06
Rbpms	3.02299	0.0019806
Serpinh1	3.01511	1.54891e-10
St8sia6	3.00915	0.00127162
Msn	3.0057	1.95428e-24
Slc9a3r2	2.9961	6.50468e-23
Lsr	2.9864	1.73032e-12
Notch4	2.98315	1.01025e-09
Adamts9	2.97908	0.0262678
Ltbp4	2.97434	7.01624e-22
Adap2	2.97163	0.000184748
1810058I24Rik	2.96626	0.00110218
Ddah2	2.95752	0.0185507
Kank2	2.95609	8.71528e-11
Sod3	2.95269	4.56247e-07
Trim16	2.95261	0.0295042
Ano1	2.94472	7.65097e-05
Fgd5	2.94353	9.26595e-09
Arhgap31	2.94054	2.34817e-21
Ctsc	2.93718	0.00011239
Fmo5	2.9361	0.037453
Slc40a1	2.93477	2.79175e-07
2810025M15Rik	2.93357	0.000831842
Id3	2.93069	1.21574e-17
Fbln1	2.93007	0.0349063
Shc1	2.91409	0.0019515
Tpm4	2.9107	2.42925e-23
Cav1	2.90545	1.389e-09
Helz2	2.90415	2.71185e-05
Dock6	2.9028	3.49468e-10
Sox17	2.90111	0.00448992
Amotl2	2.89554	1.54896e-09
Crtap	2.89201	0.00165932
Il1r1	2.89164	6.57366e-05
Ccm2l	2.89005	1.73054e-05
Esyt1	2.88973	9.07655e-08
Hist2h2be	2.88909	0.00401282
Ly75	2.88723	0.00149577
Mmp28	2.88536	0.00580554
Vwa1	2.88496	7.68709e-25
Epas1	2.8846	9.92714e-95
Sh2d3c	2.87896	0.0022694
Ccnyl1	2.87784	0.00118695
Heg1	2.87486	1.05609e-39
Myo1c	2.85906	6.52627e-09
Bche	2.85635	0.0002938
Cspg4	2.85455	3.82539e-08
Tns1	2.85383	5.91466e-30
Ccdc141	2.84944	3.83558e-35
Cdk6	2.84145	0.00132468
Acacb	2.83987	2.88306e-05
Lama1	2.83805	0.00208139
Arhgap29	2.8345	3.47031e-30
Egfl7	2.82736	3.80023e-14
Iqgap1	2.82455	5.19607e-17
Rcsd1	2.82393	0.0119023
Mecom	2.81591	2.59232e-05
Crybg3	2.81541	1.0752e-14
Flna	2.81433	2.6717e-28
Sgms1	2.80829	1.03174e-37
Sorbs3	2.80392	7.67743e-06
H2-K1	2.79794	1.28363e-11
Tgfbr2	2.79491	2.61159e-14
Car4	2.79068	9.51668e-19
Cfh	2.78693	4.91188e-08
Prkd2	2.78563	0.0182204
Entpd1	2.77931	1.35654e-09
Cxcl12	2.77835	2.14825e-41
Slc35f2	2.77246	0.00487775
As3mt	2.75444	0.00338844
Perp	2.75398	0.000709576
Palmd	2.75113	4.54944e-13
Afap1l1	2.75104	1.90182e-11
Slc7a5	2.74886	8.3262e-32
Abcc4	2.74681	1.85844e-16
Plat	2.74386	6.3145e-17
Tcn2	2.74079	7.1535e-06
Nod1	2.73631	0.0149585
Slco1c1	2.73005	1.4674e-57
Myof	2.71804	0.0119723
Taf1a	2.71602	0.0128421
Pdgfrb	2.70209	1.02953e-17
Prkch	2.70126	9.47662e-06
Pkn3	2.69969	0.0228992
Ddx58	2.69568	0.000857096
Col4a2	2.69092	9.25593e-34
Sirt1	2.68517	0.0129557
Abcg2	2.67651	8.33656e-15
Zic2	2.67556	2.55524e-05
Txnrd3	2.67335	0.0323471
P2ry1	2.67044	0.0273072
Stard13	2.65762	9.17536e-06
Rai14	2.6476	3.07333e-06
Robo4	2.64174	2.96031e-05
Rhobtb1	2.63989	0.0292915
Rhoj	2.63983	0.000777711
Ndufa7	2.63476	0.0458823
C4b	2.63234	0.00382425
Gm10509	2.63067	0.00493028
Slc46a3	2.6273	0.00316041
Fam89b	2.626	0.0104373
Cd59a	2.62519	1.40621e-05
Fam129a	2.62151	0.0371041
Casp8	2.61636	0.00669634
Stab1	2.61036	2.29662e-05
Atp10a	2.60874	2.59978e-13
F2r	2.60851	0.00424587
St8sia4	2.60281	3.87396e-09
Trim12a	2.5995	0.0249939
Nkd1	2.59201	1.70215e-07
Zic1	2.59048	7.13404e-05
Prelp	2.58229	0.000341128
Lmo2	2.57093	1.67504e-09
Tatdn3	2.57093	0.00772018
H2-T24	2.56666	0.0113019
Tcf3	2.56614	0.049407
Il10rb	2.56396	0.00754061
C030034I22Rik	2.56086	0.0343922
Sema4c	2.55771	0.00154829
Slco2b1	2.54223	1.39538e-09
Gm13111	2.54019	0.0348313
Gbp9	2.54018	0.00262311
Zc3hav1	2.53276	0.00130685
Mpzl1	2.5218	6.52627e-09
Map3k1	2.51709	7.88477e-05
Ebf1	2.51308	3.82293e-05
Arhgdib	2.51166	2.528e-06
Stat6	2.50699	0.00239453
LOC108167440	2.50406	0.0141861
Nfkbia	2.4981	1.44725e-08
Elf1	2.49576	0.000500426
Mxra7	2.49535	3.08307e-08
Swap70	2.49417	0.000308805
Net1	2.48993	2.46656e-22
Rnf213	2.48351	3.96246e-10
Svil	2.46696	0.000439806
Arhgap17	2.46624	0.00415361
Ptpn14	2.4516	2.50092e-06
Yap1	2.44332	0.000330314
9430020K01Rik	2.44178	8.76319e-54
Shroom1	2.43822	0.0246873
Nfe2l2	2.43689	0.0121835
Ctdsp1	2.43089	0.0121852
Limd1	2.4299	0.00536678
Arpc1b	2.42196	8.82039e-09
Rhbdf1	2.41969	0.0321485
Slc16a12	2.4001	0.0124109
Lama4	2.39582	2.63384e-06
Eogt	2.38922	1.01736e-24
Fmnl3	2.38694	0.00264804
Zic3	2.3868	0.00345285
Ehd4	2.38377	0.000239372
Bsg	2.38032	4.37411e-65
Mdk	2.36821	0.00232788
Tbc1d4	2.36013	7.08173e-12
Il17rd	2.35917	0.0262678
Rgs3	2.35519	1.57569e-05
Parvb	2.35454	9.08075e-08
Ppfibp1	2.34424	6.12792e-17
Ephx1	2.34268	1.76424e-05
Lamc1	2.34263	2.30456e-11
Zfp36l1	2.33701	1.26894e-08
Itga6	2.33097	1.15417e-13
Crip2	2.32873	9.67092e-08
Plekhg2	2.32188	0.0354743
Heyl	2.32119	0.0424067
Utrn	2.32045	5.76871e-45
Rnd3	2.31791	0.00978243
Parp4	2.3174	0.00569702
Nedd9	2.31213	0.017297
Prss23	2.31155	1.44686e-05
Bloc1s4	2.30618	0.0378325
Sepp1	2.30565	3.76098e-50
Nkd2	2.29691	0.0299286
Lyn	2.29254	0.0246806
Rnf144b	2.28946	6.97356e-05
Atf5	2.28131	0.015192
Wbp1	2.27901	0.000659543
Fat4	2.2596	0.000191064
Mvp	2.25723	0.0279532
Fam63a	2.25564	2.63142e-08
2010204K13Rik	2.25347	0.0374036
Shfm1	2.24018	0.0349859
Pcdhga6	2.23872	0.0257679
Lima1	2.23846	1.77166e-08
C130074G19Rik	2.2282	2.04444e-10
Tgfbr3	2.22713	0.000589891
Plekhh2	2.22494	0.0190046
Wwtr1	2.22239	8.38362e-09
Cpne3	2.21926	0.0135472
Bmp7	2.21807	0.0240243
St3gal6	2.21233	1.98199e-06
Inpp4b	2.21228	1.76728e-05
Notch1	2.21103	1.01025e-09
Myh9	2.20958	1.06656e-35
Apod	2.20238	3.12378e-14
Fam101b	2.20139	1.39818e-05
Timp3	2.1947	1.4995e-28
Cobll1	2.19119	2.71411e-07
Vasp	2.18411	0.00408878
Itgb1	2.18376	1.35471e-24
Lnx2	2.17924	0.0151519
Sik1	2.1786	0.0108784
Nr2f2	2.17506	0.00806397
Arhgef15	2.17473	2.35078e-05
Ddr2	2.17184	0.00267501
Pdlim5	2.15727	6.94977e-07
1810026B05Rik	2.15159	0.0251131
Rasgrp3	2.12846	3.54954e-10
Cdkn1a	2.12752	0.00200885
Ccdc71l	2.11821	0.0129491
Gpr146	2.11803	0.000477426
Lrp5	2.11509	0.00241194
Ldlrad3	2.09165	5.9684e-05
B4galt4	2.08754	2.24587e-11
Ackr3	2.08729	0.00242235
Fzd4	2.08695	7.46444e-06
Map2k3	2.08579	0.0271351
Abca9	2.07771	0.000219614
Abca8a	2.07587	0.00480149
Rps29	2.07491	0.000245076
Fam129b	2.07284	0.000679658
Rnase4	2.06854	0.0069251
Lama2	2.06603	2.02609e-07
Pcdh18	2.06529	6.47093e-05
Pdgfb	2.05634	0.000114198
Cdkn1c	2.04944	0.0193661
Golim4	2.042	2.69483e-12
Pnpla2	2.04109	0.000804829
Pros1	2.03968	4.28467e-06
Kcna5	2.03573	0.049407
Akap12	2.02974	3.28724e-14
Syne2	2.02289	9.60388e-11
D830031N03Rik	2.02226	7.95555e-07
Phactr2	2.01787	1.07191e-09
Frmd4b	2.01271	0.000389932
Sparc	2.01078	1.41494e-28
Rpl39	2.01022	0.000146122
Heatr5a	2.00932	0.020462
Nfatc3	2.00297	0.0236151
Gbp7	1.99936	6.076e-05
Smpdl3a	1.99765	0.000288887
Cd2ap	1.99584	3.3661e-13
Il13ra1	1.98749	0.00487523
Ntn1	1.98713	0.0492568
Atp6v0e	1.98532	0.00497826
Synpo2	1.98126	0.00889644
Erap1	1.97924	0.0178782
Qsox1	1.97671	0.0122756
Zfp768	1.97634	0.0251549
Tmem123	1.97447	0.000122544
Vars2	1.97058	0.0170072
Tapbp	1.9669	0.00420785
Slc7a1	1.96182	6.17097e-13
Ece1	1.95945	1.32594e-20
Arhgap27	1.95684	0.0102578
Cd34	1.95258	1.84403e-12
H2-D1	1.94312	2.05304e-08
Trp53inp1	1.92859	0.00173996
Txn1	1.92714	0.00443776
Nupr1	1.92448	0.0109061
Triobp	1.92017	0.00308279
Sh3bp4	1.91638	0.00602813
Thap1	1.91586	0.0303409
St3gal4	1.91362	0.0350927
Rbms1	1.90831	3.54083e-06
1110001J03Rik	1.90699	0.0486965
Klc4	1.89864	0.0338757
Rassf3	1.89793	1.80312e-07
Tln1	1.89713	9.7825e-09
Kctd10	1.88876	6.84493e-11
Mtus1	1.88499	1.64452e-09
Dennd3	1.88223	0.0228826
Mcam	1.88206	0.00215541
Sh2b3	1.88196	0.00463214
Slc16a1	1.87134	3.64846e-08
B2m	1.86592	2.85602e-10
Gusb	1.86407	0.0350897
Anxa5	1.86341	1.64557e-05
Vwa5a	1.86026	0.0345334
Scarb1	1.858	0.00647437
Lipa	1.85491	0.0184984
Rhoc	1.85205	0.0130735
Crispld1	1.84931	0.0473339
Hip1	1.83489	2.89862e-07
Cyth3	1.82605	1.57345e-09
Slc30a1	1.82561	2.16671e-13
Ginm1	1.82533	0.000567824
Slc16a2	1.82223	8.18669e-06
Tgfb2	1.81938	0.0140109
Gnai3	1.813	3.6103e-06
Atp7a	1.81257	0.0125506
Tnfrsf1a	1.80715	0.0338435
Slc6a6	1.79361	2.75915e-19
Lats2	1.78636	6.20096e-06
Gkap1	1.7862	0.0101376
Clic4	1.78591	3.5509e-10
Psme1	1.77665	0.000368336
Bnip2	1.77292	0.000244216
Aif1l	1.77153	0.0391775
Phactr4	1.76308	0.0108452
Gm15564	1.75857	2.08005e-06
Ttc5	1.75389	0.0117007
Cyb5r3	1.72784	2.24587e-11
Zfp516	1.72349	0.0207082
Cttnbp2nl	1.72114	1.9236e-05
Rap1b	1.71985	1.34346e-05
Cpt1a	1.71767	0.000438951
Ctnna1	1.71619	2.02475e-13
Jam2	1.71308	3.44623e-09
Tmtc2	1.70973	0.00164085
Ndrg1	1.7095	1.94881e-24
Ddit3	1.6989	0.0299159
Arl4a	1.69194	9.98561e-05
Adgrg1	1.69113	0.000197991
Snap23	1.69032	0.0447513
Tmod3	1.68942	0.00318103
Caskin2	1.68692	0.0102881
Myo10	1.68668	2.90647e-11
Acadl	1.68601	0.000145598
Synm	1.68559	2.82815e-09
Mylip	1.68373	0.0319909
Kitl	1.68222	2.58686e-05
Pdcl3	1.68114	0.00118695
H3f3a	1.67594	0.0499105
Tob2	1.67361	0.0360662
Nbl1	1.66703	0.00613472
Myo1b	1.66066	1.80312e-07
1110018N20Rik	1.66036	0.0427991
Sos2	1.6536	0.000157705
4931406P16Rik	1.64777	1.6303e-06
Tmc7	1.64735	0.000922336
C1qc	1.63834	0.0377554
Ndufa3	1.63777	0.00653984
Krcc1	1.63602	0.0169448
Mcl1	1.63582	3.01612e-09
Padi2	1.6241	0.0453033
Msrb3	1.61766	0.0239421
Hdac7	1.61732	0.0303409
Smad7	1.61615	0.00716394
Sav1	1.61515	0.0207561
Ablim1	1.61509	2.25487e-18
Atp11c	1.61159	0.0024072
Tjp1	1.60723	1.35976e-21
Ifi27	1.59843	0.00339996
Lamb1	1.59734	0.0178497
Nfkb1	1.59708	0.0433088
Rbfa	1.59617	0.0145687
Nhsl1	1.59393	0.000149654
Igf1r	1.58828	2.16957e-25
Mfsd2a	1.58151	1.52471e-05
Gpcpd1	1.57938	1.12585e-09
Prkd3	1.5776	0.00364958
Vcl	1.57623	8.74499e-07
Flnb	1.57579	0.000963252
Necap2	1.56614	0.017399
Stard8	1.56564	0.0267033
Rps26	1.56551	0.0165281
Nxpe4	1.55611	0.0485716
Agt	1.5492	0.00779723
Aurkaip1	1.54876	0.040735
Serpinb6a	1.54709	0.0382577
Ly6e	1.54513	8.40402e-07
Pttg1ip	1.54386	1.18726e-05
Lhfp	1.54245	0.00053977
Ptprg	1.53615	1.32092e-11
Vat1	1.53479	0.00141113
Adamts1	1.52206	0.0111765
Psmd13	1.5188	0.0349859
Mrpl9	1.51862	0.0398771
Mcc	1.50731	0.000172524
Rps23	1.50531	1.54162e-08
Rbms2	1.50075	0.0374036
Rpl37	1.49872	0.00685094
Cln5	1.49175	0.0112096
Mir6236	1.48361	6.18274e-08
Ccnd3	1.47961	0.034008
Mdc1	1.47805	0.0433088
Ndnf	1.47506	0.0457015
Inpp5k	1.47426	0.0337524
Aff1	1.4718	0.0225656
Sema7a	1.47034	1.51683e-10
Polk	1.47011	0.00301932
Atl3	1.45236	0.000671815
Max	1.45044	0.00441103
Pard3	1.44703	0.000398993
Laptm4a	1.44197	3.43321e-07
Map3k3	1.4412	0.0149668
Rapgef3	1.44079	0.0183662
Cpne8	1.4373	0.0419641
Itpkb	1.43159	0.00209654
Serinc3	1.41975	2.17096e-20
Slc44a2	1.41914	0.00662449
H3f3b	1.41687	6.216e-07
Plekhg3	1.41665	0.0475556
Maml2	1.41639	0.0487527
Ptbp1	1.41484	0.0433922
Nrp1	1.4089	0.000107145
Nme2	1.39749	0.00117027
Dock1	1.39582	0.000117938
Grb10	1.39141	0.0178873
Sp1	1.39023	0.00848383
Sh3bgrl3	1.38701	0.00473484
Tmem109	1.38407	0.0279404
Slc31a1	1.38261	0.00719081
Rpl30	1.38023	0.000817135
Dlc1	1.3753	9.01879e-08
Vcam1	1.37473	0.0120898
Hbp1	1.37463	0.0290618
Ddit4	1.35854	0.00444959
Plcg1	1.35813	0.0155033
Tmem161a	1.3534	0.0220668
Hmgn1	1.3532	0.000786257
Pkd2	1.34555	0.00140048
Nbeal1	1.34165	7.66792e-05
Lars2	1.33818	7.2505e-13
Irak1	1.33658	0.00804295
Agrn	1.32875	1.44309e-06
Maoa	1.3258	0.00334181
Ptpn12	1.32003	0.00886095
Rpl24	1.31807	0.0300675
Leprot	1.30715	0.00118695
Ptma	1.30551	4.4934e-07
Ybx3	1.30527	0.0123011
Sft2d2	1.2995	0.037244
Cdc42ep4	1.29747	0.0274677
Rps24	1.29312	0.00843893
Axin2	1.29019	0.0229896
Gcnt2	1.28769	0.000687097
Fkbp9	1.28733	0.0031277
Abhd2	1.28623	0.000172524
Cast	1.28001	0.0388608
Sertad2	1.2714	0.0206692
Ptn	1.27068	3.63837e-21
Akap13	1.26382	0.000824977
Snx17	1.25789	0.0333147
Med12	1.25742	0.0196905
Rps27a	1.25391	0.0194676
Atp5k	1.24975	0.0109673
Tsc22d3	1.24971	0.00297275
Kif1c	1.24411	2.84066e-06
Tmsb4x	1.23447	5.11185e-21
Mob1a	1.23136	0.0187619
S100a16	1.23104	0.0487039
Btbd7	1.22509	0.00056359
Sec61a1	1.22501	0.0165922
Atp5j2	1.22495	0.0145712
Wls	1.21844	0.0449189
Flii	1.21098	0.0419641
Eif3g	1.20986	0.0450148
Furin	1.20852	0.0450206
Tmpo	1.20542	0.0424041
Rps18	1.19865	0.000153017
Rin2	1.19726	0.0300675
Ptprm	1.1914	0.000118875
Sri	1.18968	0.000707178
Klf3	1.18852	0.00224062
Pon2	1.18778	3.3454e-07
Sypl	1.18467	0.00254224
Ssfa2	1.18465	6.96924e-05
Pcp4l1	1.18247	1.8321e-07
Spcs1	1.18019	0.0125506
Gatm	1.17842	0.00116277
Wwc2	1.16872	0.0140604
Rps5	1.16827	0.00445076
Gnai2	1.1628	1.1204e-06
Gsta4	1.16017	0.0300215
Ptbp3	1.15824	0.00716394
Grn	1.15727	0.00827406
Actn4	1.15413	8.34222e-08
Srgap2	1.14991	3.80702e-05
Phka1	1.14815	0.0187001
Rock1	1.14736	0.000589789
Tor1aip2	1.14214	0.0378325
LOC101056014	1.14008	0.0124588
Mt1	1.13894	0.004762
Pggt1b	1.12807	0.0252001
Slc38a3	1.12735	0.00470259
Ikbkb	1.12559	0.0102163
Kif13a	1.12475	0.00779723
Ubxn1	1.1245	0.00688361
Tnks1bp1	1.12414	0.0135263
Fermt2	1.12179	0.00103152
Ifnar1	1.11756	0.0054584
Spock2	1.11727	5.14252e-16
Rgs12	1.11686	0.0119322
S1pr1	1.11633	2.08611e-05
Syf2	1.111	0.00465102
Slc3a2	1.10695	1.69003e-05
Il6st	1.10325	0.000480657
Tfrc	1.10066	4.55528e-07
Tpm1	1.09904	6.39578e-07
Mfge8	1.09844	7.08163e-05
Rps15	1.09802	0.00164085
Reep3	1.09773	0.00531814
Capn2	1.09475	0.000435887
Cers2	1.0835	0.0215266
Lrp8	1.0785	0.0027207
Rab8a	1.07496	0.0315348
Gab1	1.07121	0.0385005
Rhoa	1.06774	0.000130612
Rpl31	1.06758	0.0019515
Specc1l	1.06624	0.00611729
Alas1	1.05739	0.0499105
Tsc22d1	1.05647	2.18555e-08
Dock9	1.05495	7.27787e-07
Calu	1.05383	0.00174875
Dynll1	1.05134	0.033375
Myl6	1.04675	0.00131816
Pik3c2a	1.04673	0.00471973
Gabarap	1.03666	0.0261746
Arhgap12	1.03013	0.0273072
Rpl32	1.02878	0.0103347
Ctdsp2	1.02523	0.039786
Rpl13a	1.02389	0.00125741
Rps6	1.01853	0.0251669
Rpl28	1.01536	0.00790716
Mier1	1.01479	0.0327928
Map4k2	1.0116	0.0255534
Fyco1	1.00834	0.000233084
Fgfr1	1.00747	0.0397449
Rrbp1	1.00525	0.00063576
Abca1	1.00473	0.00420837
Gstm1	1.00108	0.000544751
Tanc1	0.998338	0.0397449
Klf6	0.997536	0.00876278
Tmem184b	0.995347	0.0416603
Rpl37a	0.991909	0.00159498
Dnajc3	0.983678	0.00127151
Nampt	0.983307	0.030979
Ankrd13a	0.981424	0.037244
Rpl14	0.977141	0.00917221
Wbp5	0.9655	0.0334835
Arl2bp	0.964393	0.000478249
Rps17	0.959034	0.0295042
Phrf1	0.95069	0.0449189
Ak3	0.949495	0.00906269
Bcl2l1	0.946384	0.0135107
Cst3	0.942158	2.65312e-14
Rpl27a	0.940908	0.0217736
Cnbp	0.936194	0.000478249
Nucb1	0.929632	0.0430346
Rpl23	0.926907	0.0306955
Atp5g3	0.925486	0.0480547
Fnbp1l	0.924061	0.00262679
Hipk3	0.917369	0.000384433
Rps2	0.91717	0.00555895
Rps7	0.915722	0.0437831
Clip1	0.91474	3.39888e-05
Gltp	0.913385	0.0400447
Snrk	0.911925	0.0333147
Osbpl9	0.908123	0.0366814
Serpine2	0.896862	0.000442887
Pomp	0.896767	0.0236945
Adipor2	0.896726	0.0167105
Ctnnd1	0.895027	0.00406486
Klhl5	0.894944	0.0346735
Rdx	0.894164	0.00163523
Pxk	0.893202	0.0470948
Pan3	0.888633	0.0496628
Picalm	0.887008	0.000945503
Col4a3bp	0.88674	0.00140048
Ptms	0.880673	0.000131277
Aldh2	0.874301	0.01901
Crim1	0.863059	0.0111977
Ankrd50	0.860879	0.0242783
Rps9	0.860397	0.0427476
Cenpb	0.854376	0.000211781
Insr	0.850731	0.0227028
Esyt2	0.848567	0.000365224
Rpl11	0.83218	0.00422027
Ybx1	0.821147	0.00725746
Rpl12	0.816056	0.0120604
Sod1	0.814287	0.0153093
Rpl7	0.812188	0.0425624
Chmp2a	0.805236	0.0452239
Nebl	0.803253	0.00531495
Ctnnb1	0.797895	0.000202196
Slc6a11	0.78544	8.16605e-05
Atp1a2	0.775732	6.3956e-08
Elovl5	0.774252	0.0480547
Klf7	0.771608	0.0145581
Rpl17	0.769286	0.00468688
Fus	0.740834	0.00224165
Rps3	0.738108	5.8048e-05
Apoe	0.737043	2.55849e-13
Hipk1	0.733601	0.000998243
Tmbim6	0.712991	0.00317604
Rps8	0.708281	0.00108686
Tpt1	0.70562	0.000140251
Ptgds	0.701902	0.0495161
Ddx3x	0.693326	0.00414374
Sash1	0.689613	0.0414947
Sep15	0.68229	0.0241483
Cd81	0.67788	0.0275665
Prex2	0.675693	0.00829802
Epb41l2	0.648526	0.0223547
Fam213a	0.64828	0.023912
Tuba1b	0.634882	0.0207393
Extl3	0.630864	0.0340723
Sh3glb1	0.627164	0.0335477
Mlc1	0.622816	0.0200827
Slc1a3	0.614565	0.000371945
Rab5c	0.597472	0.0456092
Sptbn1	0.583677	1.16074e-11
Actb	0.577393	0.00154387
Myo6	0.57733	0.0260764
Anp32a	0.572532	0.0196728
Fam107a	0.564574	0.00337215
Mcf2l	0.563683	0.0258176
Sorbs1	0.551724	0.0271918
Lamp1	0.55147	0.0310351
Ddb1	0.543016	0.0271918
Sparcl1	0.539404	2.23665e-05
Macf1	0.507039	0.00132468
Ndrg2	0.471155	0.00257407
Clu	0.465972	0.0194167
Eef1a1	0.457637	0.000129642
Slc39a10	0.44099	0.0159019
Bmpr2	0.439504	0.00675326
Hnrnpa2b1	0.40957	0.0397449
Glul	0.346029	0.00224017
Itm2b	0.343526	0.0324544
Qk	0.338871	0.00879526
Mprip	0.336201	0.0404072
Cpe	0.230977	0.0476453

## Sheet: Mouse Down
Mouse Downregulated Genes with p<0.05
Gene	log2(fold-change, microvessels/whole brain)	Padj
LOC102633596	-8.29193	0.000528902
LOC108167844	-8.23988	0.000368336
Tomm6os	-8.1558	0.00124086
Naif1	-8.12509	0.00188514
Slc37a1	-7.97953	0.00311162
Zfp354b	-7.85056	0.00214931
Chdh	-7.7478	0.00339064
Pkdrej	-7.68677	0.0114425
Mfsd4b4	-7.62022	0.0105422
Slc17a8	-7.5944	0.00456977
Gm39351	-7.54698	0.0218007
Mccc1os	-7.53653	0.020611
Cage1	-7.40607	0.0204485
4632428C04Rik	-7.36665	0.0244427
Cenpf	-7.25297	0.010178
Ankdd1a	-7.24311	0.0283808
Fst	-7.23901	0.00115697
Neil2	-7.22903	0.0433088
Susd3	-7.20261	0.0192221
P2rx4	-7.19892	0.000936673
Schip1	-7.13524	0.00680779
Gm7420	-7.08797	0.0388864
Tpbgl	-7.08073	0.0444153
Krt1	-7.07908	0.0442944
BC049352	-7.06053	0.0435013
B230369F24Rik	-7.00398	0.0142379
Tex40	-7.00339	0.0457015
Lrriq1	-6.98518	0.000231055
Zfp213	-6.98512	0.0125862
LOC108168331	-6.93845	0.0428056
Exo5	-6.92085	0.00107194
Pnoc	-6.86105	0.00142471
Myh3	-6.83626	0.00191421
Fbxo36	-6.79973	0.00451734
Ccdc151	-6.79801	0.0151917
6330418K02Rik	-6.75924	0.00435264
A230001M10Rik	-6.7322	0.0148826
Klhl40	-6.72002	0.0172085
LOC108169008	-6.71989	0.00404493
LOC108168210	-6.71801	0.000120025
Kcnh6	-6.70864	0.00572897
6330415B21Rik	-6.70357	0.0291481
Zfp786	-6.68295	0.0431168
Pcdhb13	-6.68144	0.00430332
Ankrd9	-6.64942	0.0149032
CK137956	-6.64018	0.00793751
Gm41098	-6.63229	0.00804295
Kif4	-6.62767	0.031634
Pdzd7	-6.62674	0.0389502
Gla	-6.62397	0.00264179
Clec11a	-6.6172	0.0135107
Gpr52	-6.61061	0.00114874
Trim67	-6.56657	0.0259903
Glyctk	-6.53823	0.00303505
Gm30248	-6.52883	0.0138074
Gm17296	-6.48346	0.00681265
Bnc2	-6.47039	0.02008
Gm39526	-6.4579	0.0167105
Gm40240	-6.45612	0.0304482
1700001L19Rik	-6.42983	0.00661348
Gm35515	-6.41588	0.0263156
Sfmbt2	-6.38827	0.00506433
Gm35429	-6.37603	0.0440706
Ppp1r3g	-6.36253	0.0394456
Fosb	-6.30856	0.0182625
Vwa5b1	-6.29082	0.00671859
Pxylp1	-6.27318	0.00301652
Wdr89	-6.26375	0.0470948
Hyls1	-6.25084	0.042043
Kcnmb2	-6.23373	0.0220609
Yy2	-6.22609	0.02008
Katnal2	-6.22324	0.0494468
LOC108167850	-6.20512	0.0417422
Tmem74b	-6.20287	0.0034699
Gins3	-6.19972	0.0148936
Gm40721	-6.19569	0.0450206
Zswim7	-6.19243	0.0409828
Kpna2	-6.1911	0.00235354
Lrrc6	-6.15218	0.00565089
Sbsn	-6.14466	0.0233943
Nmral1	-6.14331	0.00458746
LOC102634132	-6.12714	0.0449189
LOC102640779	-6.10708	0.0107482
Fhdc1	-6.07956	0.0369146
Ido2	-6.06972	0.0224494
4831440E17Rik	-6.0634	0.0349859
Pcdha5	-6.05867	0.0146532
4930447C04Rik	-6.02554	0.0317965
1700086O06Rik	-6.02226	0.0340649
Chst8	-6.01498	0.0228127
Atp10b	-6.00038	0.0145687
Tnfaip6	-5.99104	0.00717461
Micalcl	-5.9534	0.0183845
Pcdhga7	-5.94199	0.000281249
Srpk3	-5.92039	0.0491518
Mir3061	-5.88654	0.024288
Gm35614	-5.8854	0.0252375
Mrm1	-5.88381	0.0010125
Gm35501	-5.8757	0.00488391
Dpf3	-5.87221	0.0121272
6820408C15Rik	-5.82566	0.0459976
Panct2	-5.81337	0.0395471
Zfp335os	-5.80998	0.00989607
Anks6	-5.79901	0.0202619
Pcdhac1	-5.76635	0.0450029
Gm32810	-5.756	0.0198569
Yif1a	-5.73396	0.0111784
Ccdc65	-5.73374	0.0312391
C130071C03Rik	-5.72896	0.00313331
2210404O09Rik	-5.71959	0.0457015
Hibch	-5.71359	0.000579829
Trmt10b	-5.70096	0.00261669
A230077H06Rik	-5.69802	0.0488047
Slc26a6	-5.65218	0.0389578
Tlr7	-5.5603	0.0428813
Adgrf4	-5.55848	0.0273072
Gm34220	-5.54405	0.0037244
Tusc1	-5.53499	0.0332353
Gemin4	-5.50081	0.0447513
LOC108167375	-5.49905	0.0204485
9230110C19Rik	-5.49034	0.0138836
Col20a1	-5.48943	0.0127123
Pabpc5	-5.47792	0.0489656
Ankrd55	-5.4727	0.0426251
Gm30439	-5.44636	0.0138934
Col24a1	-5.4224	0.0194718
Pkd2l1	-5.39581	0.0440662
Gm34321	-5.35657	0.0225656
Marcksl1	-5.35254	0.00143258
Ccer2	-5.33405	0.0251131
Gm33232	-5.33117	0.0414103
Fam71e1	-5.32221	0.0489793
Pnma1	-5.31023	0.0319255
Zbtb7c	-5.25942	0.0178782
Gm31282	-5.23112	0.0473204
Khdrbs2	-5.19295	0.048512
Pcdha8	-5.15964	0.0449189
Znhit2	-5.15226	0.00496866
Pafah1b3	-5.1484	0.0268467
LOC108167796	-5.14031	0.00435798
Gm36490	-5.11074	0.010531
Nsun5	-5.10566	0.0140417
Alg12	-5.08629	0.0271918
Nsun7	-5.04451	0.00843977
Gnpnat1	-5.04173	0.0125862
Rttn	-5.00425	0.0430673
Car8	-4.99778	0.000598248
Gm38795	-4.9868	0.0192938
9630013A20Rik	-4.98206	0.0423875
Capn3	-4.98171	0.00790323
A730017L22Rik	-4.95761	0.0103881
Lrguk	-4.90457	0.0334835
Ubiad1	-4.89416	0.00955847
Erbb3	-4.85648	0.013365
Zik1	-4.85435	0.00348849
Tmem121	-4.85264	0.0065996
Gemin8	-4.81965	0.0303085
Nkain3	-4.81141	0.000169847
Gm34267	-4.80445	0.0489899
Fam185a	-4.79001	0.000541379
P2rx6	-4.76136	0.0499659
Pde11a	-4.75236	0.0297129
C130023O10Rik	-4.7459	0.0262546
Taf6l	-4.67833	0.0201974
Galnt6	-4.67544	7.03902e-05
Fam78a	-4.65557	0.000967618
Mcm8	-4.5977	0.0207264
Flt3	-4.58724	0.0197032
Gm19500	-4.55651	0.0128421
Sssca1	-4.53902	0.0450148
Enthd2	-4.51301	0.0386737
Eefsec	-4.4914	0.0277287
LOC102633497	-4.4911	0.00827406
Kcns3	-4.48996	0.0233943
Dolpp1	-4.4744	0.000888023
9330133O14Rik	-4.47373	0.0335205
Myl4	-4.4695	0.000282874
Hexim2	-4.44627	0.0428567
Gm9866	-4.42893	0.0018327
Kctd8	-4.41424	0.0178566
Wdr31	-4.40768	0.0382122
Kcng4	-4.39651	0.0428567
Celsr1	-4.38324	0.0229291
Get4	-4.33868	0.00329804
Yod1	-4.32893	0.00866699
Gm30340	-4.31796	0.0410291
9430021M05Rik	-4.26729	0.00646677
9830147E19Rik	-4.26261	0.0327928
Slc16a10	-4.25532	0.0468236
Arhgap36	-4.17809	0.044057
Mtrf1	-4.17113	0.0169343
Spire2	-4.16892	0.00651945
Ldhd	-4.16482	0.0415413
Cntnap3	-4.15778	0.00408842
C130030K03Rik	-4.14808	0.0352128
Gm14204	-4.1408	0.0195202
Gm35002	-4.13159	0.00420837
Igfbp6	-4.10101	0.0258265
2810029C07Rik	-4.09912	0.03362
1700087I21Rik	-4.02928	0.0442944
Mars2	-4.00827	0.0361581
Trabd2b	-4.00157	0.0434158
Gm40462	-3.99907	0.0449189
Nr6a1	-3.99607	0.0170266
Frat2	-3.95917	0.0223547
2610524H06Rik	-3.94926	0.0433023
Gm31251	-3.93532	0.0442575
Cxx1b	-3.92567	0.0459976
Rhof	-3.92281	0.0058451
Thnsl2	-3.9182	0.046898
Mas1	-3.8927	0.0211198
Crhbp	-3.844	0.0299033
Cyp11a1	-3.83773	0.0402409
Srl	-3.79665	0.0176201
Nt5c1a	-3.78409	1.80317e-05
LOC102634300	-3.76315	0.024564
LOC108167614	-3.72043	0.027137
Krt9	-3.70102	0.0218339
Adamts6	-3.69832	0.00754866
Commd2	-3.69061	0.0482972
Mbd4	-3.67048	0.0469612
Sox2ot	-3.66595	0.00286575
Rspo3	-3.65203	0.020934
Gjc2	-3.62736	0.0365174
Tox3	-3.61996	0.0139654
Zfp30	-3.61747	0.00345227
Tmem132e	-3.6009	0.0239828
Pou2f2	-3.58559	0.0149545
Gamt	-3.57202	0.0339178
Fam43b	-3.57137	0.0218007
Panx1	-3.50869	0.0396165
AW551984	-3.50454	0.0233307
Zbtb25	-3.50134	0.0227743
Sox21	-3.49736	0.0356613
Magee2	-3.48374	0.0426864
Cbln4	-3.47582	4.38391e-05
Zmym1	-3.417	0.0343107
Tmem200a	-3.40729	0.0138206
Polr2h	-3.40026	0.0420472
Brdt	-3.37196	0.0232119
LOC102640399	-3.37036	0.0065996
Ctnnal1	-3.36134	0.0423886
Zkscan2	-3.34996	0.0308351
Usp13	-3.34191	0.000361414
Camk1g	-3.31457	0.0204896
Wdhd1	-3.23792	0.0462121
Dennd6b	-3.22141	0.0178497
Zfp286	-3.22047	0.0364037
Ipw	-3.2052	0.00809004
Mcf2	-3.19958	0.0031798
Ap4b1	-3.19933	0.0152485
Mrpl1	-3.15253	0.0295728
Abcc8	-3.08171	0.0211198
Grm8	-3.08031	0.0267646
9430015G10Rik	-3.07974	0.0442944
Plk3	-3.05274	0.0458361
Ankrd39	-3.05139	0.0300215
Prss35	-3.00997	0.040735
Coprs	-2.98058	0.0337524
Gm39038	-2.9348	0.0450206
Slc24a4	-2.90853	0.00452248
Nudt5	-2.80909	0.0167105
Vipr1	-2.79719	0.00804295
Dck	-2.72604	0.0312391
Cep19	-2.68555	0.00336533
Gdpd5	-2.66656	0.0273072
Pla2g15	-2.64341	0.0194718
Smarcad1	-2.62403	0.0163619
Htr5a	-2.55866	0.0384578
Hs6st3	-2.55225	0.0284324
Gm31606	-2.54178	0.0277307
Shtn1	-2.54121	0.00675326
Mme	-2.53839	0.000986836
Rps6ka2	-2.50475	0.0128421
Garem	-2.49601	0.00485196
Lrrc16b	-2.49186	0.0356613
Dscaml1	-2.48989	0.00128383
Kirrel3	-2.45678	0.0290166
Fam149a	-2.41214	0.0467857
Rxfp1	-2.40948	0.0229226
Htr2a	-2.37844	0.00486664
Kcnj6	-2.34454	0.00655904
Lyrm9	-2.32513	0.0239828
C230057M02Rik	-2.29959	0.0104079
Kcnn3	-2.29909	0.010124
Galnt14	-2.27372	0.000903074
Lig4	-2.27173	0.0274566
Npas2	-2.26708	0.00338844
Aff2	-2.26228	7.80007e-05
Tmem181a	-2.25552	0.0277657
Mblac2	-2.23653	0.0470606
Otud7a	-2.20295	0.0135389
Bbs1	-2.18741	0.014458
Trnt1	-2.17102	0.0253788
Slc41a2	-2.15668	0.0324544
Gspt2	-2.12891	0.0496402
A830018L16Rik	-2.10309	0.00140676
Pcsk1	-2.09863	0.00244894
Cckbr	-2.08706	0.00186506
Prdm10	-2.07461	0.01376
Ackr1	-2.0699	0.0482263
March1	-2.05262	0.0265239
Pitrm1	-2.05098	0.0364037
Amigo1	-2.04966	5.39877e-05
Cul2	-2.02541	0.000129642
Golga1	-2.02528	0.0239759
B230209E15Rik	-2.01574	0.00485196
Ica1l	-2.00388	0.0457514
Pgs1	-1.99318	0.0279404
Cers6	-1.9854	0.000133029
Ccdc88c	-1.98311	0.0105547
Kcng1	-1.97796	0.044737
Bdnf	-1.95412	0.00292267
Ttll5	-1.94938	0.0269943
Sgsm1	-1.92988	0.000384433
Pign	-1.91775	0.0389606
Sstr2	-1.90073	0.0218647
Brinp3	-1.89001	0.0194977
Slc6a7	-1.88051	0.017399
Sh3rf3	-1.86676	0.000343731
Rps6ka5	-1.8532	0.00871476
Grk6	-1.83906	0.0230977
Astn2	-1.80772	0.00244894
Rasal1	-1.79108	0.0424041
Zfp804a	-1.77625	0.0328826
Coro1a	-1.77497	0.0431168
Sulf1	-1.77151	0.0211356
Ypel2	-1.75464	0.00843977
Slc35e3	-1.74937	0.0448199
Ak1	-1.74917	0.0456279
Clstn2	-1.74899	2.91105e-08
Rasgef1b	-1.73726	0.00264179
Tiam2	-1.71788	0.0170266
Ttc9	-1.71271	0.000366538
Vps45	-1.70808	0.0254924
Celsr3	-1.68178	0.0233314
Cntnap5b	-1.66005	0.00512231
Gabrg3	-1.6557	0.00434172
AI504432	-1.62984	0.0153825
Ptpre	-1.62143	0.00289353
Uxs1	-1.5875	0.00417385
Sprn	-1.58294	9.4891e-07
Nyap1	-1.58121	0.0267665
9330182L06Rik	-1.57846	0.0419641
Faxc	-1.57647	1.37318e-05
Cpeb3	-1.56898	5.2897e-05
Cadps2	-1.54692	4.12432e-06
Abca8b	-1.5459	0.0325196
Ncam2	-1.53288	9.01879e-08
Stau2	-1.53129	3.89648e-05
Ina	-1.52124	0.000998243
Rapgefl1	-1.51775	0.000632203
Hgsnat	-1.51245	0.0389918
Hcn1	-1.51061	4.9704e-05
Ptpn3	-1.50546	0.0204485
Kcnv1	-1.48721	7.65097e-05
Fras1	-1.47681	0.0165922
Clec2l	-1.47651	0.0389573
Stk32c	-1.46843	0.000111089
3110035E14Rik	-1.46454	1.60804e-08
Vps53	-1.44844	0.0205759
Sel1l3	-1.44183	0.000552559
Prune2	-1.4383	0.00199858
Vcan	-1.4291	0.0151519
Grin3a	-1.42229	0.00818325
Rundc3b	-1.41814	0.0356613
Cnih3	-1.41366	0.0232119
D430041D05Rik	-1.41102	3.78907e-08
Slc35f3	-1.39329	0.0109263
Satb2	-1.38846	8.71597e-05
Sorcs1	-1.38277	0.00603955
Nkrf	-1.38088	0.0236945
Gabra5	-1.3808	0.0158028
Stam	-1.3804	0.0375348
Lrrn1	-1.37939	0.0271918
Tmem8b	-1.37843	0.00874003
Lrrc4	-1.36224	0.00688361
Map3k9	-1.35506	0.0452032
Mbtps2	-1.35343	0.0306869
Mtmr7	-1.3512	0.0145485
Prkaa2	-1.34938	0.0303409
Lmtk3	-1.34042	0.023912
Slc16a7	-1.33618	0.0230977
Fam78b	-1.33499	0.0371093
Cep104	-1.32898	0.0406769
Homer2	-1.32774	0.00936241
Slc17a6	-1.32547	0.00215799
Cacng2	-1.31818	6.2564e-06
Gnb5	-1.30964	0.0260907
Ubash3b	-1.30929	0.0449815
Brinp2	-1.3085	0.000520398
Igsf9b	-1.30241	0.00282145
Fam120b	-1.29852	0.00756756
Pcsk2	-1.29445	2.07915e-13
Gm10419	-1.29411	0.0283808
Slc24a2	-1.28838	5.44989e-17
Diras2	-1.28838	8.48482e-10
Camk1d	-1.28336	1.73054e-05
Abcb7	-1.27272	0.0430346
Gpr26	-1.27256	0.0421471
Ppargc1b	-1.27008	0.0489793
Pgm2l1	-1.2694	1.38877e-17
Slc38a1	-1.26633	4.48147e-08
6430548M08Rik	-1.26569	0.000128596
C1ql3	-1.26331	0.000102936
Sgtb	-1.25839	2.13098e-07
Kcnma1	-1.2559	3.33911e-08
Slc36a4	-1.24969	0.0221251
Spock1	-1.24564	7.23424e-07
Fam57b	-1.24418	0.0453158
Lgi2	-1.23404	0.000570758
Rgs7	-1.23297	0.0307355
Galnt16	-1.23249	0.00404493
Tbr1	-1.22854	9.60383e-06
Pnma2	-1.2184	0.029831
Matk	-1.21637	0.0160898
Dkk3	-1.21545	9.93381e-09
Mmp17	-1.21386	5.09437e-06
Arhgap44	-1.21385	0.0166591
Nptx1	-1.21374	2.97248e-07
Slc35f1	-1.20842	0.00256915
Klhdc2	-1.20714	0.0079892
Plxna4	-1.19766	0.000255523
Slc4a8	-1.18595	0.0198594
Vstm2a	-1.18491	0.00652969
Lonrf2	-1.18321	0.000124177
Epha7	-1.18202	0.0019515
Slc8a1	-1.17904	2.99248e-12
Robo2	-1.16821	5.39733e-05
Sgsm2	-1.16802	0.049407
Gnaz	-1.16734	0.00170331
Frrs1l	-1.16638	0.00017203
Rell2	-1.15894	0.0230977
Kcnh3	-1.14922	0.0160898
Gnptab	-1.14685	0.0279532
Cacna2d3	-1.14644	0.00011301
Fam135b	-1.14589	0.00476278
Txnl4a	-1.14149	0.0139132
Cacna1b	-1.13873	0.000972962
Macrod2	-1.13824	0.022795
Pacsin1	-1.13411	0.000186286
Plcxd2	-1.13366	0.00189822
Snx10	-1.13287	0.0314912
B3galt2	-1.13003	0.0141373
Chic1	-1.12957	0.0458823
Tnr	-1.12815	1.90937e-07
Mctp1	-1.12094	0.02008
Heatr5b	-1.11773	0.0310351
Chl1	-1.11685	0.000388623
Lpgat1	-1.11604	7.42631e-05
Grik2	-1.11446	0.0133888
Dclk1	-1.11409	3.03229e-16
Slitrk1	-1.11267	0.000618409
Lgi1	-1.10954	0.000607809
Rab3c	-1.10929	2.30076e-07
Pde4a	-1.10817	0.00408505
Snap91	-1.10739	2.32735e-10
Ipcef1	-1.10605	0.000326333
Dpp10	-1.1057	0.00264179
Nol4l	-1.1038	0.0404206
Kcnh1	-1.10291	0.00612355
Nrg3	-1.10209	0.0103191
Slc2a13	-1.10164	2.22071e-05
Srcin1	-1.09849	9.86525e-08
Atp2b3	-1.09802	1.59885e-05
Aff3	-1.09722	0.0282752
Kcna1	-1.09654	2.34441e-05
Osbpl6	-1.09584	0.0349859
Elavl4	-1.09548	0.00512005
Trim37	-1.09509	2.64865e-12
Zmat3	-1.09449	0.00348392
Sv2a	-1.0918	4.17977e-07
Cacna2d1	-1.09012	7.24695e-07
Syn2	-1.08813	0.00225629
Napb	-1.08638	1.16008e-07
Gabrb2	-1.08562	2.54838e-09
Glrb	-1.08117	3.08308e-08
Pou6f1	-1.081	0.0458823
Lzts1	-1.07438	0.0142197
Kcnj9	-1.06503	0.000290397
Lrfn5	-1.06423	0.0167639
Kif5c	-1.05929	3.13985e-18
Cntnap5a	-1.05781	0.0227028
Gabra1	-1.05677	7.75978e-09
Magi2	-1.05535	0.00102844
Kcna2	-1.05234	1.12147e-10
Wdr7	-1.05136	1.99361e-05
Rgs17	-1.05102	0.00127441
Slc9a7	-1.05085	0.00790716
Rap2a	-1.04453	0.00265206
Nav3	-1.03794	7.42667e-05
Dagla	-1.03504	0.0227371
Ano3	-1.03482	3.76907e-07
Jakmip2	-1.03292	0.0136031
Clip3	-1.03269	1.40666e-06
Neto1	-1.02957	0.000335001
Eef1a2	-1.02687	4.8374e-11
Pcdhgc5	-1.02318	0.0187619
Gripap1	-1.0226	0.0166721
Gdap1	-1.02246	0.000719664
Cacnb4	-1.02159	1.56248e-06
Strn	-1.02061	0.00131816
Kcnd3	-1.01909	0.0199887
Frmpd4	-1.01893	0.0019806
Hivep3	-1.01864	0.00342608
Adcy1	-1.01834	4.02606e-17
Scn8a	-1.01649	1.05688e-12
Sh3gl2	-1.01415	1.01544e-05
Mapk10	-1.00815	1.03776e-07
Rnf150	-1.008	0.00244894
Rbfox1	-1.00701	3.13903e-07
Akap6	-1.00359	2.03194e-08
Kcnc3	-1.00284	0.021542
Kcnip3	-1.0008	0.020462
Cadps	-1.00024	2.22654e-05
Bcl11b	-1.00017	0.0014488
Scrn1	-0.997873	0.0400807
Eif4e	-0.995366	0.0338435
Car10	-0.994318	0.000437832
Tln2	-0.994194	0.014654
Edil3	-0.992545	0.00143315
Mpped1	-0.992524	0.0242375
Atl1	-0.99223	0.00926444
Scn3a	-0.990724	0.0488479
Rnf14	-0.990701	0.000322167
Caln1	-0.987779	2.7455e-05
Scai	-0.987582	0.0348313
Tspyl4	-0.987143	1.30908e-05
Kcna4	-0.986116	0.0447669
Kcnab1	-0.984786	0.03299
Slc25a23	-0.981857	9.15103e-06
Gnao1	-0.981754	2.54716e-09
Mdga2	-0.981683	0.0108784
Map6	-0.981603	0.0242034
Dnm1	-0.979145	7.27794e-12
Dnajb14	-0.978134	0.00804295
Pcnx2	-0.977708	0.0283808
Tle4	-0.977583	0.0317561
Ndrg4	-0.974349	1.65219e-16
Sept3	-0.973754	8.02913e-09
Ube2ql1	-0.973047	0.00648405
Klc2	-0.972904	0.0134695
Cacnb3	-0.97205	0.00724099
Cdk17	-0.970562	0.00580554
Prkcb	-0.970043	6.06154e-19
Rgs9	-0.970005	0.0497974
Sez6l	-0.968948	0.00104519
Shisa7	-0.968637	0.0103174
Phf24	-0.966834	9.56181e-06
Cstf2	-0.965919	0.023265
Rimbp2	-0.964655	0.00861837
Slc7a14	-0.964626	0.00186055
Gabbr2	-0.961859	5.40135e-07
Syt16	-0.961806	0.0336556
Phyhipl	-0.961196	0.00649304
Zfp651	-0.960501	0.0456104
Fasn	-0.959161	0.000129642
Gria3	-0.958921	7.34532e-08
Stxbp5l	-0.95878	0.000100232
Gabrg2	-0.958562	2.14049e-05
Atp6v0a1	-0.95673	4.20309e-07
Lmtk2	-0.956058	0.000199012
Clip2	-0.954977	0.0137261
Rapgef4	-0.954942	2.08005e-06
Pdpk1	-0.953903	0.00282319
Chga	-0.953486	0.00477909
Mdh1	-0.953079	1.89902e-07
Rph3a	-0.950231	4.30935e-07
Nrxn3	-0.950058	5.35893e-08
St8sia3	-0.94878	0.000575821
Ntrk3	-0.948172	0.00776192
Plppr4	-0.945333	0.000157603
Plcl2	-0.944743	0.0433088
Stxbp1	-0.944412	4.20363e-12
Camk4	-0.942687	7.87734e-05
Unc80	-0.942283	1.43699e-11
Arhgap26	-0.936452	0.0202586
Cnr1	-0.936249	2.80594e-05
Kcnq3	-0.934586	1.94079e-06
Bend6	-0.93351	0.00271136
Scn4b	-0.930974	0.0134695
Gatsl2	-0.928464	0.0283808
Aak1	-0.926772	2.52109e-07
Zyg11b	-0.92522	0.00035908
Dnajc27	-0.922207	0.00628589
Fgf12	-0.919093	0.0204435
Slc6a17	-0.916275	0.000366538
Ptprd	-0.91545	4.89288e-06
Chgb	-0.914619	3.39073e-08
Shank2	-0.913471	0.00010232
Alg2	-0.911122	0.0313908
Nsg2	-0.910916	8.82956e-08
Egr1	-0.906931	0.00649304
Madd	-0.903122	0.000315294
Satb1	-0.902221	0.00304243
Tppp	-0.898664	4.99629e-09
Anxa6	-0.898497	0.0467062
Ppargc1a	-0.898491	0.0250741
Rab11fip4	-0.897421	0.000220384
Atad1	-0.89677	0.0480547
Cadm3	-0.895814	0.000138374
Lmo3	-0.895139	0.0160851
Spock3	-0.894266	0.0107884
Kifap3	-0.893846	0.00115122
Usp31	-0.893506	0.0197665
Cbarp	-0.893495	0.0456297
Etl4	-0.89307	0.0044685
Erc2	-0.892125	0.00576945
Gria2	-0.891286	5.29791e-15
Creg2	-0.885029	0.00269506
Rtn1	-0.884613	3.23571e-12
Atxn10	-0.882576	0.00631122
Pfkp	-0.880408	0.000274513
Fem1b	-0.880124	0.0271033
Ngef	-0.879281	0.000936673
Arc	-0.878229	0.00235055
Gda	-0.877463	0.000120025
Syn1	-0.877384	9.35015e-09
Atcay	-0.875273	0.00506433
Pcdh9	-0.874873	1.60736e-07
Eml5	-0.874717	0.0402409
Frs2	-0.870878	0.023912
Pclo	-0.866457	1.46239e-10
2010300C02Rik	-0.866265	0.0224705
Ogfrl1	-0.865545	0.00159498
Amph	-0.865184	0.00297147
Cntn1	-0.864471	1.61566e-08
Prickle2	-0.864179	0.00230249
Nfix	-0.863056	0.00339996
Celf4	-0.862906	3.16655e-10
Lrrc8b	-0.860952	0.0360759
Camk2b	-0.859978	1.30827e-11
Fut9	-0.858796	0.00035038
Gnal	-0.858269	0.00346548
Clstn3	-0.857993	0.000112246
Smim13	-0.856687	0.00242274
Slc4a10	-0.856599	0.000116948
Stox2	-0.856482	0.000152938
Flot2	-0.856371	0.0231754
Kif5a	-0.855827	2.7442e-24
Stmn3	-0.853432	0.0106744
Nrn1	-0.853342	0.000553864
Gabra3	-0.850295	0.00693765
Cyfip2	-0.849979	2.56059e-09
Baiap2	-0.849206	0.0202586
Syt7	-0.848573	0.000709576
Kcnb1	-0.848037	6.97356e-05
Slc9a6	-0.84727	0.0220668
Rgs7bp	-0.847252	0.000253609
Vsnl1	-0.845204	3.38309e-07
Rian	-0.843771	6.6897e-06
Map1b	-0.842218	7.58363e-19
Scn1a	-0.841445	8.16605e-05
Ppm1l	-0.838126	0.000481716
Hk1	-0.838072	0.000446496
Dlgap1	-0.835372	4.59077e-07
Opcml	-0.835266	0.00011185
Efr3a	-0.834753	0.00682712
Reep5	-0.834376	0.000459853
Gabrb1	-0.834355	0.000233998
Sv2b	-0.832836	3.44374e-07
Lrrc7	-0.832733	8.10515e-07
Vopp1	-0.829233	0.00863099
Dzank1	-0.828796	4.06409e-05
Rasgrp1	-0.828334	5.15656e-07
Erbb4	-0.828133	0.010918
Agap1	-0.827901	0.00127306
Hpcal4	-0.827595	3.27696e-06
Celf2	-0.827228	6.14571e-06
Atp6v1c1	-0.827134	0.00311162
Arhgap20	-0.826448	0.0405802
Cmip	-0.823841	0.000186676
Tenm2	-0.822293	0.0142545
Grin2b	-0.820052	0.000647328
Scg5	-0.819137	0.0310901
Hlf	-0.818353	0.00511946
Rasgrf1	-0.815255	0.000166803
Srgap3	-0.814752	4.62075e-05
Sptb	-0.814628	0.00294458
Ank2	-0.811822	8.71937e-15
Rorb	-0.811152	0.0228127
Syt1	-0.809243	1.90797e-13
Sphkap	-0.80906	0.00448992
Enpp5	-0.808302	0.0245134
Omg	-0.806663	0.0105599
Pde1b	-0.80591	0.00980135
Actr1b	-0.80468	0.0317033
Syt13	-0.803952	0.00949212
Cobl	-0.803736	0.0400807
Whsc1	-0.803287	0.0165922
Trim44	-0.803257	0.000142078
AI593442	-0.801294	0.00125107
Nos1ap	-0.801224	0.00503096
Fam73a	-0.800898	0.0174471
Chn1	-0.798695	1.15829e-07
Atp2b4	-0.797196	0.0120083
Synj1	-0.79714	4.38013e-06
Neto2	-0.795941	0.0489793
Elfn2	-0.795757	0.0425624
Rims1	-0.795358	0.000248344
Idh3a	-0.7943	0.0312274
Snap25	-0.793113	4.03216e-16
Gramd1b	-0.791354	0.0108276
Napg	-0.789114	0.0159341
B4galt6	-0.788348	0.0157832
Ola1	-0.788013	0.0218007
Rnf157	-0.787988	0.00285703
Prkar1b	-0.786446	0.000192683
Kcnd2	-0.784257	0.0236994
Hspa4l	-0.783078	0.000500426
Tmx4	-0.781508	0.0013548
Mtcl1	-0.780734	0.0350897
Dusp8	-0.779648	0.0228127
Sorl1	-0.77925	2.49536e-06
Agtpbp1	-0.779234	0.000163706
Sept6	-0.776989	0.0478063
Gprasp1	-0.774147	9.31193e-06
Rasd2	-0.773725	0.0468236
Fzd3	-0.772806	0.00410122
Fat3	-0.769773	0.000680427
Prepl	-0.766106	1.69309e-06
Dpy19l1	-0.765037	0.0300675
Homer1	-0.764823	0.000759291
Man1a2	-0.760491	0.0247677
Meg3	-0.760251	2.65964e-12
Thy1	-0.759871	2.22654e-05
Serinc1	-0.758737	4.57595e-11
Grin1	-0.758702	7.8374e-06
Alcam	-0.757909	0.010632
Ncoa1	-0.757265	0.0241819
Zfp644	-0.756292	0.0340649
Rnf220	-0.754936	0.0428813
Epb41l1	-0.75401	1.74874e-06
Fam212b	-0.75283	0.0468274
Cnksr2	-0.752826	6.65581e-07
Adam22	-0.752711	6.57366e-05
Arhgap35	-0.752513	0.000268433
Trim2	-0.75226	0.00141901
Nalcn	-0.751692	0.0421801
Gas7	-0.75042	6.19404e-05
Brsk2	-0.749685	0.0424132
Rbfox3	-0.749234	0.000220384
Nfasc	-0.748366	0.000187199
Epb41l3	-0.747312	0.00896795
Slc17a7	-0.745475	3.39524e-06
Tmem30a	-0.743897	0.00022047
Rab6b	-0.743821	1.11474e-08
Tmod2	-0.742561	6.15764e-06
Nceh1	-0.740912	0.029379
Scn1b	-0.74049	0.00171266
Cbx6	-0.739921	0.0019745
Map2	-0.738482	1.67731e-13
Pcdh10	-0.736843	0.00473119
Peg3	-0.736295	2.17736e-06
A830010M20Rik	-0.736287	0.0224545
Cntnap2	-0.73554	0.0129557
Cntnap1	-0.735182	0.0301776
Pde10a	-0.734667	0.000777662
2900097C17Rik	-0.732565	0.000656011
Mapt	-0.7323	7.35337e-05
Nefm	-0.731996	0.000191064
Magi1	-0.731809	0.0350927
Usp32	-0.731019	0.00578668
Scamp5	-0.73087	0.020611
Camta1	-0.730302	0.000507628
Adora1	-0.729978	0.000888023
Dtna	-0.729823	0.0168678
Cplx2	-0.728591	9.27889e-10
Hivep2	-0.727641	4.61211e-07
Soga3	-0.726833	0.00816746
Hecw1	-0.726264	0.0407231
Stx1b	-0.725179	1.47868e-06
Nell2	-0.723656	0.00642603
Tusc3	-0.723409	0.0340723
Tanc2	-0.721812	0.00193003
Scn2a1	-0.721588	9.55168e-07
Kcnj3	-0.72146	0.0145527
Sacs	-0.720974	0.00316741
Oxr1	-0.720321	0.000551769
Apba1	-0.718842	0.0130295
Olfm1	-0.717206	3.64594e-06
Atp2b2	-0.716538	1.39538e-09
Syt11	-0.714072	7.22309e-08
Matr3	-0.713762	0.000940935
Sgip1	-0.713036	0.0105035
Atp9a	-0.712845	0.00662449
Psd3	-0.709606	1.60612e-06
Usp22	-0.708313	0.00706701
Gabrb3	-0.70763	0.000578064
Fam81a	-0.704762	0.0184534
Rab15	-0.703685	0.0262546
Trim9	-0.701873	0.000432571
Ank3	-0.701681	5.37571e-08
Mast2	-0.70042	0.0297129
Gm15800	-0.69978	0.000263663
Reps2	-0.699378	0.037244
Nbea	-0.699227	0.000245308
Kcnq2	-0.699182	0.000199447
Atp1b1	-0.698573	4.04914e-12
Cadm2	-0.698536	0.00140075
Rap1gap2	-0.696845	0.00519278
Pcdh7	-0.695553	0.000111034
Hipk2	-0.695392	0.000405413
Kif1a	-0.694894	1.0729e-10
Itfg1	-0.693177	0.0100543
Bzrap1	-0.693175	0.0224776
Asap1	-0.692204	0.0284832
Vdac1	-0.692138	0.000248527
Habp4	-0.689589	0.0184539
Ttbk1	-0.687691	0.0363753
Kif3c	-0.686625	0.0165775
Abi2	-0.683797	0.00638979
Ctnnd2	-0.683341	0.000362405
Ppp3ca	-0.682488	1.80125e-10
Cacna1e	-0.679904	0.00232788
Add2	-0.67986	0.00271136
Adam23	-0.677091	0.0182625
Pak1	-0.676902	0.00189822
Syngr1	-0.676269	0.00648895
Nsf	-0.676248	0.00156019
Pex5l	-0.674371	0.00619029
Tnik	-0.673498	0.00743427
Mapk9	-0.671073	0.0111765
Hspa12a	-0.670524	0.0157965
2900011O08Rik	-0.67011	0.0358005
Camta2	-0.670025	0.0374122
Kif1b	-0.668957	1.20338e-05
Dmxl2	-0.667221	0.000368057
Tmem132b	-0.66689	0.0170072
Gpr158	-0.666885	0.00345535
Prkcz	-0.666433	0.0203047
Clstn1	-0.665819	1.52313e-09
Myt1l	-0.657645	0.000481716
Rasgef1a	-0.657344	0.0388243
Nedd4l	-0.656356	0.0384459
Negr1	-0.655955	0.00344639
Rap1gds1	-0.655089	0.0104923
Hsp90aa1	-0.654805	0.000109021
Cacna1a	-0.654224	0.0287905
Shank1	-0.654017	0.00011798
Faim2	-0.65229	0.00663103
Sptbn2	-0.652132	1.56077e-06
Camkv	-0.651679	0.0171791
Rangap1	-0.650444	0.016811
Mycbp2	-0.649689	0.000159913
Htt	-0.649656	0.0284606
Nat8l	-0.648391	0.00499487
Pkm	-0.647816	0.000709355
Ptk2b	-0.647538	0.0361674
Pbx1	-0.645957	0.0116402
Atp2a2	-0.645817	1.69335e-05
L1cam	-0.645807	0.0194874
Pip5k1c	-0.645624	0.00811433
Snn	-0.644765	0.0455534
Camkk2	-0.643665	0.0157832
Rufy3	-0.643391	0.0163029
Iqsec1	-0.642395	0.00668083
Ttc3	-0.640131	2.63384e-06
Snph	-0.634618	0.00855485
Mobp	-0.634371	8.74499e-07
Fam49a	-0.634133	0.010531
Herc1	-0.634109	0.000435928
Ndfip1	-0.633667	0.000465317
Nrcam	-0.633367	7.42631e-05
Prrt2	-0.63271	0.0458823
Apc	-0.631249	2.90958e-06
Kcnc1	-0.627361	0.0338926
Kif3a	-0.62624	0.00839627
Cdk14	-0.622893	0.0346735
Purb	-0.622458	5.41694e-07
Kif21a	-0.620693	0.00942656
Lsamp	-0.620282	0.00305339
Penk	-0.619541	0.00978131
Ppp2r2c	-0.618651	1.91293e-06
Eif4g3	-0.617842	0.0131096
Fam171b	-0.616987	0.000377526
Disp2	-0.616245	0.0185507
Cx3cl1	-0.615946	0.00479975
Mbp	-0.615812	8.69323e-13
Ppp1r9a	-0.614409	0.00135793
Gpm6a	-0.613996	4.41954e-05
Mical2	-0.613375	0.0152386
Chd5	-0.612469	0.00339064
Dlg2	-0.611664	3.06686e-05
Vamp2	-0.610706	6.23835e-06
Bsn	-0.609796	3.31159e-05
Itpr1	-0.60908	4.29953e-07
Basp1	-0.608836	0.00384274
Spin1	-0.608476	0.0114425
Arhgap32	-0.608465	0.00044067
Lingo1	-0.608309	0.0351625
Fbxl16	-0.608022	5.92825e-06
Slc8a2	-0.605992	0.0293609
Zcchc18	-0.605884	0.0320107
Camk2g	-0.603914	0.00979964
Myo5a	-0.601957	8.7896e-07
Hsph1	-0.600919	0.00594231
Rrp1	-0.599489	0.0276331
Rtn3	-0.599185	5.33847e-07
Ppm1e	-0.598815	0.0384912
Cep170b	-0.598486	0.0185436
Syt4	-0.592202	0.0247663
Cadm1	-0.592174	0.0388243
Enah	-0.590196	0.0246369
Atp6v1b2	-0.588944	0.000814915
Ncs1	-0.588782	0.0132377
Rims2	-0.588014	0.0197032
Nefl	-0.587651	0.000751813
Ahi1	-0.587254	0.0498309
Prkce	-0.586917	0.0201435
Atp6v1g2	-0.586883	0.015683
Arhgef9	-0.584059	0.000751026
Dnajc5	-0.583858	0.0478063
Ywhag	-0.583135	0.0335488
Marf1	-0.582919	0.0196766
Adgrb1	-0.581099	0.0444446
Atp1a1	-0.580623	0.0019038
Sept5	-0.579428	0.0146466
Kalrn	-0.573703	0.00569702
Ncdn	-0.571748	0.0058451
Atp2b1	-0.571597	1.76824e-06
Pde4dip	-0.570097	0.00967383
Ppp3r1	-0.569005	1.80803e-05
Tomm70a	-0.560272	0.0378325
Nptn	-0.558041	0.000184748
Map1a	-0.555443	1.1587e-07
Dnajc6	-0.552489	0.0141359
Pafah1b1	-0.552358	0.000750382
Cds2	-0.548968	0.0414341
Pi4ka	-0.547334	0.0282427
Lynx1	-0.546462	0.0195474
Zfp365	-0.544445	0.000922336
Sipa1l1	-0.54136	0.00165932
Mef2c	-0.539362	0.0303795
Gad1	-0.537829	0.0362867
Ppm1a	-0.536483	0.0333147
Tuba4a	-0.535616	0.0336556
Eno2	-0.533551	0.00854901
Thra	-0.530377	0.0338435
Ptprn	-0.52967	0.0318575
Jph4	-0.526606	0.0244775
Plcb1	-0.525881	0.0203884
Nrgn	-0.51946	0.000141657
Tcf20	-0.515481	0.011974
Pfn2	-0.514605	0.0063629
Dock3	-0.512888	0.014965
Mapk8ip3	-0.512715	0.0220756
Unc13a	-0.511184	0.0156327
Adgrl1	-0.510302	0.0196819
Gm42372	-0.509936	0.0478063
Kifc2	-0.509777	0.0134791
Dynll2	-0.508853	0.00506644
Klc1	-0.507476	0.00270434
Gls	-0.498295	0.0224776
Tcf25	-0.498279	0.0172272
Strbp	-0.491929	0.0110284
Wdfy3	-0.490826	0.0478063
Oxct1	-0.48563	0.0409828
Huwe1	-0.482476	0.00316741
Bcas1	-0.477329	0.0259892
Gria1	-0.475567	0.022458
Zbtb18	-0.459426	0.0433165
Atp1a3	-0.454574	0.00212535
Phactr1	-0.453093	0.0242939
Ids	-0.450735	0.0395323
Kidins220	-0.447608	0.0217238
Arf3	-0.447209	0.000749833
Acsl6	-0.442499	0.0483319
Arpp21	-0.438759	0.0332235
Camk2a	-0.43616	0.000111089
Snhg11	-0.425686	0.0158028
Dst	-0.423026	0.0019806
Tubb4a	-0.422154	0.00414374
Plp1	-0.41435	0.00195082
Cltc	-0.411037	0.019241
Ywhab	-0.4101	0.0334835
Calm2	-0.408161	0.00104677
Ttll7	-0.407252	0.0381888
Syp	-0.406374	0.00820508
Hspa8	-0.403506	0.00239797
Pja2	-0.385024	0.037244
Rab6a	-0.376668	0.0318575
Agap2	-0.370065	0.0268413
Nrxn1	-0.34155	0.0419641
Ppp1r9b	-0.333108	0.0433753
App	-0.257151	0.0324411

## Sheet: Human DE
Gene	log2(fold-change, microvessels/whole brain)	Padj	GSEA ranking metric
RGS5	3.96315	4.04359e-22	84.7845
FLT1	3.86246	4.96337e-20	74.5618
PODXL	3.64322	6.73296e-19	66.2038
NET1	3.72655	2.214e-15	54.6119
TAGLN2	4.57636	2.22052e-15	67.0599
VWF	3.81585	9.05209e-15	53.5869
ADGRL4	5.01834	2.15246e-14	68.586
FN1	3.10099	5.75787e-14	41.0564
ITM2A	3.97943	9.20529e-14	51.8757
ATP10A	4.03179	2.21702e-13	51.0193
GIMAP7	5.86106	3.63566e-13	72.9082
ABCB1	3.34511	7.52418e-13	40.5546
EPAS1	2.85875	2.40813e-12	33.2139
ADGRF5	3.47944	6.19665e-12	38.9971
SDPR	4.12991	1.27497e-11	44.9933
ETS1	3.34875	3.235e-11	35.1289
A2M	3.09251	5.23794e-11	31.7936
LSR	7.93969	8.7466e-11	79.8587
GNG11	8.99287	1.41472e-10	88.5737
ROBO4	5.22557	1.71199e-10	51.0355
PTPRB	3.22442	1.77183e-10	31.4432
KDR	4.83516	4.54572e-10	45.1719
SLC52A3	8.82511	4.94295e-10	82.1265
TEK	5.54241	4.94295e-10	51.5777
EMCN	4.50356	5.25697e-10	41.7897
COBLL1	3.59936	8.30395e-10	32.6848
TGM2	3.38953	1.05465e-09	30.4274
CLDN5	3.39591	1.32821e-09	30.1446
HERC2P3	3.75615	1.41289e-09	33.2415
ABCG2	3.05084	1.41289e-09	26.9996
SLC16A1	3.34286	1.48721e-09	29.5095
PECAM1	3.44292	1.55117e-09	30.3299
CFH	2.99972	1.84631e-09	26.1986
NOTCH3	3.13709	2.13805e-09	27.1985
PGR	6.85407	3.93829e-09	57.6064
C1orf64	6.69073	4.20868e-09	56.0406
LRRC32	5.80584	4.21702e-09	48.6239
SLC2A1	3.23894	5.27279e-09	26.8118
TARP	7.32129	5.46837e-09	60.4895
BCL6B	6.03431	6.96961e-09	49.2206
PRKCH	3.88539	7.87949e-09	31.4852
HERPUD1	3.00488	1.62384e-08	23.4064
APOLD1	2.84458	1.97378e-08	21.9167
THSD4	3.557	2.29288e-08	27.1741
TBX3	4.26868	3.06644e-08	32.0721
SMOC2	5.01039	3.11814e-08	37.6085
TM4SF1	4.13388	3.14464e-08	31.0142
KIAA1462	3.20764	3.47139e-08	23.9274
CYSLTR2	6.4826	3.56068e-08	48.2854
GIMAP4	5.00583	3.80531e-08	37.1413
ITIH5	3.10382	4.77183e-08	22.724
HEG1	2.62132	4.88425e-08	19.165
SLC7A5	2.61112	5.82507e-08	18.8907
GGT5	4.9624	6.2385e-08	35.7537
TIE1	4.12672	7.96487e-08	29.2948
IFI27	5.53903	9.56961e-08	38.8791
ETS2	2.88703	9.75276e-08	20.2406
ELOVL7	3.02401	9.75961e-08	21.2
FLI1	5.17564	1.28545e-07	35.6651
HYAL2	4.69958	1.28545e-07	32.3846
FLNB	2.92794	1.66637e-07	19.8462
MECOM	3.89325	1.77654e-07	26.2811
PRX	5.10486	2.09107e-07	34.0986
BTNL9	4.36458	2.67274e-07	28.6886
RASSF9	7.46831	3.19314e-07	48.5125
ID3	4.75265	3.25089e-07	30.8352
SYNE2	2.64315	3.63389e-07	17.0209
DIRAS2	-5.46929	3.86377e-07	-35.0745
SEMA3G	4.85353	3.95915e-07	31.0742
FAM89A	7.59616	7.25965e-07	46.6335
ITGA5	6.33714	7.44432e-07	38.8351
GBP4	3.56139	7.77625e-07	21.7574
ST8SIA6	6.73506	8.06984e-07	41.0376
NWD1	-6.38286	8.40946e-07	-38.7774
SLC9A3R2	3.03528	8.93641e-07	18.3599
DLL4	6.56764	8.93641e-07	39.7266
DSP	3.34247	9.6334e-07	20.109
FGR	5.95628	1.04787e-06	35.6167
SHE	4.5795	1.16022e-06	27.1814
TINAGL1	6.32432	1.19046e-06	37.4671
FOXF1	7.54349	1.77134e-06	43.3879
TIMP3	2.18215	2.27558e-06	12.3137
GATA2	6.32707	2.44091e-06	35.5103
ACVRL1	5.14901	2.5021e-06	28.8432
ANXA3	5.75722	2.59532e-06	32.1587
IL1R1	4.80653	2.94166e-06	26.5869
UTRN	2.13202	3.10455e-06	11.7432
SLC7A1	2.44683	3.33271e-06	13.4018
SLCO2A1	9.20139	3.45311e-06	50.2561
GRIN2B	-3.03574	3.65278e-06	-16.5065
SLC38A5	3.41317	4.18247e-06	18.3579
PPFIBP1	2.36516	4.40001e-06	12.6691
CD93	3.15649	4.58572e-06	16.8512
SLC12A5	-5.64199	5.4864e-06	-29.6809
SLC4A10	-5.01115	5.4864e-06	-26.3622
HMCN1	5.3513	5.4864e-06	28.1517
GRAP	8.60391	5.63494e-06	45.1629
SRGN	3.11213	6.89737e-06	16.0627
GPR146	6.67681	7.39779e-06	34.258
CDH18	-7.43489	7.44402e-06	-38.1275
PCDHGB2	-8.1758	7.52143e-06	-41.8903
RIMS4	-5.23012	7.53747e-06	-26.7927
DLGAP3	-4.28115	8.08473e-06	-21.801
TMEM2	2.59776	8.19685e-06	13.2131
TNS2	3.17762	8.21597e-06	16.1593
TSPAN33	-8.3383	8.77525e-06	-42.1646
CAV1	5.89559	8.93288e-06	29.7669
SEC14L5	-7.40325	9.46011e-06	-37.1947
IFITM1	3.85956	9.46011e-06	19.3908
PCDH18	3.38714	1.00729e-05	16.925
CGNL1	2.06877	1.11567e-05	10.2455
HLA-E	3.36471	1.11567e-05	16.6636
PTPRG	2.898	1.33797e-05	14.1236
RBMS2	2.54412	1.43835e-05	12.319
HMP19	-4.72154	1.47317e-05	-22.8133
MYL9	4.98164	1.49463e-05	24.0387
C4orf50	-6.81878	1.61344e-05	-32.6773
ST6GALNAC3	3.87714	1.76453e-05	18.4295
IGFBP7	2.58753	1.93658e-05	12.1949
MYO1B	2.64959	1.93658e-05	12.4874
FHL5	3.78552	1.9417e-05	17.8367
CCDC68	7.08653	1.98502e-05	33.3225
CTGF	2.48571	2.04877e-05	11.6543
LMCD1	6.60155	2.1012e-05	30.879
NOSTRIN	3.82547	2.14505e-05	17.8595
CD34	2.94993	2.14505e-05	13.7719
RUNDC3B	5.76836	2.16232e-05	26.9098
ADGRA2	3.79587	2.18005e-05	17.6946
ERICH3	-4.24768	2.22058e-05	-19.7667
SV2B	-4.60339	2.24806e-05	-21.3974
ACSL5	4.07386	2.24806e-05	18.9361
FOXC1	3.98093	2.34971e-05	18.4277
TBC1D4	2.39603	2.60271e-05	10.9848
SLFN12L	7.75561	2.67362e-05	35.4656
ITPR3	3.59795	2.67362e-05	16.4531
CDH5	2.97068	2.83733e-05	13.5079
HERC2P2	2.40787	3.12738e-05	10.847
PRELP	2.70865	3.18118e-05	12.1819
NHEJ1	6.96659	3.25689e-05	31.2604
GRIN1	-3.22229	3.83838e-05	-14.2291
GPX3	5.98569	4.20882e-05	26.1924
ZIC2	4.8913	4.43944e-05	21.2902
KLF6	2.30534	4.43944e-05	10.0344
EBF1	3.81368	4.51565e-05	16.5715
CHRNB2	-8.21276	5.14915e-05	-35.2185
KCNC1	-4.74022	5.28745e-05	-20.2727
ECSCR	7.46184	5.28745e-05	31.9124
LOC100506718	-9.67716	5.69331e-05	-41.076
OPRM1	-6.50969	5.69331e-05	-27.6313
TNS1	2.13895	5.79178e-05	9.06314
PODN	5.3845	5.86907e-05	22.7842
SYT4	-6.54659	6.19162e-05	-27.5493
GPR85	4.40551	6.46907e-05	18.4554
CXorf36	4.29965	6.73431e-05	17.9369
UACA	2.49505	7.14255e-05	10.3448
TSC22D1	1.90143	7.68899e-05	7.82273
PLAT	2.68317	7.85187e-05	11.0145
TXNIP	2.31533	7.9045e-05	9.49777
HSPA12B	3.38299	8.22872e-05	13.8184
CLEC14A	3.59118	8.31078e-05	14.6533
KLHL32	-7.2214	8.74083e-05	-29.3077
STARD8	3.61847	8.92691e-05	14.6522
BGN	2.60573	9.00515e-05	10.5415
EDN1	4.51691	0.000107424	17.9272
SLC12A7	5.10198	0.000116171	20.0758
MYH9	1.84259	0.000122601	7.20729
MIR124-2HG	-5.57042	0.000122601	-21.7887
MEG3	-2.10556	0.000128447	-8.19333
CCEPR	-8.49104	0.000130544	-32.9813
PDCD4	2.29772	0.000135443	8.88815
RAP1GAP	-4.52059	0.000136013	-17.4785
CLEC4E	5.72457	0.000140542	22.0522
CD2AP	2.83432	0.000140542	10.9183
EPHA5	-7.62511	0.000140542	-29.3734
ZNF366	4.22525	0.000141456	16.2646
DISP1	5.34387	0.000143987	20.5294
PAPSS2	3.2596	0.000150852	12.4564
CPD	2.24226	0.000155109	8.54158
ADCYAP1	-9.3232	0.000158152	-35.4368
ATL1	-5.35992	0.000171809	-20.1798
JAG2	3.44246	0.000174096	12.9409
GNG2	-4.2969	0.000174096	-16.153
SLC6A12	3.67413	0.00017832	13.7736
TPM4	2.76769	0.000185312	10.3293
CATSPERG	-8.34633	0.000193013	-31.0017
ACAP3	-4.11176	0.00019587	-15.2465
TMSB10	2.51021	0.000199996	9.28521
PITPNM3	-3.04829	0.000200953	-11.2692
LEPR	3.65736	0.000204081	13.4964
RIMKLA	-5.29436	0.00020465	-19.5308
PTRF	2.51558	0.00020892	9.25739
CELF2	-2.17454	0.00020892	-8.00234
KIAA1755	-9.34994	0.000209231	-34.4019
ESAM	3.10883	0.000213539	11.411
TMEM51	6.52992	0.000214414	23.9566
KIAA1644	-2.88371	0.000216697	-10.5664
ANGPT2	4.30572	0.000216697	15.7768
ARHGAP29	2.25425	0.000216697	8.25992
HIGD1B	5.15617	0.00022005	18.8586
MAPK8IP2	-3.73155	0.000224994	-13.6121
ENOX1	-7.75125	0.000226369	-28.2547
ITGA6	2.21257	0.000228052	8.0581
MPP2	-6.53362	0.000228786	-23.7861
ZNF667	-5.27433	0.000230795	-19.1815
ADH1B	7.25882	0.000238312	26.2977
CNNM2	-5.22302	0.000242186	-18.8856
OSMR	2.79494	0.000242832	10.1029
FZD5	-9.46829	0.000257926	-33.977
CREG2	-4.49021	0.000266777	-16.0473
CACNA1G	-5.76044	0.000273915	-20.5209
CDK14	-3.1072	0.000288994	-10.9967
LEF1	3.4164	0.000288994	12.091
GRIA3	-2.31973	0.000301909	-8.16573
FOLH1	-8.02507	0.000312202	-28.1324
SYNGAP1	-8.20944	0.000312202	-28.7787
CD22	-8.09349	0.000313153	-28.3616
MMRN2	3.16092	0.000316731	11.061
CBLN2	-5.3559	0.000341768	-18.565
LRFN2	-6.37227	0.000347416	-22.0426
LHFP	2.2304	0.000348	7.71365
CLEC1A	8.1164	0.000348	28.0699
NFIL3	7.56522	0.000350956	26.1359
OMA1	-7.88952	0.000351085	-27.255
IL1RL1	5.71927	0.000353052	19.7438
KSR2	-4.04561	0.000362465	-13.9199
AHNAK	1.68846	0.000365284	5.80386
USP35	-5.80017	0.000384075	-19.811
LAPTM4A	1.86351	0.000403023	6.326
NAGS	7.56235	0.00040511	25.6547
EGFL7	4.89679	0.000411753	16.5774
SULT4A1	-6.13073	0.000416715	-20.7229
SNAP25	-1.81283	0.000428668	-6.10539
USP2	-5.70934	0.00043138	-19.2127
LRRC6	-6.05197	0.000436878	-20.3324
FGD5	4.03155	0.000439282	13.535
CHD5	-2.16095	0.000439282	-7.25487
COL3A1	5.2989	0.000442725	17.7718
CACNA1B	-5.07266	0.000447829	-16.9878
GABRB2	-2.74857	0.000454363	-9.18738
EXO5	-7.5202	0.000457497	-25.1146
CLIC5	4.07522	0.000479169	13.5277
ZNF714	-7.76033	0.000479461	-25.7585
PLXNA4	-4.22886	0.000493905	-13.9821
XPNPEP3	-6.90116	0.000499322	-22.785
MCMBP	3.88995	0.000526664	12.7531
IFITM3	2.44392	0.00054126	7.9833
FLRT3	-8.59331	0.00055813	-27.9563
NRG3	-5.1946	0.00055813	-16.8994
ADAT2	-8.92222	0.00055813	-29.0263
PMAIP1	9.02469	0.000573102	29.2559
MEIS3	-6.22501	0.000576269	-20.1651
RGS4	-3.01402	0.000586171	-9.74123
CABP7	-7.89733	0.000586849	-25.52
CATSPER2	-8.8982	0.000599033	-28.6749
WDR5	-6.18064	0.000609199	-19.8723
SPACA6	-4.24553	0.000625742	-13.601
PACSIN1	-3.01853	0.000625742	-9.67017
CD320	6.38751	0.000627135	20.4569
SOX7	3.94744	0.000627135	12.6422
XYLB	-7.21815	0.000627135	-23.1171
RIMBP2	-5.05658	0.000635723	-16.1645
SLCO2B1	2.06942	0.000635723	6.61537
SUSD4	-6.01572	0.000640203	-19.2123
ENG	3.2546	0.000644967	10.3837
AFAP1L1	4.33036	0.000660606	13.7708
IL13RA1	2.52904	0.000676637	8.01615
MT2A	2.40994	0.000701014	7.60162
SCARB1	2.38811	0.000706849	7.52417
SLFN12	6.45482	0.000709527	20.3264
FENDRR	5.39619	0.000710955	16.9881
ACVR1	3.29175	0.000717552	10.3497
KIAA1549L	-2.96922	0.000722971	-9.32595
FAM26E	8.80444	0.000722971	27.6537
IFI44L	2.90694	0.000724403	9.12783
ARPC1B	2.57236	0.000727881	8.07191
FAM184B	-7.85665	0.000728836	-24.6492
NRGN	-2.31229	0.000743637	-7.23432
RSPO2	-7.06758	0.000743637	-22.1119
BCS1L	-7.74644	0.000743637	-24.2358
ZNF746	-6.60793	0.000773936	-20.5592
ERG	2.8983	0.000798505	8.97811
PRKG2	-7.251	0.000798505	-22.4616
ALPL	4.6096	0.000804542	14.2642
CADPS	-3.34926	0.000806558	-10.3605
TMOD3	2.88884	0.000847734	8.87375
PIFO	-6.81738	0.00086344	-20.8869
NID1	2.74495	0.000878772	8.38891
CPLX2	-2.16111	0.000902244	-6.57987
INSR	1.90959	0.000903919	5.81256
PITHD1	-6.50536	0.000903919	-19.8015
SYT1	-1.73571	0.000907436	-5.28036
ACSF2	-7.52639	0.000923609	-22.8389
KIF5A	-1.63659	0.000923609	-4.96624
DOCK2	-4.55341	0.000923609	-13.8174
LINGO2	-6.48772	0.000923625	-19.687
TIAM2	-5.99735	0.000930949	-18.1784
B4GALNT1	-5.0487	0.000932797	-15.2986
MYH15	-7.19669	0.000940876	-21.7805
IPO5P1	-7.88455	0.000948005	-23.8365
CSMD3	-4.12862	0.000954611	-12.4692
TM4SF18	4.07495	0.000956717	12.3032
SYTL2	-3.56446	0.000958234	-10.7594
APBA1	-7.40902	0.000994599	-22.2445
LOC100506730	-5.47826	0.000998677	-16.4379
LOC101929060	-8.22626	0.00100057	-24.6768
ANK2	-1.68032	0.00100057	-5.04054
TYMS	-8.1686	0.0010109	-24.4673
UNC119	-7.87957	0.00102623	-23.5501
SV2A	-2.983	0.00103037	-8.91023
RACGAP1	-7.66353	0.00107188	-22.7595
PAX6	-5.38738	0.00107188	-15.9997
SLC7A2	-5.19835	0.00107188	-15.4383
PNMA3	-3.84887	0.00107251	-11.4296
LIMS2	2.80822	0.00107251	8.33929
SPARC	2.07401	0.00108966	6.1447
RASSF3	4.88235	0.00110255	14.44
BEND6	-4.27291	0.0011228	-12.6038
LOC105371450	-4.67312	0.00117177	-13.6977
ETNPPL	-4.15082	0.00117721	-12.1584
LRGUK	-8.15024	0.00123359	-23.7077
PSD	-3.27896	0.00123428	-9.53714
RBFOX1	-3.42429	0.00124081	-9.95199
TPPP	-2.12225	0.00124954	-6.16142
VASP	3.06733	0.00127076	8.8828
ZC3HAV1L	5.7259	0.00132637	16.4753
ARHGEF15	5.30539	0.00133318	15.2536
NECTIN2	3.24464	0.00134008	9.32143
HEBP2	6.10102	0.00134008	17.5274
B2M	2.43244	0.00136899	6.96553
LOC105377918	-6.90449	0.00136899	-19.7717
SLFN5	2.39375	0.0013883	6.84019
SOX17	8.99447	0.00140894	25.6442
KHDRBS2	-6.03264	0.00143964	-17.1432
CNN2	8.72764	0.00143974	24.8015
BCL11A	-4.73198	0.00143974	-13.4469
MFSD2A	2.61954	0.00143974	7.444
GDPD5	7.90902	0.00144441	22.4641
SDHAP3	-8.06469	0.00146122	-22.8657
ESYT2	2.30301	0.00146747	6.52541
PDK2	-8.56978	0.0014696	-24.2765
SLIT2	-4.86701	0.0014696	-13.7873
CACNA1I	-7.14938	0.00148771	-20.2147
PKN3	7.83082	0.00151006	22.0908
DRAM2	-7.04518	0.00151184	-19.8709
SCN9A	-7.83694	0.0015337	-22.0552
NEDD9	2.86745	0.00155023	8.05639
LINC01105	-4.30427	0.00155493	-12.0876
ZNF527	-8.2186	0.00159146	-22.9973
CECR2	-3.23042	0.00159468	-9.03655
DISP2	-6.91043	0.00159617	-19.3279
PSD3	-1.74948	0.00159617	-4.89315
SCIN	-4.63627	0.00160199	-12.9599
NOL11	5.85842	0.00163745	16.3206
CARD6	4.98918	0.00163745	13.899
LOC107986461	-5.197	0.00165706	-14.4511
TMEM132D	-5.16924	0.00167735	-14.3466
DCN	2.42286	0.00169704	6.71206
PRPSAP2	-7.58527	0.00170237	-21.0032
LOC101927060	-6.44825	0.00170844	-17.8449
ECE2	-8.363	0.00172647	-23.1056
PSENEN	-7.84711	0.00172964	-21.6741
LOC105376917	-7.33888	0.00172964	-20.2703
COX10-AS1	-7.41787	0.00172964	-20.4885
NCAM1	-1.73414	0.00172964	-4.78978
CALD1	2.00621	0.00172964	5.54124
HSPG2	2.58228	0.00172964	7.13236
LINC00342	-6.79684	0.00174269	-18.751
LOC107984993	-5.32583	0.0017571	-14.6737
FASN	-2.31374	0.00177667	-6.36369
RAB11FIP4	-1.98764	0.00181205	-5.44976
GABRA1	-2.924	0.00183198	-8.00322
MGAT4C	-5.88104	0.00183204	-16.0968
LAYN	3.25141	0.00183826	8.89453
ZNF334	-4.95127	0.00185071	-13.5301
TGFBR2	2.35503	0.00186908	6.42541
C1QL3	-5.92341	0.00188679	-16.137
NKD1	3.4425	0.00191528	9.35592
DTD2	-7.37948	0.00191528	-20.0557
RAB6B	-1.99132	0.00191528	-5.41195
CNTNAP1	-2.53782	0.00207523	-6.80881
OLFML2B	-7.71647	0.00207523	-20.7028
RTN3	-1.69136	0.00208202	-4.53542
ST6GALNAC1	5.48098	0.00210251	14.674
NDUFA4L2	4.16081	0.00210717	11.1356
CCDC173	-7.56967	0.00211739	-20.2428
SAMM50	3.01475	0.00214404	8.04565
RAMP2	6.55271	0.00214404	17.4877
ZNF883	-4.82967	0.00215065	-12.8828
SNTB1	4.82988	0.00215343	12.8807
ADAMTS17	-8.30501	0.0021548	-22.1461
LOC105379251	-8.02238	0.0021548	-21.3924
PPIEL	-5.65036	0.0021548	-15.0672
HYDIN	-7.23154	0.0022261	-19.1813
UNC5A	-5.60565	0.00223371	-14.8604
ADAM12	-5.55588	0.00226109	-14.6991
PPM1E	-6.70625	0.00226338	-17.7397
KRBA2	-6.77932	0.00226338	-17.933
MAP3K9	-4.89919	0.00226338	-12.9596
DOK6	-2.60982	0.00229066	-6.89003
MYT1L	-2.56295	0.00229066	-6.7663
FZD4	2.95082	0.0023016	7.78416
FRMD3	2.69548	0.0023016	7.1106
LAMA3	3.30013	0.00233103	8.68744
MAGEE1	-5.20314	0.00233715	-13.6911
SALL1	-4.47939	0.00233715	-11.7867
MLST8	-6.04276	0.00234008	-15.8971
SPX	-7.24855	0.00234008	-19.0693
CAV2	4.96143	0.0023584	13.0356
CCT6P1	-7.20744	0.00237107	-18.9199
DEPDC5	-4.36316	0.00241954	-11.4152
RBM20	5.9259	0.0024235	15.4995
WASF1	-3.46769	0.0024235	-9.06995
DFNA5	-7.5725	0.00244722	-19.7743
SCN2A	-2.0965	0.00245122	-5.47317
LOC107983974	-7.67334	0.00249937	-19.9673
LOC105372524	-8.12449	0.00250805	-21.1291
SLC36A1	-4.02071	0.00250805	-10.4565
SLC2A4	5.57282	0.00254122	14.4612
KCNA1	-5.15958	0.00254299	-13.3873
CRMP1	-3.7359	0.00254299	-9.69337
LZTS3	-3.1392	0.00254892	-8.14196
C1QTNF1	4.3926	0.00255531	11.3881
RRP12	-7.05966	0.002559	-18.2981
APBA2	-5.51374	0.00257311	-14.2781
ANKFN1	-5.64445	0.00262973	-14.5632
SYN1	-3.12233	0.0026698	-8.03537
NAA38	-5.60969	0.00268483	-14.423
GRIN2A	-2.68219	0.00269214	-6.89297
LINC00320	-7.17189	0.00271861	-18.4006
NQO2	-6.61276	0.00271861	-16.9661
ITGAX	-7.89051	0.00271911	-20.2437
UFD1L	5.31505	0.00273844	13.6198
NRP1	2.38704	0.00275899	6.10904
NRIP2	-7.55104	0.0027663	-19.3163
NUDT19	-6.34971	0.00278677	-16.2229
LRP5L	-8.61029	0.00279527	-21.987
SYT7	-2.64913	0.00281537	-6.75651
NEFM	-2.00643	0.00283449	-5.11142
HYDIN2	-7.20922	0.00283794	-18.3619
CARD10	6.79798	0.00285471	17.297
APOL1	3.41792	0.00286331	8.69221
GNAL	-4.86376	0.00286331	-12.3692
ATAD3B	-6.99976	0.00286331	-17.8013
GLDC	-6.36247	0.00287676	-16.1677
MLKL	7.56221	0.00288298	19.2092
SERPINA3	-2.17087	0.00288298	-5.51436
LOC105374618	-6.65213	0.00288298	-16.8975
PARP9	2.64361	0.00288446	6.7146
STK32A	-6.01117	0.00289646	-15.2571
RELL1	2.11944	0.00305701	5.32976
FLCN	-4.15532	0.00316402	-10.3873
FSTL5	-6.88444	0.0031663	-17.2073
LOC101926907	-8.61406	0.00320138	-21.4892
LOC105375532	-6.81394	0.00321278	-16.988
GABRA4	-3.45817	0.00322077	-8.61791
CCDC40	-6.78144	0.00327719	-16.8485
NR2F2	2.44707	0.00327719	6.07974
ZMAT4	-6.7963	0.00327719	-16.8854
AMY2B	-4.45806	0.00333163	-11.0442
PGBD5	-5.15069	0.00334623	-12.7503
KCNIP2	-6.6393	0.00341441	-16.3771
TRNP1	-6.31663	0.00341441	-15.5811
COMMD5	-7.91433	0.0034211	-19.5154
FOSB	3.64662	0.00343232	8.98676
ELK3	3.58218	0.00346228	8.81446
SGPP2	3.24432	0.00347577	7.9776
PTPRO	-5.08215	0.0034762	-12.4965
DSCAML1	-5.60259	0.0034762	-13.7762
PTPN14	1.90858	0.00355513	4.6744
LOC105369560	-7.88799	0.00356362	-19.3107
IL18R1	7.70599	0.00356421	18.8645
FOXL2NB	6.90195	0.00357916	16.8837
CELSR3	-4.78761	0.00361857	-11.6888
IGF1	-4.98127	0.00364674	-12.1448
QPRT	-4.92927	0.00381947	-11.919
CSRP2	2.71953	0.00383048	6.57242
C1D	-6.33694	0.00383048	-15.3148
FAM212B	-3.79493	0.00385813	-9.15954
GALNT15	2.01538	0.0039042	4.85398
ANKRD13D	-5.66635	0.00397919	-13.6004
COL23A1	-6.07632	0.00405272	-14.5361
CPLX1	-4.03845	0.00405272	-9.66101
SMAD9	4.37311	0.0041044	10.4375
PDE1B	-6.67692	0.0041044	-15.9361
RIMS1	-2.75263	0.0041044	-6.56983
GRM4	-7.21332	0.0041044	-17.2164
FRZB	3.72939	0.00424758	8.84558
CYYR1	4.05054	0.00434391	9.56785
TOM1	-4.93696	0.00437074	-11.6485
NETO2	-5.21082	0.00438931	-12.2851
CORO6	-5.23465	0.00439422	-12.3387
RASGEF1A	-6.77854	0.00441999	-15.9606
MCL1	1.47184	0.00442287	3.46514
FLT4	5.49012	0.00443266	12.9201
ATP6V1D	-3.75777	0.00444996	-8.83693
CAMK2A	-1.57391	0.0044699	-3.69821
RNF152	2.49918	0.00447457	5.87121
EXOSC2	-4.97823	0.00450935	-11.6783
SMIM3	3.2073	0.00454604	7.51268
KANSL1	-6.48623	0.00457955	-15.1724
DOCK6	2.65668	0.00458086	6.21412
NRP2	1.95827	0.00465866	4.56617
SLC4A8	-2.37824	0.00476399	-5.52235
NES	2.1137	0.00477078	4.90676
UBTD2	-6.67198	0.00481688	-15.4605
WTIP	7.71915	0.00485265	17.8623
EMP2	3.72518	0.00485265	8.62013
SGK223	7.25889	0.00485265	16.7972
SLFN11	5.44465	0.00489213	12.5799
APOL3	2.93031	0.00499199	6.74476
C2CD4C	6.11316	0.00499199	14.0708
TMEM186	-7.64807	0.00499199	-17.6038
CNIH2	-4.08275	0.00499199	-9.39738
OLMALINC	-6.39908	0.00499199	-14.7289
SHC3	-1.68102	0.00499199	-3.86924
FSTL4	-8.66338	0.00499199	-19.9407
SLC39A10	1.88163	0.00499199	4.33099
RYR2	-2.20047	0.00499199	-5.06488
ARL4A	3.44226	0.00512759	7.88308
KLHL5	1.73232	0.00516679	3.96143
LOC101928462	-7.42458	0.00530853	-16.8911
TMEM63C	-4.74831	0.00532096	-10.7977
GIMAP6	2.44765	0.00536942	5.55634
IGSF9B	-6.57243	0.00540291	-14.9021
FSD1L	-4.2412	0.00540291	-9.61638
RARS2	3.77601	0.00542921	8.55365
COL28A1	-6.32033	0.00544653	-14.3085
TFPI	4.35686	0.00545573	9.86021
ZC3H12B	-6.02104	0.005562	-13.5761
ERV3-1	-6.89892	0.00567746	-15.4939
KIF1A	-1.4113	0.00567746	-3.16957
JAGN1	-6.87653	0.00574029	-15.4108
CDH20	-4.57603	0.00582554	-10.2259
ISM1	8.10464	0.00583635	18.1046
ZNF254	-3.95059	0.00583635	-8.82506
DEF6	4.91792	0.00583635	10.9859
ITGA1	3.38231	0.00583635	7.5556
OMD	7.91439	0.00585639	17.6679
VWA2	4.51176	0.00586095	10.0704
LOC105379049	-5.89656	0.00587364	-13.1558
DENND6B	-7.38425	0.00587726	-16.473
TNFSF10	3.1723	0.00587726	7.07684
GABRB3	-2.88834	0.00590655	-6.43714
GPD1	-6.19893	0.00590655	-13.8154
MTUS1	1.64689	0.00590655	3.67037
KIF26A	5.41487	0.00595015	12.0506
LOC105378083	-8.16571	0.00595015	-18.1726
ZMYM3	-3.00473	0.00599767	-6.67656
LINC00997	-5.72641	0.00599809	-12.724
N4BP3	4.63858	0.00599809	10.3069
PPIC	4.38728	0.00601973	9.74161
FOXQ1	6.02595	0.00607602	13.3558
ANAPC13	-6.48384	0.00607602	-14.3707
NRXN3	-2.71016	0.00609706	-6.00268
CRTC1	-3.384	0.00612256	-7.48901
CACNG8	-1.87325	0.00644192	-4.10425
KLF4	2.96971	0.00644192	6.50659
TNIK	-1.75158	0.00644192	-3.83767
SLC16A9	-6.89322	0.00646259	-15.0933
MAP6	-2.74501	0.00650723	-6.00224
PARGP1	-7.25504	0.00650723	-15.8639
LINC01551	-7.3242	0.00660118	-15.9695
IPMK	5.49763	0.00663895	11.9733
LRRC4	-3.64343	0.00666028	-7.92996
DPP10	-4.089	0.00666028	-8.89974
DPH1	-7.60047	0.00666755	-16.5389
PCSK7	-3.32603	0.00666755	-7.23756
GBP1	4.07316	0.00666755	8.86334
ADCYAP1R1	-1.77347	0.00671273	-3.85392
DMXL2	-1.95223	0.00672196	-4.24123
SEC14L2	-2.08155	0.00676898	-4.51587
LTBP2	7.40162	0.00676898	16.0576
S1PR3	2.93023	0.00676898	6.35706
SLC30A1	2.12501	0.00676898	4.61016
SAMD9L	2.90354	0.00680082	6.29325
SEMA3F	7.52717	0.0068073	16.3116
ZNF204P	-5.68851	0.00681512	-12.3243
PRRT2	-2.59536	0.00699233	-5.59397
PUS10	-8.3659	0.00701215	-18.0214
NSUN5P2	-7.60096	0.00702822	-16.366
GDA	-2.8941	0.00705318	-6.227
AMPH	-3.63533	0.00707291	-7.81743
GPR26	-5.44725	0.00709231	-11.7073
CEP170B	-3.07439	0.0071212	-6.6021
GAS7	-1.78183	0.00722773	-3.81489
ADD2	-1.91426	0.00723289	-4.09783
PALMD	2.16476	0.00726987	4.62928
MIAT	-1.78288	0.00732613	-3.80666
PPP4R4	-7.20901	0.00737645	-15.3707
DUSP1	2.44968	0.00737645	5.22309
TFCP2L1	-2.2515	0.00737645	-4.80054
MX1	2.93804	0.00740545	6.25935
VAV3	-4.0875	0.00741799	-8.70521
PRR7	-7.95067	0.00746349	-16.9115
TIPRL	-4.3106	0.00750354	-9.15888
NTM	-2.02968	0.00753092	-4.30933
FOXF2	7.63849	0.00753092	16.2177
NPTXR	-2.56926	0.00755007	-5.45209
OLFML2A	4.37251	0.00755007	9.27867
CLEC3B	5.24836	0.00756781	11.1319
CNRIP1	-3.93367	0.00756781	-8.34344
SEPT3	-1.95788	0.00760117	-4.14899
LAMC1	1.95232	0.00760117	4.13721
NUP88	-4.84562	0.00760494	-10.2674
TMCC3	2.53807	0.00760494	5.37793
LOC105371224	-5.93769	0.00760789	-12.5804
GRIA2	-1.64542	0.00769367	-3.47819
CRABP2	-7.85131	0.00772334	-16.5835
PTMA	1.51408	0.00775747	3.19513
PTBP1	2.2998	0.00777918	4.85044
RIC3	-3.75129	0.00778655	-7.91017
HIPK3	1.56151	0.00780643	3.29095
TSPAN4	4.60163	0.00780714	9.69798
ANKRD35	-5.83281	0.00781836	-12.289
ZNF839	-6.01077	0.0078348	-12.6585
POLH	-4.81585	0.0078348	-10.142
TAGLN	2.71563	0.00784185	5.71799
ANOS1	-4.54008	0.00793926	-9.53516
MAP7D2	-4.56901	0.00794686	-9.59402
PRSS23	3.14457	0.0079645	6.59996
VAT1	2.2941	0.00798513	4.81237
DNASE1L1	4.34233	0.00801986	9.1008
GPR34	-5.72552	0.0080232	-11.9987
CDH13	-3.78731	0.0080232	-7.93689
SORCS1	-5.783	0.0080232	-12.1192
NLRP1	2.81953	0.00812207	5.89375
ATP8A2	-3.00855	0.00812207	-6.28887
LOC100506023	-8.61245	0.00812575	-18.0012
RAD51C	-7.03746	0.00815096	-14.6998
LOC105369201	-8.11527	0.00815096	-16.9511
SERPINH1	3.96573	0.00815096	8.28358
COL1A2	2.53796	0.00815096	5.30128
PLEK	-5.85428	0.00815096	-12.2284
LOC107984751	-7.53312	0.00818429	-15.7218
UBAP1L	-7.20516	0.00819297	-15.034
SLC16A2	2.32277	0.00820807	4.84474
SGK494	-6.33166	0.00820807	-13.2063
ST6GAL1	1.61592	0.00830561	3.36212
RNF144B	3.78416	0.0083081	7.87295
RFX4	-1.93924	0.00831082	-4.03431
HTR6	-8.56778	0.00831082	-17.824
BRINP2	-2.78837	0.00831221	-5.80061
DZANK1	-7.57241	0.00834187	-15.741
APCDD1	2.80289	0.00841459	5.81591
FGD6	2.32538	0.00845298	4.82049
CCDC184	-4.97076	0.00847137	-10.2997
NTSR2	-5.57459	0.00847789	-11.5489
COLEC12	2.64821	0.00849286	5.4843
KLC2	-4.17327	0.00850185	-8.64071
SYT9	-5.7944	0.00853918	-11.9862
SHANK1	-1.60633	0.00861334	-3.31679
PIGBOS1	6.18661	0.00861334	12.7743
WNT10B	-5.91721	0.00861334	-12.218
CNOT8	1.96622	0.00861334	4.05991
ELAVL4	-5.58648	0.00864234	-11.527
LRP5	3.63928	0.00868375	7.50163
KIAA1324	-7.78306	0.00878803	-16.0028
TINCR	-6.75284	0.00885047	-13.8638
NT5DC3	-2.43401	0.00885047	-4.9971
IGSF6	-8.57862	0.00886774	-17.6049
SEMA4G	-6.79132	0.00892969	-13.9165
ADAM22	-2.00399	0.00892969	-4.10651
COL4A2	1.94133	0.00894054	3.97709
KLHDC3	-3.12012	0.0089466	-6.39108
SLC14A1	-2.71053	0.0090066	-5.54422
CDYL2	3.2313	0.00910351	6.5944
RASAL1	-5.29074	0.00915059	-10.7854
LPAR6	3.43701	0.0092098	6.99689
TTC9	-6.04986	0.00936812	-12.2712
SYN3	-4.15813	0.00937284	-8.43323
EFNA5	-2.93078	0.00937284	-5.944
FAM212A	6.84904	0.00937284	13.8907
FIBIN	-6.46973	0.00945563	-13.0967
NAMPT	2.10607	0.00946181	4.26273
FAM110D	6.48063	0.00947286	13.1137
SLC1A1	2.71356	0.00950332	5.48715
LOC100506990	-8.66405	0.00950852	-17.5177
GJA4	7.83789	0.00950852	15.8473
BCAT1	-3.23025	0.00953187	-6.52776
ANK3	-1.48537	0.00953187	-3.00166
TRPC1	-4.27647	0.00953187	-8.64199
BLZF1	-5.25245	0.00953187	-10.6143
DHX35	-6.43805	0.00963807	-12.9792
SYDE1	3.50664	0.0096933	7.06072
SCN8A	-2.08072	0.0096933	-4.18959
CYTH3	2.8514	0.0096933	5.74137
MEGF9	-1.95797	0.00971391	-3.94061
TES	7.25134	0.00977478	14.5744
LOC101928764	-8.08866	0.00977522	-16.2572
PIK3R5	-7.61136	0.00983112	-15.279
TMEM130	-3.32715	0.00985131	-6.67595
KLK7	-7.43293	0.009858	-14.912
LOC107987268	6.43748	0.00986438	12.9131
LOC100507516	-4.71265	0.00986438	-9.45325
STK19	7.18426	0.00995533	14.3825
DRP2	-4.31005	0.00997234	-8.62528
CPVL	-6.1904	0.00997234	-12.3882
SNTG1	-3.60184	0.00998011	-7.20679
ZNF675	-5.64879	0.0100341	-11.2892
LOC105373826	-7.63019	0.0101115	-15.2236
PAAF1	-5.32435	0.0101977	-10.6034
C10orf90	-4.49729	0.010224	-8.95131
ADGRL2	1.88517	0.0103146	3.74497
TBRG4	5.81905	0.0103449	11.5524
HACE1	-4.42433	0.010414	-8.77072
RAB3A	-3.31787	0.010457	-6.57134
BSG	1.83641	0.010457	3.63718
TRPC3	7.23746	0.0104848	14.3261
NKX2-2	-7.02267	0.010517	-13.8916
ADAM23	-2.94306	0.0105489	-5.81781
C19orf12	-4.46085	0.0106269	-8.80391
MFSD4B	-6.93183	0.0106623	-13.6706
STXBP5L	-2.85494	0.0107767	-5.61714
LOC107986127	-5.51161	0.010838	-10.8306
ABCB10	-6.40217	0.010838	-12.5806
SLC38A9	-6.96145	0.01085	-13.6763
WSCD2	-5.96953	0.0108601	-11.7251
TCEAL6	-3.82849	0.0109104	-7.51211
MSI1	-5.26776	0.0109104	-10.3362
TTC39B	-7.44708	0.0109104	-14.6123
PLEKHG1	1.86784	0.0109115	3.66492
HMGCLL1	-6.04313	0.0109115	-11.8573
HPF1	-7.42593	0.0109115	-14.5705
COASY	-3.70733	0.0109173	-7.27337
AGFG1	1.86487	0.0109576	3.65567
ZNF211	-3.91647	0.0110163	-7.66831
HHAT	-6.69829	0.0110618	-13.103
SNCA	-3.66249	0.0111577	-7.15073
CXCL1	6.85638	0.0111577	13.3866
RAD1	-4.91351	0.0111664	-9.5916
EMP3	-5.45881	0.0111694	-10.6554
NPTX1	-2.90806	0.0112367	-5.66886
COPS5	3.58503	0.0112874	6.98152
ZIC1	2.02926	0.0112991	3.95088
ZDHHC22	-4.32043	0.0113264	-8.40715
GPLD1	-6.86134	0.0113349	-13.3493
C11orf74	-7.46101	0.0113515	-14.5113
LOC100499489	-7.12598	0.0113535	-13.8591
RSPH1	-5.78353	0.0113659	-11.2455
LOC107984987	-8.39586	0.0113659	-16.3249
SSNA1	7.5077	0.0113659	14.5979
HIST2H2AC	5.10433	0.0113659	9.92483
ZNF483	-1.42072	0.0114584	-2.75744
LRFN3	-6.3302	0.0115004	-12.2761
SLC35F3	-5.09081	0.0115004	-9.87255
EGLN3	-4.35963	0.0115623	-8.44441
GPR4	2.68146	0.0116184	5.18824
GMFB	-2.06847	0.0117082	-3.99527
TRNQ	7.41493	0.0117268	14.3169
COX7A1	7.83785	0.0117268	15.1335
SLC6A7	-5.00052	0.0117268	-9.65511
SHANK2	-2.64134	0.0117277	-5.09986
HMGA1	-5.67531	0.0118624	-10.9297
CDK5R2	-1.96386	0.0118665	-3.78177
ACYP2	-6.20898	0.011979	-11.9311
BCAN	-3.51415	0.011979	-6.75271
CFB	5.89102	0.0119902	11.3177
ARHGAP6	4.97068	0.0119905	9.54948
LOC153684	5.88877	0.0119961	11.3121
DUSP27	-8.38271	0.0120059	-16.0999
GBP2	3.06723	0.0120059	5.89093
LOC107986247	6.75162	0.012145	12.9334
REEP1	-4.68611	0.0121487	-8.9761
FZD6	3.74116	0.0121589	7.16471
PDIK1L	-5.43374	0.0121589	-10.4062
GABRA5	-5.4633	0.0121937	-10.456
PTCD2	-5.74981	0.0121977	-11.0035
PEAR1	3.64852	0.0121977	6.98225
LOC107987163	-6.1415	0.0122441	-11.743
RNF123	-5.44823	0.0122441	-10.4174
LOC105371453	3.02154	0.0122441	5.77742
LOC101927311	5.76432	0.0122864	11.0132
MTURN	-1.27523	0.0122864	-2.43641
GBP1P1	6.24727	0.0122877	11.9356
ZNF611	-4.02531	0.0123597	-7.68026
CELF4	-1.79144	0.0123597	-3.41806
PRKXP1	-4.83091	0.0124199	-9.20716
RITA1	-6.3051	0.0124199	-12.0168
RBM17	2.03593	0.0124199	3.88025
COL11A2	-8.56508	0.0124471	-16.3159
VIPR2	-7.05025	0.012552	-13.4045
ADGRA3	-3.9374	0.0125625	-7.4847
ZFAND6	3.02095	0.0125742	5.74137
FSTL1	1.85423	0.0126281	3.52057
SLC8A3	-4.53485	0.0126305	-8.60977
ZNF488	-7.23694	0.0127538	-13.7094
PHTF2	-3.47443	0.0127538	-6.58183
AK5	-2.0486	0.0127538	-3.8808
RNF215	-6.80845	0.0127738	-12.893
MIRLET7BHG	-6.22469	0.012888	-11.7635
ELFN2	-3.14806	0.012888	-5.94925
MYL12A	2.27697	0.012888	4.30305
FBN2	-6.13715	0.012888	-11.5981
PCDHGA10	-5.53959	0.0129486	-10.4575
EFHC2	-7.76319	0.0131086	-14.6138
FAM3A	-6.22516	0.0131282	-11.7145
RASAL2-AS1	6.85516	0.0131282	12.9
DOCK9	1.7952	0.0133031	3.36787
STOM	1.67172	0.0133031	3.13622
TUBB2A	-3.54472	0.0133031	-6.65006
ADCY1	-1.7215	0.0134101	-3.22363
PTGDR2	3.82639	0.0134771	7.1569
EPS8	1.91924	0.013519	3.58717
REPS1	-3.5999	0.0136254	-6.71616
SLITRK2	-2.22472	0.0137035	-4.14503
TMEM145	-7.76445	0.0137078	-14.4654
MANSC1	4.06794	0.0137078	7.57871
LOC105378512	-8.5333	0.0137078	-15.8978
ST3GAL1	2.55629	0.0137078	4.76246
KANK2	1.8521	0.0137797	3.44631
ALDH1A3	-4.25128	0.0138031	-7.90748
PAH	-7.22337	0.0138384	-13.4276
ANKAR	-4.58266	0.0140504	-8.48851
LOC101927248	-7.43948	0.0140869	-13.7719
CTSH	2.77229	0.0141529	5.1264
BTG2	1.66153	0.0141556	3.07228
AZIN2	-5.79944	0.0141556	-10.7236
VAT1L	-4.09726	0.0141943	-7.57127
FAM171B	-2.43963	0.0142036	-4.50746
DNAJC1	2.50222	0.0142936	4.61625
PCDHGA4	-7.21313	0.0144526	-13.2726
SLC22A17	-1.97826	0.0145109	-3.63664
CPSF4	-8.45231	0.0147123	-15.4873
PMS2P7	-6.27562	0.0147123	-11.4989
CXorf38	3.71021	0.0148488	6.7834
FOXN3	1.99734	0.0148867	3.64954
RRS1	-5.25073	0.0149452	-9.5852
RASIP1	5.03093	0.0150666	9.16627
TBC1D23	2.51604	0.0151011	4.58169
HPCA	-3.72391	0.0152654	-6.7637
CDC26	5.23971	0.0154359	9.49157
YBX1	2.20538	0.0154617	3.99337
ACTR3C	-7.76388	0.0154971	-14.0507
TCEAL7	-4.79817	0.0156054	-8.66896
CDH8	-5.87489	0.0157475	-10.5912
LAMC3	4.57201	0.0157475	8.24237
FAM129B	2.60737	0.0158524	4.69302
KCNN2	-6.08487	0.0158808	-10.9474
UNC13C	-2.01606	0.0159018	-3.62599
ATRNL1	-1.4285	0.0159018	-2.56924
LOC105372482	-7.57613	0.0159102	-13.6243
ZFP1	5.36087	0.0159963	9.62802
NTN4	3.94641	0.0159963	7.08767
AVIL	-5.77552	0.0160335	-10.3669
PNMA2	-1.63662	0.0160335	-2.93769
BMP6	4.00864	0.016105	7.18764
DGKG	-2.13861	0.0161469	-3.8322
LOC107986010	-6.18364	0.0161469	-11.0805
PPFIA4	-2.35968	0.0161469	-4.22834
FLJ42393	-5.82098	0.0161639	-10.428
XK	-6.80518	0.0162687	-12.1721
HBEGF	3.0217	0.016301	5.40216
CRIM1	1.52225	0.0163029	2.72138
MYO7A	-6.62761	0.0163785	-11.8351
USP30	-4.63431	0.0163964	-8.2734
RIN1	-7.02852	0.0164249	-12.5424
ZNF345	6.8991	0.016547	12.2892
SHROOM4	1.94987	0.0165748	3.47185
LOC107986408	7.72309	0.0166121	13.7438
SLC39A13	4.61812	0.0166269	8.21652
RPGR	2.49677	0.0166704	4.4394
NEK11	-5.80006	0.0167079	-10.3071
ARNTL	-4.4768	0.0167332	-7.95268
ASUN	-4.43673	0.0167543	-7.87908
ARFGEF2	1.65132	0.0167614	2.93223
PARP14	1.80379	0.0167656	3.20277
FBLN7	-6.62504	0.0167874	-11.7596
STAT5B	1.85018	0.0168649	3.28039
PDZD4	-1.9061	0.0168789	-3.37886
LPL	3.04376	0.0168789	5.39554
DKFZp451B082	5.67799	0.0168789	10.0651
C10orf10	2.16201	0.0168834	3.83224
FOXL1	7.67754	0.0169312	13.5993
ALG9	-4.95936	0.0170084	-8.77478
HTT	-1.67175	0.0170153	-2.9576
LHX2	-3.67753	0.017036	-6.5042
GNS	1.82332	0.0170787	3.22281
DLGAP1	-1.83165	0.0172465	-3.22975
ADCY4	4.14905	0.0172465	7.31601
HAPLN3	7.43873	0.0172786	13.1107
ATOH8	2.56642	0.017312	4.52114
ITPRIP	2.98093	0.0173856	5.24587
EMD	4.0293	0.0174079	7.08857
SVIL	2.12543	0.0174575	3.73655
LATS2	2.92507	0.0175752	5.13378
NLE1	-8.38631	0.0176291	-14.7077
NAIP	-6.73784	0.0176291	-11.8166
DNAH2	-6.5165	0.0177027	-11.4167
NELL2	-2.16442	0.0177027	-3.79198
PRUNE2	-1.67279	0.0177027	-2.93066
CACNA1A	-2.43056	0.0178008	-4.25241
LOC105373195	-6.03635	0.0178686	-10.551
BST2	2.74639	0.0178824	4.79952
NELL1	-5.63903	0.0179366	-9.84722
DUSP23	4.5849	0.0179366	8.00643
RASSF2	-2.13019	0.0180468	-3.7142
SEC31B	-3.05627	0.0180468	-5.3289
EFHC1	-5.56281	0.0180468	-9.69931
LOC107985374	-8.43736	0.0180468	-14.7114
FIBP	-6.23928	0.018097	-10.8713
TMEM185A	6.46011	0.0182891	11.2264
STAT6	1.90488	0.0182965	3.30998
TRIM66	-3.9659	0.0182965	-6.89128
CSMD2	-4.07159	0.0182965	-7.07492
PXMP4	-5.2077	0.0183668	-9.04039
CCDC3	3.0631	0.018372	5.31707
AIF1L	1.36262	0.018372	2.3653
HAP1	-3.67058	0.0183908	-6.36992
GNB5	-4.10685	0.0183908	-7.12703
ABLIM1	1.25028	0.0183908	2.16973
NDP	-5.88159	0.0184128	-10.2038
IL4R	3.16185	0.0184128	5.48542
ENO2	-1.68962	0.0184128	-2.93129
ITGB1	1.91948	0.0184128	3.33006
OPLAH	-7.19276	0.0184128	-12.4786
CCDC136	-2.75778	0.0184128	-4.78442
SHISA4	-3.15303	0.0184128	-5.47013
NEDD4	2.87234	0.0184155	4.98298
FBXW8	-5.93559	0.0184155	-10.2972
MMRN1	4.54928	0.018502	7.88291
PCBD2	-6.59038	0.0185639	-11.4101
C7orf26	4.43805	0.0185952	7.6805
LMO7	-2.99584	0.0188183	-5.16907
EFCC1	6.71181	0.0188482	11.5761
MDK	-4.06385	0.0189078	-7.00348
SLC39A12	-2.49051	0.0189078	-4.29204
LOC107984278	-7.66115	0.0189156	-13.2015
CPEB3	-2.76606	0.0189186	-4.76624
H3F3A	-6.09346	0.0189186	-10.4997
SLCO4A1	2.48107	0.018944	4.27371
BMPR1B	-3.5842	0.0189938	-6.16981
CALCRL	2.81489	0.0189938	4.84551
NCDN	-1.63549	0.0189938	-2.81532
SLC8A1	-1.74896	0.0190023	-3.01031
MEAT6	-7.9739	0.0191232	-13.7027
CFLAR	1.52882	0.0192086	2.62423
OR3A1	7.56998	0.0192153	12.9928
SLIT1	-2.98495	0.0192351	-5.1219
PABPC1L	-4.3449	0.0192579	-7.4532
ADGRV1	-1.63182	0.0192579	-2.79921
TVP23A	-6.0761	0.0192662	-10.4217
ARPP21	-2.36179	0.0192712	-4.05069
CHI3L1	-1.30437	0.0193467	-2.23489
ZNF223	-7.38544	0.0193906	-12.6469
COL4A3	3.36807	0.0194249	5.76493
EEF1A2	-2.06344	0.0194438	-3.53099
ACAT2	-3.76846	0.0194995	-6.44398
TBX15	5.05183	0.0194995	8.63851
TMEM144	-2.43344	0.019512	-4.16045
CAMK2B	-2.47518	0.019589	-4.22757
NMNAT3	-7.23357	0.019589	-12.3548
PPP2R5A	2.73066	0.019589	4.66393
FLVCR2	5.777	0.0196102	9.86434
CFP	-7.76296	0.0197162	-13.2372
MOB2	2.99669	0.0197541	5.10738
PPP3CC	4.32957	0.0197699	7.37756
FAM171A2	-5.28353	0.0198189	-8.99743
RFPL1S	-2.78914	0.0198725	-4.74642
TGIF2	3.75169	0.0198725	6.38442
GRASP	2.90015	0.0198725	4.93532
SLC3A2	1.63585	0.0198725	2.7838
NOTCH1	1.69256	0.0198725	2.88031
DST	-1.13147	0.0198725	-1.92547
OTOF	-8.38057	0.0198725	-14.2616
ARHGAP18	3.31064	0.0198761	5.63361
CNR1	-3.41725	0.0198941	-5.81369
LOC100130370	-3.46027	0.0199576	-5.88209
GJC1	2.10624	0.0199576	3.58037
LOC105376320	-4.18588	0.0199576	-7.11554
LRRTM4	-4.50413	0.0199576	-7.65653
C2CD2	2.47512	0.0199722	4.20664
ZNF365	-2.96283	0.0199722	-5.03554
TTLL1	-6.69993	0.0199954	-11.3837
CD59	1.37715	0.0199954	2.33988
DYNLRB2	-7.84483	0.0199978	-13.3285
PARP12	3.04321	0.0199978	5.17048
KCNA2	-1.87003	0.0199978	-3.17721
KIAA2022	-3.27263	0.0200028	-5.55989
LMO2	1.84933	0.0200033	3.14182
NEGR1	-2.23821	0.0200033	-3.80249
CTIF	-2.47263	0.0200699	-4.19718
BRSK1	-1.98172	0.0202287	-3.3571
MICAL2	-2.84823	0.0202287	-4.825
GEM	5.07585	0.0202553	8.59575
KIF1B	-1.3098	0.0202553	-2.21809
LPAR2	-6.00908	0.020269	-10.1744
KRT222	-8.17842	0.02027	-13.8473
TUBB4A	-1.34579	0.020307	-2.27755
EHD3	-2.84292	0.020307	-4.81122
ZBTB7C	-4.68657	0.0203145	-7.93059
RBMS3	1.95557	0.0203451	3.30792
TFAP2E	-7.66017	0.0204172	-12.9457
SYT12	-5.24113	0.0205189	-8.84621
PTEN	1.5743	0.0205291	2.65684
ALKBH2	-6.06844	0.0206128	-10.2306
ZNF727	-3.96993	0.0206579	-6.68898
PTPRE	-2.85607	0.020741	-4.80724
SLC32A1	-6.13872	0.0207414	-10.3325
LOC105371839	-4.54312	0.0207694	-7.64414
SQRDL	3.54929	0.0207694	5.97194
PWARSN	-3.14544	0.0207694	-5.29244
ATE1-AS1	-6.91839	0.0207694	-11.6407
SLITRK3	-3.22935	0.0207974	-5.43173
SLC6A13	3.40726	0.0208935	5.72415
PUSL1	7.69135	0.0209198	12.9172
SRR	-5.61948	0.0209297	-9.43644
POLR2E	-3.46285	0.0210745	-5.80458
CACNB3	-3.81847	0.0210745	-6.40067
PLCD1	-4.82532	0.0210745	-8.0884
MTERF3	-7.62577	0.0211778	-12.7665
ZNF674-AS1	-5.82426	0.0212069	-9.74703
KCNQ2	-1.77001	0.0212069	-2.96215
DNM1	-1.8352	0.0212386	-3.07006
KCNC4	-3.53505	0.0212386	-5.91369
TAPBPL	4.65988	0.0212397	7.79529
TIGD1	-6.99017	0.0213681	-11.6752
LOC107986020	-5.69341	0.0214243	-9.50284
UBE2W	-2.53917	0.0215304	-4.23267
ELK4	1.58892	0.0215482	2.64807
SLCO1A2	1.514	0.0215508	2.52314
KY	-7.57287	0.0215508	-12.6205
F11R	2.27886	0.0216809	3.79184
PTPRD-AS1	-7.62091	0.0216959	-12.6783
LOC107985561	7.55159	0.0217307	12.5577
FOSL2	1.95966	0.0217307	3.25878
LOC100288152	-7.40859	0.0217457	-12.3177
PERP	3.23233	0.0217994	5.3707
KCNAB2	-2.27996	0.0219439	-3.78174
GLIPR1	-5.6227	0.022052	-9.3143
TCTN3	-4.91715	0.0222064	-8.13062
HEYL	4.58151	0.0224636	7.55271
RPH3A	-1.5099	0.0227204	-2.48165
LOC107986251	-5.90547	0.0227814	-9.69926
NAT8L	-1.68194	0.0229469	-2.75717
ANO8	-3.26413	0.0230778	-5.34275
ANP32A-IT1	-6.60992	0.0230778	-10.8191
LOC401261	-6.13142	0.0230778	-10.0359
ASPHD1	-2.67947	0.0231867	-4.38029
IQSEC3	-2.08768	0.0232043	-3.41216
SLC4A11	7.11956	0.0232101	11.6357
APC2	-1.7047	0.0232101	-2.78602
PDGFRB	1.53741	0.0232101	2.51262
COL8A1	-6.57379	0.0232695	-10.7364
GYG2	-5.20304	0.0233872	-8.48627
PIK3R3	1.96079	0.0233872	3.19809
TRIM56	1.61205	0.0233928	2.62912
PRR18	-6.74101	0.0234167	-10.991
LRCH1	2.2959	0.0234423	3.74231
ZNF324	-6.95548	0.023717	-11.3022
MTMR10	-2.52485	0.023717	-4.10274
TBC1D32	-4.00425	0.0237552	-6.50386
THEM4	-3.99822	0.0237552	-6.49407
SLC19A3	3.31769	0.0238205	5.38477
ZFHX4	-2.34905	0.0238963	-3.80938
HECW1	-2.89698	0.023932	-4.69606
C3orf14	-6.71541	0.023932	-10.8858
TRUB1	-3.72505	0.0239657	-6.0361
KCNN1	-4.91423	0.0239777	-7.96199
ENC1	-1.47356	0.0240952	-2.38432
CNOT11	3.5413	0.0240952	5.73006
SERAC1	-5.78068	0.0242239	-9.34017
ATG7	-3.31764	0.0242239	-5.3605
MMP25	4.81064	0.0242738	7.76851
CSGALNACT1	-2.63471	0.0243863	-4.24941
OTULIN	2.6241	0.0243863	4.23229
RYR3	-1.31064	0.0244187	-2.11311
SHC2	3.10056	0.0244282	4.99844
UCHL1	-2.15229	0.0244282	-3.46972
KCNS2	-6.09951	0.0246432	-9.80987
STX1B	-1.98357	0.0246844	-3.18875
AHR	3.28888	0.0246852	5.28708
LOC107987136	-6.40533	0.0247578	-10.2888
LOC107986974	7.79242	0.0247578	12.5169
THBD	3.51394	0.0248051	5.64149
PTPN5	-2.83074	0.0248051	-4.54463
EPHA7	-3.81922	0.024848	-6.12874
PPP2R2B	-2.38517	0.0248624	-3.82691
APOBEC3G	-7.72619	0.0248744	-12.3947
ZNF277	-4.63766	0.0249046	-7.43751
KIF21A	-1.68079	0.0250107	-2.69241
PGBD1	-6.92954	0.0250341	-11.0974
MARC1	-6.53284	0.0250776	-10.4572
NRSN2	-2.36636	0.0250951	-3.78715
TLN1	1.50545	0.025101	2.40919
SLC25A37	-2.64124	0.0251525	-4.22445
ATIC	-3.45404	0.0251525	-5.52446
GIMAP8	2.24628	0.0251565	3.59259
NAP1L3	-3.31385	0.0252391	-5.29529
SYPL1	1.94476	0.0252391	3.10759
SNED1	2.86209	0.0252391	4.57341
C9orf16	-5.13817	0.0252503	-8.20942
TOMM40	-3.36451	0.0253585	-5.36935
LOC114224	-6.96793	0.0253585	-11.12
LOC100996763	-7.4303	0.0253585	-11.8578
NOXA1	-7.57579	0.0253885	-12.0861
EDNRA	2.501	0.0253885	3.99001
MGST2	3.88703	0.0253885	6.20122
C8orf44	-8.08316	0.0254295	-12.8899
IDS	-1.21011	0.0255003	-1.92826
NOS3	3.59331	0.0255214	5.72449
ZNF217	3.09139	0.0255303	4.92441
MYC	5.28278	0.0255303	8.41517
PCLO	-1.32989	0.0255303	-2.11844
BOP1	-6.75675	0.0255318	-10.763
LINC01388	7.11584	0.0256819	11.3168
HBP1	3.18722	0.0258456	5.06007
SGSM1	-5.79538	0.0261191	-9.17433
TPT1	1.20865	0.0261191	1.91334
SERPING1	2.094	0.0261191	3.31489
ANKRD19P	-6.94009	0.0261191	-10.9865
ERBB4	-1.54169	0.0261191	-2.44056
LINC01114	-8.1212	0.0261191	-12.8562
PANX2	-3.69946	0.0261195	-5.85638
ABCC9	1.60014	0.0261195	2.53308
CLU	-1.15861	0.0261195	-1.83411
MDGA2	-3.30505	0.0262006	-5.22757
SMCO4	7.46581	0.0262185	11.8064
CKB	-1.41579	0.0262224	-2.23883
KAZN	-2.05376	0.0263543	-3.24319
ZNF613	4.20502	0.0265592	6.62621
CLN6	-7.5115	0.0265592	-11.8365
USP28	-4.52839	0.0265592	-7.13577
LLGL1	-5.06718	0.0265732	-7.98363
LOC105370500	7.43671	0.0265732	11.717
BCAM	2.36733	0.0270257	3.7125
EHD2	1.7288	0.0270432	2.71065
WDR76	-7.43444	0.0270563	-11.6552
ARHGDIB	2.82061	0.0270563	4.42195
BIRC3	4.33342	0.0271005	6.79058
LOC728613	-5.25198	0.0271005	-8.22997
E2F6	-6.47085	0.0271005	-10.14
SEPN1	1.70326	0.0271115	2.66875
AKR1A1	-4.75958	0.0271285	-7.45623
PARG	-3.14933	0.0272961	-4.92523
ZNF814	-4.34762	0.0274233	-6.79046
UNC80	-1.68425	0.0275368	-2.62758
OXTR	-3.30387	0.0275478	-5.15376
STIM2	-2.02298	0.0276391	-3.15276
RND3	2.42516	0.027667	3.77849
PSMD5-AS1	-4.4176	0.0277305	-6.87838
SYK	-5.39208	0.0277953	-8.39024
KCNN3	-1.97002	0.0278827	-3.06273
LOC107984112	-7.40436	0.0279206	-11.5069
GLTSCR1	-4.93481	0.027947	-7.66703
SRP14-AS1	-5.2069	0.0279949	-8.0859
PCDH11X	-4.32012	0.0280038	-6.70821
PNMAL1	-2.34988	0.0281234	-3.6445
FNDC4	-4.4897	0.028218	-6.95667
ZNF888	7.50145	0.02836	11.6069
FBLN2	2.29135	0.0285796	3.53772
DACH1	3.64663	0.0286895	5.62411
SCAMP1-AS1	6.18271	0.0287206	9.53254
SV2C	-5.81626	0.0288478	-8.95639
SYN2	-1.82009	0.0290416	-2.79744
CAPS	-5.58291	0.0290568	-8.57956
SLC6A11	-2.12704	0.0290568	-3.26873
RPS11	1.92042	0.029091	2.95023
AMER1	-4.49242	0.0291534	-6.89726
NLRP3	-5.65278	0.0291534	-8.67878
CIART	-5.46423	0.0291534	-8.38929
LHX6	-6.02979	0.0293346	-9.24138
CNKSR2	-2.04511	0.0295528	-3.12779
MSANTD4	-2.276	0.0296689	-3.47704
LBH	2.86785	0.0296689	4.38121
ZNF8	-5.44221	0.0297037	-8.31129
MFAP3L	-1.61385	0.0297037	-2.46465
FBXO2	-3.10432	0.0297037	-4.74088
TBC1D25	-4.06514	0.0298573	-6.19913
NRIP3	-3.87002	0.0298573	-5.90158
HAX1	4.04562	0.0299115	6.16618
P3H2	-6.82305	0.0299503	-10.3956
BOLA3	-7.46126	0.0301229	-11.3493
MS4A14	-4.52908	0.0302057	-6.8838
LOC100270804	4.35739	0.0302672	6.619
ATP1A3	-1.73167	0.0302748	-2.63027
LOC105372698	-5.97233	0.0303145	-9.06808
ZNF286B	-6.081	0.0303145	-9.23308
BCL11B	-4.50567	0.0303691	-6.83766
KIAA1614	-6.88045	0.0305075	-10.428
TRIOBP	2.1761	0.0305356	3.29722
NCS1	-1.5397	0.0305356	-2.33295
NNAT	-5.30738	0.0306236	-8.03508
KIAA0513	-1.7318	0.0306236	-2.62184
PEX5L	-1.87147	0.0306236	-2.83329
MACROD2	-3.849	0.0307108	-5.82242
GCAT	-5.80161	0.0307592	-8.77218
PLP2	4.3183	0.0307947	6.52722
C19orf52	-8.18515	0.0307947	-12.372
RAP1GAP2	-1.85187	0.0307979	-2.79906
MMP15	-5.00931	0.0307979	-7.57147
ZNF213-AS1	-6.58191	0.0307979	-9.94841
WEE1	6.25844	0.0307979	9.45951
DGKI	-2.031	0.0308775	-3.06754
WNT4	7.09618	0.0308775	10.7178
CBX2	5.53435	0.0311312	8.33919
FAM134B	-2.65716	0.0311755	-4.00218
SCUBE2	4.08066	0.0312704	6.14084
LOC102724057	-5.47183	0.0312783	-8.23377
IFNGR2	-5.52612	0.0313498	-8.30999
PROCR	7.86727	0.0313796	11.8273
CTSK	-6.08498	0.0316506	-9.12515
RPRM	-6.85118	0.0319915	-10.2423
FAM214B	3.13156	0.0322573	4.67033
LGR4	-4.20302	0.0322598	-6.26813
ETF1	1.81944	0.0322845	2.7128
C11orf63	-7.41807	0.0323786	-11.051
BHLHE41	-2.21516	0.0324425	-3.29812
MRPL48	-4.88335	0.0324425	-7.27075
ROBO2	-2.14081	0.0324425	-3.18741
BLMH	2.53919	0.0324808	3.77926
KCNMA1	-1.33758	0.0324808	-1.99082
TACC1	1.25961	0.0324808	1.87477
TRIM4	2.61444	0.0324808	3.89126
ATP13A4	-2.28502	0.0324808	-3.40096
LOC107986013	6.49854	0.0324808	9.67225
MYCT1	3.09841	0.0325738	4.60774
DCLK2	-2.01832	0.0326184	-3.00031
IGF2BP2	4.43235	0.032716	6.58309
NRG1	-4.35392	0.0328343	-6.45979
FGFR2	-1.8102	0.0331054	-2.67927
ZFP36	1.7037	0.0332591	2.51823
LINC00341	-6.91518	0.0332591	-10.2213
POMP	2.47519	0.0333017	3.65718
CHSY1	2.07232	0.0333488	3.06066
CHGA	-3.87238	0.0333488	-5.71919
LOC105370353	-6.1675	0.0333488	-9.10891
SPTBN5	-2.04865	0.0334728	-3.02239
LOC107984868	-7.13312	0.0334728	-10.5235
LMNA	1.56577	0.0334739	2.30997
ULK4	-7.24765	0.0334898	-10.6909
ZSCAN2	-6.41269	0.0336423	-9.44662
PLXNB1	-1.61648	0.0336423	-2.38126
OLFM3	-4.53947	0.0336423	-6.68715
CNTN4	-3.7081	0.0336432	-5.46241
ZNF418	-2.96815	0.0336656	-4.37153
MATN2	-3.41812	0.0336656	-5.03425
MED31	-5.6503	0.0338322	-8.30972
LOC101928230	-7.7793	0.0338322	-11.4408
DNALI1	-3.72068	0.0338322	-5.4719
C2CD2L	-3.72338	0.0338338	-5.47578
PLOD1	2.02318	0.0339237	2.97306
PPARGC1B	2.27054	0.0339495	3.33579
HYAL3	-7.66367	0.0341782	-11.2369
NEUROD2	-4.22739	0.0342037	-6.19705
BEGAIN	-5.07949	0.0342037	-7.44616
PDE6D	3.53687	0.0343361	5.17886
DDX11L2	-8.09491	0.034372	-11.8493
PTGR1	3.43177	0.034668	5.01064
CFAP46	-7.05491	0.034831	-10.2863
METTL18	5.48208	0.034831	7.99306
SNX7	-4.19486	0.0349496	-6.11006
TMEM59L	-2.85886	0.0350877	-4.15919
PRDM2	-1.40915	0.0350877	-2.05009
LINC00632	-2.38022	0.0351548	-3.46088
NOL4	-3.61796	0.0352738	-5.25526
RAB26	-4.8484	0.0352738	-7.04253
FAM60A	7.3869	0.0352832	10.729
FMO3	6.21488	0.0353035	9.02514
EGR2	-2.91394	0.0354707	-4.2256
ENDOG	6.33759	0.0354707	9.19033
MSN	1.25963	0.0355183	1.8259
PTTG1IP	1.41078	0.0355183	2.04499
SLC25A42	-6.49383	0.0356564	-9.40218
LOC107987250	-5.37705	0.0356564	-7.78523
ASNS	-2.97619	0.0356845	-4.30809
MAP1A	-1.11591	0.0357156	-1.61488
ABRACL	-7.82209	0.0358727	-11.3048
TNXB	3.34084	0.0358727	4.8283
LOC107986997	-3.56402	0.0358776	-5.15063
DOK5	-4.7037	0.0359922	-6.79116
MAPK10	-1.34862	0.0360226	-1.94664
ZNF74	-5.90229	0.03605	-8.51757
ZNF558	-4.74096	0.03605	-6.84165
HS3ST2	-5.85097	0.03605	-8.4435
VIMP	2.85782	0.03605	4.1241
ABCD2	-3.4955	0.03605	-5.04434
KIAA0040	2.32955	0.03605	3.36177
IQCK	4.00172	0.0362389	5.76578
NRXN1	-1.45632	0.0363609	-2.09617
PRDM1	2.40623	0.0363646	3.46334
METTL17	2.69568	0.0369616	3.86089
ASTN1	-1.5347	0.0369734	-2.19786
ITPRIPL2	1.90887	0.0369773	2.73363
ZMYND19	4.45259	0.0370264	6.37383
SLC38A6	-6.87907	0.0370911	-9.84209
PLEKHA1	-2.69736	0.0371209	-3.85825
CTDSP1	2.38065	0.037199	3.40307
LOC105369162	-8.08911	0.0372441	-11.5589
PAMR1	-4.49835	0.037362	-6.42171
KIAA1524	-7.2858	0.0373635	-10.4009
ISG15	3.61957	0.0373751	5.16664
RECK	2.27871	0.0374132	3.25166
CYBB	-2.51763	0.0375173	-3.58956
MAOA	2.04623	0.0376266	2.91487
DDIT4	1.69252	0.0377271	2.40904
LOC107984387	-7.24058	0.0378123	-10.2988
CEP76	-6.94007	0.037941	-9.86109
TOR1AIP1	1.7036	0.037941	2.42063
B3GNT7	-7.88116	0.0379572	-11.1968
FUT9	-2.00397	0.0381803	-2.84195
CAMK1G	-6.00409	0.0381831	-8.51458
DLG4	-1.40479	0.0382024	-1.99186
SH2D3C	3.7205	0.0382485	5.27338
DLC1	1.35921	0.0382485	1.92652
VEGFA	-3.3514	0.0382485	-4.75022
FCGR1A	-5.8748	0.0382887	-8.32418
XAF1	1.66663	0.0383915	2.35955
C2orf76	-7.57856	0.0383934	-10.7293
GPCPD1	1.48603	0.0384468	2.10295
RHOB	1.15558	0.038508	1.63451
GMFG	5.92748	0.0385395	8.38202
GTF2F2	-3.87439	0.0385626	-5.47774
HHEX	4.16883	0.0385626	5.89403
LOC653513	-3.23991	0.0385626	-4.5807
ISYNA1	3.01744	0.0386207	4.26419
SEPT5-GP1BB	-6.51568	0.038888	-9.18831
LOC102724488	5.48632	0.0389193	7.7348
GRM2	-5.94482	0.0390107	-8.37516
GPX7	5.09754	0.0390494	7.17931
WBP1L	1.73729	0.0391246	2.44532
PCDHGB4	-5.73382	0.0391867	-8.06669
KCNS3	3.94097	0.0392355	5.54226
FAM43A	3.21166	0.0395205	4.50653
EXTL2	-2.98924	0.0395524	-4.19339
LOC105371970	-6.2878	0.0395816	-8.81868
DLG2	-1.29245	0.0395852	-1.81263
ARSJ	-4.72478	0.0396365	-6.6237
DMKN	-5.56192	0.0396787	-7.79471
CGRRF1	-4.13023	0.0396787	-5.78828
LOXL2	6.28709	0.0396787	8.81099
ATCAY	-1.99347	0.0396885	-2.79352
C1RL-AS1	-7.60251	0.0397517	-10.6484
BSN	-1.71912	0.040007	-2.4031
TENM1	-2.34086	0.0400296	-3.27163
LOC102724814	4.53158	0.0403825	6.31615
SGMS1	2.313	0.0403825	3.22388
SNPH	-2.95152	0.0404977	-4.11019
ACSF3	-3.754	0.0404977	-5.22771
ZNF711	-2.46395	0.0405304	-3.43036
ALDH4A1	-3.40832	0.0405454	-4.74458
PTK7	-6.21786	0.0407123	-8.64452
LRRC57	7.27399	0.0408073	10.1055
GPR180	-3.04929	0.0408459	-4.23502
BICC1	-4.38316	0.0408545	-6.08716
MAGI2-AS3	1.82363	0.0408545	2.53259
HPCAL4	-2.56826	0.0408564	-3.56665
ADIPOR2	1.38906	0.0411952	1.92406
NOD1	5.83548	0.0411952	8.08304
TRNAU1AP	-7.2459	0.0412347	-10.0337
KLF10	2.47898	0.0414131	3.42809
CDC42SE2	-1.82345	0.0417601	-2.51498
WNT5A	-5.52562	0.0417601	-7.62115
ARHGAP17	2.90193	0.0417949	4.00141
LOC158434	-7.17829	0.0417949	-9.89798
FGF12	-2.14714	0.0418828	-2.95868
STUM	-2.82291	0.0419815	-3.88699
HSPB8	-3.14022	0.0420745	-4.32089
CDK20	-4.46889	0.042175	-6.14448
ANKS3	-4.21037	0.0422269	-5.78677
SP110	2.12294	0.0424166	2.91367
MBNL1-AS1	3.94915	0.0424776	5.4176
JPH4	-1.40412	0.042526	-1.92553
FAM111A	3.09135	0.042526	4.2393
HIST3H2A	-7.99005	0.042526	-10.9571
RABL3	-3.7604	0.0425682	-5.15519
ARRB2	-1.97692	0.0426162	-2.70922
RNASE1	1.97893	0.0427355	2.70958
GABRA3	-4.45668	0.0428212	-6.09827
ZNF124	3.3947	0.0431612	4.63345
CLCN5	-6.83263	0.0431762	-9.32487
DCC	-5.31158	0.0432311	-7.24607
NT5DC2	5.52019	0.0432311	7.53067
CADM3	-1.38385	0.0432514	-1.88758
MCM4	-3.79701	0.0432613	-5.17874
DUSP11	4.52323	0.0436407	6.15208
DNAJC6	-1.39921	0.0436407	-1.90308
RWDD2B	4.2553	0.0436987	5.78521
SATB1	-1.64956	0.0436987	-2.24263
B3GNT2	2.85125	0.0439097	3.87039
PRODH	-3.83271	0.0440268	-5.19823
FAM134A	-1.67688	0.0440398	-2.27411
WAC-AS1	-3.96932	0.0444695	-5.36628
PARP3	-5.30799	0.0444695	-7.17608
OMG	-2.60658	0.0446542	-3.51924
GSTZ1	-6.8986	0.0446542	-9.31406
FMO5	-5.45089	0.0446542	-7.35944
TARSL2	-2.63001	0.0448277	-3.54645
ZFP36L1	1.3253	0.045297	1.78111
LRRC4C	-1.97447	0.0453014	-2.65347
PDE6B	-5.0751	0.0453014	-6.82037
LOC100505774	-6.64899	0.0453051	-8.93526
RNASEL	-5.0508	0.0453485	-6.78543
KIAA0895	-7.26603	0.0454405	-9.75507
KLHL29	-3.72643	0.0455047	-5.00066
KCNQ3	-1.32427	0.0456121	-1.77575
PGP	-3.96979	0.0456128	-5.32314
CFAP43	-5.06929	0.0456128	-6.79748
LOC105369559	-7.88408	0.0456917	-10.566
SLC19A1	2.50753	0.0457356	3.35946
ATP6V0A1	-1.69023	0.0457356	-2.26449
LOC107984428	3.88116	0.0457356	5.19977
CD44	-1.52844	0.0457356	-2.04771
SYP	-1.83251	0.045831	-2.45344
RAB34	-4.1632	0.0460685	-5.56452
PDXP	-4.25514	0.0461397	-5.68455
CLCN4	-1.9225	0.0461482	-2.56816
PHLDB2	2.91932	0.0461482	3.89975
ACOT7	-5.93851	0.0461482	-7.93294
CDK5R1	-1.91123	0.0461706	-2.5527
LOC105378550	-5.61075	0.0462275	-7.49091
ATP2C2	-5.89121	0.0462955	-7.86159
PIDD1	-5.20374	0.0462955	-6.94419
MOG	-7.25234	0.046325	-9.67597
RGL1	-1.84451	0.0463267	-2.46089
TBX2	2.99057	0.0464271	3.98711
NPAS3	-1.74999	0.0464271	-2.33314
A4GALT	2.88028	0.0465996	3.83543
RAB15	-2.44335	0.0469627	-3.24538
SOX18	6.58841	0.0471319	8.74074
DOCK3	-1.703	0.047166	-2.25881
RNF121	-3.63777	0.047383	-4.81778
MBOAT7	-6.78434	0.0476825	-8.96646
DOCK5	-1.93827	0.0479757	-2.55654
PLSCR4	1.92962	0.0479757	2.54513
NSUN3	-7.43706	0.0479757	-9.80932
ZAK	1.84635	0.0479757	2.4353
URGCP	-2.27378	0.0479836	-2.9989
FAM161B	-3.46204	0.0480456	-4.56417
ZFP37	-5.08576	0.0480456	-6.7048
CENPP	-5.64286	0.0481351	-7.43468
TAGLN3	-2.64942	0.0481351	-3.49071
CWC22	2.262	0.0483148	2.97661
LIF	-6.32257	0.048382	-8.31617
MAP2	-1.00725	0.0484421	-1.32431
SLC17A7	-1.3276	0.0486473	-1.74305
PRR36	-3.07144	0.0486473	-4.03262
TERF2	-2.78695	0.0486938	-3.65794
SVIL-AS1	-2.89545	0.0489439	-3.79392
FAM162A	-3.8678	0.0489439	-5.06798
SLC5A3	1.62666	0.0493026	2.12626
AP3B2	-2.20791	0.0493333	-2.88543
LINC00173	-7.16736	0.0494821	-9.35736
STK3	3.05145	0.0494821	3.98383
LRRC4B	-2.94503	0.049498	-3.84447
FRG1JP	6.25977	0.0496005	8.16596
CD109	1.8823	0.0496005	2.45548
KCNC3	-3.89361	0.0498309	-5.07143
SRGAP3	-1.744	0.0498353	-2.27149
RNPC3	-2.31749	0.0500662	-3.0138
S1PR1	1.4656	0.0500662	1.90595
GPIHBP1	3.61165	0.0501192	4.69513
SLC24A4	-3.05513	0.0507142	-3.956
ST8SIA1	-3.35317	0.0508103	-4.33916
PPP6R2	-2.24071	0.0509256	-2.89738
AGAP12P	-7.77079	0.0509553	-10.0462
CLEC2B	3.96715	0.0510453	5.12574
KRBA1	-6.6626	0.0510453	-8.60838
TRIM17	-6.3205	0.051226	-8.15666
LOC100287290	-5.21771	0.0514128	-6.72526
AQP1	-2.27742	0.0515386	-2.93302
PTCHD1	-3.4288	0.0519137	-4.40504
ZDHHC6	1.95033	0.0519137	2.50562
RNF208	-7.07521	0.0519137	-9.08965
DDAH1	-1.50142	0.0519137	-1.9289
SNX18	2.31262	0.0519373	2.97061
SMG8	-4.99783	0.0519944	-6.41743
ADAM10	1.38627	0.0519944	1.78003
NEB	-2.33911	0.0520102	-3.0032
LOC101928705	-5.93457	0.0520397	-7.618
PTK2	-1.67979	0.0522561	-2.15326
CBWD1	4.83945	0.0522686	6.20301
PDE1A	-3.34141	0.0525731	-4.27446
GRID2	-2.44254	0.0526038	-3.12396
CORO1C	1.52242	0.0526927	1.94603
NSMCE2	-5.27276	0.0526927	-6.73991
JADE1	2.00719	0.0526927	2.56568
FZR1	-3.36235	0.05281	-4.29468
BEND7	2.5057	0.053134	3.19384
PI4KA	-1.57281	0.0531678	-2.00432
HTR2A	-3.56717	0.053256	-4.54327
MAST1	-4.45607	0.053364	-5.67147
NAB1	2.03082	0.0535122	2.58229
PRUNE	3.60975	0.0539103	4.57835
VCL	1.55612	0.0541312	1.97091
SP140L	5.85461	0.0543776	7.40363
TMEM30B	6.46234	0.0546592	8.15765
PPP4C	3.39641	0.0546644	4.28727
VPS26B	-2.06849	0.0546644	-2.61105
LRRC37A6P	-6.42703	0.0546644	-8.11281
ADIRF	3.77605	0.0546937	4.76562
KLF2	2.77562	0.0548002	3.50066
HLA-A	2.75983	0.0548585	3.47947
METAP1D	-4.28584	0.0548585	-5.4034
MAP2K3	5.52313	0.0549335	6.96004
ATAD5	-5.82315	0.0551512	-7.32811
SLITRK4	3.48243	0.0552539	4.37963
RAB3D	2.63109	0.0552539	3.30895
EPSTI1	2.48375	0.0552539	3.12365
OAS1	4.54682	0.0552539	5.71825
KCTD21	-4.11873	0.0552539	-5.17986
RPL13A	1.52572	0.0553269	1.91793
ZNF192P1	-6.32611	0.0553269	-7.95232
C22orf34	3.36078	0.0554285	4.22204
CDC37	1.41858	0.0554285	1.78211
FAM53A	-7.26776	0.0554285	-9.13025
EIF2B2	-5.99286	0.0554646	-7.52693
BTBD10	-3.46759	0.055503	-4.3542
ITIH4	-6.82675	0.0555246	-8.57108
ZBTB34	-2.54181	0.0557698	-3.18641
DOLK	-4.91501	0.0558575	-6.1581
GEN1	-5.8548	0.0560574	-7.3265
TSPOAP1	-1.56369	0.0560871	-1.95639
RAB11FIP2	-2.21208	0.0562011	-2.76566
BDNF-AS	-6.87529	0.0566256	-8.5734
PCDH9	-1.14608	0.0566694	-1.42876
HS6ST3	-2.24224	0.0566844	-2.79503
GLIS1	-6.30445	0.0566844	-7.85873
CLIC4	1.22289	0.0566844	1.52437
FAM155A-IT1	-5.72981	0.0571546	-7.12187
ZNF526	-5.34805	0.0572445	-6.6437
VAMP5	4.13565	0.0573053	5.13567
REPS2	-1.85974	0.0573566	-2.30872
SPOCK2	1.19481	0.0575548	1.48147
PSMD6-AS2	-5.36671	0.0575548	-6.65428
FAM98C	-5.65336	0.0576896	-7.00396
SPCS3	2.58834	0.0576896	3.2067
NCKAP5L	-4.40169	0.057757	-5.45103
ADCY10	-5.57015	0.0577607	-6.89789
CDK5	-3.69986	0.0578775	-4.57854
OCLN	5.31757	0.0578775	6.58044
CHMP2A	1.83692	0.0581715	2.26913
ZC3H12C	-2.04537	0.0581715	-2.52663
LRRTM2	-2.05119	0.0581715	-2.53381
GFPT2	-3.41972	0.0581877	-4.22393
C1GALT1C1	-5.52188	0.058393	-6.81201
ZNF571	-6.65009	0.058393	-8.20382
MBP	-1.14676	0.058393	-1.41469
HAUS1	7.4059	0.058393	9.13621
FBXL16	-1.27095	0.058393	-1.56789
ZNF26	-4.36821	0.058393	-5.38879
PLXNC1	-3.59629	0.058393	-4.43653
SLC2A3	2.20223	0.058393	2.71676
GRIA4	-1.86346	0.058393	-2.29883
LRRTM3	-2.93816	0.058393	-3.62462
DPYSL3	-1.33789	0.058393	-1.65048
PDLIM3	-7.03751	0.058393	-8.68175
WWTR1	1.85195	0.058393	2.28464
ALK	-4.27626	0.058393	-5.27537
SLC27A3	-5.49761	0.058393	-6.78207
DUSP6	1.61605	0.0585399	1.99186
STXBP5	-1.9407	0.0585445	-2.39195
ACTN4	1.17992	0.058601	1.45378
DUSP18	4.90674	0.0587481	6.04023
MYO1C	2.27027	0.0587481	2.79471
SNTB2	-2.40359	0.0587481	-2.95883
NIPSNAP3A	-5.42464	0.0587481	-6.67776
VWA5B2	-4.93334	0.0587481	-6.07298
GCSH	-6.01322	0.0588197	-7.39913
YWHAH	-1.27009	0.0589794	-1.56132
KIAA1217	-2.93452	0.0589794	-3.60741
ABO	2.12072	0.0591548	2.60426
PLEKHM3	-1.60977	0.0591548	-1.97681
GPC3	6.14416	0.0592177	7.54226
C14orf119	2.71474	0.0592184	3.33246
SF3A2	3.41103	0.0593594	4.18367
HBB	2.74723	0.0595185	3.36631
NTRK2	-1.09528	0.0595908	-1.34152
SCAMP5	-1.4239	0.0597254	-1.74263
PCSK1N	-3.58752	0.0598585	-4.38708
MILR1	-5.55573	0.0599933	-6.78853
PAK1	-1.85885	0.0600453	-2.27063
ERGIC1	2.02798	0.0601065	2.47633
SLC12A2	1.28358	0.0603985	1.56466
FAIM2	-1.3813	0.0604454	-1.68331
RPS27A	1.18006	0.0604454	1.43806
LOC105372976	-6.716	0.06049	-8.18222
SHISA7	-3.02676	0.06049	-3.68755
RPS17	1.62177	0.06049	1.97582
ARAP3	2.42361	0.06049	2.95273
VGF	-3.23208	0.0604928	-3.93764
ANKS1A	1.52805	0.0604935	1.86162
NACC2	-1.2354	0.0605349	-1.50471
NFIX	-1.1165	0.0605989	-1.35938
ZNF267	3.69255	0.0605989	4.49581
TMEM132A	-1.62137	0.0605989	-1.97407
ZNF491	4.61975	0.0608853	5.61524
LOC107985495	7.62672	0.0608879	9.27004
ZEB1	1.17254	0.0610309	1.42399
UPB1	6.03735	0.0612811	7.32134
NNT	-1.79845	0.0614918	-2.17826
HSF4	-6.11951	0.0616928	-7.40317
GAR1	2.93552	0.0620446	3.54404
NAPB	-1.49515	0.0623418	-1.80199
CYTIP	-6.28723	0.0623649	-7.57649
LOC105377774	-7.51885	0.0626656	-9.04495
CAPN15	2.86205	0.0628327	3.43966
MFSD4A	-3.09571	0.0628327	-3.72047
NMNAT2	-1.69923	0.0628876	-2.04152
TSGA10	-5.64987	0.0628918	-6.78779
LOC100507557	-7.8625	0.0629957	-9.44042
CLEC7A	-6.45672	0.0632133	-7.74284
CARM1	2.53319	0.063222	3.03763
RTN1	-1.24745	0.063222	-1.49586
VTI1A	-1.78919	0.0635532	-2.14142
TMEM161A	-4.62861	0.0635601	-5.53959
TNFRSF1B	2.25598	0.0635601	2.69999
PHLPP1	-1.46988	0.063608	-1.75869
PPP1R16B	-1.40654	0.0636595	-1.68241
ARRDC2	1.5804	0.0637336	1.88958
INA	-2.6771	0.0637336	-3.20082
CLIP3	-1.35732	0.0639099	-1.62122
PACS2	-1.75205	0.0641512	-2.08983
CKMT1B	-5.96295	0.064254	-7.10843
FLT3	-7.14304	0.064254	-8.51522
HSD17B7	-6.06469	0.064254	-7.22971
MATK	-3.80945	0.0642743	-4.54072
PFKFB4	4.75232	0.0642743	5.66459
TBPL1	3.44184	0.0643143	4.10162
ZIC3	4.69596	0.0644915	5.59053
TTC8	-5.49461	0.0644915	-6.54132
MIIP	-6.82221	0.0644915	-8.12183
ARHGAP31	1.50094	0.0645078	1.78671
PPOX	-5.84323	0.0645078	-6.9557
DOCK10	-1.91667	0.0648518	-2.27715
ABCA2	-1.30981	0.0650452	-1.55447
SF3B4	-3.83012	0.0654246	-4.53586
MYL3	6.29967	0.0655406	7.4556
PRDX4	-4.78781	0.065934	-5.65387
TOM1L1	-5.07565	0.0661167	-5.98768
PCDHGA11	-5.59814	0.0661167	-6.60407
TMEM175	4.18481	0.0661167	4.93678
SH3BP4	2.04156	0.0661167	2.4084
RAB27B	-5.28029	0.0662145	-6.22571
CECR5	-4.9207	0.0662168	-5.80167
C18orf8	-6.56717	0.0664491	-7.73291
P4HTM	-3.57028	0.0664491	-4.20405
BIN2	-5.63589	0.0664625	-6.63582
DAPK1	-2.10777	0.0664625	-2.48173
ADRA1A	-2.97666	0.0664625	-3.50479
ABHD12B	-7.7228	0.0664736	-9.09244
ATG4D	-6.22548	0.0665081	-7.32817
IGFBP4	1.93929	0.0665616	2.2821
METTL16	-3.93932	0.0665928	-4.63489
DSCAM	-2.49845	0.0666379	-2.93887
EEF1A1	1.01035	0.0666895	1.18812
RYR1	-2.03534	0.0668666	-2.39109
SEZ6	-3.13198	0.0668666	-3.67943
LOC105378526	-3.88027	0.0669431	-4.55658
ZNF230	3.96093	0.0669455	4.65124
EAPP	3.04907	0.0669455	3.58045
VAMP1	-2.5197	0.0669455	-2.95883
LAMA4	1.62285	0.0669455	1.90568
GNL1	-2.51538	0.0669455	-2.95376
OXNAD1	-2.28377	0.0669455	-2.68179
SCAMP3	4.21722	0.0669455	4.95219
GJA5	5.82943	0.0669455	6.84538
P2RX7	-2.06524	0.0669493	-2.42511
TCEAL2	-1.96152	0.0671966	-2.30018
LOC145783	-6.95311	0.0671966	-8.15358
AFAP1L2	2.32865	0.0673157	2.72891
EPHB6	-3.84036	0.0673233	-4.50027
CNDP2	1.40927	0.0673495	1.65119
CDK8	-4.26365	0.0673495	-4.99557
EI24	2.23299	0.0673495	2.61632
LIX1	-3.08831	0.0673495	-3.61847
DCTN1-AS1	-6.4365	0.0673495	-7.54142
SIK2	-2.14979	0.0675216	-2.51645
KAT8	2.56923	0.0675904	3.00629
C12orf66	-5.08631	0.0676059	-5.95106
HLA-DPA1	-4.26695	0.067993	-4.98181
GABRG2	-3.07977	0.06817	-3.59226
SPHK2	-4.11037	0.0682534	-4.79218
ACTR5	5.5053	0.0686495	6.40466
VRK3	2.68282	0.0686495	3.12109
DTX3	-3.39278	0.0688337	-3.94309
FASTKD2	-2.27195	0.0690193	-2.6378
KCNE4	5.63748	0.0690967	6.54254
PPFIA2	-1.83536	0.0694857	-2.12554
ASB13	-4.9844	0.069654	-5.76721
LINC01558	6.93961	0.0696833	8.02824
ZNF77	-6.95055	0.0696841	-8.04086
FAM105A	3.02638	0.0697154	3.50053
MSR1	3.15376	0.0697579	3.64703
SLC38A3	1.64387	0.0704079	1.89436
MANEAL	-4.88547	0.0704721	-5.62798
KCTD12	1.13737	0.0705285	1.30983
MPZL2	4.45212	0.0705673	5.12615
TESPA1	-2.71623	0.0706963	-3.1253
TMEM109	2.69585	0.0706963	3.10185
PRRC1	2.89021	0.0706963	3.32548
LRP6	-1.71622	0.0707537	-1.97408
ARHGAP24	-4.00819	0.0708461	-4.60815
PRKCA	-1.13018	0.0709839	-1.2984
C3orf20	-7.91826	0.0717442	-9.06018
C16orf70	-4.88761	0.0717864	-5.59123
TMEM107	-6.33102	0.0721116	-7.22999
R3HCC1	2.47154	0.0721912	2.82131
ZNF404	-6.30648	0.0721968	-7.19873
ICAM2	3.79972	0.0721968	4.33731
ZNF615	-3.52413	0.0722645	-4.0213
FAM19A5	-2.61394	0.0727038	-2.97582
EEF1G	1.40205	0.0727038	1.59615
GPT2	-1.84454	0.0727442	-2.09946
RPS25	1.31869	0.0727442	1.50094
ARL16	-4.08621	0.072977	-4.64526
RUNDC3A	-2.38438	0.072977	-2.71059
LOC101927525	7.32982	0.072977	8.33263
SLC47A1	5.4967	0.0732434	6.24002
ZDHHC8	-2.78752	0.0732932	-3.16365
ZNF765	4.34579	0.0733576	4.93054
TCP11L1	-2.09548	0.0733576	-2.37744
ADAMTS4	-3.15605	0.0733755	-3.58038
LRRCC1	2.3625	0.0734375	2.67927
TRPM8	4.26324	0.0737038	4.82817
PI15	-7.84835	0.0739642	-8.87632
SETDB2	-4.18357	0.0739698	-4.73139
ING4	-3.94774	0.0740244	-4.46341
GRHPR	-4.08454	0.0740244	-4.61808
PCDHGA2	-4.962	0.0741871	-5.60543
RAB9B	-3.526	0.0742575	-3.98177
MIR193BHG	-6.8937	0.0744618	-7.77655
LOC107984376	-6.44614	0.0744835	-7.27086
ADGRB1	-1.46359	0.0746064	-1.64979
MET	5.83119	0.0750662	6.5575
BTN3A2	2.49524	0.0750662	2.80604
CDKAL1	-2.98277	0.0754227	-3.34816
H2AFY2	-7.03504	0.0754972	-7.8938
LRP1B	-1.42872	0.0754972	-1.60313
NBR2	-6.78288	0.0756362	-7.60544
PPP3CA	-1.31217	0.0758181	-1.46992
CLCA4	-5.68452	0.0759142	-6.36483
ZNF347	2.13163	0.076068	2.38486
RTP1	-5.74335	0.076068	-6.42565
DFFB	5.06747	0.076068	5.66948
CORO2A	-7.67007	0.0760869	-8.58043
LOC105374407	-4.389	0.0760869	-4.90993
TUBA4A	-2.19682	0.076096	-2.45745
ANKRD54	-4.05689	0.0765213	-4.52837
LOC105373148	-6.53078	0.076527	-7.28956
ARSA	2.68339	0.076527	2.99516
ARAP2	-1.41714	0.076527	-1.5818
ITGA10	2.8561	0.076527	3.18794
ATP5L	-2.56284	0.0766178	-2.85929
GRAMD1B	-1.35838	0.0768323	-1.51386
CYB5D2	-3.16013	0.0768492	-3.52152
NEFL	-1.15722	0.0768492	-1.28956
VGLL3	6.42083	0.0770406	7.14819
TTC28-AS1	-4.04545	0.0772065	-4.49994
DISP3	-6.12709	0.0772138	-6.8152
APTR	-4.8332	0.0772775	-5.37426
LOC107984791	6.58256	0.0773565	7.31653
EID1	-1.72185	0.0773565	-1.91384
SDCBP	1.30025	0.0773565	1.44523
HLA-DPB1	6.22835	0.0773565	6.92284
GPM6A	-1.36853	0.0773565	-1.52113
GRM7	-7.21872	0.0773565	-8.02363
RASGRP3	1.64713	0.0773565	1.83079
TOMM40L	-3.80858	0.0773565	-4.23325
GRM5	-2.40132	0.0775204	-2.66687
TBCK	-2.59303	0.0775656	-2.87912
CLVS2	-2.27465	0.077729	-2.52353
TSC22D3	1.28938	0.0778655	1.42948
EIF4E	-2.53724	0.0778655	-2.81292
SLC1A2	-1.08737	0.0780323	-1.20451
DPP6	-1.5267	0.0780323	-1.69116
ATP2B2	-1.57278	0.0780323	-1.74221
RTKN	-2.62903	0.0780323	-2.91224
MAP4K3	2.05738	0.0780323	2.27901
LIN37	-6.40474	0.0780783	-7.09306
VANGL1	3.6501	0.0780783	4.04238
ADCY2	-1.82221	0.0784046	-2.01474
PLA1A	4.29526	0.0784077	4.74901
JAG1	1.79614	0.0784116	1.98585
RHBDL3	-3.04633	0.0790124	-3.35799
RGS7	-2.78179	0.0790458	-3.06587
DBR1	-3.47866	0.079125	-3.8324
TNNT2	-6.54764	0.0793411	-7.20569
KIAA1161	1.97572	0.0794478	2.17313
SHOC2	1.46281	0.0795633	1.60805
ZNF433	-6.61902	0.0796376	-7.27352
TTC39C	-4.15102	0.0797234	-4.55954
BRMS1L	-4.50531	0.0797234	-4.94869
PLCH1	-3.07804	0.0797234	-3.38096
PHF21B	-7.55044	0.0799763	-8.28313
LOC101927314	-6.67093	0.0800406	-7.31594
SHISA5	1.55167	0.0802868	1.69963
EIF2B5	-2.41007	0.0803384	-2.63921
ASB16-AS1	-6.17283	0.0805618	-6.75228
CELF3	-2.23869	0.0805618	-2.44884
ZNF780A	-3.65074	0.0806424	-3.99185
LINC01530	5.682	0.0806495	6.21269
FIGNL2	-6.03734	0.0806495	-6.60122
LOC107984315	-4.14861	0.0806495	-4.53608
LOC100507560	-6.6715	0.0809859	-7.28254
RAVER1	-4.29093	0.0810319	-4.68288
MRPS2	-6.73523	0.0810319	-7.35045
ITGAM	-3.61818	0.081318	-3.94315
SASH3	-5.58644	0.0813302	-6.08781
ACSL1	-2.5611	0.0813302	-2.79096
RPL22L1	-6.47475	0.0813302	-7.05585
MLH1	2.81618	0.0813302	3.06893
EPCAM	-7.6173	0.0813302	-8.30094
CAMKMT	-3.96472	0.0813302	-4.32055
STARD7-AS1	-6.30917	0.0814088	-6.87276
MAF	-1.86807	0.0816783	-2.03226
METTL13	-3.81397	0.0818485	-4.14574
SFXN3	-2.59268	0.0818793	-2.81779
RAD50	-1.60404	0.0820144	-1.74216
ZNF827	-2.23481	0.0820144	-2.42725
GOT2	-2.29895	0.0820795	-2.49613
KPNA1	-1.86585	0.0822374	-2.02431
SPSB2	-7.0112	0.0823909	-7.60098
MESDC1	-5.00558	0.0823973	-5.42648
HDAC4	-1.70774	0.0823973	-1.85134
SPIN3	-3.51919	0.0825148	-3.81293
FKBP1A	1.36099	0.0825148	1.47459
MT1E	3.2823	0.0825148	3.55627
H2AFX	-4.99919	0.0825148	-5.41647
LOC102723350	-6.43613	0.0825148	-6.97334
IKZF1	-4.16469	0.0825148	-4.51231
LOC101929534	-4.96889	0.0825148	-5.38364
CACNA2D3	-3.3338	0.0825148	-3.61206
ITPR1	-1.14219	0.0825148	-1.23753
PTCH2	-6.39671	0.0825148	-6.93063
LOC105376090	-5.8507	0.0828906	-6.3275
SGCE	2.50057	0.0828906	2.70435
FKBP9	1.68793	0.0837248	1.81814
VSNL1	-1.45958	0.0837248	-1.57218
ZSCAN21	-5.02747	0.0840145	-5.40777
RELN	-4.66217	0.0840516	-5.01395
SLC50A1	4.36969	0.0841375	4.69746
FRG1CP	2.75019	0.0842628	2.95471
ESYT3	-3.64088	0.0843675	-3.90966
PLEKHA6	-2.17724	0.0843675	-2.33797
MAMLD1	-3.94492	0.084424	-4.235
RPL11	1.3004	0.084424	1.39603
JOSD1	2.23516	0.08446	2.3991
FAM168A	-1.25151	0.08446	-1.34331
S1PR5	-6.23332	0.0844854	-6.68971
ASB8	-2.42612	0.0844854	-2.60375
LOC105379857	-7.4699	0.0844854	-8.01683
KCNT1	-3.45816	0.0844854	-3.71136
FAM167A	-3.39064	0.0844854	-3.6389
LAT	-5.55657	0.0845426	-5.96178
ERBB3	-2.60696	0.0846042	-2.79625
SLC8A2	-1.82071	0.0848288	-1.95081
TPST1	-3.27663	0.0848288	-3.51077
LOC105369161	-3.35957	0.0850222	-3.59631
MUM1L1	-5.40079	0.0854297	-5.77016
USP53	1.35302	0.0856344	1.44415
PIK3CG	-6.9103	0.0857668	-7.37109
WDR31	-5.58074	0.0857836	-5.95239
NAXE	-3.26364	0.0857953	-3.48079
BIN3	-5.85825	0.0859171	-6.24443
GSTM2	-4.02653	0.085943	-4.29143
GRIK3	-2.21095	0.0862167	-2.35335
CYP51A1	-1.61132	0.086377	-1.7138
GRIK4	-3.22322	0.086605	-3.42453
LRRC66	-4.7795	0.086605	-5.07801
LOC100287896	4.80226	0.0866446	5.10125
NDRG1	1.04989	0.0866446	1.11525
USP49	-4.12033	0.0866737	-4.37626
COL16A1	-1.8982	0.0869915	-2.01309
PC	-3.86819	0.0869933	-4.10227
ZNF787	-4.22144	0.0870025	-4.4767
PUS7	-5.39897	0.0870025	-5.72543
SULT1C4	1.83495	0.0870703	1.94529
CACNG7	-1.60049	0.0871332	-1.69622
ARNTL2	-4.61303	0.0871842	-4.88779
PDK3	-1.44286	0.0872131	-1.52859
OSBP2	-3.77018	0.0872131	-3.99419
PTPRM	1.65491	0.0872131	1.75324
FAM217B	-2.09977	0.0873165	-2.22346
ST8SIA3	-2.04038	0.0873165	-2.16057
IGF1R	1.14997	0.0873641	1.21744
IFI44	1.92858	0.0874305	2.04109
LOC100506047	-5.94743	0.0876273	-6.28858
STMN1	-1.70296	0.0877719	-1.79942
RPF2	4.33342	0.0878451	4.57732
LRP8	1.3644	0.0881473	1.43915
COL4A1	1.53667	0.0882023	1.62045
SEMA5B	-6.31854	0.088231	-6.66213
B3GAT1	-1.24436	0.0883453	-1.31132
SLC45A4	-3.543	0.0883453	-3.73367
NPR1	3.64539	0.0883453	3.84157
EXOC3	-2.11359	0.0884762	-2.22598
PXN	1.73041	0.0886779	1.82071
CLDN12	-2.67848	0.0886779	-2.81826
IGF2R	1.43352	0.0886779	1.50833
DACT2	6.19571	0.0890449	6.50792
HIVEP1	1.61784	0.0891177	1.69879
GLRB	-2.65033	0.0891177	-2.78294
PROM1	1.78963	0.0891177	1.87918
SPTBN2	-1.30245	0.0891874	-1.36718
ZNF184	-2.92132	0.0892076	-3.06621
C5orf30	-3.5102	0.0892241	-3.68401
CSTF3	-2.63696	0.0893558	-2.76585
C10orf11	-3.12257	0.0894971	-3.27305
ZCCHC10	4.17216	0.0894971	4.37322
RAPH1	1.55434	0.0896669	1.62797
CYB561A3	4.2431	0.0899548	4.43818
RBM4B	-4.73295	0.0899903	-4.94974
PLPP4	-5.2977	0.0899903	-5.54036
DDI2	-4.7668	0.0899903	-4.98514
GUF1	-2.54313	0.0900604	-2.65876
RNF103	-2.07335	0.0901156	-2.16706
LOC105374989	-6.53574	0.0902251	-6.82771
ATXN7L2	-6.9705	0.0902251	-7.28189
RHOA	1.14556	0.0902468	1.19662
NPTX2	-2.36777	0.0903335	-2.47231
CYP1B1	1.55982	0.0903335	1.62869
RHOJ	1.61221	0.0903427	1.68332
BTBD9	-1.61365	0.0903427	-1.68482
SDC4	-1.43094	0.0903809	-1.4938
GLT8D2	-7.78558	0.0903809	-8.12755
DCBLD1	4.23142	0.0903809	4.41728
LRFN5	-2.53168	0.09049	-2.64156
THAP5	2.62363	0.09049	2.7375
PIRT	-6.36281	0.0905888	-6.63594
DLEU7	-4.30954	0.0905888	-4.49453
STX5	-4.61786	0.0905888	-4.81609
LOC101929563	-7.74876	0.0905888	-8.08137
EEF1D	1.72277	0.0905888	1.79672
CACNA1H	3.02289	0.0906531	3.15171
ATP5D	-4.46538	0.0906896	-4.6549
LOC107984657	-6.8988	0.0906896	-7.1916
RGCC	1.37217	0.0906896	1.43041
BMT2	3.16432	0.0906896	3.29862
GK5	-2.52875	0.0906896	-2.63608
PRKCD	-3.45358	0.0906896	-3.60016
KIF17	5.24794	0.0906896	5.47067
POT1-AS1	-7.19274	0.0906981	-7.49773
ZWILCH	-7.31424	0.0907366	-7.62303
ESR2	-7.06001	0.0907366	-7.35807
GAS6-AS1	-6.86575	0.0907366	-7.15561
BCDIN3D	6.20703	0.0907366	6.46907
HTR7P1	4.4575	0.0907366	4.64568
PITRM1	-2.25286	0.0907366	-2.34797
NSUN5P1	-5.65551	0.0907366	-5.89427
LINC00472	1.42929	0.0907366	1.48963
CCDC181	-5.65759	0.0907366	-5.89644
AGAP2	-1.14953	0.0907767	-1.19784
MC1R	-7.40834	0.0908287	-7.71784
NIPA2	-2.45141	0.0908287	-2.55382
HS3ST5	-6.10829	0.0908287	-6.36347
PPME1	-2.58353	0.0912342	-2.68646
SLC39A8	2.21394	0.0912404	2.30208
PYGO2	-3.27025	0.0912404	-3.40045
NANOS1	-6.79983	0.0914427	-7.06402
LMF2	-3.23857	0.0914576	-3.36417
DOC2A	-3.30142	0.0915185	-3.4285
TRAF2	-4.65261	0.0915185	-4.8317
STYXL1	-6.68621	0.0915391	-6.94292
GABBR1	-1.31381	0.0915391	-1.36425
PPP2R3A	-2.55096	0.0915391	-2.6489
DNAJC30	-5.98415	0.0915417	-6.21383
ADGRB3	-1.23712	0.0915417	-1.2846
ZNF582-AS1	4.18943	0.0919596	4.34194
LOC100129434	3.5717	0.092204	3.69761
CALCOCO2	1.36529	0.0922644	1.41303
RBMX	1.36495	0.0923051	1.41242
CASP3	3.01799	0.0923051	3.12294
ZDHHC11	-5.98072	0.0926305	-6.17956
WHSC1	-2.18085	0.0927642	-2.25198
ZCWPW1	-6.86254	0.092848	-7.08371
VSTM2L	-5.55442	0.0928833	-5.7325
MTHFD1L	-2.38321	0.0928833	-2.45962
NRG2	-5.43513	0.0928833	-5.60939
LOC105379282	-7.38555	0.0928833	-7.62235
OSER1-AS1	-4.96233	0.0929386	-5.12015
PPP2R1A	-2.14128	0.0929386	-2.20938
CMTM8	7.24115	0.0930993	7.46601
PITPNC1	-1.69294	0.0932496	-1.74433
NUDT17	6.73028	0.0932856	6.93343
SAE1	2.26395	0.0933004	2.33213
EML6	-2.2652	0.0933052	-2.33337
NTHL1	6.11459	0.0933513	6.29729
PABPC1	1.2103	0.0936419	1.24482
MPP3	-6.00944	0.0936643	-6.18027
GPER1	3.28193	0.0937035	3.37462
SNAP91	-1.49753	0.0937316	-1.53963
LOC107986211	-3.34294	0.0937316	-3.43692
CHCHD5	7.13418	0.0937316	7.33475
UNC13A	-1.19165	0.0939508	-1.22395
CDS1	-3.70856	0.0939508	-3.80906
MRRF	-2.04713	0.0939892	-2.10225
IFT52	-6.30596	0.0940509	-6.47394
ANKRD18A	-3.3664	0.0941014	-3.45528
CRELD2	-3.15791	0.0943767	-3.23729
ZBTB26	5.2836	0.0943767	5.4164
SDHAF2	3.75602	0.0944998	3.84831
KIRREL2	-7.10202	0.0945262	-7.27565
ZNF98	-6.54429	0.0945478	-6.70363
NUBP2	4.78923	0.0945478	4.90584
VSTM2A	-1.90783	0.0945478	-1.95428
LPCAT3	3.08513	0.0945729	3.1599
SERPINB6	1.50213	0.0945839	1.53846
RNF149	-3.36184	0.0945999	-3.44289
LOC107985656	-6.62248	0.094721	-6.77846
[truncated: 37,032 more rows]

## Sheet: Human Up
Human Upregulated Genes with p<0.05
Gene	log2(fold-change, microvessels/whole brain)	Padj
SLCO2A1	9.20139	3.45311e-06
PMAIP1	9.02469	0.000573102
SOX17	8.99447	0.00140894
GNG11	8.99287	1.41472e-10
SLC52A3	8.82511	4.94295e-10
FAM26E	8.80444	0.000722971
CNN2	8.72764	0.00143974
GRAP	8.60391	5.63494e-06
CLEC1A	8.1164	0.000348
ISM1	8.10464	0.00583635
LSR	7.93969	8.7466e-11
OMD	7.91439	0.00585639
GDPD5	7.90902	0.00144441
PROCR	7.86727	0.0313796
GJA4	7.83789	0.00950852
COX7A1	7.83785	0.0117268
PKN3	7.83082	0.00151006
LOC107986974	7.79242	0.0247578
SLFN12L	7.75561	2.67362e-05
LOC107986408	7.72309	0.0166121
WTIP	7.71915	0.00485265
IL18R1	7.70599	0.00356421
PUSL1	7.69135	0.0209198
FOXL1	7.67754	0.0169312
FOXF2	7.63849	0.00753092
FAM89A	7.59616	7.25965e-07
OR3A1	7.56998	0.0192153
NFIL3	7.56522	0.000350956
NAGS	7.56235	0.00040511
MLKL	7.56221	0.00288298
LOC107985561	7.55159	0.0217307
FOXF1	7.54349	1.77134e-06
SEMA3F	7.52717	0.0068073
SSNA1	7.5077	0.0113659
ZNF888	7.50145	0.02836
RASSF9	7.46831	3.19314e-07
SMCO4	7.46581	0.0262185
ECSCR	7.46184	5.28745e-05
HAPLN3	7.43873	0.0172786
LOC105370500	7.43671	0.0265732
TRNQ	7.41493	0.0117268
LTBP2	7.40162	0.00676898
FAM60A	7.3869	0.0352832
TARP	7.32129	5.46837e-09
LRRC57	7.27399	0.0408073
SGK223	7.25889	0.00485265
ADH1B	7.25882	0.000238312
TES	7.25134	0.00977478
TRPC3	7.23746	0.0104848
STK19	7.18426	0.00995533
SLC4A11	7.11956	0.0232101
LINC01388	7.11584	0.0256819
WNT4	7.09618	0.0308775
CCDC68	7.08653	1.98502e-05
NHEJ1	6.96659	3.25689e-05
FOXL2NB	6.90195	0.00357916
ZNF345	6.8991	0.016547
CXCL1	6.85638	0.0111577
RASAL2-AS1	6.85516	0.0131282
PGR	6.85407	3.93829e-09
FAM212A	6.84904	0.00937284
CARD10	6.79798	0.00285471
LOC107986247	6.75162	0.012145
ST8SIA6	6.73506	8.06984e-07
EFCC1	6.71181	0.0188482
C1orf64	6.69073	4.20868e-09
GPR146	6.67681	7.39779e-06
LMCD1	6.60155	2.1012e-05
SOX18	6.58841	0.0471319
DLL4	6.56764	8.93641e-07
RAMP2	6.55271	0.00214404
TMEM51	6.52992	0.000214414
LOC107986013	6.49854	0.0324808
CYSLTR2	6.4826	3.56068e-08
FAM110D	6.48063	0.00947286
TMEM185A	6.46011	0.0182891
SLFN12	6.45482	0.000709527
LOC107987268	6.43748	0.00986438
CD320	6.38751	0.000627135
ENDOG	6.33759	0.0354707
ITGA5	6.33714	7.44432e-07
GATA2	6.32707	2.44091e-06
TINAGL1	6.32432	1.19046e-06
LOXL2	6.28709	0.0396787
FRG1JP	6.25977	0.0496005
WEE1	6.25844	0.0307979
GBP1P1	6.24727	0.0122877
FMO3	6.21488	0.0353035
PIGBOS1	6.18661	0.00861334
SCAMP1-AS1	6.18271	0.0287206
C2CD4C	6.11316	0.00499199
HEBP2	6.10102	0.00134008
BCL6B	6.03431	6.96961e-09
FOXQ1	6.02595	0.00607602
GPX3	5.98569	4.20882e-05
FGR	5.95628	1.04787e-06
GMFG	5.92748	0.0385395
RBM20	5.9259	0.0024235
CAV1	5.89559	8.93288e-06
CFB	5.89102	0.0119902
LOC153684	5.88877	0.0119961
GIMAP7	5.86106	3.63566e-13
NOL11	5.85842	0.00163745
NOD1	5.83548	0.0411952
TBRG4	5.81905	0.0103449
LRRC32	5.80584	4.21702e-09
FLVCR2	5.777	0.0196102
RUNDC3B	5.76836	2.16232e-05
LOC101927311	5.76432	0.0122864
ANXA3	5.75722	2.59532e-06
ZC3HAV1L	5.7259	0.00132637
CLEC4E	5.72457	0.000140542
IL1RL1	5.71927	0.000353052
DKFZp451B082	5.67799	0.0168789
SLC2A4	5.57282	0.00254122
TEK	5.54241	4.94295e-10
IFI27	5.53903	9.56961e-08
CBX2	5.53435	0.0311312
NT5DC2	5.52019	0.0432311
IPMK	5.49763	0.00663895
FLT4	5.49012	0.00443266
LOC102724488	5.48632	0.0389193
METTL18	5.48208	0.034831
ST6GALNAC1	5.48098	0.00210251
SLFN11	5.44465	0.00489213
KIF26A	5.41487	0.00595015
FENDRR	5.39619	0.000710955
PODN	5.3845	5.86907e-05
ZFP1	5.36087	0.0159963
HMCN1	5.3513	5.4864e-06
DISP1	5.34387	0.000143987
UFD1L	5.31505	0.00273844
ARHGEF15	5.30539	0.00133318
COL3A1	5.2989	0.000442725
MYC	5.28278	0.0255303
CLEC3B	5.24836	0.00756781
CDC26	5.23971	0.0154359
ROBO4	5.22557	1.71199e-10
FLI1	5.17564	1.28545e-07
HIGD1B	5.15617	0.00022005
ACVRL1	5.14901	2.5021e-06
PRX	5.10486	2.09107e-07
HIST2H2AC	5.10433	0.0113659
SLC12A7	5.10198	0.000116171
GPX7	5.09754	0.0390494
GEM	5.07585	0.0202553
TBX15	5.05183	0.0194995
RASIP1	5.03093	0.0150666
ADGRL4	5.01834	2.15246e-14
SMOC2	5.01039	3.11814e-08
GIMAP4	5.00583	3.80531e-08
CARD6	4.98918	0.00163745
MYL9	4.98164	1.49463e-05
ARHGAP6	4.97068	0.0119905
GGT5	4.9624	6.2385e-08
CAV2	4.96143	0.0023584
DEF6	4.91792	0.00583635
EGFL7	4.89679	0.000411753
ZIC2	4.8913	4.43944e-05
RASSF3	4.88235	0.00110255
SEMA3G	4.85353	3.95915e-07
KDR	4.83516	4.54572e-10
SNTB1	4.82988	0.00215343
MMP25	4.81064	0.0242738
IL1R1	4.80653	2.94166e-06
ID3	4.75265	3.25089e-07
HYAL2	4.69958	1.28545e-07
TAPBPL	4.65988	0.0212397
N4BP3	4.63858	0.00599809
SLC39A13	4.61812	0.0166269
ALPL	4.6096	0.000804542
TSPAN4	4.60163	0.00780714
DUSP23	4.5849	0.0179366
HEYL	4.58151	0.0224636
SHE	4.5795	1.16022e-06
TAGLN2	4.57636	2.22052e-15
LAMC3	4.57201	0.0157475
MMRN1	4.54928	0.018502
LOC102724814	4.53158	0.0403825
DUSP11	4.52323	0.0436407
EDN1	4.51691	0.000107424
VWA2	4.51176	0.00586095
EMCN	4.50356	5.25697e-10
ZMYND19	4.45259	0.0370264
C7orf26	4.43805	0.0185952
IGF2BP2	4.43235	0.032716
GPR85	4.40551	6.46907e-05
C1QTNF1	4.3926	0.00255531
PPIC	4.38728	0.00601973
SMAD9	4.37311	0.0041044
OLFML2A	4.37251	0.00755007
BTNL9	4.36458	2.67274e-07
LOC100270804	4.35739	0.0302672
TFPI	4.35686	0.00545573
DNASE1L1	4.34233	0.00801986
BIRC3	4.33342	0.0271005
AFAP1L1	4.33036	0.000660606
PPP3CC	4.32957	0.0197699
PLP2	4.3183	0.0307947
ANGPT2	4.30572	0.000216697
CXorf36	4.29965	6.73431e-05
TBX3	4.26868	3.06644e-08
RWDD2B	4.2553	0.0436987
ZNF366	4.22525	0.000141456
ZNF613	4.20502	0.0265592
HHEX	4.16883	0.0385626
NDUFA4L2	4.16081	0.00210717
ADCY4	4.14905	0.0172465
TM4SF1	4.13388	3.14464e-08
SDPR	4.12991	1.27497e-11
TIE1	4.12672	7.96487e-08
SCUBE2	4.08066	0.0312704
CLIC5	4.07522	0.000479169
TM4SF18	4.07495	0.000956717
ACSL5	4.07386	2.24806e-05
GBP1	4.07316	0.00666755
MANSC1	4.06794	0.0137078
CYYR1	4.05054	0.00434391
HAX1	4.04562	0.0299115
ATP10A	4.03179	2.21702e-13
FGD5	4.03155	0.000439282
EMD	4.0293	0.0174079
BMP6	4.00864	0.016105
IQCK	4.00172	0.0362389
FOXC1	3.98093	2.34971e-05
ITM2A	3.97943	9.20529e-14
SERPINH1	3.96573	0.00815096
RGS5	3.96315	4.04359e-22
MBNL1-AS1	3.94915	0.0424776
SOX7	3.94744	0.000627135
NTN4	3.94641	0.0159963
KCNS3	3.94097	0.0392355
MECOM	3.89325	1.77654e-07
MCMBP	3.88995	0.000526664
MGST2	3.88703	0.0253885
PRKCH	3.88539	7.87949e-09
LOC107984428	3.88116	0.0457356
ST6GALNAC3	3.87714	1.76453e-05
FLT1	3.86246	4.96337e-20
IFITM1	3.85956	9.46011e-06
PTGDR2	3.82639	0.0134771
NOSTRIN	3.82547	2.14505e-05
VWF	3.81585	9.05209e-15
EBF1	3.81368	4.51565e-05
ADGRA2	3.79587	2.18005e-05
FHL5	3.78552	1.9417e-05
RNF144B	3.78416	0.0083081
RARS2	3.77601	0.00542921
HERC2P3	3.75615	1.41289e-09
TGIF2	3.75169	0.0198725
FZD6	3.74116	0.0121589
FRZB	3.72939	0.00424758
NET1	3.72655	2.214e-15
EMP2	3.72518	0.00485265
SH2D3C	3.7205	0.0382485
CXorf38	3.71021	0.0148488
SLC6A12	3.67413	0.00017832
LEPR	3.65736	0.000204081
PEAR1	3.64852	0.0121977
DACH1	3.64663	0.0286895
FOSB	3.64662	0.00343232
PODXL	3.64322	6.73296e-19
LRP5	3.63928	0.00868375
ISG15	3.61957	0.0373751
STARD8	3.61847	8.92691e-05
COBLL1	3.59936	8.30395e-10
ITPR3	3.59795	2.67362e-05
NOS3	3.59331	0.0255214
CLEC14A	3.59118	8.31078e-05
COPS5	3.58503	0.0112874
ELK3	3.58218	0.00346228
GBP4	3.56139	7.77625e-07
THSD4	3.557	2.29288e-08
SQRDL	3.54929	0.0207694
CNOT11	3.5413	0.0240952
PDE6D	3.53687	0.0343361
THBD	3.51394	0.0248051
SYDE1	3.50664	0.0096933
ADGRF5	3.47944	6.19665e-12
PECAM1	3.44292	1.55117e-09
NKD1	3.4425	0.00191528
JAG2	3.44246	0.000174096
ARL4A	3.44226	0.00512759
LPAR6	3.43701	0.0092098
PTGR1	3.43177	0.034668
APOL1	3.41792	0.00286331
LEF1	3.4164	0.000288994
SLC38A5	3.41317	4.18247e-06
SLC6A13	3.40726	0.0208935
CLDN5	3.39591	1.32821e-09
ZNF124	3.3947	0.0431612
TGM2	3.38953	1.05465e-09
PCDH18	3.38714	1.00729e-05
HSPA12B	3.38299	8.22872e-05
ITGA1	3.38231	0.00583635
COL4A3	3.36807	0.0194249
HLA-E	3.36471	1.11567e-05
ETS1	3.34875	3.235e-11
ABCB1	3.34511	7.52418e-13
SLC16A1	3.34286	1.48721e-09
DSP	3.34247	9.6334e-07
TNXB	3.34084	0.0358727
SLC19A3	3.31769	0.0238205
ARHGAP18	3.31064	0.0198761
LAMA3	3.30013	0.00233103
ACVR1	3.29175	0.000717552
AHR	3.28888	0.0246852
PAPSS2	3.2596	0.000150852
ENG	3.2546	0.000644967
LAYN	3.25141	0.00183826
NECTIN2	3.24464	0.00134008
SGPP2	3.24432	0.00347577
SLC2A1	3.23894	5.27279e-09
PERP	3.23233	0.0217994
CDYL2	3.2313	0.00910351
PTPRB	3.22442	1.77183e-10
FAM43A	3.21166	0.0395205
KIAA1462	3.20764	3.47139e-08
SMIM3	3.2073	0.00454604
HBP1	3.18722	0.0258456
TNS2	3.17762	8.21597e-06
TNFSF10	3.1723	0.00587726
IL4R	3.16185	0.0184128
MMRN2	3.16092	0.000316731
CD93	3.15649	4.58572e-06
PRSS23	3.14457	0.0079645
NOTCH3	3.13709	2.13805e-09
FAM214B	3.13156	0.0322573
SRGN	3.11213	6.89737e-06
ESAM	3.10883	0.000213539
ITIH5	3.10382	4.77183e-08
FN1	3.10099	5.75787e-14
SHC2	3.10056	0.0244282
MYCT1	3.09841	0.0325738
A2M	3.09251	5.23794e-11
ZNF217	3.09139	0.0255303
FAM111A	3.09135	0.042526
VASP	3.06733	0.00127076
GBP2	3.06723	0.0120059
CCDC3	3.0631	0.018372
STK3	3.05145	0.0494821
ABCG2	3.05084	1.41289e-09
LPL	3.04376	0.0168789
PARP12	3.04321	0.0199978
SLC9A3R2	3.03528	8.93641e-07
ELOVL7	3.02401	9.75961e-08
HBEGF	3.0217	0.016301
LOC105371453	3.02154	0.0122441
ZFAND6	3.02095	0.0125742
ISYNA1	3.01744	0.0386207
SAMM50	3.01475	0.00214404
HERPUD1	3.00488	1.62384e-08
CFH	2.99972	1.84631e-09
MOB2	2.99669	0.0197541
TBX2	2.99057	0.0464271
ITPRIP	2.98093	0.0173856
CDH5	2.97068	2.83733e-05
KLF4	2.96971	0.00644192
FZD4	2.95082	0.0023016
CD34	2.94993	2.14505e-05
MX1	2.93804	0.00740545
APOL3	2.93031	0.00499199
S1PR3	2.93023	0.00676898
FLNB	2.92794	1.66637e-07
LATS2	2.92507	0.0175752
PHLDB2	2.91932	0.0461482
IFI44L	2.90694	0.000724403
SAMD9L	2.90354	0.00680082
ARHGAP17	2.90193	0.0417949
GRASP	2.90015	0.0198725
ERG	2.8983	0.000798505
PTPRG	2.898	1.33797e-05
TMOD3	2.88884	0.000847734
ETS2	2.88703	9.75276e-08
A4GALT	2.88028	0.0465996
NEDD4	2.87234	0.0184155
LBH	2.86785	0.0296689
NEDD9	2.86745	0.00155023
SNED1	2.86209	0.0252391
EPAS1	2.85875	2.40813e-12
VIMP	2.85782	0.03605
CYTH3	2.8514	0.0096933
B3GNT2	2.85125	0.0439097
APOLD1	2.84458	1.97378e-08
CD2AP	2.83432	0.000140542
ARHGDIB	2.82061	0.0270563
NLRP1	2.81953	0.00812207
CALCRL	2.81489	0.0189938
LIMS2	2.80822	0.00107251
APCDD1	2.80289	0.00841459
OSMR	2.79494	0.000242832
CTSH	2.77229	0.0141529
TPM4	2.76769	0.000185312
BST2	2.74639	0.0178824
NID1	2.74495	0.000878772
PPP2R5A	2.73066	0.019589
CSRP2	2.71953	0.00383048
TAGLN	2.71563	0.00784185
SLC1A1	2.71356	0.00950332
PRELP	2.70865	3.18118e-05
METTL17	2.69568	0.0369616
FRMD3	2.69548	0.0023016
PLAT	2.68317	7.85187e-05
GPR4	2.68146	0.0116184
DOCK6	2.65668	0.00458086
MYO1B	2.64959	1.93658e-05
COLEC12	2.64821	0.00849286
PARP9	2.64361	0.00288446
SYNE2	2.64315	3.63389e-07
OTULIN	2.6241	0.0243863
HEG1	2.62132	4.88425e-08
MFSD2A	2.61954	0.00143974
TRIM4	2.61444	0.0324808
SLC7A5	2.61112	5.82507e-08
FAM129B	2.60737	0.0158524
BGN	2.60573	9.00515e-05
TMEM2	2.59776	8.19685e-06
IGFBP7	2.58753	1.93658e-05
HSPG2	2.58228	0.00172964
ARPC1B	2.57236	0.000727881
ATOH8	2.56642	0.017312
ST3GAL1	2.55629	0.0137078
RBMS2	2.54412	1.43835e-05
BLMH	2.53919	0.0324808
TMCC3	2.53807	0.00760494
COL1A2	2.53796	0.00815096
IL13RA1	2.52904	0.000676637
TBC1D23	2.51604	0.0151011
PTRF	2.51558	0.00020892
TMSB10	2.51021	0.000199996
SLC19A1	2.50753	0.0457356
DNAJC1	2.50222	0.0142936
EDNRA	2.501	0.0253885
RNF152	2.49918	0.00447457
RPGR	2.49677	0.0166704
UACA	2.49505	7.14255e-05
CTGF	2.48571	2.04877e-05
SLCO4A1	2.48107	0.018944
KLF10	2.47898	0.0414131
POMP	2.47519	0.0333017
C2CD2	2.47512	0.0199722
DUSP1	2.44968	0.00737645
GIMAP6	2.44765	0.00536942
NR2F2	2.44707	0.00327719
SLC7A1	2.44683	3.33271e-06
IFITM3	2.44392	0.00054126
B2M	2.43244	0.00136899
RND3	2.42516	0.027667
DCN	2.42286	0.00169704
MT2A	2.40994	0.000701014
HERC2P2	2.40787	3.12738e-05
PRDM1	2.40623	0.0363646
TBC1D4	2.39603	2.60271e-05
SLFN5	2.39375	0.0013883
SCARB1	2.38811	0.000706849
NRP1	2.38704	0.00275899
CTDSP1	2.38065	0.037199
BCAM	2.36733	0.0270257
PPFIBP1	2.36516	4.40001e-06
TGFBR2	2.35503	0.00186908
KIAA0040	2.32955	0.03605
FGD6	2.32538	0.00845298
SLC16A2	2.32277	0.00820807
TXNIP	2.31533	7.9045e-05
SGMS1	2.313	0.0403825
KLF6	2.30534	4.43944e-05
ESYT2	2.30301	0.00146747
PTBP1	2.2998	0.00777918
PDCD4	2.29772	0.000135443
LRCH1	2.2959	0.0234423
VAT1	2.2941	0.00798513
FBLN2	2.29135	0.0285796
F11R	2.27886	0.0216809
RECK	2.27871	0.0374132
MYL12A	2.27697	0.012888
PPARGC1B	2.27054	0.0339495
CWC22	2.262	0.0483148
ARHGAP29	2.25425	0.000216697
GIMAP8	2.24628	0.0251565
CPD	2.24226	0.000155109
LHFP	2.2304	0.000348
ITGA6	2.21257	0.000228052
YBX1	2.20538	0.0154617
TIMP3	2.18215	2.27558e-06
TRIOBP	2.1761	0.0305356
PALMD	2.16476	0.00726987
C10orf10	2.16201	0.0168834
TNS1	2.13895	5.79178e-05
UTRN	2.13202	3.10455e-06
SVIL	2.12543	0.0174575
SLC30A1	2.12501	0.00676898
SP110	2.12294	0.0424166
RELL1	2.11944	0.00305701
NES	2.1137	0.00477078
GJC1	2.10624	0.0199576
NAMPT	2.10607	0.00946181
SERPING1	2.094	0.0261191
SPARC	2.07401	0.00108966
CHSY1	2.07232	0.0333488
SLCO2B1	2.06942	0.000635723
CGNL1	2.06877	1.11567e-05
MAOA	2.04623	0.0376266
RBM17	2.03593	0.0124199
ZIC1	2.02926	0.0112991
PLOD1	2.02318	0.0339237
GALNT15	2.01538	0.0039042
CALD1	2.00621	0.00172964
FOXN3	1.99734	0.0148867
RNASE1	1.97893	0.0427355
CNOT8	1.96622	0.00861334
PIK3R3	1.96079	0.0233872
FOSL2	1.95966	0.0217307
NRP2	1.95827	0.00465866
RBMS3	1.95557	0.0203451
LAMC1	1.95232	0.00760117
SHROOM4	1.94987	0.0165748
SYPL1	1.94476	0.0252391
COL4A2	1.94133	0.00894054
PLSCR4	1.92962	0.0479757
RPS11	1.92042	0.029091
ITGB1	1.91948	0.0184128
EPS8	1.91924	0.013519
INSR	1.90959	0.000903919
ITPRIPL2	1.90887	0.0369773
PTPN14	1.90858	0.00355513
STAT6	1.90488	0.0182965
TSC22D1	1.90143	7.68899e-05
ADGRL2	1.88517	0.0103146
CD109	1.8823	0.0496005
SLC39A10	1.88163	0.00499199
PLEKHG1	1.86784	0.0109115
AGFG1	1.86487	0.0109576
LAPTM4A	1.86351	0.000403023
FSTL1	1.85423	0.0126281
KANK2	1.8521	0.0137797
STAT5B	1.85018	0.0168649
LMO2	1.84933	0.0200033
ZAK	1.84635	0.0479757
MYH9	1.84259	0.000122601
BSG	1.83641	0.010457
MAGI2-AS3	1.82363	0.0408545
GNS	1.82332	0.0170787
ETF1	1.81944	0.0322845
PARP14	1.80379	0.0167656
DOCK9	1.7952	0.0133031
WBP1L	1.73729	0.0391246
KLHL5	1.73232	0.00516679
EHD2	1.7288	0.0270432
ZFP36	1.7037	0.0332591
TOR1AIP1	1.7036	0.037941
SEPN1	1.70326	0.0271115
NOTCH1	1.69256	0.0198725
DDIT4	1.69252	0.0377271
AHNAK	1.68846	0.000365284
STOM	1.67172	0.0133031
XAF1	1.66663	0.0383915
BTG2	1.66153	0.0141556
ARFGEF2	1.65132	0.0167614
MTUS1	1.64689	0.00590655
SLC3A2	1.63585	0.0198725
SLC5A3	1.62666	0.0493026
ST6GAL1	1.61592	0.00830561
TRIM56	1.61205	0.0233928
ABCC9	1.60014	0.0261195
ELK4	1.58892	0.0215482
PTEN	1.5743	0.0205291
LMNA	1.56577	0.0334739
HIPK3	1.56151	0.00780643
PDGFRB	1.53741	0.0232101
CFLAR	1.52882	0.0192086
CRIM1	1.52225	0.0163029
PTMA	1.51408	0.00775747
SLCO1A2	1.514	0.0215508
TLN1	1.50545	0.025101
GPCPD1	1.48603	0.0384468
MCL1	1.47184	0.00442287
PTTG1IP	1.41078	0.0355183
ADIPOR2	1.38906	0.0411952
CD59	1.37715	0.0199954
AIF1L	1.36262	0.018372
DLC1	1.35921	0.0382485
ZFP36L1	1.3253	0.045297
MSN	1.25963	0.0355183
TACC1	1.25961	0.0324808
ABLIM1	1.25028	0.0183908
TPT1	1.20865	0.0261191
RHOB	1.15558	0.038508

## Sheet: Human Down
Human Downregulated Genes with p<0.05
Gene	log2(fold-change, microvessels/whole brain)	Padj
LOC100506718	-9.67716	5.69331e-05
FZD5	-9.46829	0.000257926
KIAA1755	-9.34994	0.000209231
ADCYAP1	-9.3232	0.000158152
ADAT2	-8.92222	0.00055813
CATSPER2	-8.8982	0.000599033
LOC100506990	-8.66405	0.00950852
FSTL4	-8.66338	0.00499199
LOC101926907	-8.61406	0.00320138
LOC100506023	-8.61245	0.00812575
LRP5L	-8.61029	0.00279527
FLRT3	-8.59331	0.00055813
IGSF6	-8.57862	0.00886774
PDK2	-8.56978	0.0014696
HTR6	-8.56778	0.00831082
COL11A2	-8.56508	0.0124471
LOC105378512	-8.5333	0.0137078
CCEPR	-8.49104	0.000130544
CPSF4	-8.45231	0.0147123
LOC107985374	-8.43736	0.0180468
LOC107984987	-8.39586	0.0113659
NLE1	-8.38631	0.0176291
DUSP27	-8.38271	0.0120059
OTOF	-8.38057	0.0198725
PUS10	-8.3659	0.00701215
ECE2	-8.363	0.00172647
CATSPERG	-8.34633	0.000193013
TSPAN33	-8.3383	8.77525e-06
ADAMTS17	-8.30501	0.0021548
LOC101929060	-8.22626	0.00100057
ZNF527	-8.2186	0.00159146
CHRNB2	-8.21276	5.14915e-05
SYNGAP1	-8.20944	0.000312202
C19orf52	-8.18515	0.0307947
KRT222	-8.17842	0.02027
PCDHGB2	-8.1758	7.52143e-06
TYMS	-8.1686	0.0010109
LOC105378083	-8.16571	0.00595015
LRGUK	-8.15024	0.00123359
LOC105372524	-8.12449	0.00250805
LINC01114	-8.1212	0.0261191
LOC105369201	-8.11527	0.00815096
DDX11L2	-8.09491	0.034372
CD22	-8.09349	0.000313153
LOC105369162	-8.08911	0.0372441
LOC101928764	-8.08866	0.00977522
C8orf44	-8.08316	0.0254295
SDHAP3	-8.06469	0.00146122
FOLH1	-8.02507	0.000312202
LOC105379251	-8.02238	0.0021548
HIST3H2A	-7.99005	0.042526
MEAT6	-7.9739	0.0191232
PRR7	-7.95067	0.00746349
COMMD5	-7.91433	0.0034211
CABP7	-7.89733	0.000586849
ITGAX	-7.89051	0.00271911
OMA1	-7.88952	0.000351085
LOC105369560	-7.88799	0.00356362
IPO5P1	-7.88455	0.000948005
LOC105369559	-7.88408	0.0456917
B3GNT7	-7.88116	0.0379572
UNC119	-7.87957	0.00102623
FAM184B	-7.85665	0.000728836
CRABP2	-7.85131	0.00772334
PSENEN	-7.84711	0.00172964
DYNLRB2	-7.84483	0.0199978
SCN9A	-7.83694	0.0015337
ABRACL	-7.82209	0.0358727
KIAA1324	-7.78306	0.00878803
LOC101928230	-7.7793	0.0338322
TMEM145	-7.76445	0.0137078
ACTR3C	-7.76388	0.0154971
EFHC2	-7.76319	0.0131086
CFP	-7.76296	0.0197162
ZNF714	-7.76033	0.000479461
ENOX1	-7.75125	0.000226369
BCS1L	-7.74644	0.000743637
APOBEC3G	-7.72619	0.0248744
OLFML2B	-7.71647	0.00207523
LOC107983974	-7.67334	0.00249937
HYAL3	-7.66367	0.0341782
RACGAP1	-7.66353	0.00107188
LOC107984278	-7.66115	0.0189156
TFAP2E	-7.66017	0.0204172
TMEM186	-7.64807	0.00499199
LOC105373826	-7.63019	0.0101115
MTERF3	-7.62577	0.0211778
EPHA5	-7.62511	0.000140542
PTPRD-AS1	-7.62091	0.0216959
PIK3R5	-7.61136	0.00983112
C1RL-AS1	-7.60251	0.0397517
NSUN5P2	-7.60096	0.00702822
DPH1	-7.60047	0.00666755
PRPSAP2	-7.58527	0.00170237
C2orf76	-7.57856	0.0383934
LOC105372482	-7.57613	0.0159102
NOXA1	-7.57579	0.0253885
KY	-7.57287	0.0215508
DFNA5	-7.5725	0.00244722
DZANK1	-7.57241	0.00834187
CCDC173	-7.56967	0.00211739
NRIP2	-7.55104	0.0027663
LOC107984751	-7.53312	0.00818429
ACSF2	-7.52639	0.000923609
EXO5	-7.5202	0.000457497
CLN6	-7.5115	0.0265592
BOLA3	-7.46126	0.0301229
C11orf74	-7.46101	0.0113515
TTC39B	-7.44708	0.0109104
LOC101927248	-7.43948	0.0140869
NSUN3	-7.43706	0.0479757
CDH18	-7.43489	7.44402e-06
WDR76	-7.43444	0.0270563
KLK7	-7.43293	0.009858
LOC100996763	-7.4303	0.0253585
HPF1	-7.42593	0.0109115
LOC101928462	-7.42458	0.00530853
C11orf63	-7.41807	0.0323786
COX10-AS1	-7.41787	0.00172964
APBA1	-7.40902	0.000994599
LOC100288152	-7.40859	0.0217457
LOC107984112	-7.40436	0.0279206
SEC14L5	-7.40325	9.46011e-06
ZNF223	-7.38544	0.0193906
DENND6B	-7.38425	0.00587726
DTD2	-7.37948	0.00191528
LOC105376917	-7.33888	0.00172964
LINC01551	-7.3242	0.00660118
KIAA1524	-7.2858	0.0373635
KIAA0895	-7.26603	0.0454405
PARGP1	-7.25504	0.00650723
MOG	-7.25234	0.046325
PRKG2	-7.251	0.000798505
SPX	-7.24855	0.00234008
ULK4	-7.24765	0.0334898
TRNAU1AP	-7.2459	0.0412347
LOC107984387	-7.24058	0.0378123
ZNF488	-7.23694	0.0127538
NMNAT3	-7.23357	0.019589
HYDIN	-7.23154	0.0022261
PAH	-7.22337	0.0138384
KLHL32	-7.2214	8.74083e-05
XYLB	-7.21815	0.000627135
GRM4	-7.21332	0.0041044
PCDHGA4	-7.21313	0.0144526
HYDIN2	-7.20922	0.00283794
PPP4R4	-7.20901	0.00737645
CCT6P1	-7.20744	0.00237107
UBAP1L	-7.20516	0.00819297
MYH15	-7.19669	0.000940876
OPLAH	-7.19276	0.0184128
LOC158434	-7.17829	0.0417949
LINC00320	-7.17189	0.00271861
LINC00173	-7.16736	0.0494821
CACNA1I	-7.14938	0.00148771
LOC107984868	-7.13312	0.0334728
LOC100499489	-7.12598	0.0113535
RSPO2	-7.06758	0.000743637
RRP12	-7.05966	0.002559
CFAP46	-7.05491	0.034831
VIPR2	-7.05025	0.012552
DRAM2	-7.04518	0.00151184
RAD51C	-7.03746	0.00815096
RIN1	-7.02852	0.0164249
NKX2-2	-7.02267	0.010517
ATAD3B	-6.99976	0.00286331
TIGD1	-6.99017	0.0213681
LOC114224	-6.96793	0.0253585
SLC38A9	-6.96145	0.01085
ZNF324	-6.95548	0.023717
ANKRD19P	-6.94009	0.0261191
CEP76	-6.94007	0.037941
MFSD4B	-6.93183	0.0106623
PGBD1	-6.92954	0.0250341
ATE1-AS1	-6.91839	0.0207694
LINC00341	-6.91518	0.0332591
DISP2	-6.91043	0.00159617
LOC105377918	-6.90449	0.00136899
XPNPEP3	-6.90116	0.000499322
ERV3-1	-6.89892	0.00567746
GSTZ1	-6.8986	0.0446542
SLC16A9	-6.89322	0.00646259
FSTL5	-6.88444	0.0031663
KIAA1614	-6.88045	0.0305075
SLC38A6	-6.87907	0.0370911
JAGN1	-6.87653	0.00574029
GPLD1	-6.86134	0.0113349
RPRM	-6.85118	0.0319915
CLCN5	-6.83263	0.0431762
P3H2	-6.82305	0.0299503
C4orf50	-6.81878	1.61344e-05
PIFO	-6.81738	0.00086344
LOC105375532	-6.81394	0.00321278
RNF215	-6.80845	0.0127738
XK	-6.80518	0.0162687
LINC00342	-6.79684	0.00174269
ZMAT4	-6.7963	0.00327719
SEMA4G	-6.79132	0.00892969
MBOAT7	-6.78434	0.0476825
CCDC40	-6.78144	0.00327719
KRBA2	-6.77932	0.00226338
RASGEF1A	-6.77854	0.00441999
BOP1	-6.75675	0.0255318
TINCR	-6.75284	0.00885047
PRR18	-6.74101	0.0234167
NAIP	-6.73784	0.0176291
C3orf14	-6.71541	0.023932
PPM1E	-6.70625	0.00226338
TTLL1	-6.69993	0.0199954
HHAT	-6.69829	0.0110618
PDE1B	-6.67692	0.0041044
UBTD2	-6.67198	0.00481688
LOC105374618	-6.65213	0.00288298
LOC100505774	-6.64899	0.0453051
KCNIP2	-6.6393	0.00341441
MYO7A	-6.62761	0.0163785
FBLN7	-6.62504	0.0167874
NQO2	-6.61276	0.00271861
ANP32A-IT1	-6.60992	0.0230778
ZNF746	-6.60793	0.000773936
PCBD2	-6.59038	0.0185639
ZNF213-AS1	-6.58191	0.0307979
COL8A1	-6.57379	0.0232695
IGSF9B	-6.57243	0.00540291
SYT4	-6.54659	6.19162e-05
MPP2	-6.53362	0.000228786
MARC1	-6.53284	0.0250776
DNAH2	-6.5165	0.0177027
SEPT5-GP1BB	-6.51568	0.038888
OPRM1	-6.50969	5.69331e-05
PITHD1	-6.50536	0.000903919
SLC25A42	-6.49383	0.0356564
LINGO2	-6.48772	0.000923625
KANSL1	-6.48623	0.00457955
ANAPC13	-6.48384	0.00607602
E2F6	-6.47085	0.0271005
FIBIN	-6.46973	0.00945563
LOC101927060	-6.44825	0.00170844
DHX35	-6.43805	0.00963807
ZSCAN2	-6.41269	0.0336423
LOC107987136	-6.40533	0.0247578
ABCB10	-6.40217	0.010838
OLMALINC	-6.39908	0.00499199
NWD1	-6.38286	8.40946e-07
LRFN2	-6.37227	0.000347416
GLDC	-6.36247	0.00287676
NUDT19	-6.34971	0.00278677
C1D	-6.33694	0.00383048
SGK494	-6.33166	0.00820807
LRFN3	-6.3302	0.0115004
LIF	-6.32257	0.048382
COL28A1	-6.32033	0.00544653
TRNP1	-6.31663	0.00341441
RITA1	-6.3051	0.0124199
LOC105371970	-6.2878	0.0395816
PMS2P7	-6.27562	0.0147123
FIBP	-6.23928	0.018097
FAM3A	-6.22516	0.0131282
MEIS3	-6.22501	0.000576269
MIRLET7BHG	-6.22469	0.012888
PTK7	-6.21786	0.0407123
ACYP2	-6.20898	0.011979
GPD1	-6.19893	0.00590655
CPVL	-6.1904	0.00997234
LOC107986010	-6.18364	0.0161469
WDR5	-6.18064	0.000609199
LOC105370353	-6.1675	0.0333488
LOC107987163	-6.1415	0.0122441
SLC32A1	-6.13872	0.0207414
FBN2	-6.13715	0.012888
LOC401261	-6.13142	0.0230778
SULT4A1	-6.13073	0.000416715
KCNS2	-6.09951	0.0246432
H3F3A	-6.09346	0.0189186
CTSK	-6.08498	0.0316506
KCNN2	-6.08487	0.0158808
ZNF286B	-6.081	0.0303145
COL23A1	-6.07632	0.00405272
TVP23A	-6.0761	0.0192662
ALKBH2	-6.06844	0.0206128
LRRC6	-6.05197	0.000436878
TTC9	-6.04986	0.00936812
HMGCLL1	-6.04313	0.0109115
MLST8	-6.04276	0.00234008
LOC105373195	-6.03635	0.0178686
KHDRBS2	-6.03264	0.00143964
LHX6	-6.02979	0.0293346
ZC3H12B	-6.02104	0.005562
SUSD4	-6.01572	0.000640203
STK32A	-6.01117	0.00289646
ZNF839	-6.01077	0.0078348
LPAR2	-6.00908	0.020269
CAMK1G	-6.00409	0.0381831
TIAM2	-5.99735	0.000930949
LOC105372698	-5.97233	0.0303145
WSCD2	-5.96953	0.0108601
GRM2	-5.94482	0.0390107
ACOT7	-5.93851	0.0461482
LOC105371224	-5.93769	0.00760789
FBXW8	-5.93559	0.0184155
C1QL3	-5.92341	0.00188679
WNT10B	-5.91721	0.00861334
LOC107986251	-5.90547	0.0227814
ZNF74	-5.90229	0.03605
LOC105379049	-5.89656	0.00587364
ATP2C2	-5.89121	0.0462955
NDP	-5.88159	0.0184128
MGAT4C	-5.88104	0.00183204
CDH8	-5.87489	0.0157475
FCGR1A	-5.8748	0.0382887
PLEK	-5.85428	0.00815096
HS3ST2	-5.85097	0.03605
ANKRD35	-5.83281	0.00781836
ZNF674-AS1	-5.82426	0.0212069
FLJ42393	-5.82098	0.0161639
SV2C	-5.81626	0.0288478
GCAT	-5.80161	0.0307592
USP35	-5.80017	0.000384075
NEK11	-5.80006	0.0167079
AZIN2	-5.79944	0.0141556
SGSM1	-5.79538	0.0261191
SYT9	-5.7944	0.00853918
RSPH1	-5.78353	0.0113659
SORCS1	-5.783	0.0080232
SERAC1	-5.78068	0.0242239
AVIL	-5.77552	0.0160335
CACNA1G	-5.76044	0.000273915
PTCD2	-5.74981	0.0121977
PCDHGB4	-5.73382	0.0391867
LINC00997	-5.72641	0.00599809
GPR34	-5.72552	0.0080232
USP2	-5.70934	0.00043138
LOC107986020	-5.69341	0.0214243
ZNF204P	-5.68851	0.00681512
HMGA1	-5.67531	0.0118624
ANKRD13D	-5.66635	0.00397919
NLRP3	-5.65278	0.0291534
PPIEL	-5.65036	0.0021548
MED31	-5.6503	0.0338322
ZNF675	-5.64879	0.0100341
ANKFN1	-5.64445	0.00262973
CENPP	-5.64286	0.0481351
SLC12A5	-5.64199	5.4864e-06
NELL1	-5.63903	0.0179366
GLIPR1	-5.6227	0.022052
SRR	-5.61948	0.0209297
LOC105378550	-5.61075	0.0462275
NAA38	-5.60969	0.00268483
UNC5A	-5.60565	0.00223371
DSCAML1	-5.60259	0.0034762
ELAVL4	-5.58648	0.00864234
CAPS	-5.58291	0.0290568
NTSR2	-5.57459	0.00847789
MIR124-2HG	-5.57042	0.000122601
EFHC1	-5.56281	0.0180468
DMKN	-5.56192	0.0396787
ADAM12	-5.55588	0.00226109
PCDHGA10	-5.53959	0.0129486
IFNGR2	-5.52612	0.0313498
WNT5A	-5.52562	0.0417601
APBA2	-5.51374	0.00257311
LOC107986127	-5.51161	0.010838
LOC100506730	-5.47826	0.000998677
LOC102724057	-5.47183	0.0312783
DIRAS2	-5.46929	3.86377e-07
CIART	-5.46423	0.0291534
GABRA5	-5.4633	0.0121937
EMP3	-5.45881	0.0111694
FMO5	-5.45089	0.0446542
RNF123	-5.44823	0.0122441
GPR26	-5.44725	0.00709231
ZNF8	-5.44221	0.0297037
PDIK1L	-5.43374	0.0121589
SYK	-5.39208	0.0277953
PAX6	-5.38738	0.00107188
LOC107987250	-5.37705	0.0356564
ATL1	-5.35992	0.000171809
CBLN2	-5.3559	0.000341768
LOC107984993	-5.32583	0.0017571
PAAF1	-5.32435	0.0101977
DCC	-5.31158	0.0432311
PARP3	-5.30799	0.0444695
NNAT	-5.30738	0.0306236
RIMKLA	-5.29436	0.00020465
RASAL1	-5.29074	0.00915059
FAM171A2	-5.28353	0.0198189
ZNF667	-5.27433	0.000230795
MSI1	-5.26776	0.0109104
BLZF1	-5.25245	0.00953187
LOC728613	-5.25198	0.0271005
RRS1	-5.25073	0.0149452
SYT12	-5.24113	0.0205189
CORO6	-5.23465	0.00439422
RIMS4	-5.23012	7.53747e-06
CNNM2	-5.22302	0.000242186
NETO2	-5.21082	0.00438931
PXMP4	-5.2077	0.0183668
SRP14-AS1	-5.2069	0.0279949
PIDD1	-5.20374	0.0462955
MAGEE1	-5.20314	0.00233715
GYG2	-5.20304	0.0233872
SLC7A2	-5.19835	0.00107188
LOC107986461	-5.197	0.00165706
NRG3	-5.1946	0.00055813
TMEM132D	-5.16924	0.00167735
KCNA1	-5.15958	0.00254299
PGBD5	-5.15069	0.00334623
C9orf16	-5.13817	0.0252503
SLC35F3	-5.09081	0.0115004
ZFP37	-5.08576	0.0480456
PTPRO	-5.08215	0.0034762
BEGAIN	-5.07949	0.0342037
PDE6B	-5.0751	0.0453014
CACNA1B	-5.07266	0.000447829
CFAP43	-5.06929	0.0456128
LLGL1	-5.06718	0.0265732
RIMBP2	-5.05658	0.000635723
RNASEL	-5.0508	0.0453485
B4GALNT1	-5.0487	0.000932797
SLC4A10	-5.01115	5.4864e-06
MMP15	-5.00931	0.0307979
SLC6A7	-5.00052	0.0117268
IGF1	-4.98127	0.00364674
EXOSC2	-4.97823	0.00450935
CCDC184	-4.97076	0.00847137
ALG9	-4.95936	0.0170084
ZNF334	-4.95127	0.00185071
TOM1	-4.93696	0.00437074
GLTSCR1	-4.93481	0.027947
QPRT	-4.92927	0.00381947
TCTN3	-4.91715	0.0222064
KCNN1	-4.91423	0.0239777
RAD1	-4.91351	0.0111664
MAP3K9	-4.89919	0.00226338
MRPL48	-4.88335	0.0324425
SLIT2	-4.86701	0.0014696
GNAL	-4.86376	0.00286331
RAB26	-4.8484	0.0352738
NUP88	-4.84562	0.00760494
PRKXP1	-4.83091	0.0124199
ZNF883	-4.82967	0.00215065
PLCD1	-4.82532	0.0210745
POLH	-4.81585	0.0078348
TCEAL7	-4.79817	0.0156054
CELSR3	-4.78761	0.00361857
AKR1A1	-4.75958	0.0271285
TMEM63C	-4.74831	0.00532096
ZNF558	-4.74096	0.03605
KCNC1	-4.74022	5.28745e-05
BCL11A	-4.73198	0.00143974
ARSJ	-4.72478	0.0396365
HMP19	-4.72154	1.47317e-05
LOC100507516	-4.71265	0.00986438
DOK5	-4.7037	0.0359922
ZBTB7C	-4.68657	0.0203145
REEP1	-4.68611	0.0121487
LOC105371450	-4.67312	0.00117177
ZNF277	-4.63766	0.0249046
SCIN	-4.63627	0.00160199
USP30	-4.63431	0.0163964
SV2B	-4.60339	2.24806e-05
ANKAR	-4.58266	0.0140504
CDH20	-4.57603	0.00582554
MAP7D2	-4.56901	0.00794686
DOCK2	-4.55341	0.000923609
LOC105371839	-4.54312	0.0207694
ANOS1	-4.54008	0.00793926
OLFM3	-4.53947	0.0336423
SLC8A3	-4.53485	0.0126305
MS4A14	-4.52908	0.0302057
USP28	-4.52839	0.0265592
RAP1GAP	-4.52059	0.000136013
BCL11B	-4.50567	0.0303691
LRRTM4	-4.50413	0.0199576
PAMR1	-4.49835	0.037362
C10orf90	-4.49729	0.010224
AMER1	-4.49242	0.0291534
CREG2	-4.49021	0.000266777
FNDC4	-4.4897	0.028218
SALL1	-4.47939	0.00233715
ARNTL	-4.4768	0.0167332
CDK20	-4.46889	0.042175
C19orf12	-4.46085	0.0106269
AMY2B	-4.45806	0.00333163
GABRA3	-4.45668	0.0428212
ASUN	-4.43673	0.0167543
HACE1	-4.42433	0.010414
PSMD5-AS1	-4.4176	0.0277305
BICC1	-4.38316	0.0408545
DEPDC5	-4.36316	0.00241954
EGLN3	-4.35963	0.0115623
NRG1	-4.35392	0.0328343
ZNF814	-4.34762	0.0274233
PABPC1L	-4.3449	0.0192579
ZDHHC22	-4.32043	0.0113264
PCDH11X	-4.32012	0.0280038
TIPRL	-4.3106	0.00750354
DRP2	-4.31005	0.00997234
LINC01105	-4.30427	0.00155493
GNG2	-4.2969	0.000174096
DLGAP3	-4.28115	8.08473e-06
TRPC1	-4.27647	0.00953187
BEND6	-4.27291	0.0011228
PDXP	-4.25514	0.0461397
ALDH1A3	-4.25128	0.0138031
ERICH3	-4.24768	2.22058e-05
SPACA6	-4.24553	0.000625742
FSD1L	-4.2412	0.00540291
PLXNA4	-4.22886	0.000493905
NEUROD2	-4.22739	0.0342037
ANKS3	-4.21037	0.0422269
LGR4	-4.20302	0.0322598
SNX7	-4.19486	0.0349496
LOC105376320	-4.18588	0.0199576
KLC2	-4.17327	0.00850185
RAB34	-4.1632	0.0460685
SYN3	-4.15813	0.00937284
FLCN	-4.15532	0.00316402
ETNPPL	-4.15082	0.00117721
CGRRF1	-4.13023	0.0396787
CSMD3	-4.12862	0.000954611
ACAP3	-4.11176	0.00019587
GNB5	-4.10685	0.0183908
VAT1L	-4.09726	0.0141943
DPP10	-4.089	0.00666028
VAV3	-4.0875	0.00741799
CNIH2	-4.08275	0.00499199
CSMD2	-4.07159	0.0182965
TBC1D25	-4.06514	0.0298573
MDK	-4.06385	0.0189078
KSR2	-4.04561	0.000362465
CPLX1	-4.03845	0.00405272
ZNF611	-4.02531	0.0123597
SLC36A1	-4.02071	0.00250805
TBC1D32	-4.00425	0.0237552
THEM4	-3.99822	0.0237552
ZNF727	-3.96993	0.0206579
PGP	-3.96979	0.0456128
WAC-AS1	-3.96932	0.0444695
TRIM66	-3.9659	0.0182965
ZNF254	-3.95059	0.00583635
ADGRA3	-3.9374	0.0125625
CNRIP1	-3.93367	0.00756781
ZNF211	-3.91647	0.0110163
KCNC3	-3.89361	0.0498309
GTF2F2	-3.87439	0.0385626
CHGA	-3.87238	0.0333488
NRIP3	-3.87002	0.0298573
FAM162A	-3.8678	0.0489439
MACROD2	-3.849	0.0307108
PNMA3	-3.84887	0.00107251
PRODH	-3.83271	0.0440268
TCEAL6	-3.82849	0.0109104
EPHA7	-3.81922	0.024848
CACNB3	-3.81847	0.0210745
MCM4	-3.79701	0.0432613
FAM212B	-3.79493	0.00385813
CDH13	-3.78731	0.0080232
ACAT2	-3.76846	0.0194995
RABL3	-3.7604	0.0425682
ATP6V1D	-3.75777	0.00444996
ACSF3	-3.754	0.0404977
RIC3	-3.75129	0.00778655
CRMP1	-3.7359	0.00254299
MAPK8IP2	-3.73155	0.000224994
KLHL29	-3.72643	0.0455047
TRUB1	-3.72505	0.0239657
HPCA	-3.72391	0.0152654
C2CD2L	-3.72338	0.0338338
DNALI1	-3.72068	0.0338322
CNTN4	-3.7081	0.0336432
COASY	-3.70733	0.0109173
PANX2	-3.69946	0.0261195
LHX2	-3.67753	0.017036
HAP1	-3.67058	0.0183908
SNCA	-3.66249	0.0111577
LRRC4	-3.64343	0.00666028
RNF121	-3.63777	0.047383
AMPH	-3.63533	0.00707291
NOL4	-3.61796	0.0352738
SNTG1	-3.60184	0.00998011
REPS1	-3.5999	0.0136254
BMPR1B	-3.5842	0.0189938
SYTL2	-3.56446	0.000958234
LOC107986997	-3.56402	0.0358776
TUBB2A	-3.54472	0.0133031
KCNC4	-3.53505	0.0212386
BCAN	-3.51415	0.011979
ABCD2	-3.4955	0.03605
PHTF2	-3.47443	0.0127538
WASF1	-3.46769	0.0024235
POLR2E	-3.46285	0.0210745
FAM161B	-3.46204	0.0480456
LOC100130370	-3.46027	0.0199576
GABRA4	-3.45817	0.00322077
ATIC	-3.45404	0.0251525
RBFOX1	-3.42429	0.00124081
MATN2	-3.41812	0.0336656
CNR1	-3.41725	0.0198941
ALDH4A1	-3.40832	0.0405454
CRTC1	-3.384	0.00612256
TOMM40	-3.36451	0.0253585
VEGFA	-3.3514	0.0382485
CADPS	-3.34926	0.000806558
TMEM130	-3.32715	0.00985131
PCSK7	-3.32603	0.00666755
RAB3A	-3.31787	0.010457
ATG7	-3.31764	0.0242239
NAP1L3	-3.31385	0.0252391
MDGA2	-3.30505	0.0262006
OXTR	-3.30387	0.0275478
PSD	-3.27896	0.00123428
KIAA2022	-3.27263	0.0200028
ANO8	-3.26413	0.0230778
LOC653513	-3.23991	0.0385626
CECR2	-3.23042	0.00159468
BCAT1	-3.23025	0.00953187
SLITRK3	-3.22935	0.0207974
GRIN1	-3.22229	3.83838e-05
SHISA4	-3.15303	0.0184128
PARG	-3.14933	0.0272961
ELFN2	-3.14806	0.012888
PWARSN	-3.14544	0.0207694
HSPB8	-3.14022	0.0420745
LZTS3	-3.1392	0.00254892
SYN1	-3.12233	0.0026698
KLHDC3	-3.12012	0.0089466
CDK14	-3.1072	0.000288994
FBXO2	-3.10432	0.0297037
CEP170B	-3.07439	0.0071212
PRR36	-3.07144	0.0486473
SEC31B	-3.05627	0.0180468
GPR180	-3.04929	0.0408459
PITPNM3	-3.04829	0.000200953
GRIN2B	-3.03574	3.65278e-06
PACSIN1	-3.01853	0.000625742
RGS4	-3.01402	0.000586171
ATP8A2	-3.00855	0.00812207
ZMYM3	-3.00473	0.00599767
LMO7	-2.99584	0.0188183
EXTL2	-2.98924	0.0395524
SLIT1	-2.98495	0.0192351
SV2A	-2.983	0.00103037
ASNS	-2.97619	0.0356845
KIAA1549L	-2.96922	0.000722971
ZNF418	-2.96815	0.0336656
ZNF365	-2.96283	0.0199722
SNPH	-2.95152	0.0404977
LRRC4B	-2.94503	0.049498
ADAM23	-2.94306	0.0105489
EFNA5	-2.93078	0.00937284
GABRA1	-2.924	0.00183198
EGR2	-2.91394	0.0354707
NPTX1	-2.90806	0.0112367
HECW1	-2.89698	0.023932
SVIL-AS1	-2.89545	0.0489439
GDA	-2.8941	0.00705318
GABRB3	-2.88834	0.00590655
KIAA1644	-2.88371	0.000216697
TMEM59L	-2.85886	0.0350877
PTPRE	-2.85607	0.020741
STXBP5L	-2.85494	0.0107767
MICAL2	-2.84823	0.0202287
EHD3	-2.84292	0.020307
PTPN5	-2.83074	0.0248051
STUM	-2.82291	0.0419815
RFPL1S	-2.78914	0.0198725
BRINP2	-2.78837	0.00831221
TERF2	-2.78695	0.0486938
CPEB3	-2.76606	0.0189186
CCDC136	-2.75778	0.0184128
RIMS1	-2.75263	0.0041044
GABRB2	-2.74857	0.000454363
MAP6	-2.74501	0.00650723
SLC14A1	-2.71053	0.0090066
NRXN3	-2.71016	0.00609706
PLEKHA1	-2.69736	0.0371209
GRIN2A	-2.68219	0.00269214
ASPHD1	-2.67947	0.0231867
FAM134B	-2.65716	0.0311755
TAGLN3	-2.64942	0.0481351
SYT7	-2.64913	0.00281537
SHANK2	-2.64134	0.0117277
SLC25A37	-2.64124	0.0251525
CSGALNACT1	-2.63471	0.0243863
TARSL2	-2.63001	0.0448277
DOK6	-2.60982	0.00229066
OMG	-2.60658	0.0446542
PRRT2	-2.59536	0.00699233
NPTXR	-2.56926	0.00755007
HPCAL4	-2.56826	0.0408564
MYT1L	-2.56295	0.00229066
UBE2W	-2.53917	0.0215304
CNTNAP1	-2.53782	0.00207523
MTMR10	-2.52485	0.023717
CYBB	-2.51763	0.0375173
SLC39A12	-2.49051	0.0189078
CAMK2B	-2.47518	0.019589
CTIF	-2.47263	0.0200699
ZNF711	-2.46395	0.0405304
RAB15	-2.44335	0.0469627
FAM171B	-2.43963	0.0142036
NT5DC3	-2.43401	0.00885047
TMEM144	-2.43344	0.019512
CACNA1A	-2.43056	0.0178008
PPP2R2B	-2.38517	0.0248624
LINC00632	-2.38022	0.0351548
SLC4A8	-2.37824	0.00476399
NRSN2	-2.36636	0.0250951
ARPP21	-2.36179	0.0192712
PPFIA4	-2.35968	0.0161469
PNMAL1	-2.34988	0.0281234
ZFHX4	-2.34905	0.0238963
TENM1	-2.34086	0.0400296
GRIA3	-2.31973	0.000301909
FASN	-2.31374	0.00177667
NRGN	-2.31229	0.000743637
ATP13A4	-2.28502	0.0324808
KCNAB2	-2.27996	0.0219439
MSANTD4	-2.276	0.0296689
URGCP	-2.27378	0.0479836
TFCP2L1	-2.2515	0.00737645
NEGR1	-2.23821	0.0200033
SLITRK2	-2.22472	0.0137035
BHLHE41	-2.21516	0.0324425
AP3B2	-2.20791	0.0493333
RYR2	-2.20047	0.00499199
CELF2	-2.17454	0.00020892
SERPINA3	-2.17087	0.00288298
NELL2	-2.16442	0.0177027
CPLX2	-2.16111	0.000902244
CHD5	-2.16095	0.000439282
UCHL1	-2.15229	0.0244282
FGF12	-2.14714	0.0418828
ROBO2	-2.14081	0.0324425
DGKG	-2.13861	0.0161469
RASSF2	-2.13019	0.0180468
SLC6A11	-2.12704	0.0290568
TPPP	-2.12225	0.00124954
MEG3	-2.10556	0.000128447
SCN2A	-2.0965	0.00245122
IQSEC3	-2.08768	0.0232043
SEC14L2	-2.08155	0.00676898
SCN8A	-2.08072	0.0096933
GMFB	-2.06847	0.0117082
EEF1A2	-2.06344	0.0194438
KAZN	-2.05376	0.0263543
SPTBN5	-2.04865	0.0334728
AK5	-2.0486	0.0127538
CNKSR2	-2.04511	0.0295528
DGKI	-2.031	0.0308775
NTM	-2.02968	0.00753092
STIM2	-2.02298	0.0276391
DCLK2	-2.01832	0.0326184
UNC13C	-2.01606	0.0159018
NEFM	-2.00643	0.00283449
ADAM22	-2.00399	0.00892969
FUT9	-2.00397	0.0381803
ATCAY	-1.99347	0.0396885
RAB6B	-1.99132	0.00191528
RAB11FIP4	-1.98764	0.00181205
STX1B	-1.98357	0.0246844
BRSK1	-1.98172	0.0202287
SLC22A17	-1.97826	0.0145109
ARRB2	-1.97692	0.0426162
LRRC4C	-1.97447	0.0453014
KCNN3	-1.97002	0.0278827
CDK5R2	-1.96386	0.0118665
MEGF9	-1.95797	0.00971391
SEPT3	-1.95788	0.00760117
DMXL2	-1.95223	0.00672196
RFX4	-1.93924	0.00831082
DOCK5	-1.93827	0.0479757
CLCN4	-1.9225	0.0461482
ADD2	-1.91426	0.00723289
CDK5R1	-1.91123	0.0461706
PDZD4	-1.9061	0.0168789
CACNG8	-1.87325	0.00644192
PEX5L	-1.87147	0.0306236
KCNA2	-1.87003	0.0199978
RAP1GAP2	-1.85187	0.0307979
RGL1	-1.84451	0.0463267
DNM1	-1.8352	0.0212386
SYP	-1.83251	0.045831
DLGAP1	-1.83165	0.0172465
CDC42SE2	-1.82345	0.0417601
SYN2	-1.82009	0.0290416
SNAP25	-1.81283	0.000428668
FGFR2	-1.8102	0.0331054
CELF4	-1.79144	0.0123597
MIAT	-1.78288	0.00732613
GAS7	-1.78183	0.00722773
ADCYAP1R1	-1.77347	0.00671273
KCNQ2	-1.77001	0.0212069
TNIK	-1.75158	0.00644192
NPAS3	-1.74999	0.0464271
PSD3	-1.74948	0.00159617
SLC8A1	-1.74896	0.0190023
SRGAP3	-1.744	0.0498353
SYT1	-1.73571	0.000907436
NCAM1	-1.73414	0.00172964
KIAA0513	-1.7318	0.0306236
ATP1A3	-1.73167	0.0302748
ADCY1	-1.7215	0.0134101
BSN	-1.71912	0.040007
APC2	-1.7047	0.0232101
DOCK3	-1.703	0.047166
RTN3	-1.69136	0.00208202
ATP6V0A1	-1.69023	0.0457356
ENO2	-1.68962	0.0184128
UNC80	-1.68425	0.0275368
NAT8L	-1.68194	0.0229469
SHC3	-1.68102	0.00499199
KIF21A	-1.68079	0.0250107
ANK2	-1.68032	0.00100057
FAM134A	-1.67688	0.0440398
PRUNE2	-1.67279	0.0177027
HTT	-1.67175	0.0170153
SATB1	-1.64956	0.0436987
GRIA2	-1.64542	0.00769367
PNMA2	-1.63662	0.0160335
KIF5A	-1.63659	0.000923609
NCDN	-1.63549	0.0189938
ADGRV1	-1.63182	0.0192579
PLXNB1	-1.61648	0.0336423
MFAP3L	-1.61385	0.0297037
SHANK1	-1.60633	0.00861334
CAMK2A	-1.57391	0.0044699
ERBB4	-1.54169	0.0261191
NCS1	-1.5397	0.0305356
ASTN1	-1.5347	0.0369734
CD44	-1.52844	0.0457356
RPH3A	-1.5099	0.0227204
ANK3	-1.48537	0.00953187
ENC1	-1.47356	0.0240952
NRXN1	-1.45632	0.0363609
ATRNL1	-1.4285	0.0159018
ZNF483	-1.42072	0.0114584
CKB	-1.41579	0.0262224
KIF1A	-1.4113	0.00567746
PRDM2	-1.40915	0.0350877
DLG4	-1.40479	0.0382024
JPH4	-1.40412	0.042526
DNAJC6	-1.39921	0.0436407
CADM3	-1.38385	0.0432514
MAPK10	-1.34862	0.0360226
TUBB4A	-1.34579	0.020307
KCNMA1	-1.33758	0.0324808
PCLO	-1.32989	0.0255303
SLC17A7	-1.3276	0.0486473
KCNQ3	-1.32427	0.0456121
RYR3	-1.31064	0.0244187
KIF1B	-1.3098	0.0202553
CHI3L1	-1.30437	0.0193467
DLG2	-1.29245	0.0395852
MTURN	-1.27523	0.0122864
IDS	-1.21011	0.0255003
CLU	-1.15861	0.0261195
DST	-1.13147	0.0198725
MAP1A	-1.11591	0.0357156
MAP2	-1.00725	0.0484421
