# Supplementary material for: Transcriptomic comparison of human and mouse brain microvessels
Source: Sci Rep. 2020 Jul 23;10:12358. doi: 10.1038/s41598-020-69096-7 (PMC7378255; doi:10.1038/s41598-020-69096-7)
Supplement: Supplementary file 5 — Supplementary Table S5. [file 41598_2020_69096_MOESM5_ESM.xlsx]

## Sheet: Homology
Table S5. Human-mouse gene homology and differential expression analysis.
Human gene	Mouse gene(s)
A1BG	A1bg
A1CF	A1cf
A2M	A2m
A3GALT2	A3galt2
A4GALT	A4galt
A4GNT	A4gnt
AAAS	Aaas
AACS	Aacs
AADAC	Aadac
AADACL2	Aadacl2
AADACL3	Aadacl3
AADACL4	Gm13177
AADAT	Aadat
AAED1	Aaed1
AAGAB	Aagab
AAK1	Aak1
AAMDC	Aamdc
AAMP	Aamp
AANAT	Aanat
AAR2	Aar2
AARD	Aard
AARS	Aars
AARS2	Aars2
AARSD1	Aarsd1
AASDH	Aasdh
AASDHPPT	Aasdhppt
AASS	Aass
AATF	Aatf
AATK	Aatk
ABAT	Abat
ABCA1	Abca1
ABCA12	Abca12
ABCA13	Abca13
ABCA2	Abca2
ABCA3	Abca3
ABCA4	Abca4
ABCA5	Abca5
ABCA6	Abca6
ABCA7	Abca7
ABCA8	Abca8b
ABCA9	Abca9
ABCB1	Abcb1a
ABCB10	Abcb10
ABCB11	Abcb11
ABCB4	Abcb4
ABCB5	Abcb5
ABCB6	Abcb6
ABCB7	Abcb7
ABCB8	Abcb8
ABCB9	Abcb9
ABCC1	Abcc1
ABCC10	Abcc10
ABCC12	Abcc12
ABCC2	Abcc2
ABCC3	Abcc3
ABCC4	Abcc4
ABCC5	Abcc5
ABCC6	Abcc6
ABCC8	Abcc8
ABCC9	Abcc9
ABCD1	Abcd1
ABCD2	Abcd2
ABCD3	Abcd3
ABCD4	Abcd4
ABCE1	Abce1
ABCF1	Abcf1
ABCF2	Abcf2
ABCF3	Abcf3
ABCG1	Abcg1
ABCG2	Abcg2
ABCG4	Abcg4
ABCG5	Abcg5
ABCG8	Abcg8
ABHD10	Abhd10
ABHD11	Abhd11
ABHD12	Abhd12
ABHD12B	Abhd12b
ABHD13	Abhd13
ABHD14A	Abhd14a
ABHD14B	Abhd14b
ABHD15	Abhd15
ABHD16A	Abhd16a
ABHD16B	Abhd16b
ABHD17A	Abhd17a
ABHD17B	Abhd17b
ABHD17C	Abhd17c
ABHD18	Abhd18
ABHD2	Abhd2
ABHD3	Abhd3
ABHD4	Abhd4
ABHD5	Abhd5
ABHD6	Abhd6
ABHD8	Abhd8
ABI1	Abi1
ABI2	Abi2
ABI3	Abi3
ABL1	Abl1
ABL2	Abl2
ABLIM1	Ablim1
ABLIM2	Ablim2
ABLIM3	Ablim3
ABO	Abo
ABR	Abr
ABRA	Abra
ABRACL	Abracl
ABT1	Abt1
ABTB1	Abtb1
ABTB2	Abtb2
ACAA1	Acaa1a
ACAA2	Acaa2
ACACA	Acaca
ACACB	Acacb
ACAD10	Acad10
ACAD11	Acad11
ACAD8	Acad8
ACAD9	Acad9
ACADL	Acadl
ACADM	Acadm
ACADS	Acads
ACADSB	Acadsb
ACADVL	Acadvl
ACAP1	Acap1
ACAP2	Acap2
ACAP3	Acap3
ACAT1	Acat1
ACBD3	Acbd3
ACBD4	Acbd4
ACBD5	Acbd5
ACBD6	Acbd6
ACBD7	Acbd7
ACCS	Accs
ACCSL	Accsl
ACD	Acd
ACE	Ace
ACE2	Ace2
ACER1	Acer1
ACER2	Acer2
ACER3	Acer3
ACHE	Ache
ACIN1	Acin1
ACKR1	Ackr1
ACKR2	Ackr2
ACKR3	Ackr3
ACKR4	Ackr4
ACLY	Acly
ACMSD	Acmsd
ACO1	Aco1
ACO2	Aco2
ACOD1	Acod1
ACOT1	Acot3
ACOT11	Acot11
ACOT12	Acot12
ACOT13	Acot13
ACOT2	Acot2
ACOT4	Acot4
ACOT7	Acot7
ACOT8	Acot8
ACOX1	Acox1
ACOX2	Acox2
ACOX3	Acox3
ACOXL	Acoxl
ACP1	Acp1
ACP2	Acp2
ACP6	Acp6
ACP7	Acp7
ACPP	Acpp
ACPT	Acpt
ACR	Acr
ACRBP	Acrbp
ACRV1	Acrv1
ACSBG1	Acsbg1
ACSBG2	Acsbg2
ACSF2	Acsf2
ACSF3	Acsf3
ACSL1	Acsl1
ACSL3	Acsl3
ACSL4	Acsl4
ACSL5	Acsl5
ACSL6	Acsl6
ACSM1	Acsm1
ACSM2A	Acsm2
ACSM3	Acsm3
ACSM4	Acsm4
ACSM5	Acsm5
ACSS1	Acss1
ACSS2	Acss2
ACSS3	Acss3
ACTA1	Acta1
ACTA2	Acta2
ACTB	Actb
ACTBL2	Actbl2
ACTC1	Actc1
ACTG1	Actg1
ACTG2	Actg2
ACTL10	Actl10
ACTL6A	Actl6a
ACTL6B	Actl6b
ACTL7A	Actl7a
ACTL7B	Actl7b
ACTL9	Actl9
ACTN1	Actn1
ACTN2	Actn2
ACTN4	Actn4
ACTR10	Actr10
ACTR1A	Actr1a
ACTR1B	Actr1b
ACTR2	Actr2
ACTR3	Actr3
ACTR3B	Actr3b
ACTR5	Actr5
ACTR6	Actr6
ACTR8	Actr8
ACTRT1	Actrt1
ACTRT2	Actrt2
ACTRT3	Actrt3
ACVR1	Acvr1
ACVR1B	Acvr1b
ACVR1C	Acvr1c
ACVR2A	Acvr2a
ACVR2B	Acvr2b
ACVRL1	Acvrl1
ACY1	Acy1
ACY3	Acy3
ACYP1	Acyp1
ACYP2	Acyp2
ADA	Ada
ADAD1	Adad1
ADAD2	Adad2
ADAL	Adal
ADAM10	Adam10
ADAM11	Adam11
ADAM12	Adam12
ADAM15	Adam15
ADAM17	Adam17
ADAM18	Adam18
ADAM19	Adam19
ADAM2	Adam2
ADAM21	Adam21
ADAM22	Adam22
ADAM23	Adam23
ADAM28	Adam28
ADAM29	Adam29
ADAM30	Adam30
ADAM32	Adam32
ADAM33	Adam33
ADAM7	Adam7
ADAM8	Adam8
ADAM9	Adam9
ADAMDEC1	Adamdec1
ADAMTS1	Adamts1
ADAMTS10	Adamts10
ADAMTS12	Adamts12
ADAMTS13	Adamts13
ADAMTS14	Adamts14
ADAMTS15	Adamts15
ADAMTS16	Adamts16
ADAMTS17	Adamts17
ADAMTS18	Adamts18
ADAMTS19	Adamts19
ADAMTS2	Adamts2
ADAMTS20	Adamts20
ADAMTS3	Adamts3
ADAMTS4	Adamts4
ADAMTS5	Adamts5
ADAMTS6	Adamts6
ADAMTS7	Adamts7
ADAMTS8	Adamts8
ADAMTS9	Adamts9
ADAMTSL1	Adamtsl1
ADAMTSL2	Adamtsl2
ADAMTSL3	Adamtsl3
ADAMTSL4	Adamtsl4
ADAMTSL5	Adamtsl5
ADAP1	Adap1
ADAP2	Adap2
ADAR	Adar
ADARB1	Adarb1
ADARB2	Adarb2
ADAT1	Adat1
ADAT2	Adat2
ADAT3	Adat3
ADCK1	Adck1
ADCK2	Adck2
ADCK3	Adck3
ADCK4	Adck4
ADCK5	Adck5
ADCY1	Adcy1
ADCY10	Adcy10
ADCY2	Adcy2
ADCY3	Adcy3
ADCY4	Adcy4
ADCY5	Adcy5
ADCY6	Adcy6
ADCY7	Adcy7
ADCY8	Adcy8
ADCY9	Adcy9
ADCYAP1	Adcyap1
ADCYAP1R1	Adcyap1r1
ADD1	Add1
ADD2	Add2
ADD3	Add3
ADGB	Adgb
ADGRA1	Adgra1
ADGRA2	Adgra2
ADGRA3	Adgra3
ADGRB1	Adgrb1
ADGRB2	Adgrb2
ADGRB3	Adgrb3
ADGRD1	Adgrd1
ADGRE1	Adgre1
ADGRE5	Adgre5
ADGRF1	Adgrf1
ADGRF2	Adgrf2
ADGRF3	Adgrf3
ADGRF4	Adgrf4
ADGRF5	Adgrf5
ADGRG1	Adgrg1
ADGRG2	Adgrg2
ADGRG3	Adgrg3
ADGRG4	Adgrg4
ADGRG5	Adgrg5
ADGRG6	Adgrg6
ADGRG7	Adgrg7
ADGRL1	Adgrl1
ADGRL2	Adgrl2
ADGRL3	Adgrl3
ADGRL4	Adgrl4
ADGRV1	Adgrv1
ADH1C	Adh1
ADH4	Adh4
ADH5	Adh5
ADH7	Adh7
ADHFE1	Adhfe1
ADI1	Adi1
ADIPOQ	Adipoq
ADIPOR1	Adipor1
ADIPOR2	Adipor2
ADK	Adk
ADM	Adm
ADM2	Adm2
ADNP	Adnp
ADNP2	Adnp2
ADO	Ado
ADORA1	Adora1
ADORA2A	Adora2a
ADORA2B	Adora2b
ADORA3	Adora3
ADPGK	Adpgk
ADPRH	Adprh
ADPRHL1	Adprhl1
ADPRHL2	Adprhl2
ADPRM	Adprm
ADRA1A	Adra1a
ADRA1B	Adra1b
ADRA1D	Adra1d
ADRA2A	Adra2a
ADRA2B	Adra2b
ADRA2C	Adra2c
ADRB1	Adrb1
ADRB2	Adrb2
ADRB3	Adrb3
ADRM1	Adrm1
ADSL	Adsl
ADSS	Adss
ADSSL1	Adssl1
ADTRP	Adtrp
AEBP1	Aebp1
AEBP2	Aebp2
AEN	Aen
AES	Aes
AFAP1	Afap1
AFAP1L1	Afap1l1
AFAP1L2	Afap1l2
AFF1	Aff1
AFF3	Aff3
AFF4	Aff4
AFG3L2	Afg3l2
AFM	Afm
AFMID	Afmid
AFP	Afp
AFTPH	Aftph
AGA	Aga
AGAP1	Agap1
AGAP2	Agap2
AGAP3	Agap3
AGBL1	Agbl1
AGBL2	Agbl2
AGBL3	Agbl3
AGBL4	Agbl4
AGBL5	Agbl5
AGER	Ager
AGFG1	Agfg1
AGFG2	Agfg2
AGGF1	Aggf1
AGK	Agk
AGL	Agl
AGMAT	Agmat
AGMO	Agmo
AGO1	Ago1
AGO2	Ago2
AGO3	Ago3
AGO4	Ago4
AGPAT1	Agpat1
AGPAT2	Agpat2
AGPAT3	Agpat3
AGPAT4	Agpat4
AGPAT5	Agpat5
AGPS	Agps
AGR2	Agr2
AGR3	Agr3
AGRN	Agrn
AGRP	Agrp
AGT	Agt
AGTPBP1	Agtpbp1
AGTR1	Agtr1a
AGTR2	Agtr2
AGTRAP	Agtrap
AGXT	Agxt
AGXT2	Agxt2
AHCTF1	Ahctf1
AHCY	Ahcy
AHCYL1	Ahcyl1
AHCYL2	Ahcyl2
AHDC1	Ahdc1
AHI1	Ahi1
AHNAK	Ahnak
AHNAK2	Ahnak2
AHR	Ahr
AHRR	Ahrr
AHSA1	Ahsa1
AHSG	Ahsg
AICDA	Aicda
AIDA	Aida
AIF1	Aif1
AIF1L	Aif1l
AIFM1	Aifm1
AIFM2	Aifm2
AIFM3	Aifm3
AIG1	Aig1
AIM1	Aim1
AIM1L	Aim1l
AIM2	Aim2
AIMP1	Aimp1
AIMP2	Aimp2
AIP	Aip
AIPL1	Aipl1
AIRE	Aire
AJAP1	Ajap1
AJUBA	Ajuba
AK1	Ak1
AK2	Ak2
AK3	Ak3
AK4	Ak4
AK5	Ak5
AK6	Ak6
AK7	Ak7
AK8	Ak8
AK9	Ak9
AKAIN1	Akain1
AKAP1	Akap1
AKAP10	Akap10
AKAP11	Akap11
AKAP12	Akap12
AKAP13	Akap13
AKAP14	Akap14
AKAP2	Akap2
AKAP3	Akap3
AKAP4	Akap4
AKAP5	Akap5
AKAP6	Akap6
AKAP7	Akap7
AKAP8	Akap8
AKAP8L	Akap8l
AKIP1	Akip1
AKIRIN1	Akirin1
AKIRIN2	Akirin2
AKNA	Akna
AKNAD1	Aknad1
AKR1A1	Akr1a1
AKR1B1	Akr1b3
AKR1B10	Akr1b8
AKR1C3	Akr1c18
AKR1C4	Akr1c6
AKR1D1	Akr1d1
AKR1E2	Akr1e1
AKR7A2	Akr7a5
AKT1	Akt1
AKT1S1	Akt1s1
AKT2	Akt2
AKT3	Akt3
AKTIP	Aktip
ALAD	Alad
ALAS1	Alas1
ALAS2	Alas2
ALB	Alb
ALCAM	Alcam
ALDH16A1	Aldh16a1
ALDH18A1	Aldh18a1
ALDH1A1	Aldh1a1
ALDH1A2	Aldh1a2
ALDH1A3	Aldh1a3
ALDH1B1	Aldh1b1
ALDH1L1	Aldh1l1
ALDH1L2	Aldh1l2
ALDH2	Aldh2
ALDH3A1	Aldh3a1
ALDH3A2	Aldh3a2
ALDH3B1	Aldh3b1
ALDH4A1	Aldh4a1
ALDH5A1	Aldh5a1
ALDH6A1	Aldh6a1
ALDH7A1	Aldh7a1
ALDH8A1	Aldh8a1
ALDH9A1	Aldh9a1
ALDOA	Aldoa
ALDOB	Aldob
ALDOC	Aldoc
ALG1	Alg1
ALG10	Alg10b
ALG11	Alg11
ALG12	Alg12
ALG14	Alg14
ALG2	Alg2
ALG3	Alg3
ALG5	Alg5
ALG6	Alg6
ALG8	Alg8
ALG9	Alg9
ALK	Alk
ALKBH1	Alkbh1
ALKBH2	Alkbh2
ALKBH3	Alkbh3
ALKBH4	Alkbh4
ALKBH5	Alkbh5
ALKBH6	Alkbh6
ALKBH7	Alkbh7
ALKBH8	Alkbh8
ALLC	Allc
ALMS1	Alms1
ALOX12	Alox12
ALOX12B	Alox12b
ALOX15	Alox15
ALOX15B	Alox8
ALOX5	Alox5
ALOX5AP	Alox5ap
ALOXE3	Aloxe3
ALPI	Akp3
ALPK1	Alpk1
ALPK2	Alpk2
ALPK3	Alpk3
ALPL	Alpl
ALPP	Alpi
ALPPL2	Alppl2
ALS2	Als2
ALS2CL	Als2cl
ALS2CR12	Als2cr12
ALX1	Alx1
ALX3	Alx3
ALX4	Alx4
AMACR	Amacr
AMBN	Ambn
AMBP	Ambp
AMBRA1	Ambra1
AMDHD1	Amdhd1
AMDHD2	Amdhd2
AMER1	Amer1
AMER2	Amer2
AMER3	Amer3
AMFR	Amfr
AMH	Amh
AMHR2	Amhr2
AMIGO1	Amigo1
AMIGO2	Amigo2
AMIGO3	Amigo3
AMMECR1	Ammecr1
AMMECR1L	Ammecr1l
AMN	Amn
AMN1	Amn1
AMOT	Amot
AMOTL1	Amotl1
AMOTL2	Amotl2
AMPD1	Ampd1
AMPD2	Ampd2
AMPD3	Ampd3
AMPH	Amph
AMT	Amt
AMTN	Amtn
AMY2A	Amy1
AMZ1	Amz1
ANAPC1	Anapc1
ANAPC10	Anapc10
ANAPC11	Anapc11
ANAPC13	Anapc13
ANAPC16	Anapc16
ANAPC2	Anapc2
ANAPC4	Anapc4
ANAPC5	Anapc5
ANAPC7	Anapc7
ANG	Ang
ANGEL1	Angel1
ANGEL2	Angel2
ANGPT1	Angpt1
ANGPT2	Angpt2
ANGPT4	Angpt4
ANGPTL1	Angptl1
ANGPTL2	Angptl2
ANGPTL3	Angptl3
ANGPTL4	Angptl4
ANGPTL6	Angptl6
ANGPTL7	Angptl7
ANGPTL8	Angptl8
ANK1	Ank1
ANK3	Ank3
ANKAR	Ankar
ANKDD1A	Ankdd1a
ANKDD1B	Ankdd1b
ANKEF1	Ankef1
ANKFN1	Ankfn1
ANKFY1	Ankfy1
ANKH	Ank
ANKIB1	Ankib1
ANKK1	Ankk1
ANKLE1	Ankle1
ANKLE2	Ankle2
ANKMY1	Ankmy1
ANKMY2	Ankmy2
ANKRA2	Ankra2
ANKRD1	Ankrd1
ANKRD10	Ankrd10
ANKRD11	Ankrd11
ANKRD12	Ankrd12
ANKRD13A	Ankrd13a
ANKRD13B	Ankrd13b
ANKRD13C	Ankrd13c
ANKRD13D	Ankrd13d
ANKRD16	Ankrd16
ANKRD17	Ankrd17
ANKRD2	Ankrd2
ANKRD22	Ankrd22
ANKRD23	Ankrd23
ANKRD24	Ankrd24
ANKRD26	Ankrd26
ANKRD27	Ankrd27
ANKRD28	Ankrd28
ANKRD29	Ankrd29
ANKRD31	Ankrd31
ANKRD33	Ankrd33
ANKRD33B	Ankrd33b
ANKRD34A	Ankrd34a
ANKRD34B	Ankrd34b
ANKRD34C	Ankrd34c
ANKRD35	Ankrd35
ANKRD37	Ankrd37
ANKRD39	Ankrd39
ANKRD40	Ankrd40
ANKRD42	Ankrd42
ANKRD44	Ankrd44
ANKRD45	Ankrd45
ANKRD46	Ankrd46
ANKRD49	Ankrd49
ANKRD52	Ankrd52
ANKRD53	Ankrd53
ANKRD54	Ankrd54
ANKRD55	Ankrd55
ANKRD6	Ankrd6
ANKRD60	Ankrd60
ANKRD61	Ankrd61
ANKRD63	Ankrd63
ANKRD65	Ankrd65
ANKRD66	Ankrd66
ANKRD7	Ankrd7
ANKRD9	Ankrd9
ANKS1A	Anks1
ANKS1B	Anks1b
ANKS3	Anks3
ANKS4B	Anks4b
ANKS6	Anks6
ANKUB1	Ankub1
ANKZF1	Ankzf1
ANLN	Anln
ANO1	Ano1
ANO10	Ano10
ANO2	Ano2
ANO3	Ano3
ANO4	Ano4
ANO5	Ano5
ANO6	Ano6
ANO7	Ano7
ANO8	Ano8
ANO9	Ano9
ANPEP	Anpep
ANTXR1	Antxr1
ANTXR2	Antxr2
ANTXRL	Antxrl
ANXA1	Anxa1
ANXA10	Anxa10
ANXA11	Anxa11
ANXA13	Anxa13
ANXA2	Anxa2
ANXA3	Anxa3
ANXA4	Anxa4
ANXA5	Anxa5
ANXA6	Anxa6
ANXA7	Anxa7
ANXA9	Anxa9
AOAH	Aoah
AOC1	Aoc1
AOC2	Aoc2
AOC3	Aoc3
AOX1	Aox1
AP1AR	Ap1ar
AP1B1	Ap1b1
AP1G1	Ap1g1
AP1G2	Ap1g2
AP1M1	Ap1m1
AP1M2	Ap1m2
AP1S1	Ap1s1
AP1S2	Ap1s2
AP1S3	Ap1s3
AP2A1	Ap2a1
AP2A2	Ap2a2
AP2M1	Ap2m1
AP2S1	Ap2s1
AP3B1	Ap3b1
AP3B2	Ap3b2
AP3D1	Ap3d1
AP3M1	Ap3m1
AP3M2	Ap3m2
AP3S1	Ap3s1
AP3S2	Ap3s2
AP4B1	Ap4b1
AP4E1	Ap4e1
AP4M1	Ap4m1
AP4S1	Ap4s1
AP5B1	Ap5b1
AP5M1	Ap5m1
AP5S1	Ap5s1
AP5Z1	Ap5z1
APAF1	Apaf1
APBA1	Apba1
APBA2	Apba2
APBA3	Apba3
APBB1	Apbb1
APBB1IP	Apbb1ip
APBB2	Apbb2
APBB3	Apbb3
APC	Apc
APC2	Apc2
APCDD1	Apcdd1
APCS	Apcs
APEH	Apeh
APEX1	Apex1
APEX2	Apex2
APH1A	Aph1a
APH1B	Aph1b
API5	Api5
APIP	Apip
APITD1	Apitd1
APLF	Aplf
APLN	Apln
APLNR	Aplnr
APLP1	Aplp1
APLP2	Aplp2
APMAP	Apmap
APOA1	Apoa1
APOA2	Apoa2
APOA4	Apoa4
APOA5	Apoa5
APOB	Apob
APOBEC1	Apobec1
APOBEC2	Apobec2
APOBEC3B	Apobec3
APOBEC4	Apobec4
APOBR	Apobr
APOC2	Apoc2
APOC4	Apoc4
APOD	Apod
APOE	Apoe
APOF	Apof
APOH	Apoh
APOL2	Apol8
APOL6	Apol6
APOLD1	Apold1
APOM	Apom
APOO	Apoo
APOOL	Apool
APOPT1	Apopt1
APP	App
APPBP2	Appbp2
APPL1	Appl1
APPL2	Appl2
APRT	Aprt
APTX	Aptx
AQP1	Aqp1
AQP11	Aqp11
AQP2	Aqp2
AQP3	Aqp3
AQP4	Aqp4
AQP5	Aqp5
AQP6	Aqp6
AQP7	Aqp7
AQP8	Aqp8
AQP9	Aqp9
AQR	Aqr
AR	Ar
ARAF	Araf
ARAP1	Arap1
ARAP2	Arap2
ARAP3	Arap3
ARC	Arc
ARCN1	Arcn1
AREG	Areg
AREL1	Arel1
ARF1	Arf1
ARF3	Arf3
ARF4	Arf4
ARF5	Arf5
ARF6	Arf6
ARFGAP1	Arfgap1
ARFGAP2	Arfgap2
ARFGAP3	Arfgap3
ARFGEF1	Arfgef1
ARFGEF2	Arfgef2
ARFGEF3	Arfgef3
ARFIP1	Arfip1
ARFIP2	Arfip2
ARFRP1	Arfrp1
ARG1	Arg1
ARG2	Arg2
ARGLU1	Arglu1
ARHGAP1	Arhgap1
ARHGAP10	Arhgap10
ARHGAP11A	Arhgap11a
ARHGAP12	Arhgap12
ARHGAP15	Arhgap15
ARHGAP17	Arhgap17
ARHGAP18	Arhgap18
ARHGAP19	Arhgap19
ARHGAP20	Arhgap20
ARHGAP21	Arhgap21
ARHGAP22	Arhgap22
ARHGAP23	Arhgap23
ARHGAP24	Arhgap24
ARHGAP25	Arhgap25
ARHGAP26	Arhgap26
ARHGAP27	Arhgap27
ARHGAP28	Arhgap28
ARHGAP29	Arhgap29
ARHGAP30	Arhgap30
ARHGAP31	Arhgap31
ARHGAP32	Arhgap32
ARHGAP33	Arhgap33
ARHGAP35	Arhgap35
ARHGAP36	Arhgap36
ARHGAP39	Arhgap39
ARHGAP4	Arhgap4
ARHGAP40	Arhgap40
ARHGAP42	Arhgap42
ARHGAP44	Arhgap44
ARHGAP5	Arhgap5
ARHGAP6	Arhgap6
ARHGAP9	Arhgap9
ARHGDIA	Arhgdia
ARHGDIB	Arhgdib
ARHGDIG	Arhgdig
ARHGEF1	Arhgef1
ARHGEF10	Arhgef10
ARHGEF10L	Arhgef10l
ARHGEF11	Arhgef11
ARHGEF12	Arhgef12
ARHGEF15	Arhgef15
ARHGEF16	Arhgef16
ARHGEF17	Arhgef17
ARHGEF18	Arhgef18
ARHGEF19	Arhgef19
ARHGEF2	Arhgef2
ARHGEF25	Arhgef25
ARHGEF26	Arhgef26
ARHGEF28	Arhgef28
ARHGEF3	Arhgef3
ARHGEF33	Arhgef33
ARHGEF37	Arhgef37
ARHGEF39	Arhgef39
ARHGEF4	Arhgef4
ARHGEF40	Arhgef40
ARHGEF5	Arhgef5
ARHGEF6	Arhgef6
ARHGEF7	Arhgef7
ARHGEF9	Arhgef9
ARID1A	Arid1a
ARID1B	Arid1b
ARID2	Arid2
ARID3A	Arid3a
ARID3B	Arid3b
ARID3C	Arid3c
ARID4A	Arid4a
ARID4B	Arid4b
ARID5A	Arid5a
ARID5B	Arid5b
ARIH1	Arih1
ARIH2	Arih2
ARL1	Arl1
ARL10	Arl10
ARL11	Arl11
ARL13A	Arl13a
ARL13B	Arl13b
ARL14	Arl14
ARL14EP	Arl14ep
ARL14EPL	Arl14epl
ARL15	Arl15
ARL16	Arl16
ARL2	Arl2
ARL2BP	Arl2bp
ARL3	Arl3
ARL4A	Arl4a
ARL4C	Arl4c
ARL4D	Arl4d
ARL5A	Arl5a
ARL5B	Arl5b
ARL5C	Arl5c
ARL6	Arl6
ARL6IP1	Arl6ip1
ARL6IP4	Arl6ip4
ARL6IP5	Arl6ip5
ARL6IP6	Arl6ip6
ARL8A	Arl8a
ARL8B	Arl8b
ARL9	Arl9
ARMC1	Armc1
ARMC10	Armc10
ARMC12	Armc12
ARMC2	Armc2
ARMC3	Armc3
ARMC4	Armc4
ARMC5	Armc5
ARMC6	Armc6
ARMC7	Armc7
ARMC8	Armc8
ARMC9	Armc9
ARMCX1	Armcx1
ARMCX2	Armcx2
ARMCX3	Armcx3
ARMCX4	Armcx4
ARMCX5	Armcx5
ARMCX6	Armcx6
ARMT1	Armt1
ARNT	Arnt
ARNT2	Arnt2
ARNTL	Arntl
ARNTL2	Arntl2
ARPC1A	Arpc1a
ARPC1B	Arpc1b
ARPC2	Arpc2
ARPC3	Arpc3
ARPC4	Arpc4
ARPC5	Arpc5
ARPC5L	Arpc5l
ARPP19	Arpp19
ARPP21	Arpp21
ARR3	Arr3
ARRB1	Arrb1
ARRB2	Arrb2
ARRDC1	Arrdc1
ARRDC2	Arrdc2
ARRDC3	Arrdc3
ARRDC4	Arrdc4
ARRDC5	Arrdc5
ARSA	Arsa
ARSB	Arsb
ARSG	Arsg
ARSI	Arsi
ARSJ	Arsj
ARSK	Arsk
ART1	Art1
ART3	Art3
ART4	Art4
ART5	Art5
ARTN	Artn
ARV1	Arv1
ARVCF	Arvcf
ARX	Arx
AS3MT	As3mt
ASAH1	Asah1
ASAH2	Asah2
ASAP1	Asap1
ASAP2	Asap2
ASAP3	Asap3
ASB1	Asb1
ASB10	Asb10
ASB11	Asb11
ASB12	Asb12
ASB13	Asb13
ASB14	Asb14
ASB15	Asb15
ASB16	Asb16
ASB17	Asb17
ASB18	Asb18
ASB2	Asb2
ASB4	Asb4
ASB5	Asb5
ASB6	Asb6
ASB7	Asb7
ASB8	Asb8
ASB9	Asb9
ASCC1	Ascc1
ASCC2	Ascc2
ASCC3	Ascc3
ASCL1	Ascl1
ASCL2	Ascl2
ASCL3	Ascl3
ASCL4	Ascl4
ASCL5	Ascl5
ASF1A	Asf1a
ASF1B	Asf1b
ASGR1	Asgr1
ASGR2	Asgr2
ASH1L	Ash1l
ASH2L	Ash2l
ASIC1	Asic1
ASIC2	Asic2
ASIC3	Asic3
ASIC4	Asic4
ASIC5	Asic5
ASIP	a
ASL	Asl
ASNA1	Asna1
ASNS	Asns
ASNSD1	Asnsd1
ASPA	Aspa
ASPDH	Aspdh
ASPG	Aspg
ASPH	Asph
ASPHD2	Asphd2
ASPM	Aspm
ASPN	Aspn
ASPRV1	Asprv1
ASPSCR1	Aspscr1
ASRGL1	Asrgl1
ASS1	Ass1
ASTE1	Aste1
ASTL	Astl
ASTN1	Astn1
ASTN2	Astn2
ASUN	Asun
ASXL1	Asxl1
ASXL2	Asxl2
ASXL3	Asxl3
ASZ1	Asz1
ATAD1	Atad1
ATAD2	Atad2
ATAD2B	Atad2b
ATAD3A	Atad3a
ATAD5	Atad5
ATAT1	Atat1
ATCAY	Atcay
ATE1	Ate1
ATF2	Atf2
ATF3	Atf3
ATF4	Atf4
ATF5	Atf5
ATF6	Atf6
ATF6B	Atf6b
ATF7	Atf7
ATF7IP	Atf7ip
ATG10	Atg10
ATG101	Atg101
ATG12	Atg12
ATG13	Atg13
ATG14	Atg14
ATG16L1	Atg16l1
ATG16L2	Atg16l2
ATG2A	Atg2a
ATG2B	Atg2b
ATG3	Atg3
ATG4A	Atg4a
ATG4B	Atg4b
ATG4C	Atg4c
ATG4D	Atg4d
ATG5	Atg5
ATG7	Atg7
ATG9A	Atg9a
ATG9B	Atg9b
ATHL1	Athl1
ATIC	Atic
ATL1	Atl1
ATL2	Atl2
ATL3	Atl3
ATM	Atm
ATMIN	Atmin
ATN1	Atn1
ATOH1	Atoh1
ATOH7	Atoh7
ATOH8	Atoh8
ATOX1	Atox1
ATP10A	Atp10a
ATP10B	Atp10b
ATP11A	Atp11a
ATP11B	Atp11b
ATP11C	Atp11c
ATP12A	Atp12a
ATP13A1	Atp13a1
ATP13A2	Atp13a2
ATP13A3	Atp13a3
ATP13A4	Atp13a4
ATP13A5	Atp13a5
ATP1A1	Atp1a1
ATP1A2	Atp1a2
ATP1A3	Atp1a3
ATP1A4	Atp1a4
ATP1B1	Atp1b1
ATP1B2	Atp1b2
ATP1B3	Atp1b3
ATP1B4	Atp1b4
ATP23	Xrcc6bp1
ATP2A1	Atp2a1
ATP2A2	Atp2a2
ATP2A3	Atp2a3
ATP2B1	Atp2b1
ATP2B2	Atp2b2
ATP2B3	Atp2b3
ATP2B4	Atp2b4
ATP2C1	Atp2c1
ATP2C2	Atp2c2
ATP4A	Atp4a
ATP4B	Atp4b
ATP5A1	Atp5a1
ATP5B	Atp5b
ATP5C1	Atp5c1
ATP5D	Atp5d
ATP5F1	Atp5f1
ATP5G1	Atp5g1
ATP5G2	Atp5g2
ATP5G3	Atp5g3
ATP5H	Atp5h
ATP5J	Atp5j
ATP5J2	Atp5j2
ATP5J2-PTCD1	Ptcd1
ATP5L	Atp5l
ATP5O	Atp5o
ATP5S	Atp5s
ATP5SL	Atp5sl
ATP6AP1	Atp6ap1
ATP6AP2	Atp6ap2
ATP6V0A1	Atp6v0a1
ATP6V0A2	Atp6v0a2
ATP6V0A4	Atp6v0a4
ATP6V0B	Atp6v0b
ATP6V0C	Atp6v0c
ATP6V0D1	Atp6v0d1
ATP6V0D2	Atp6v0d2
ATP6V0E1	Atp6v0e
ATP6V0E2	Atp6v0e2
ATP6V1A	Atp6v1a
ATP6V1B1	Atp6v1b1
ATP6V1B2	Atp6v1b2
ATP6V1C1	Atp6v1c1
ATP6V1C2	Atp6v1c2
ATP6V1D	Atp6v1d
ATP6V1E1	Atp6v1e1
ATP6V1E2	Atp6v1e2
ATP6V1F	Atp6v1f
ATP6V1G1	Atp6v1g1
ATP6V1G2	Atp6v1g2
ATP6V1G3	Atp6v1g3
ATP6V1H	Atp6v1h
ATP7A	Atp7a
ATP7B	Atp7b
ATP8A1	Atp8a1
ATP8A2	Atp8a2
ATP8B1	Atp8b1
ATP8B2	Atp8b2
ATP8B3	Atp8b3
ATP8B4	Atp8b4
ATP9A	Atp9a
ATP9B	Atp9b
ATPAF1	Atpaf1
ATPAF2	Atpaf2
ATPIF1	Atpif1
ATR	Atr
ATRAID	Atraid
ATRIP	Atrip
ATRN	Atrn
ATRNL1	Atrnl1
ATRX	Atrx
ATXN1	Atxn1
ATXN10	Atxn10
ATXN1L	Atxn1l
ATXN2	Atxn2
ATXN2L	Atxn2l
ATXN3	Atxn3
ATXN7	Atxn7
ATXN7L1	Atxn7l1
ATXN7L2	Atxn7l2
ATXN7L3	Atxn7l3
ATXN7L3B	Atxn7l3b
AUH	Auh
AUNIP	Aunip
AUP1	Aup1
AURKA	Aurka
AURKAIP1	Aurkaip1
AURKB	Aurkb
AURKC	Aurkc
AUTS2	Auts2
AVEN	Aven
AVIL	Avil
AVL9	Avl9
AVP	Avp
AVPI1	Avpi1
AVPR1A	Avpr1a
AVPR1B	Avpr1b
AVPR2	Avpr2
AWAT1	Awat1
AWAT2	Awat2
AXDND1	Axdnd1
AXIN1	Axin1
AXIN2	Axin2
AXL	Axl
AZGP1	Azgp1
AZI2	Azi2
AZIN1	Azin1
AZIN2	Azin2
B2M	B2m
B3GALNT1	B3galnt1
B3GALNT2	B3galnt2
B3GALT1	B3galt1
B3GALT2	B3galt2
B3GALT4	B3galt4
B3GALT5	B3galt5
B3GALT6	B3galt6
B3GAT1	B3gat1
B3GAT2	B3gat2
B3GAT3	B3gat3
B3GLCT	B3glct
B3GNT2	B3gnt2
B3GNT3	B3gnt3
B3GNT4	B3gnt4
B3GNT5	B3gnt5
B3GNT6	B3gnt6
B3GNT7	B3gnt7
B3GNT8	B3gnt8
B3GNT9	B3gnt9
B3GNTL1	B3gntl1
B4GALNT1	B4galnt1
B4GALNT2	B4galnt2
B4GALNT3	B4galnt3
B4GALNT4	B4galnt4
B4GALT1	B4galt1
B4GALT2	B4galt2
B4GALT3	B4galt3
B4GALT4	B4galt4
B4GALT5	B4galt5
B4GALT6	B4galt6
B4GALT7	B4galt7
B4GAT1	B4gat1
B9D1	B9d1
B9D2	B9d2
BAALC	Baalc
BAAT	Baat
BABAM1	Babam1
BACE1	Bace1
BACE2	Bace2
BACH1	Bach1
BACH2	Bach2
BAD	Bad
BAG1	Bag1
BAG2	Bag2
BAG3	Bag3
BAG4	Bag4
BAG5	Bag5
BAG6	Bag6
BAHCC1	Bahcc1
BAHD1	Bahd1
BAIAP2	Baiap2
BAIAP2L1	Baiap2l1
BAIAP2L2	Baiap2l2
BAIAP3	Baiap3
BAK1	Bak1
BAMBI	Bambi
BANF1	Banf1
BANF2	Banf2
BANK1	Bank1
BANP	Banp
BAP1	Bap1
BARD1	Bard1
BARHL1	Barhl1
BARHL2	Barhl2
BARX1	Barx1
BARX2	Barx2
BASP1	Basp1
BATF	Batf
BATF2	Batf2
BATF3	Batf3
BAX	Bax
BAZ1A	Baz1a
BAZ1B	Baz1b
BAZ2A	Baz2a
BAZ2B	Baz2b
BBC3	Bbc3
BBIP1	Bbip1
BBOF1	Bbof1
BBOX1	Bbox1
BBS1	Bbs1
BBS10	Bbs10
BBS12	Bbs12
BBS2	Bbs2
BBS4	Bbs4
BBS5	Bbs5
BBS7	Bbs7
BBS9	Bbs9
BBX	Bbx
BCAM	Bcam
BCAN	Bcan
BCAP29	Bcap29
BCAP31	Bcap31
BCAR1	Bcar1
BCAR3	Bcar3
BCAS1	Bcas1
BCAS2	Bcas2
BCAS3	Bcas3
BCAT1	Bcat1
BCAT2	Bcat2
BCCIP	Bccip
BCDIN3D	Bcdin3d
BCHE	Bche
BCKDHA	Bckdha
BCKDHB	Bckdhb
BCKDK	Bckdk
BCL10	Bcl10
BCL11A	Bcl11a
BCL11B	Bcl11b
BCL2	Bcl2
BCL2L1	Bcl2l1
BCL2L10	Bcl2l10
BCL2L11	Bcl2l11
BCL2L12	Bcl2l12
BCL2L13	Bcl2l13
BCL2L14	Bcl2l14
BCL2L15	Bcl2l15
BCL2L2	Bcl2l2
BCL3	Bcl3
BCL6	Bcl6
BCL6B	Bcl6b
BCL7A	Bcl7a
BCL7B	Bcl7b
BCL7C	Bcl7c
BCL9	Bcl9
BCL9L	Bcl9l
BCLAF1	Bclaf1
BCO1	Bco1
BCO2	Bco2
BCOR	Bcor
BCORL1	Bcorl1
BCR	Bcr
BCS1L	Bcs1l
BDH1	Bdh1
BDH2	Bdh2
BDKRB1	Bdkrb1
BDKRB2	Bdkrb2
BDNF	Bdnf
BDP1	Bdp1
BEAN1	Bean1
BECN1	Becn1
BEGAIN	Begain
BEND3	Bend3
BEND4	Bend4
BEND5	Bend5
BEND6	Bend6
BEND7	Bend7
BEST1	Best1
BEST2	Best2
BEST3	Best3
BET1	Bet1
BET1L	Bet1l
BEX1	Bex2
BEX3	Ngfrap1
BEX4	Bex4
BFAR	Bfar
BFSP1	Bfsp1
BFSP2	Bfsp2
BGN	Bgn
BHLHA15	Bhlha15
BHLHA9	Bhlha9
BHLHB9	Bhlhb9
BHLHE22	Bhlhe22
BHLHE23	Bhlhe23
BHLHE40	Bhlhe40
BHMT	Bhmt
BHMT2	Bhmt2
BICC1	Bicc1
BICD1	Bicd1
BICD2	Bicd2
BICDL1	Ccdc64
BICDL2	Ccdc64b
BID	Bid
BIK	Bik
BIN1	Bin1
BIN2	Bin2
BIN3	Bin3
BIRC2	Birc2
BIRC3	Birc3
BIRC5	Birc5
BIRC6	Birc6
BIRC7	Birc7
BIVM	Bivm
BLCAP	Blcap
BLK	Blk
BLM	Blm
BLMH	Blmh
BLNK	Blnk
BLOC1S1	Bloc1s1
BLOC1S2	Bloc1s2
BLOC1S3	Bloc1s3
BLOC1S4	Bloc1s4
BLOC1S5	Bloc1s5
BLOC1S6	Bloc1s6
BLVRA	Blvra
BLVRB	Blvrb
BLZF1	Blzf1
BMF	Bmf
BMP1	Bmp1
BMP10	Bmp10
BMP15	Bmp15
BMP2	Bmp2
BMP2K	Bmp2k
BMP3	Bmp3
BMP4	Bmp4
BMP5	Bmp5
BMP6	Bmp6
BMP7	Bmp7
BMP8A	Bmp8a
BMPER	Bmper
BMPR1A	Bmpr1a
BMPR1B	Bmpr1b
BMPR2	Bmpr2
BMS1	Bms1
BMT2	Bmt2
BMX	Bmx
BNC1	Bnc1
BNC2	Bnc2
BNIP1	Bnip1
BNIP2	Bnip2
BNIP3	Bnip3
BNIPL	Bnipl
BOC	Boc
BOD1	Bod1
BOD1L1	Bod1l
BOK	Bok
BOLA1	Bola1
BOLA3	Bola3
BOLL	Boll
BOP1	Bop1
BORA	Bora
BORCS5	Borcs5
BORCS6	Borcs6
BORCS7	Borcs7
BORCS8	Borcs8
BPGM	Bpgm
BPHL	Bphl
BPI	Bpi
BPIFA1	Bpifa1
BPIFA2	Bpifa2
BPIFA3	Bpifa3
BPIFB1	Bpifb1
BPIFB2	Bpifb2
BPIFB3	Bpifb3
BPIFB4	Bpifb4
BPIFB6	Bpifb6
BPIFC	Bpifc
BPNT1	Bpnt1
BPTF	Bptf
BRAF	Braf
BRAP	Brap
BRAT1	Brat1
BRCA1	Brca1
BRCA2	Brca2
BRCC3	Brcc3
BRD1	Brd1
BRD2	Brd2
BRD3	Brd3
BRD7	Brd7
BRD8	Brd8
BRD9	Brd9
BRDT	Brdt
BRE	Bre
BRF1	Brf1
BRF2	Brf2
BRI3	Bri3
BRI3BP	Bri3bp
BRICD5	Bricd5
BRINP1	Brinp1
BRINP2	Brinp2
BRINP3	Brinp3
BRIP1	Brip1
BRIX1	Brix1
BRK1	Brk1
BRMS1	Brms1
BRMS1L	Brms1l
BROX	Brox
BRPF1	Brpf1
BRPF3	Brpf3
BRS3	Brs3
BRSK1	Brsk1
BRSK2	Brsk2
BRWD1	Brwd1
BRWD3	Brwd3
BSCL2	Bscl2
BSDC1	Bsdc1
BSG	Bsg
BSN	Bsn
BSND	Bsnd
BSPH1	Bsph1
BSPRY	Bspry
BST1	Bst1
BSX	Bsx
BTAF1	Btaf1
BTBD1	Btbd1
BTBD10	Btbd10
BTBD11	Btbd11
BTBD16	Btbd16
BTBD17	Btbd17
BTBD18	Btbd18
BTBD2	Btbd2
BTBD6	Btbd6
BTBD7	Btbd7
BTBD8	Btbd8
BTBD9	Btbd9
BTC	Btc
BTD	Btd
BTF3	Btf3
BTF3L4	Btf3l4
BTG1	Btg1
BTG2	Btg2
BTG3	Btg3
BTG4	Btg4
BTK	Btk
BTLA	Btla
BTN1A1	Btn1a1
BTN2A2	Btn2a2
BTNL2	Btnl2
BTNL9	Btnl9
BTRC	Btrc
BUB1	Bub1
BUB1B	Bub1b
BUB3	Bub3
BUD13	Bud13
BVES	Bves
BYSL	Bysl
BZW1	Bzw1
BZW2	Bzw2
C10orf10	8430408G22Rik
C10orf105	Gm17455
C10orf107	1700040L02Rik
C10orf11	1700112E06Rik
C10orf120	4933402N03Rik
C10orf128	1810011H11Rik
C10orf2	Peo1
C10orf35	2010107G23Rik
C10orf53	1700024G13Rik
C10orf54	Vsir
C10orf62	4933411K16Rik
C10orf71	3425401B19Rik
C10orf76	9130011E15Rik
C10orf82	1700019N19Rik
C10orf88	2310057M21Rik
C10orf90	D7Ertd443e
C11orf1	1110032A03Rik
C11orf16	BC051019
C11orf24	1810055G02Rik
C11orf31	2700094K13Rik
C11orf42	Gm5901
C11orf49	1110051M20Rik
C11orf52	2310030G06Rik
C11orf53	1810046K07Rik
C11orf54	4931406C07Rik
C11orf57	AU019823
C11orf58	1110004F10Rik
C11orf63	Jhy
C11orf65	4930550C14Rik
C11orf68	AI837181
C11orf70	9230110C19Rik
C11orf71	Gm5617
C11orf73	l7Rn6
C11orf74	B230118H07Rik
C11orf80	Gm960
C11orf84	1700105P06Rik
C11orf86	2010003K11Rik
C11orf87	AI593442
C11orf88	4833427G06Rik
C11orf91	A930018P22Rik
C11orf94	1700029I15Rik
C11orf95	2700081O15Rik
C11orf96	Gm13889
C11orf97	1700012B09Rik
C11orf98	1810009A15Rik
C12orf10	Myg1
C12orf29	4930430F08Rik
C12orf4	D6Wsu163e
C12orf42	1700113H08Rik
C12orf43	2210016L21Rik
C12orf45	D10Wsu102e
C12orf49	2410131K14Rik
C12orf50	1700017N19Rik
C12orf56	D930020B18Rik
C12orf57	Grcc10
C12orf60	BC049715
C12orf65	2810006K23Rik
C12orf66	BC048403
C12orf71	1700034J05Rik
C12orf73	1190007I07Rik
C14orf1	0610007P14Rik
C14orf105	1700011H14Rik
C14orf119	1700123O20Rik
C14orf142	AK010878
C14orf159	9030617O03Rik
C14orf166	2700060E02Rik
C14orf169	2410016O06Rik
C14orf180	A530016L24Rik
C14orf2	2010107E04Rik
C14orf28	Gm527
C14orf37	3632451O06Rik
C14orf39	4930447C04Rik
C14orf79	BC022687
C14orf80	4930427A07Rik
C14orf93	4931414P19Rik
C15orf39	1700017B05Rik
C15orf40	3110040N11Rik
C15orf41	BC052040
C15orf48	AA467197
C15orf52	A430105I19Rik
C15orf57	Ccdc32
C15orf59	6030419C18Rik
C15orf61	2300009A05Rik
C15orf62	Gm14137
C15orf65	Ccpg1os
C16orf13	0610011F06Rik
C16orf45	2900011O08Rik
C16orf46	1700030J22Rik
C16orf52	BC030336
C16orf54	AI467606
C16orf58	BC017158
C16orf59	1600002H07Rik
C16orf62	9030624J02Rik
C16orf70	D230025D16Rik
C16orf72	1810013L24Rik
C16orf74	1190005I06Rik
C16orf78	4933402J07Rik
C16orf86	4933405L10Rik
C16orf87	4921524J17Rik
C16orf89	AU021092
C16orf90	1700037C18Rik
C16orf91	BC003965
C16orf92	4930451I11Rik
C16orf95	1700018B08Rik
C16orf96	4930562C15Rik
C17orf100	4930563E22Rik
C17orf105	1700006E09Rik
C17orf107	4930544D05Rik
C17orf49	0610010K14Rik
C17orf50	1700020L24Rik
C17orf53	BC030867
C17orf58	1810010H24Rik
C17orf62	BC017643
C17orf64	1700125H20Rik
C17orf67	Gm525
C17orf74	4933402P03Rik
C17orf75	5730455P16Rik
C17orf78	Gm11437
C17orf80	D11Wsu47e
C17orf89	1810043H04Rik
C17orf96	E130012A19Rik
C17orf97	1700016K19Rik
C17orf98	1700001P01Rik
C17orf99	6030468B19Rik
C18orf25	8030462N17Rik
C18orf32	BC031181
C18orf54	4930503L19Rik
C18orf63	Gm17266
C18orf8	3110002H16Rik
C19orf12	1600014C10Rik
C19orf18	2900092C05Rik
C19orf24	1600002K03Rik
C19orf25	2310011J03Rik
C19orf38	AB124611
C19orf43	2310036O22Rik
C19orf44	1700030K09Rik
C19orf45	1700019B03Rik
C19orf47	2310022A10Rik
C19orf52	1810026J23Rik
C19orf53	D8Ertd738e
C19orf54	BC024978
C19orf57	4930432K21Rik
C19orf60	2810428I15Rik
C19orf66	A230050P20Rik
C19orf67	1700067K01Rik
C19orf68	6330408A02Rik
C19orf70	2410015M20Rik
C19orf71	4930404N11Rik
C19orf81	1700008O03Rik
C1D	C1d
C1GALT1	C1galt1
C1GALT1C1	C1galt1c1
C1orf100	1700016C15Rik
C1orf101	Gm7068
C1orf105	4930558K02Rik
C1orf106	5730559C18Rik
C1orf109	9930104L06Rik
C1orf111	1700015E13Rik
C1orf112	BC055324
C1orf115	C130074G19Rik
C1orf116	AA986860
C1orf123	0610037L13Rik
C1orf127	Gm572
C1orf131	2810004N23Rik
C1orf146	1700028K03Rik
C1orf158	1700012P22Rik
C1orf159	9430015G10Rik
C1orf162	I830077J02Rik
C1orf168	1700024P16Rik
C1orf174	A430005L14Rik
C1orf185	4930522H14Rik
C1orf189	1700094D03Rik
C1orf194	1700013F07Rik
C1orf198	2310022B05Rik
C1orf21	1700025G04Rik
C1orf210	2610528J11Rik
C1orf216	5730409E04Rik
C1orf226	Gm7694
C1orf228	Gm1661
C1orf233	B930041F14Rik
C1orf234	4930549C01Rik
C1orf27	BC003331
C1orf35	2310033P09Rik
C1orf43	4933434E20Rik
C1orf50	AU022252
C1orf52	2410004B18Rik
C1orf53	2310009B15Rik
C1orf54	BC028528
C1orf56	Gm128
C1orf64	Gm694
C1orf68	2310050C09Rik
C1orf74	A130010J15Rik
C1orf87	Gm12695
C1orf94	CK137956
C1QA	C1qa
C1QB	C1qb
C1QBP	C1qbp
C1QC	C1qc
C1QL1	C1ql1
C1QL2	C1ql2
C1QL3	C1ql3
C1QL4	C1ql4
C1QTNF1	C1qtnf1
C1QTNF2	C1qtnf2
C1QTNF3	C1qtnf3
C1QTNF4	C1qtnf4
C1QTNF5	C1qtnf5
C1QTNF6	C1qtnf6
C1QTNF7	C1qtnf7
C1QTNF9B	C1qtnf9
C1RL	C1rl
C2	C2
C20orf141	1700020A23Rik
C20orf173	6430550D23Rik
C20orf194	4930402H24Rik
C20orf195	BC051628
C20orf196	1110034G24Rik
C20orf24	1110008F13Rik
C20orf27	1700037H04Rik
C20orf85	1700021F07Rik
C20orf96	6820408C15Rik
C21orf140	4930563D23Rik
C21orf2	1810043G02Rik
C21orf33	D10Jhu81e
C21orf59	1110004E09Rik
C21orf62	4932438H23Rik
C21orf91	D16Ertd472e
C22orf15	Gm867
C22orf23	1700088E04Rik
C2CD2	C2cd2
C2CD2L	C2cd2l
C2CD3	C2cd3
C2CD4A	C2cd4a
C2CD4B	C2cd4b
C2CD4C	C2cd4c
C2CD4D	C2cd4d
C2CD5	C2cd5
C2orf40	1500015O10Rik
C2orf42	C87436
C2orf47	9430016H08Rik
C2orf49	AI597479
C2orf50	2410004P03Rik
C2orf54	2310007B03Rik
C2orf57	1700019O17Rik
C2orf61	1700011E24Rik
C2orf66	Gm34066
C2orf68	0610030E20Rik
C2orf69	1700066M21Rik
C2orf70	1700001C02Rik
C2orf71	BC027072
C2orf72	2810459M11Rik
C2orf73	4930505A04Rik
C2orf74	1700093K21Rik
C2orf76	3110009E18Rik
C2orf80	D630023F18Rik
C2orf81	1700003E16Rik
C2orf82	3110079O15Rik
C2orf88	1700019D03Rik
C3	C3
C3AR1	C3ar1
C3orf18	6430571L13Rik
C3orf20	4930590J08Rik
C3orf30	4930435E12Rik
C3orf33	E130311K13Rik
C3orf38	4930453N24Rik
C3orf52	BC016579
C3orf58	1190002N15Rik
C3orf62	1700102P08Rik
C3orf67	4930452B06Rik
C3orf70	2510009E07Rik
C3orf80	1110032F04Rik
C3orf84	BC048562
C4orf17	4930579F01Rik
C4orf19	0610040J01Rik
C4orf22	1700007G11Rik
C4orf26	Gm1045
C4orf32	5730508B09Rik
C4orf33	D3Ertd751e
C4orf36	1700016H13Rik
C4orf45	Gm17359
C4orf46	4930579G24Rik
C4orf47	1700029J07Rik
C4orf50	Gm1043
C4orf51	1700011L22Rik
C5	Hc
C5AR1	C5ar1
C5AR2	C5ar2
C5orf15	9530068E07Rik
C5orf22	6030458C11Rik
C5orf24	B230219D22Rik
C5orf30	D1Ertd622e
C5orf34	4833420G17Rik
C5orf42	2410089E03Rik
C5orf45	3010026O09Rik
C5orf46	Gm94
C5orf47	4930524B15Rik
C5orf49	1700001L19Rik
C5orf51	AW549877
C5orf52	4921536K21Rik
C5orf63	C330018D20Rik
C6	C6
C6orf118	1700010I14Rik
C6orf120	1600012H06Rik
C6orf136	2310061I04Rik
C6orf141	9130008F23Rik
C6orf15	2300002M23Rik
C6orf163	Gm136
C6orf201	4933417A18Rik
C6orf203	1700021F05Rik
C6orf222	4930539E08Rik
C6orf229	1700016G14Rik
C6orf25	G6b
C6orf47	D17H6S53E
C6orf62	BC005537
C6orf89	BC004004
C7	C7
C7orf25	AW209491
C7orf26	E130309D02Rik
C7orf31	4921507P07Rik
C7orf34	1700034O15Rik
C7orf49	3110062M04Rik
C7orf50	3110082I17Rik
C7orf55	1110001J03Rik
C7orf57	Gm11992
C7orf62	4921511H03Rik
C7orf72	4930415F15Rik
C8A	C8a
C8B	C8b
C8G	C8g
C8orf33	1110038F14Rik
C8orf34	A830018L16Rik
C8orf37	2610301B20Rik
C8orf4	1810011O10Rik
C8orf46	3110035E14Rik
C8orf48	AI429214
C8orf58	9930012K11Rik
C8orf59	1810022K09Rik
C8orf74	4930578I06Rik
C8orf76	9130401M01Rik
C8orf82	C030006K11Rik
C8orf88	Gm11837
C8orf89	4930444P10Rik
C9	C9
C9orf114	D2Wsu81e
C9orf116	1700007K13Rik
C9orf131	1700022I11Rik
C9orf135	1700028P14Rik
C9orf142	BC029214
C9orf152	D630039A03Rik
C9orf16	1110008P14Rik
C9orf172	Gm996
C9orf24	1110017D15Rik
C9orf3	2010111I01Rik
C9orf40	D030056L22Rik
C9orf43	4933430I17Rik
C9orf50	1700001O22Rik
C9orf64	2210016F16Rik
C9orf69	C330006A16Rik
C9orf78	BC005624
C9orf84	AI481877
C9orf85	1110059E24Rik
C9orf91	6330416G13Rik
CA1	Car1
CA10	Car10
CA11	Car11
CA12	Car12
CA13	Car13
CA14	Car14
CA2	Car2
CA3	Car3
CA4	Car4
CA5A	Car5a
CA5B	Car5b
CA6	Car6
CA7	Car7
CA8	Car8
CA9	Car9
CAAP1	Caap1
CAB39	Cab39
CAB39L	Cab39l
CABIN1	Cabin1
CABLES1	Cables1
CABLES2	Cables2
CABP2	Cabp2
CABP4	Cabp4
CABP5	Cabp5
CABP7	Cabp7
CABS1	Cabs1
CABYR	Cabyr
CACFD1	Cacfd1
CACHD1	Cachd1
CACNA1A	Cacna1a
CACNA1B	Cacna1b
CACNA1C	Cacna1c
CACNA1D	Cacna1d
CACNA1E	Cacna1e
CACNA1F	Cacna1f
CACNA1G	Cacna1g
CACNA1H	Cacna1h
CACNA1I	Cacna1i
CACNA1S	Cacna1s
CACNA2D1	Cacna2d1
CACNA2D2	Cacna2d2
CACNA2D3	Cacna2d3
CACNA2D4	Cacna2d4
CACNB1	Cacnb1
CACNB2	Cacnb2
CACNB3	Cacnb3
CACNB4	Cacnb4
CACNG1	Cacng1
CACNG2	Cacng2
CACNG3	Cacng3
CACNG4	Cacng4
CACNG5	Cacng5
CACNG6	Cacng6
CACNG7	Cacng7
CACNG8	Cacng8
CACTIN	Cactin
CACUL1	Cacul1
CACYBP	Cacybp
CAD	Cad
CADM1	Cadm1
CADM2	Cadm2
CADM3	Cadm3
CADM4	Cadm4
CADPS	Cadps
CADPS2	Cadps2
CAGE1	Cage1
CALB1	Calb1
CALB2	Calb2
CALCB	Calca
CALCOCO1	Calcoco1
CALCR	Calcr
CALCRL	Calcrl
CALHM1	Calhm1
CALHM2	Calhm2
CALML3	Calml3
CALML4	Calml4
CALML5	Calm4
CALN1	Caln1
CALR	Calr
CALR3	Calr3
CALU	Calu
CALY	Caly
CAMK1	Camk1
CAMK1D	Camk1d
CAMK1G	Camk1g
CAMK2A	Camk2a
CAMK2B	Camk2b
[truncated: 14,690 more rows]
[truncated: 13 more columns]

## Sheet: DE
Gene	log2(fold change, human/mouse)	Padj
SLCO1C1	-5.15458	3.91959e-41
TMED3	-9.53455	1.98847e-38
AKR1A1	-8.22546	6.60255e-27
TCF20	-10.8677	1.93388e-24
POLR2M	-13.9079	4.16433e-24
SLC25A4	-4.15637	4.90821e-24
SLCO1A2	14.4205	2.71156e-23
VTN	-13.5149	1.58813e-22
PMP2	14.955	1.60335e-22
PRKCE	-4.25005	3.31226e-22
TMEM179	-13.44	5.9422e-22
R3HDM4	-10.2612	1.98706e-21
MTPN	-13.2717	5.89715e-21
GIMAP7	13.4004	7.36984e-21
IFI44L	13.0984	5.84893e-20
SEPT5	-13.059	1.5166e-19
BTNL9	13.6069	4.18764e-19
NDUFA10	-3.70974	3.2652e-18
EIF4A1	-12.4316	3.7325e-18
RNASE1	12.736	6.11372e-18
ATP6V1G2	-12.3429	1.4541e-17
RPL32	10.3538	2.39345e-17
KBTBD11	-12.2572	3.04499e-17
CTSV	-10.8072	3.07542e-17
XDH	-12.1842	4.3266e-17
PCP4	-12.6136	7.1824e-17
ADNP	12.8492	2.50662e-16
SLC6A20	-12.0073	3.44157e-16
CD109	12.6659	3.56268e-16
NDUFB7	-7.12901	7.65483e-16
BEND6	-6.22112	7.66246e-16
ATP13A5	-11.9171	1.17904e-15
A2M	9.60565	1.1864e-15
NME2	-11.9663	1.71423e-15
ENTPD4	12.1635	4.80859e-15
CCDC3	4.50467	3.38458e-14
FGR	12.2999	6.84206e-14
ZBED5	6.83324	6.84206e-14
SLC22A8	-11.4887	1.59531e-13
ZCCHC18	-5.71398	1.82226e-13
ISY1-RAB43	-11.6398	2.00889e-13
DBNDD2	-11.3612	2.03111e-13
UBA52	11.8363	2.07547e-13
RBBP9	-6.07146	2.12812e-13
GPR88	-12.6825	2.58276e-13
KIAA0408	-11.4052	2.62041e-13
WIPF3	-8.42066	3.80523e-13
ZNF442	-9.93872	3.86482e-13
RPL17	-8.52642	4.19348e-13
MOB4	-11.2363	4.59864e-13
C18orf32	-11.2189	4.96098e-13
RPL36	9.25734	5.35058e-13
BSCL2	-11.3505	5.41734e-13
PENK	-12.1636	5.41734e-13
FAM89A	11.8593	5.71618e-13
C1orf162	11.812	7.2336e-13
TMEFF1	-11.2534	7.2336e-13
ACTG1	3.70257	7.43712e-13
CNDP1	11.9456	8.00994e-13
RNASEK	-11.136	1.0205e-12
SYNDIG1L	-12.2677	1.05774e-12
NBL1	-11.0932	1.59122e-12
MOG	-10.5983	1.89545e-12
EGLN2	-11.3788	2.3132e-12
BTBD7	-10.5513	2.35582e-12
GRM7	-11.0835	3.42782e-12
PC	-6.32391	4.49486e-12
DDX39B	-10.973	6.26137e-12
ACBD7	13.0356	6.73508e-12
STMN3	-3.47177	7.28773e-12
CHMP3	-8.58225	7.38694e-12
UQCRHL	-7.42831	7.38694e-12
SMIM10L1	-10.9778	7.80406e-12
ABO	12.3978	9.22141e-12
ST6GALNAC2	-10.4928	9.22141e-12
PKD1L1	11.6689	9.58361e-12
TRIM38	12.1867	1.03498e-11
RESP18	-11.1758	1.09998e-11
LARS2	-5.12658	1.20425e-11
CD302	-10.8803	1.93892e-11
VWA2	12.2181	2.05578e-11
SV2C	-9.2477	2.19861e-11
SNAP47	-3.63114	3.7163e-11
PTPRN2	-3.57229	3.83662e-11
HRH3	-9.62842	4.58447e-11
ITGA2	11.316	4.90326e-11
FOS	8.54085	5.73325e-11
CERS1	11.2915	5.95382e-11
SLC39A7	-6.97126	6.37245e-11
CNKSR2	-3.81957	8.48046e-11
ZNF729	-10.679	9.09448e-11
SMPDL3A	-4.56484	9.14042e-11
NKAIN4	-7.68875	1.03162e-10
RPGR	4.33515	1.03162e-10
TPP1	3.58627	1.03234e-10
HYPK	-10.665	1.0652e-10
C17orf96	-10.7866	1.06788e-10
PPP1R11	-8.53984	1.25673e-10
CSNK1E	-10.6789	1.36672e-10
FOPNL	-10.6602	1.61594e-10
PDYN	-10.7343	1.65877e-10
RPL39	-10.6746	1.72509e-10
GINS4	-10.6397	1.85794e-10
FAM213B	-10.1217	2.10158e-10
PGLYRP1	-10.7005	2.15448e-10
LGALS3	11.8994	2.24035e-10
CACNB4	-3.2191	2.38552e-10
SEMA3C	-6.74864	2.38806e-10
ZFPM1	-10.5941	2.7843e-10
SLC32A1	-7.70477	2.84425e-10
FSTL4	-10.6318	3.38176e-10
GBP6	-10.3273	3.43318e-10
TMEM2	3.85796	3.47323e-10
HPCA	-6.66516	4.1303e-10
C3	7.8012	4.52567e-10
CACNA1I	-7.94021	4.97161e-10
NOTCH3	2.61746	5.31688e-10
SCNM1	-10.6312	5.95518e-10
DLGAP2	-9.94209	6.29911e-10
PTPN18	11.6452	6.43214e-10
HMGCS2	-10.4509	7.19096e-10
SPRN	-10.4396	7.66011e-10
AARSD1	-10.5275	7.81946e-10
CLEC4E	8.29786	8.92774e-10
NTM	-3.36134	8.98394e-10
PTGDR2	11.7017	9.22468e-10
CEACAM1	-8.5102	1.05425e-09
GIMAP4	7.80794	1.11072e-09
ZBTB38	2.81755	1.22101e-09
DDX17	2.35112	1.33665e-09
CHSY1	3.4764	1.34961e-09
ADGRV1	7.6924	1.35017e-09
USP51	10.9552	1.35017e-09
ST6GALNAC1	11.1984	1.57868e-09
RPS15A	4.53022	1.67864e-09
UBC	3.06481	1.75677e-09
CORO2A	-10.6095	1.8704e-09
LRRC10B	-9.68201	1.90928e-09
CD74	5.51835	1.94404e-09
NHEJ1	9.55586	1.97299e-09
PUS10	-10.4387	1.97854e-09
KIAA0040	3.45223	2.11849e-09
RCN3	-10.3146	2.24556e-09
CD200	-3.98899	2.37338e-09
ARSB	-4.75112	2.48529e-09
HERPUD1	4.04441	2.50202e-09
UQCRB	-3.14029	3.55508e-09
LRP2	10.7637	3.72496e-09
TGIF2	11.2679	3.74574e-09
TMED2	5.10644	4.71885e-09
CCDC141	-5.34394	4.76254e-09
NSMCE3	-10.2543	5.26665e-09
TCFL5	10.9439	5.33909e-09
ARHGEF37	6.22569	5.74639e-09
IRGM	-10.4965	5.91563e-09
HHIPL1	10.8197	6.30718e-09
SCN1B	-5.31668	6.96424e-09
NSG1	-5.35406	7.28536e-09
SPATA20	11.4047	7.2938e-09
PTTG1IP	2.57941	8.12406e-09
SEC14L1	4.73041	8.7653e-09
C20orf24	-9.70567	1.019e-08
ASAH1	3.11107	1.06492e-08
MSR1	10.5629	1.06492e-08
TPRKB	-6.64266	1.07081e-08
STON2	3.49578	1.10828e-08
NDUFA5	-3.20435	1.14653e-08
FOSL1	10.6311	1.20192e-08
ITIH3	-10.3037	1.22346e-08
DUSP5	9.68305	1.27274e-08
COMMD3-BMI1	-10.1175	1.46014e-08
SEZ6L2	-3.05351	1.68366e-08
MYO5C	5.78584	1.95594e-08
SDR42E1	-10.3491	1.95748e-08
ANKDD1A	11.7701	1.97847e-08
TRIM56	3.58517	2.12366e-08
DSP	6.3689	2.2618e-08
WASH1	-7.94707	2.2618e-08
KNTC1	10.6919	2.27553e-08
COL5A3	4.74708	2.36557e-08
RPS10	-10.3375	2.36557e-08
NUDT4	-3.25711	2.38045e-08
FOSB	8.35988	2.52498e-08
C7orf55	-7.59483	2.58906e-08
FBXW4	3.78088	2.63433e-08
MATN3	10.379	2.93774e-08
ADAM28	11.0073	2.95503e-08
CES2	11.7412	3.59317e-08
ARL3	-2.71292	3.83288e-08
EXTL1	-6.38501	3.83288e-08
CCDC113	10.7379	4.00803e-08
PDE2A	-3.10364	4.65158e-08
HVCN1	8.26581	4.9381e-08
BTG2	4.44457	4.9751e-08
ABLIM3	3.06157	5.17274e-08
IL34	-9.27854	5.17274e-08
RBMS3	3.86552	5.17274e-08
AIF1L	4.04391	5.35937e-08
PARP14	2.93553	5.52681e-08
HMGB2	4.34557	5.68979e-08
SLCO5A1	6.60975	5.68979e-08
HBA1	-10.3961	5.74806e-08
LY6H	-7.73762	5.82084e-08
ST6GAL1	2.84199	5.83985e-08
C3orf18	8.51116	6.60363e-08
B9D1	-8.89932	6.6518e-08
ATP8B4	10.6071	7.41763e-08
SLC6A6	-3.38698	7.51825e-08
TXNIP	3.12732	7.63926e-08
VCAN	3.94557	7.9389e-08
CHRNB2	-8.32475	8.24856e-08
CSNK1G2	-2.7418	8.38274e-08
GFAP	6.02935	8.45464e-08
RNF112	-5.88591	8.51528e-08
H3F3A	-7.75708	8.54244e-08
YWHAE	-2.81249	8.8423e-08
SYCP2	9.23701	8.88708e-08
ESYT2	2.3168	9.6288e-08
RPS25	2.48603	9.75988e-08
ERMAP	10.7268	9.86449e-08
PABPN1	-5.8273	9.87888e-08
IGF2BP2	10.8719	9.97547e-08
MOBP	-2.7655	9.97547e-08
TAF9	-9.89979	9.97547e-08
GBP5	-9.97874	1.02272e-07
PURB	-2.77569	1.02683e-07
KCNAB3	-8.46175	1.0992e-07
SLC35F4	-11.0071	1.10253e-07
IGSF8	-3.38301	1.19662e-07
HNRNPD	2.84945	1.26807e-07
SDHA	-2.31685	1.2948e-07
CXCL16	10.5759	1.38036e-07
SFR1	-6.83385	1.38036e-07
RPL28	-4.0424	1.41933e-07
CDH18	-6.98309	1.50427e-07
NDUFC2	-5.44128	1.86102e-07
UQCRH	9.59943	1.93288e-07
FLNB	2.67068	1.95683e-07
SPTBN2	-3.42712	1.95683e-07
SCRN1	2.70726	2.0676e-07
CHGB	-3.60793	2.07305e-07
FLRT3	-9.14514	2.08463e-07
RALB	2.6981	2.23405e-07
TBC1D7	-9.20078	2.28543e-07
TLN1	2.37228	2.31161e-07
IL1RL1	8.43412	2.78784e-07
SYNGAP1	-7.6571	2.83089e-07
ZNF367	-9.81745	2.85674e-07
APOLD1	3.83411	2.88345e-07
CDK2AP1	4.58712	2.92291e-07
HIST2H2AC	10.6149	2.99034e-07
NXPE4	-9.85898	3.03319e-07
USP29	-9.92013	3.0436e-07
CA4	-3.74968	3.06738e-07
PRDM14	22.7114	3.09145e-07
SPAG16	10.6473	3.33264e-07
ADRA1B	-10.3564	3.3339e-07
FAM189B	-8.169	3.40309e-07
GBP7	-9.74663	3.42347e-07
STOM	3.25825	3.58879e-07
AS3MT	-9.52633	3.67106e-07
MGST2	10.6926	3.70754e-07
ZDHHC24	-9.41923	3.83664e-07
SLC16A9	-8.22589	3.93718e-07
RPL27A	-2.71244	4.43561e-07
KPRP	22.4148	4.67188e-07
BLOC1S1	-8.972	4.77474e-07
LRRC46	22.3789	4.89866e-07
RPS6KA2	4.94578	5.20035e-07
CR1L	-9.85016	5.20123e-07
OR51B2	22.3327	5.20123e-07
SPESP1	22.3106	5.35557e-07
DTD1	-4.27636	5.48685e-07
PDZD2	2.75546	5.58483e-07
ZNF354B	10.9062	5.77599e-07
REST	3.82888	6.09356e-07
SLCO2B1	2.79416	6.18527e-07
CTBP1	-3.14121	6.28542e-07
ADAMTSL1	-10.2424	6.359e-07
KRT222	-9.64607	6.58078e-07
DGKB	-3.14358	6.60509e-07
OR7C1	22.1351	6.74076e-07
PTCD2	-7.55893	6.93427e-07
EGFL7	-2.32311	7.31904e-07
MBOAT7	-7.27687	7.3434e-07
ATN1	2.6421	7.6034e-07
CSRNP1	4.79782	7.95131e-07
CCND2	3.23331	8.30089e-07
IL6ST	2.00046	8.83515e-07
PDK2	-9.78776	8.83515e-07
LRRC73	-9.7894	9.07196e-07
PRX	6.17541	9.26678e-07
ITGA6	2.35725	9.27551e-07
SYNC	10.1817	9.62381e-07
ABHD12	-2.98052	9.72594e-07
SLC24A3	-3.22713	9.77782e-07
BEGAIN	-6.96958	9.78652e-07
LMO2	2.22029	9.88823e-07
TMEM134	-7.73526	1.0175e-06
CHRNA7	-9.77519	1.01774e-06
ATP5J2-PTCD1	-9.60249	1.09752e-06
CCNB1IP1	10.1436	1.14309e-06
APOL6	10.6718	1.14775e-06
SERPINE1	9.61347	1.1489e-06
MAL	-2.80618	1.21032e-06
AIG1	-2.59392	1.29004e-06
FIBP	-7.09013	1.38811e-06
TSEN34	-9.00721	1.39343e-06
NANOS1	-8.42304	1.45805e-06
COL6A1	3.19833	1.46402e-06
SFMBT2	8.50813	1.5005e-06
CHST1	-2.68813	1.53461e-06
GPNMB	8.44523	1.54743e-06
IGF2	-5.23222	1.56442e-06
TVP23A	-6.68361	1.59003e-06
SNX15	-9.60887	1.59401e-06
C15orf59	-3.69602	1.79332e-06
APCDD1	-2.12904	1.80749e-06
IL18R1	10.112	1.85146e-06
GNL1	-4.60862	1.85644e-06
TUFM	3.37665	1.85644e-06
FAM13C	-4.17418	1.95379e-06
CDCA7L	10.3229	1.97926e-06
INO80B	-9.99613	2.03055e-06
RASL10B	-3.00068	2.09507e-06
SYNE2	2.36267	2.09705e-06
CPE	-2.28558	2.14357e-06
KCNA6	-5.1426	2.24353e-06
MSTO1	-8.25365	2.25969e-06
DSEL	-8.80709	2.31326e-06
TSPAN7	-2.55873	2.33244e-06
MAPK13	10.209	2.4241e-06
DNAJC30	-8.98397	2.64746e-06
AATF	5.30934	2.68568e-06
SMPD3	-6.70022	2.81243e-06
CKMT2	11.2761	2.84546e-06
RAB3D	3.00325	2.90633e-06
CLN8	-9.65063	2.9309e-06
ANGPT2	5.73939	3.0894e-06
CHST6	11.5659	3.4316e-06
NHLRC2	3.22301	3.58509e-06
CARNS1	5.16917	3.61733e-06
SCAMP3	10.3354	3.68932e-06
RNF166	-5.93143	3.76743e-06
SPRED2	3.56077	3.76743e-06
PAK6	-9.73388	3.88486e-06
RERGL	11.6567	3.92202e-06
ANKRD65	10.029	4.06492e-06
PTGR1	6.39663	4.06492e-06
SH3BP2	8.03123	4.12295e-06
RIT2	-9.5146	4.13191e-06
ATP2B3	-2.42868	4.17631e-06
SLC16A12	-9.43692	4.39875e-06
ZNF623	-8.95047	4.54838e-06
FGF9	-6.87931	4.7332e-06
MRPL19	3.65609	4.74632e-06
NAT10	3.26964	4.90585e-06
RPS6	3.12747	4.93989e-06
LRCH4	10.9341	4.98832e-06
TRIB2	2.09248	5.05101e-06
CYR61	4.66393	5.41733e-06
TPGS1	-8.83672	5.46541e-06
FA2H	-7.19282	6.02271e-06
LRFN2	-6.81241	6.02271e-06
ZNF831	-9.63849	6.02271e-06
CDK14	-3.94462	6.12244e-06
CHI3L1	5.74343	6.14203e-06
MTFP1	-7.89623	6.14203e-06
SCN8A	-2.29121	6.14203e-06
C4B	-9.54314	6.14203e-06
FBXO6	-9.6673	6.35707e-06
CENPT	4.79391	6.49378e-06
TACC1	2.48173	6.49793e-06
NUCKS1	1.94575	6.58095e-06
SYT6	-9.54279	6.65861e-06
DUSP14	-9.45345	6.73594e-06
SDHAF3	-9.73963	6.86075e-06
CD46	5.32792	7.12162e-06
KIAA1551	2.6375	7.26561e-06
NEIL2	10.1017	7.49756e-06
SHROOM3	10.6901	7.49756e-06
THRSP	-8.07094	7.49756e-06
PROSER1	3.55397	7.52333e-06
TSPO	-9.53295	7.80272e-06
IFNGR2	-6.50876	7.83326e-06
SMOC2	4.91853	8.07505e-06
VWF	3.69994	8.07505e-06
ITGAE	9.89418	8.83509e-06
NCL	2.47163	8.85005e-06
SLC1A6	-9.73955	9.14381e-06
ZNF707	-9.33258	9.74818e-06
BCL6	2.92563	1.03706e-05
NECTIN2	4.5242	1.03706e-05
HTR2C	-6.56607	1.04963e-05
PPP4R4	-7.97923	1.06726e-05
SEPP1	-2.05101	1.07963e-05
NAP1L5	-2.94051	1.10892e-05
TAF7	5.36899	1.10927e-05
ATOH8	6.1017	1.18017e-05
TMEM159	-8.52307	1.19074e-05
BMP3	-9.33186	1.20186e-05
CYB5A	-4.3185	1.21134e-05
ITGA5	3.63333	1.25466e-05
PLPP2	11.0006	1.25559e-05
SESTD1	2.46212	1.30018e-05
FTL	2.40991	1.32577e-05
ATG12	-3.11666	1.35738e-05
HLA-F	7.68848	1.44083e-05
CYP46A1	-6.13035	1.4765e-05
TEC	-7.20793	1.49712e-05
PSMC1	-2.01561	1.52881e-05
LHFP	2.39707	1.66039e-05
SLC24A1	10.0777	1.71341e-05
EXOC3	-2.98719	1.77353e-05
MANSC1	4.16237	1.80071e-05
STAT5B	2.61775	1.81534e-05
RELL1	3.24523	1.83393e-05
IFT22	-5.73016	1.83965e-05
EXTL3	-1.94253	1.86421e-05
LRPAP1	-2.69584	1.88887e-05
C1orf74	-9.22266	1.9092e-05
LMBR1	2.27672	1.91629e-05
SAP18	3.10746	1.93506e-05
ZFP36L2	3.11687	1.95968e-05
KCNB2	-9.26154	1.96576e-05
RAB4B	-9.30237	1.96689e-05
SERF1A	-9.82967	1.98424e-05
MPV17L	-9.21732	2.0399e-05
KYAT3	8.98811	2.15381e-05
FSTL3	9.99028	2.18019e-05
HJURP	-9.19794	2.18019e-05
SUSD4	-5.91786	2.18019e-05
PLTP	-2.86149	2.23174e-05
COL11A2	-9.22266	2.24368e-05
DCX	-8.13922	2.25747e-05
CD63	2.0654	2.28283e-05
SLC22A17	-2.68303	2.34478e-05
ARAP2	-2.2688	2.36129e-05
CA14	-9.63361	2.36129e-05
MB21D2	-8.37105	2.40697e-05
CDK5RAP2	3.33216	2.4207e-05
OSBPL1A	-2.10733	2.43324e-05
C17orf49	-9.17942	2.43952e-05
CEBPD	5.38001	2.52754e-05
TXNDC5	-9.27145	2.60943e-05
UNC45B	-9.19006	2.6491e-05
PTPN12	2.55823	2.66158e-05
EPSTI1	5.81513	2.66807e-05
GLRB	-4.63016	2.67732e-05
TSPAN2	-6.6845	2.67732e-05
CNTN6	-6.99175	2.72716e-05
DRAM1	10.1365	2.83827e-05
GNG10	-9.11599	2.83827e-05
CDV3	2.58386	2.83827e-05
MIS18BP1	9.80361	2.88479e-05
ADI1	-3.75216	2.96168e-05
TRIP6	4.06476	2.96323e-05
LEPR	4.60231	2.96547e-05
PPARD	2.44756	2.98573e-05
HNRNPUL2	-2.04176	3.01033e-05
ITGA7	3.02271	3.14586e-05
SEMA7A	-3.44485	3.17568e-05
HAPLN1	-6.45591	3.26155e-05
UBE2D4	10.0828	3.26155e-05
GPD1	-6.1357	3.28203e-05
RSPO1	-9.20956	3.4252e-05
GAL3ST3	-9.27493	3.45114e-05
SLC16A1	1.84449	3.45577e-05
TTC4	-9.20124	3.47521e-05
DRP2	-5.21503	3.50388e-05
ELOVL7	3.54725	3.56218e-05
DTNA	2.70174	3.59478e-05
EZH2	-8.39303	3.74501e-05
DECR1	3.13773	3.84444e-05
GOLM1	2.38969	3.89284e-05
LTBP2	9.94793	3.89284e-05
CXorf36	2.73727	3.90006e-05
SYNCRIP	1.9974	4.06552e-05
STAT2	2.62169	4.08005e-05
LONRF1	2.74891	4.25777e-05
RPL3	1.84428	4.25777e-05
GEM	8.37343	4.3528e-05
NLRP1	6.13193	4.38132e-05
C19orf52	-9.16008	4.43524e-05
ARFGEF2	1.82722	4.64143e-05
ADAR	2.65609	4.88076e-05
MFSD13A	-8.49888	4.91363e-05
MRPS18A	-5.83646	4.99673e-05
ZBTB9	-9.13464	4.99673e-05
OLFML2B	-7.8531	5.02286e-05
POLR2F	-2.63939	5.02286e-05
SOD3	-6.03055	5.02654e-05
CTSS	-5.82455	5.04076e-05
FAM189A1	-9.17399	5.05151e-05
DES	-9.17275	5.05514e-05
UBE2H	2.68429	5.05514e-05
COL27A1	5.85746	5.0818e-05
CTGF	3.09025	5.14396e-05
UQCC2	-5.12737	5.16076e-05
LIMS2	1.93845	5.233e-05
RDH14	-9.12673	5.233e-05
SRR	-6.0291	5.233e-05
DISP1	2.96336	5.39384e-05
ZNF213	10.2487	5.51945e-05
RANGAP1	-2.11451	5.5827e-05
COQ2	-5.92896	5.79965e-05
CRIM1	2.18992	5.79965e-05
PDF	-9.04298	5.79965e-05
ZFP36	3.72687	5.81028e-05
PPP3CA	-2.56388	5.82648e-05
DRD1	-7.0258	5.84641e-05
HUNK	-8.43458	5.90596e-05
ACADL	-6.55242	5.9574e-05
FLAD1	-6.53021	6.07625e-05
ACKR3	-4.81709	6.15909e-05
NEUROD6	-6.67147	6.22024e-05
TRPM8	10.6162	6.22024e-05
TMED4	-2.72992	6.28256e-05
TXNDC17	-8.24742	6.61755e-05
PSMD12	-2.10408	6.62398e-05
MBNL3	10.3233	6.679e-05
NUDT3	-3.93879	6.679e-05
CDC42EP4	3.04898	6.92358e-05
CPD	1.65488	6.92358e-05
KDELR2	2.13607	6.92358e-05
VIP	-6.91646	7.00803e-05
GALNT9	-6.41578	7.04347e-05
GPBP1L1	2.83915	7.11412e-05
FGF11	-9.05305	7.23154e-05
ZNF365	-5.05255	7.23154e-05
TMEM245	2.43144	7.23968e-05
BRMS1L	-6.14112	7.24616e-05
PRKDC	2.51721	7.25727e-05
SCARB1	2.98328	7.54982e-05
NGRN	3.24322	7.70573e-05
CAPZA1	4.23579	7.7682e-05
NPY5R	-8.39364	7.80411e-05
MRPL52	-6.83262	7.88447e-05
PPIA	-1.80175	7.94744e-05
LGALS9B	-8.95245	7.98981e-05
OPTN	2.70141	8.02797e-05
HBA2	-9.88101	8.12281e-05
DCTN5	-1.87259	8.16539e-05
MGAT1	2.62346	8.27223e-05
RRP12	-7.81717	8.29592e-05
TUBB	-5.3096	8.34643e-05
CLEC2L	-9.03071	8.55908e-05
DAB1	-7.22631	8.57953e-05
MRFAP1	1.91785	8.58764e-05
MCL1	2.29193	8.71671e-05
SYT7	-2.80541	8.72802e-05
MYBPC1	11.2392	8.78452e-05
CHD9	2.21808	8.83071e-05
SFPQ	2.28176	8.83939e-05
LAMA3	2.55302	8.88199e-05
RNF14	-2.54463	8.91761e-05
CSTB	4.8341	8.97989e-05
PRKRIP1	-9.02424	8.97989e-05
MYO5B	-5.813	9.08076e-05
VAMP1	-3.561	9.56751e-05
ATP6V1E1	-2.07478	9.58914e-05
NOMO1	-3.6245	9.78545e-05
LRRC45	-8.67316	9.7858e-05
ARHGEF12	1.47076	9.89507e-05
PHYH	-5.08883	0.000101444
BHMT2	10.338	0.000105983
TFPT	-7.02714	0.000107745
CDK16	-3.01448	0.000108695
LRRC32	3.39571	0.00011085
FMO3	9.74563	0.00011141
PNMA2	3.30938	0.000111847
CFB	7.58733	0.000111962
ACOT13	-3.71619	0.000115722
FAM117B	-2.78526	0.000116508
PODXL	1.73066	0.000119392
SARDH	-8.88023	0.000120177
TRMO	10.1957	0.000121337
BLOC1S5	-9.39368	0.000122018
TTLL6	10.7993	0.000122062
EMD	4.00796	0.000122725
RGN	10.7708	0.000122809
SLC36A1	-4.24497	0.000122809
XAF1	3.60394	0.000122809
GSTM5	-3.0725	0.000125161
TMEM230	4.96532	0.000128074
SEC61G	9.32487	0.000128074
AASS	4.02816	0.000128216
LPL	3.22057	0.000128536
PDK4	3.87645	0.000128536
RNF103	-3.11994	0.000128633
SCML4	-8.98477	0.000128737
SOGA3	-2.03242	0.00013014
LRRC7	-2.54209	0.000131568
GTF3C6	4.06232	0.000133772
CORO7	-9.16967	0.000137276
C1QTNF4	-5.93198	0.000137482
APBA2	-5.37203	0.000143368
TTN	5.37555	0.000143564
MAGED1	-2.06886	0.000144598
ADRB2	4.2762	0.000152494
ARHGEF9	-1.71201	0.000152494
FIGNL1	9.79609	0.000153544
CIRBP	2.34998	0.000154059
UCP2	-5.8819	0.000155376
HES5	-8.96548	0.000158453
PPP6C	2.34953	0.000161542
VSIG2	-8.96222	0.000161615
RELN	-5.60763	0.000163259
TCEA3	9.84956	0.000168229
PHOSPHO2	-8.81487	0.000175649
SCAMP1	-1.9911	0.000181723
PYCRL	-9.50682	0.000183856
MAP10	-6.88364	0.000183867
SLC7A1	1.91083	0.000184702
KLHL17	-8.80871	0.000184899
TFCP2	3.02351	0.000186875
THSD4	3.37631	0.000186922
KCNA1	-5.86481	0.000187037
ABCG2	1.61092	0.000190301
MPC2	-2.66525	0.000193937
SORBS1	2.34412	0.000202821
PPP1R9A	-2.27879	0.000205164
CAPZB	-2.09184	0.000208042
ABI1	-1.93746	0.000213042
PAQR6	4.8576	0.000216799
DAND5	-9.14336	0.000221773
SWI5	-5.80652	0.000221773
UQCR11	-3.3893	0.000222986
HLA-A	-2.08518	0.000223446
C1R	7.06358	0.000224934
ACADVL	2.02076	0.000226094
CES4A	10.8788	0.000229507
LTB4R	10.3275	0.000229507
TSR2	3.00878	0.000229673
GPRC5B	2.08206	0.000229678
HNRNPH2	-6.24036	0.000229678
GIMAP8	2.65519	0.000233074
AGPAT4	-2.9612	0.000233916
TRIM39	-8.90808	0.000234463
RGS8	-6.28082	0.000235352
TIPIN	-5.59835	0.000237704
RGS1	9.42627	0.000238346
GAL3ST1	-8.27885	0.000239272
POGLUT1	-3.41501	0.000239272
APOL2	3.89019	0.000245883
LAPTM4A	1.96157	0.000246785
EIF4EBP2	2.59408	0.000248343
LTBP3	2.65263	0.000248343
NCOA4	3.29607	0.00024904
SCUBE1	-8.98066	0.000255094
DLC1	1.88966	0.000255852
RBMX	3.29079	0.000256678
SLC38A5	2.83791	0.000256678
USMG5	-2.01582	0.000256678
CCDC7	9.3993	0.000257162
RHBDL1	-8.79882	0.00025954
FKBP10	5.35334	0.00026134
PLA2G4C	7.82492	0.00026134
ORC6	-9.32595	0.000262462
CASP4	9.84631	0.000264232
VSTM2L	-8.02916	0.000264232
EPHA8	-9.48093	0.000265897
GMFG	9.94188	0.00026836
PLS1	-9.03276	0.000268635
AKR1C1	10.2387	0.000277765
ARHGAP21	1.97256	0.000280048
PEBP1	1.80764	0.000280675
NEK3	5.92225	0.000281183
KIAA1147	-3.26682	0.000283193
RASL10A	-8.78298	0.000283336
C8orf34	-7.29567	0.000292346
AHNAK	2.05515	0.000295407
NMRK1	4.35347	0.000300434
INMT	-8.86772	0.000302082
RABGAP1	1.97699	0.000303107
ADAM20	9.49983	0.000311117
ADCK1	-6.96986	0.000312088
C11orf87	-4.06092	0.000317828
TRAPPC5	-5.47334	0.000319429
LHFPL4	-3.44964	0.0003245
ANKRD10	2.32864	0.000324536
RBPJ	2.93877	0.000324536
NFATC3	2.78824	0.000324842
C11orf58	-1.98503	0.000326099
BRI3BP	-8.83393	0.000328916
MMP25	10.9379	0.000329597
VPS28	-4.84553	0.000334497
WFS1	-2.44115	0.000336325
APOE	-1.87246	0.000342088
PDSS1	-8.70599	0.00034219
CTDSP2	1.82399	0.000344133
CFAP70	9.27443	0.000352485
FHL3	9.26609	0.000354271
DPYD	5.83264	0.000355046
RPL27	3.29465	0.000361818
HIF3A	3.31568	0.000369642
TMEM184C	-2.77089	0.000369642
RHOB	2.3232	0.000370408
RGS9	-8.85045	0.000371361
SNRPD3	-2.34963	0.000371361
EIF2S3	2.94277	0.00037167
BDNF	-8.72422	0.000372197
MTX1	-7.9444	0.000372197
HLA-E	2.24816	0.000372197
TMEM143	-8.67997	0.000372375
TUBA4A	-3.2095	0.000372375
MOB3B	3.84348	0.000373899
ADAMTS9	3.00816	0.000379013
ZNF205	-8.93039	0.000379013
FRMD3	3.48662	0.000382193
EME2	-8.85938	0.000384818
ADAMTS8	6.06132	0.000387773
CHDH	9.70672	0.000387773
PACRG	-5.60663	0.000387773
ALG11	-4.63428	0.00039425
DEDD	2.98345	0.00039446
FAM53A	-8.78029	0.000404658
GRIN1	-3.48708	0.000405501
ALAS2	-8.9784	0.000406757
FOXL1	9.89749	0.000414264
NASP	3.09736	0.000419242
COMMD2	5.45888	0.000422746
SLC47A1	9.7873	0.000423069
PPP1R9B	-2.11373	0.000424697
AIMP1	-2.388	0.000427543
SLC5A5	-8.85451	0.000433343
PSTK	-8.79339	0.000441747
DNAJB6	2.33564	0.000454866
RPL5	2.04556	0.000462408
TMEM30B	9.30863	0.000463582
NRIP2	-6.95655	0.000465556
CYGB	-5.2309	0.000467471
BAG1	-2.98968	0.000468299
CYP4F12	-8.81207	0.000488198
OR51E1	-9.06018	0.000488734
RUNDC3B	2.35568	0.000492674
CSDE1	1.88252	0.000492768
SRP54	3.2367	0.000495906
UQCR10	-4.69644	0.000496572
PPP1R3G	9.89846	0.000498574
PLIN4	-9.141	0.000503306
TMEM132B	-2.47813	0.000503306
IQGAP1	1.78983	0.000510837
HAPLN3	9.72516	0.000510942
HDDC2	3.79935	0.000520175
CDC42BPG	-8.63412	0.000521745
TNNI1	-9.37192	0.000522051
HNRNPF	2.08104	0.000524988
MLH3	2.98447	0.000525185
GGT5	4.66754	0.000532498
CYP2R1	9.68923	0.000539234
CCDC80	4.81634	0.000556917
APBB1	-1.81941	0.000557949
PPT2	-8.61981	0.000566662
FHL5	5.36758	0.000569843
FADS6	-7.94024	0.000572928
TNFSF4	10.6806	0.00057384
VSIG4	10.5829	0.00057384
FSTL5	-7.06386	0.000579952
HIPK2	2.369	0.000585189
PPP1R16A	-4.54156	0.000587085
KCTD12	2.70647	0.000592807
STK32C	-4.01257	0.000607714
CYP4F8	-8.61823	0.000611722
ULK4	-7.26117	0.000613224
TIMMDC1	3.15419	0.000624429
ATP6V1D	-4.50767	0.000627252
NIN	2.05274	0.000629086
CNTN4	-4.24009	0.000633614
XRCC5	2.44502	0.000633614
LCP2	6.11885	0.000638285
RGS10	-8.57235	0.000641806
PLPPR2	-4.7166	0.000643529
JUN	2.46956	0.000643613
VWA1	-2.98949	0.000660417
ATP5D	-4.88083	0.000664856
NOCT	-8.60094	0.000664856
MYOF	3.44454	0.000666671
PLD5	-4.90689	0.000689682
MAF	-3.18262	0.000691158
PCDHGB1	-8.61433	0.000692513
IQCK	6.59961	0.000699688
HSD17B6	10.569	0.000705345
WFDC1	-6.33068	0.000705345
ATP5G3	-3.31268	0.000708944
KLHL36	5.05212	0.000708944
HSD17B8	-8.56889	0.000714828
ZNF507	2.44549	0.000723901
MAPK8IP3	-2.03596	0.000727111
SLC5A7	-8.45341	0.000727111
ACO2	-1.76232	0.000727187
NTS	-9.40879	0.000730118
GDE1	-2.94088	0.000730903
SEMA3D	-8.66434	0.000733277
TRNAU1AP	-7.88356	0.000738581
ZKSCAN3	-3.60819	0.00074409
DLG3	-2.10995	0.000744441
DUSP1	3.38327	0.000756998
ATP6V1F	-2.0711	0.000776581
DECR2	-8.55165	0.000783082
KIAA0586	3.02666	0.000812307
KIF3B	1.92251	0.000813383
DLK1	-8.94267	0.000821095
CAMKV	-3.00076	0.000821863
SLC2A1	-1.54049	0.000822145
PLD3	-2.12578	0.000828866
HS3ST1	-6.08149	0.000835287
ATP2A3	-4.6758	0.000847652
PRRX1	3.01327	0.00086036
PLCXD3	-4.84118	0.000863404
PLBD2	2.02142	0.000866473
GBP3	9.89915	0.000869675
EIF3C	-2.43394	0.000876423
SELENBP1	3.98405	0.000883885
GRIN3A	-3.99311	0.000904138
ECE2	-7.734	0.000918558
GLIPR1L2	8.33243	0.000921466
PCOLCE	-6.44648	0.000922162
CALML4	9.05759	0.00092576
C8orf76	-7.67197	0.000926708
PDCD4	2.27721	0.000926708
BEAN1	-4.49283	0.000928255
OPLAH	-7.21499	0.000933545
RBMS2	2.44394	0.000933545
CD3EAP	-4.68293	0.000934827
L3MBTL4	10.3694	0.000934827
ABR	-2.22159	0.000939583
APH1A	2.56451	0.000942426
IL2RG	-8.80515	0.000943345
NSF	-3.42145	0.000955974
CXCL12	-3.21185	0.000956928
NUDT19	-5.92527	0.000961831
LIMCH1	2.12966	0.000963261
HLF	1.61303	0.000965675
MARK1	-3.58984	0.000972758
SLC7A3	-9.02388	0.000972758
CRTAP	1.84632	0.000974506
EOGT	-2.40609	0.000975131
FUT8	-2.0028	0.000976006
PLSCR4	2.65782	0.000979753
LSM7	-7.37786	0.000982529
CAMK4	-2.84963	0.000983927
CEND1	-2.55194	0.000992002
GSTM3	-4.56327	0.000992002
KLHL5	1.62641	0.000992002
ZC3H14	-1.70836	0.000999943
SRCIN1	-4.45431	0.00100254
STX11	10.4471	0.00100599
ZIC1	1.5962	0.00101267
GLMN	-5.8885	0.00102877
CST3	-2.92537	0.00103239
CDC37	2.21597	0.00103867
CORO6	-5.54796	0.0010395
NETO2	-4.8495	0.00104732
UCHL3	-5.90133	0.00104868
GSN	1.83131	0.0010494
NAT6	-7.78503	0.00105094
PRDM1	4.91799	0.00105094
VAMP8	-8.56732	0.00105094
PHKB	2.68427	0.00106177
ELOVL5	-1.91371	0.00106364
PHF10	2.76802	0.00107354
KCTD4	-8.4833	0.00107633
NWD2	-4.86205	0.00107633
NUDT16	2.57598	0.00107781
SYT13	-2.36995	0.00107858
ASAH2	-8.60696	0.00111458
DZANK1	-5.90054	0.00111492
PRSS23	-2.12209	0.00111648
RBM45	-5.89288	0.00111648
SLC4A11	9.18217	0.00112105
CCDC90B	2.05989	0.00112105
CKAP2	9.60344	0.00112803
SYNM	1.93018	0.00113604
DNAH11	9.86288	0.00113721
PPP1CA	-2.43837	0.00114207
AKAP13	1.53315	0.00114577
SLC44A3	10.5012	0.00114708
ABHD17A	-2.75852	0.00114775
GJC3	-7.67768	0.0011499
DNAJA1	2.16973	0.00115013
AEBP1	3.58216	0.00115013
DIRC2	-4.13895	0.00115013
TIMM8B	-3.21367	0.00115528
DAAM2	1.64972	0.00116619
DLST	-2.71193	0.00116619
MYH9	1.75135	0.00116619
GAPDH	1.45306	0.00116619
TRIB1	2.37738	0.00116938
ANXA1	4.42988	0.00117282
SCNN1A	-8.48213	0.0011751
DOCK5	2.66329	0.00117948
SPINT2	7.32631	0.00117948
INSR	1.98291	0.00118812
UNC80	-2.16496	0.00118887
HNRNPC	1.69814	0.00120024
MCEE	-8.58991	0.00120024
BRINP1	-2.49778	0.00121123
FBN1	4.06224	0.00121157
TMEM57	-3.0894	0.00121447
UPB1	9.74517	0.00121474
WSB1	2.4375	0.00122196
KCNH8	10.308	0.00122893
KIAA1024L	-8.68523	0.00123402
BDH1	-6.00791	0.00123922
FEZ2	2.20731	0.00123922
ZFP36L1	1.63233	0.00123922
UXS1	2.13416	0.00124498
RYR2	-2.15199	0.00124591
FUZ	-9.21437	0.00124855
PLCH2	-5.99962	0.00124957
MRPL4	-5.70638	0.00125187
PCLO	-1.68165	0.00125191
TIMM10B	3.97256	0.00128622
FAM81A	-5.78922	0.00129928
FAM160B2	-4.65307	0.00130707
KYNU	9.72132	0.00130707
SORT1	1.55712	0.00130707
BMP2K	2.50736	0.00130844
FAM196A	-8.61012	0.00131414
PTPN11	1.48549	0.00131888
STRBP	-2.77101	0.00131888
TCAF1	-3.48248	0.00131888
TGFB3	2.14781	0.00131888
MELTF	10.3401	0.00134643
GNG13	-8.61431	0.00135326
SDPR	2.36124	0.00135326
UBE2E3	-1.88345	0.00138653
FRMPD1	-8.52962	0.0013915
HIST1H2BI	-8.44096	0.0013915
IER2	4.10696	0.0013915
RAB13	3.99259	0.0013915
RAB8A	-2.63314	0.0013915
RPS23	-2.12513	0.0013915
YTHDC2	3.01079	0.0013915
ZC3H12B	-5.01532	0.0013915
MMD2	-4.97791	0.00139777
CRTC3	3.26112	0.00140224
CFLAR	1.89301	0.001406
SPTB	-2.02068	0.00141576
NLRC5	7.23983	0.0014159
MPDZ	2.07858	0.00141895
EMB	-7.82268	0.00143222
NCBP3	1.85409	0.0014361
LSM14B	-2.04877	0.00145807
FAM199X	3.59929	0.00146019
SWAP70	2.56975	0.00146019
RAB28	-3.11256	0.00148185
ST6GALNAC3	2.50361	0.00150156
FBXW9	-8.68562	0.00150937
TMTC4	3.30632	0.00152039
EZR	1.78942	0.00152489
HOPX	2.66347	0.00152489
DMPK	3.92094	0.0015279
IKZF2	2.76576	0.00153096
ATP5B	-2.12145	0.00153261
TCTEX1D2	5.39448	0.00153364
HYAL2	3.16222	0.00153646
DCHS1	2.69866	0.00154169
DOCK9	1.50505	0.00154169
GTF2H5	-2.80148	0.00154852
DCDC2	-8.36225	0.00155642
SPI1	9.51408	0.00155642
MICAL3	-1.92484	0.00157818
RNASE4	-5.4755	0.00158085
RALGAPA2	2.41764	0.00158462
RAP1GDS1	-2.1679	0.00158933
FNIP2	2.41333	0.00159381
MKX	-7.17464	0.0016077
PRMT8	-4.98774	0.00161204
CLSTN3	-2.12611	0.00165377
CACNA2D3	-4.50427	0.00165684
CD44	4.92746	0.00165684
CHMP1A	-2.67417	0.00165684
IFIT1	5.4555	0.00165684
GPN2	-8.4498	0.0016666
LPAR5	7.61084	0.00168737
TCF4	1.3853	0.00169194
DOCK7	2.80833	0.00170207
N6AMT1	-5.43807	0.00170207
RPL7A	2.89999	0.00170207
TUBB3	-1.96665	0.00170207
PLPPR5	-6.33425	0.001714
SLC44A2	2.02271	0.00171641
SNCA	-4.75096	0.00171641
ST3GAL2	-3.5468	0.00171958
CD4	3.57363	0.00173658
CACNB3	-4.47674	0.001737
TBCA	-2.15901	0.00176456
TRIM37	-2.44783	0.00176912
TSC22D1	1.53413	0.00176912
CPSF7	2.21443	0.00177125
PDE10A	-3.00859	0.00177664
DISP3	-7.51945	0.00179683
NHLRC1	-8.44236	0.0018044
SMIM12	-2.65697	0.00181502
PCBD1	7.4442	0.00182172
SPEN	1.46348	0.00182212
MRVI1	3.40758	0.00184403
GLUL	-1.8246	0.00184421
CLCN5	-6.23173	0.00186235
ASPN	-8.34959	0.00186358
TTLL11	-3.19053	0.00186621
IQSEC3	-2.52419	0.00187543
NDUFC1	-2.82526	0.00187543
ABCB10	-5.89424	0.00187914
HSD17B14	8.90258	0.00188553
ATP6V1B2	-2.44545	0.00191291
POLD3	-2.35461	0.00193308
EXOSC2	-4.76874	0.00193456
MAK	-8.44423	0.00194349
ACBD5	-1.55233	0.00194652
TRIM6-TRIM34	-8.37841	0.00195288
ANTXR1	2.57561	0.00196131
IGF2R	2.29942	0.00196275
PLA2G7	-4.39543	0.0019933
IER3	-8.59803	0.00199695
PIGQ	-4.27911	0.0019998
ARPP21	-3.45448	0.00200001
ZCCHC7	-3.45431	0.00200167
ANKMY1	9.12112	0.00201594
PIKFYVE	2.17473	0.00201594
TRPC5	-5.04607	0.00201884
HMGN1	-2.72725	0.00202845
SLC30A4	-2.72504	0.00204669
PLEKHA4	6.36268	0.00205094
IL13RA1	2.49107	0.00206085
PTGS2	4.96409	0.00206681
CRB1	10.1946	0.00206871
PAK2	1.95748	0.00206871
SH3GL3	-2.96408	0.00206871
PYROXD2	8.92509	0.00206928
PRELP	2.40742	0.0020694
FKBP3	-2.29335	0.00207528
ATP1A3	-2.9215	0.00209268
EFCAB14	2.18659	0.00209268
LDOC1	6.19975	0.00209268
TLR4	3.29202	0.00209268
ME2	3.59978	0.00212416
TRAPPC10	-1.97909	0.00213497
DNAJC1	2.91564	0.0021366
FMNL2	1.91733	0.00213891
TBX1	-7.47882	0.00214139
MAPKAPK2	3.05644	0.00214401
RPS27A	1.88937	0.00218223
ZNF616	8.83925	0.0021891
SPATA2L	-7.61499	0.00223625
ZC2HC1A	-3.71684	0.00223625
RPL18	1.78647	0.00224041
MICALL2	5.80714	0.00225323
ACOT7	-5.21001	0.00225572
CTNND1	-3.18047	0.00226456
COLEC12	2.21225	0.00227443
GTPBP8	-5.82087	0.00228622
ZCRB1	-2.36748	0.00230822
ITPR1	-2.27489	0.00231196
SDHB	-2.28654	0.00232971
RPRD1A	1.91779	0.00233048
MRPS2	-5.99481	0.00233773
OFD1	2.72349	0.00233773
MLXIPL	9.12207	0.00234129
CBX1	2.52603	0.00235819
ACY1	-8.43191	0.00236535
CPEB1	-7.64573	0.00236535
GFRA1	-2.73307	0.00236535
ENOX1	-7.00434	0.00237018
PBX4	-8.43967	0.00237018
CDKN1B	3.05844	0.00237487
PDE1B	-5.75724	0.00237487
ZBTB20	1.68121	0.00238997
KCNK2	-5.68049	0.00239306
MCM3	4.66162	0.00240047
ZKSCAN1	2.01488	0.00242876
CLEC14A	3.2721	0.00243757
CD84	6.21781	0.00244265
NCOA1	2.05056	0.00244265
OR3A1	10.1913	0.00244265
MAPRE3	-2.49719	0.00245708
GPATCH8	2.04287	0.00246056
OTUB2	-8.54546	0.00246056
AADAT	9.51516	0.00247078
DEXI	2.61176	0.00247078
IRF2BP2	1.59921	0.0024732
TLCD1	-5.89868	0.00247458
ZKSCAN8	2.30923	0.00247458
ITGAV	2.11405	0.00248909
PRIM1	-8.38879	0.00249516
SPG11	2.77754	0.00249987
PPP1R3B	9.32414	0.00250114
C1QTNF1	2.74112	0.00254184
TMEM235	10.1034	0.00254184
PITPNA	-1.4206	0.00255767
WDR60	2.59459	0.00255767
PIGY	-8.4693	0.00256112
ZNF653	-6.54617	0.00256356
AOX1	-8.38004	0.00256401
BRD2	-1.73208	0.00258962
LSM14A	-1.98394	0.00258962
SECISBP2	2.21639	0.00259619
AP2A2	-1.93995	0.00262241
SH3GL2	-3.277	0.00264601
STAT6	2.32706	0.00265539
MICB	-8.30425	0.00265993
ETS2	2.03825	0.00270169
FICD	-8.36981	0.00274618
OPRK1	-8.40777	0.00277502
MIB1	-1.93576	0.00279774
GPR34	-5.27874	0.00281777
BRICD5	9.39956	0.00282367
TMEM123	1.91538	0.00283599
CERCAM	3.57635	0.00283981
PTPN3	-5.82236	0.00284027
RASGEF1C	-8.34589	0.00285829
TMEM251	-8.23607	0.00292566
PRCP	2.59592	0.00293168
KCNC1	-4.13857	0.00295168
STK25	-2.15795	0.00295168
COMMD1	-3.98898	0.00297062
KIAA1161	2.3943	0.00297062
PPP1R3E	6.10186	0.00297062
SMDT1	-4.12322	0.00297062
AMY2B	9.52482	0.00297062
GPR182	-8.46633	0.00297254
ICAM5	-4.62764	0.00298914
GCNT4	-7.561	0.0029949
KIAA2022	-3.43263	0.00302427
GATAD1	-2.87537	0.00304005
TMEM106B	-1.55257	0.00305664
BCL6B	3.12511	0.00306341
SYPL1	2.27205	0.00306341
C6orf163	9.25369	0.00306577
COX7A2L	-1.63984	0.00306577
FOXC1	1.74816	0.00307467
SLC24A2	-1.60367	0.00310196
GPR158	-1.60157	0.00314589
EPS8	2.30435	0.00317915
PPP3R1	-2.86283	0.00317915
JPH3	-1.89141	0.00318475
ARHGAP30	6.02491	0.00319352
FOSL2	3.79785	0.0031941
RPLP2	1.7434	0.0031941
SLC7A4	-8.21949	0.00319417
AREL1	-2.23317	0.00319533
PRDX4	-4.97514	0.00321413
KCNE3	9.23344	0.00322885
R3HDM2	-1.53823	0.00322917
NAB2	2.31301	0.0032348
GPR85	1.7946	0.003236
GCSH	-5.84394	0.00323921
ACYP2	-5.42869	0.00325753
RPL36AL	2.96948	0.00327553
OAS3	5.87203	0.00329333
CAMTA1	-1.67695	0.00333937
IKZF4	2.70908	0.00334355
OLFM3	-5.51231	0.00334355
SORCS1	-4.84295	0.0033477
STK32B	-6.07937	0.0033756
DBX2	-6.50631	0.00338711
ARRDC3	2.17525	0.00339011
YEATS2	2.26239	0.00339011
DDN	-2.84687	0.00346591
IFIT1B	-8.41211	0.00346897
HADHB	2.23505	0.00347774
JUNB	3.61235	0.00347774
PCIF1	3.03841	0.0034851
TRIM66	-3.75192	0.00353226
CAMK2B	-3.09469	0.00354137
KIF1A	-1.31342	0.00354137
COL4A1	-2.0747	0.00356209
CCBE1	-7.6106	0.00358882
ANO2	8.69972	0.00359153
CLHC1	9.26185	0.00359221
C2CD2	2.77274	0.00359769
CAPN9	10.1289	0.00359769
HRAS	-5.65085	0.00359769
FDX1	5.09814	0.00359999
RET	-8.46674	0.00360307
SHH	-8.15535	0.0036169
LPIN3	9.25202	0.00361998
ZNF845	8.89182	0.00362773
TUBB4A	-1.90774	0.00363415
JMJD4	-8.25851	0.00365265
CRACR2B	-5.83954	0.00365368
GTF2H2	-8.48156	0.00366724
KCNMB3	8.71469	0.00366724
MTERF3	-7.30251	0.00366724
UBE2S	-8.2195	0.00366724
ZNF473	9.2117	0.00366724
WIF1	6.81808	0.00367325
NDUFS2	-2.49516	0.00371783
TNRC6B	1.4578	0.00378456
GRIA2	-1.69612	0.00380825
MIDN	2.07605	0.00382356
PAK1	-3.09311	0.00382356
UCHL5	-2.2197	0.00382356
NRP2	2.23012	0.00382478
MXI1	1.78674	0.00382574
NDUFV3	-1.75848	0.0038368
HIF1AN	2.15613	0.00384616
MEX3B	-7.56259	0.0038783
COBLL1	1.58444	0.00389635
GLIS2	-5.61525	0.00389635
PDGFB	2.11554	0.00389635
POLR2A	1.83757	0.00389635
SEC31B	8.99921	0.00396156
PLCB2	4.93959	0.00396724
SOX7	2.15455	0.00398768
OPCML	-2.42967	0.00399179
EIF4A2	1.64424	0.00401148
CYP4F3	-8.51806	0.0040163
AQP11	-4.8627	0.00402668
NRXN1	-2.34525	0.00406872
MRO	2.7393	0.00408411
VASN	-8.12785	0.00408411
EMP2	2.45082	0.00413144
ARRDC2	4.29479	0.00415844
HMGCS1	-1.53866	0.00417243
SCARB2	1.53641	0.00417243
APLP1	-2.10236	0.00417569
EHD2	1.89766	0.00417569
PCDHA2	-8.1476	0.00417569
RASSF4	4.24891	0.00417569
ADPRH	-4.19917	0.00420589
DLAT	-2.22053	0.00421912
FCGRT	-2.7472	0.00421919
SCLY	-8.31841	0.00421919
TPRG1L	-3.71879	0.0042216
CASC3	1.89347	0.00422869
FAM111A	5.78353	0.00425045
HEBP2	5.32591	0.00425045
SLC35E4	-9.50565	0.00425045
SLC3A2	1.49623	0.00426056
FAM134A	-1.70273	0.00426096
MECOM	2.61376	0.00426152
OMG	-2.88867	0.00430105
MRPL42	-2.05069	0.00430421
KLHL13	-5.47858	0.00431543
NDUFB3	-2.21727	0.00433407
WWC1	-1.88366	0.00433407
ATP1B1	-1.70365	0.0043376
XRRA1	8.86579	0.0043376
KMT2A	1.61564	0.0043705
PPP4R3B	1.43799	0.00437664
BTG1	2.25109	0.00442107
CAPRIN2	3.29844	0.00442214
CHST3	2.59555	0.00442214
POMGNT2	-7.4992	0.00442612
MORF4L1	1.7835	0.00450245
UBAC1	2.39823	0.00450245
ATP6V0A2	-2.00417	0.00454506
MAPK1IP1L	2.39693	0.00454506
WASF2	1.72812	0.00454506
CDK18	2.73426	0.0045673
CREB5	3.36071	0.00457657
GRIN2C	-4.79706	0.00461632
IL18	-6.18903	0.00464335
NOP10	-7.6179	0.00464335
VIM	1.81192	0.00464335
UBA1	-1.55044	0.00465969
SERP2	-8.26701	0.00466996
TCEAL6	-4.0014	0.00466996
MYH11	-4.39514	0.00469109
KANK3	-1.9421	0.00471798
ST3GAL1	1.83911	0.00472531
COL4A3BP	-1.88967	0.00473445
RHOJ	1.68407	0.00474109
SNED1	2.12729	0.00474433
H3F3B	1.24687	0.00476513
HYOU1	1.6003	0.00479212
SLC9A5	-8.06947	0.00479212
C11orf84	8.83601	0.00480033
TDRD3	2.93549	0.00482819
OXA1L	2.13517	0.00485344
FBXO22	-3.95283	0.0048576
TRIM32	-3.88409	0.0048576
GNAZ	-2.53024	0.0048892
PPP1R15A	2.39541	0.00491924
C16orf70	-5.06327	0.00492019
ANO3	-3.81055	0.00492672
ARHGAP27	-4.40594	0.00496591
BVES	9.75323	0.00498467
MME	-8.19213	0.00498467
DDR2	2.79671	0.00499366
CNOT4	2.3819	0.00503538
ZNF316	2.34696	0.00507032
CARD6	2.62971	0.005078
FAM98B	-2.92621	0.00508243
GPALPP1	-3.50036	0.00514172
SLCO4A1	3.74448	0.00514172
COL7A1	5.05241	0.00515485
TXN2	-2.05501	0.00517082
FOCAD	2.46872	0.00520489
MLH1	4.20146	0.00522788
EIF5A	-2.09351	0.0052309
ARF3	-1.26973	0.00525573
FRYL	1.45149	0.00525573
UQCC3	-6.84209	0.00525774
MPLKIP	3.27048	0.00529579
MCTS1	-4.09154	0.00530294
DPYSL4	-5.50952	0.00530309
MYL3	9.825	0.00530309
SOS1	1.55698	0.00533904
SPHKAP	-4.81065	0.00534206
FAM118A	-4.52567	0.00535792
CD59	2.11465	0.00537559
RTN4R	-8.14863	0.00542877
LIN9	-6.94795	0.0054589
ARAP1	2.43397	0.0054907
FCGR2B	-9.51346	0.00550997
DDX60	2.93606	0.00551886
PTRF	1.7466	0.00551886
ATP6V1C1	-1.77736	0.00554092
PPP2R2C	-3.05366	0.00554778
RIMS1	-3.15677	0.00557819
PRPF3	2.29285	0.00558803
STIL	9.34644	0.00558803
ALPL	2.27241	0.00559377
C1RL	5.8128	0.005611
TNC	5.38341	0.005611
AKR1E2	-5.36617	0.00561213
SYT2	-4.72504	0.00562414
KIFC2	-2.14702	0.0056323
PIK3C2B	2.15306	0.00565406
COMMD8	-5.83644	0.00568851
DUS1L	3.75999	0.00573246
ARHGEF6	2.85819	0.0057352
HAUS4	4.75055	0.00574379
MON1A	-6.21553	0.00576339
C8orf82	-5.98056	0.00579199
ZNF280B	-8.46675	0.00580022
ZNHIT6	2.14338	0.00580183
PRUNE2	2.1668	0.00587473
TIPARP	3.10628	0.00591315
KITLG	-1.79215	0.00592111
PAQR9	-8.28815	0.0059235
ASB11	-9.5739	0.0059406
CDC42EP2	5.08193	0.00598428
HTR7	-8.13144	0.00601502
IL4R	2.65669	0.00604623
SLC12A7	2.64201	0.00604907
WDR81	-6.61129	0.00604907
CD2BP2	1.59063	0.00612578
MPHOSPH10	2.10225	0.00612578
OASL	-8.00872	0.00614632
PAPSS2	2.42984	0.00616216
ASXL2	2.5474	0.00617424
SRP19	-4.05637	0.00617688
RSC1A1	8.91456	0.00627448
LXN	-4.96629	0.00627923
TTC23	3.65689	0.00627923
TPPP	-2.30488	0.00639077
MYCT1	3.91268	0.00642632
ZNF180	-4.56558	0.00643847
RASGEF1A	-5.27245	0.00645413
SALL3	-8.05864	0.00646891
RPL19	1.50238	0.00651488
RNF187	-2.21593	0.00652935
LLPH	3.92656	0.0065375
DNM2	2.01647	0.00655599
SEPN1	3.33249	0.00655599
PPP5C	-2.12655	0.00659538
SOX9	2.30416	0.00659572
RPS20	2.91631	0.00660388
ENPP5	-3.93364	0.00661656
C2orf88	-8.42579	0.00661818
NDUFB5	-2.53179	0.00663348
TBX3	1.89811	0.00670575
MAN2B2	1.83273	0.00672816
DHDH	-8.08853	0.00678955
ATP2B1	-2.1364	0.0067965
BMP5	-6.32368	0.00680675
PRELID3A	-8.19604	0.00685047
ERC1	1.46883	0.00687357
BMP8A	9.62355	0.00688375
FAM162B	8.97552	0.00688375
TIMM21	3.04623	0.00691666
QRSL1	-3.72516	0.00691738
MAGIX	-7.38368	0.00696671
MAGOHB	-5.26425	0.00696671
ROBO4	2.07694	0.00696671
KIAA1024	-8.36258	0.00698988
FKBP11	6.82355	0.00701939
AHDC1	3.15085	0.00702746
INPP5J	-7.90975	0.00712628
PTPN14	1.82486	0.00717261
COA3	-4.80003	0.00723008
INPP5D	3.32485	0.00723008
PIK3C2A	1.48996	0.00723008
KIRREL2	-8.38591	0.00723563
DPYSL2	1.26215	0.00726788
GGNBP2	-2.51187	0.00728128
ZNF672	2.88622	0.00729659
FOXJ3	1.66224	0.00731341
RAB7A	1.25296	0.00734072
STK36	4.27296	0.00734797
CKMT1A	-5.22105	0.00734797
RPS3	-1.4215	0.00736594
ATXN7L2	-7.67636	0.00740743
HADHA	1.77207	0.00742423
PUDP	9.771	0.00743587
C1GALT1C1	-4.93031	0.00744197
CGNL1	1.52169	0.00744197
MTTP	-8.10212	0.00746216
UBALD2	3.51204	0.00748618
AGTPBP1	-2.06585	0.00751359
NFIL3	3.38181	0.00751359
TMEM234	-3.07928	0.00751359
PPP1R14A	-3.78838	0.00754592
AIM2	-8.04982	0.0075741
CYFIP2	-1.81846	0.0075806
DLGAP1	-2.72552	0.0076414
SELM	-4.18024	0.00768821
RBM12B	1.57154	0.00776621
CPNE2	3.16024	0.00777478
ARHGEF18	-2.53565	0.00781012
RAB43	-8.23013	0.00781646
COMMD7	3.20454	0.0078426
TOR1AIP1	2.18037	0.00785096
SMCO3	-8.25647	0.00788152
NSRP1	2.246	0.00788381
CA7	-8.25052	0.00791865
TAX1BP3	-8.02101	0.00796289
NCOA7	1.64629	0.0080005
NDFIP1	-1.23505	0.00802514
SNX2	-1.34204	0.00805119
BAZ2A	1.99851	0.00805204
KLHL1	-8.08897	0.00805417
TROVE2	1.71704	0.00805417
BAZ2B	1.62898	0.00809977
ADAM22	-1.93037	0.0081084
SLC43A3	9.54227	0.00815781
CNOT8	2.27691	0.00817014
PRR7	-7.41822	0.00817014
NBAS	1.90139	0.00817868
TANC1	1.63664	0.00817868
JUND	2.46328	0.00828203
SCD	1.81123	0.00828203
ADAM23	-3.14347	0.00833961
CEP19	-6.77608	0.00833961
SPOP	-1.69469	0.00834974
LRRC4C	-2.19029	0.00839161
C1orf109	-8.19017	0.00840702
HPSE2	7.22474	0.00840702
CARD11	8.88584	0.00847852
SGMS1	-1.96737	0.00847852
CSMD2	-3.92393	0.00853025
AGFG1	1.37485	0.00859907
SHC2	2.71136	0.0086158
GFRA4	-8.40398	0.00863247
KCNG1	-6.37966	0.00868465
FAM163A	-8.07334	0.00872217
POLR3H	-2.83915	0.00872217
PRPSAP2	-5.4009	0.00872217
RNF34	-3.16398	0.00873076
TMEM100	-7.27007	0.00874696
WDR24	-5.72795	0.00874696
CBLN1	-7.98975	0.00881056
VAMP5	3.88475	0.00883818
SMIM15	-3.87999	0.00887404
CAPS2	9.59678	0.0088924
DPEP2	9.63067	0.00893963
ATP11A	1.46929	0.00896258
GUCD1	3.09062	0.00906037
MND1	-8.42501	0.00906037
USP54	1.67331	0.00906037
DDX6	1.47117	0.00912266
TMEM222	-3.22964	0.00912985
KRT12	-8.02052	0.00928997
PGAM1	-3.39754	0.0092932
STAT3	2.58238	0.00932462
TMEM229A	-4.77543	0.00943972
PDE1A	-3.99035	0.00946396
MRPL15	2.41086	0.00948829
WHSC1L1	1.73303	0.00953152
CRKL	1.6352	0.00963451
NFE2L2	2.09477	0.00965256
PIK3R2	-1.81435	0.00965256
ZFYVE16	2.41076	0.00965256
ADAMTS2	-8.2856	0.0097276
SPIDR	4.20422	0.00972793
KIAA1143	3.17792	0.00976173
PDCL3	-2.74742	0.00983421
EIF2S1	1.69062	0.0098484
KCTD17	-2.66497	0.00986622
OTUD6B	-2.71159	0.00986832
PDE4DIP	-1.62725	0.00986832
SLC18B1	3.03762	0.00987132
EDA2R	6.97451	0.00987848
THEM4	-4.47598	0.00987848
XRCC6	4.28337	0.00987848
PBXIP1	2.6652	0.0100544
UBE4A	1.62456	0.0100544
THEM6	-5.3952	0.0100552
SUPT4H1	1.9507	0.0100809
P4HA3	-7.8715	0.0101237
TRAF3IP1	2.94104	0.0101237
ANKH	-1.33549	0.0101525
DYNLL1	1.97738	0.0101759
ANKRD34B	-5.14848	0.0101853
FBLN7	-6.62133	0.0101908
FUT1	9.45154	0.0101908
GIMAP1	-2.70384	0.010219
COASY	-3.31103	0.0102456
NCAPD2	2.54229	0.010248
SLC45A4	-3.8295	0.0103005
HEATR1	2.4217	0.0103641
ARHGEF19	-7.12088	0.0104771
RTN3	-2.25868	0.0105204
TMEM186	-7.0022	0.0105204
NOG	-8.17253	0.0105548
DDHD2	1.87035	0.0105658
DENND4C	1.67203	0.0105795
ITPR3	2.08348	0.0106096
RPL26	-2.17039	0.0106096
BCL2L1	1.50375	0.0106364
DZIP1L	-4.58051	0.0106562
CAMK2A	-2.39213	0.0107042
F8	2.98477	0.0107221
ATP7B	4.66129	0.0107263
NIPSNAP1	1.9127	0.0107263
PDE1C	3.09806	0.0107386
STK24	1.72277	0.0107386
GADD45A	3.78048	0.0107549
IDH3B	-3.10338	0.0107555
PLXND1	1.67944	0.0107587
SPATA5L1	9.42789	0.0107681
CD47	-1.72133	0.0107699
RASGRP1	-3.82892	0.0107862
SNU13	2.20402	0.0108131
TAF13	-3.61342	0.0108269
AP2A1	-1.87206	0.0108349
CDK13	1.77628	0.0108879
TNRC6A	1.70101	0.0109268
TNFRSF10A	7.57874	0.0109336
BTBD17	-7.89745	0.0109348
MOB3C	4.54105	0.0109577
FASTKD5	3.38001	0.0109587
C10orf10	3.52602	0.0110196
EPN1	-1.94881	0.0110348
MUSTN1	-8.1107	0.0110348
ADAMTS16	-7.93961	0.0110563
CASP6	-4.98727	0.0110586
BPGM	-2.66254	0.0110672
FGF1	2.43511	0.0110803
DOCK3	-2.28768	0.0111078
TMEM88B	-7.93447	0.0111078
LANCL1	1.63943	0.0111086
FOXF1	3.01237	0.0111204
HSD11B1	-4.94753	0.0111204
ATP5J	-1.87822	0.0111459
MAOB	2.7582	0.0111779
URB1	2.47908	0.0111779
SMAP1	-2.6366	0.0112111
IL1R1	2.12067	0.0112319
SRGAP3	-2.19409	0.0112319
MAPK14	-1.95437	0.0112477
PLPP7	-8.23563	0.0112533
GPI	-1.59798	0.0112551
STK39	-1.45384	0.0112681
RNF213	1.58804	0.0112776
GABARAP	1.71704	0.0113288
DDX52	-3.22192	0.0113325
ATP1A2	1.43495	0.0114553
PRELID3B	-1.64016	0.0114553
ALMS1	3.03717	0.0115322
JOSD2	-5.27939	0.0115618
PODN	4.15802	0.0116451
EPHX3	-8.01812	0.0117402
SUGP2	1.99019	0.0117402
AFF1	1.65061	0.0117897
FNDC3B	2.17632	0.0118009
KCTD7	4.13817	0.0118366
NDUFB9	-1.78761	0.0119366
SLC7A11	2.04827	0.011966
KCNMA1	-1.6848	0.0119769
SCN2B	-2.65279	0.0119828
SCRT2	-7.83309	0.0120668
KPTN	-5.94289	0.0121327
CBX7	2.36746	0.0121779
PRR3	-8.16924	0.0121779
CDKN2A	9.55662	0.0122213
MED17	2.52299	0.0122499
NTSR1	-8.12229	0.0123564
FLNC	4.43296	0.0123933
HNRNPR	1.74035	0.0125198
RUVBL1	-3.80114	0.0125349
PADI2	2.54735	0.0125826
FAM173B	6.24749	0.0126268
PLCXD2	-5.48728	0.0126268
TBL1XR1	1.8938	0.0126839
ALDH18A1	2.5828	0.0127982
SLC35D3	-8.16988	0.0128045
E2F1	-7.79268	0.0128592
TEX30	-8.24708	0.0128938
TIMM23	2.35683	0.0129036
ISLR2	-3.94425	0.0129329
SOCS3	5.20535	0.0129445
FN1	1.60535	0.0129764
KCP	-8.22926	0.0129764
VEZT	2.04786	0.0130771
OXLD1	-8.29668	0.0131478
ZMIZ2	-2.13301	0.0131755
ZFAND5	1.89856	0.0131908
ENPP1	-4.79103	0.0133298
PSMA6	-2.57125	0.0133327
NES	1.79838	0.0133588
SEPT2	1.5092	0.013418
ZNF184	6.36847	0.0134199
ME1	-3.08511	0.0134769
DCTD	3.83635	0.0134823
LEF1	1.69986	0.0134823
PREPL	-1.47928	0.0134823
TRNP1	-4.7096	0.0134823
ADAT2	-9.00143	0.0134914
USP47	-1.37811	0.0134914
RFX1	-4.34329	0.0135659
YTHDC1	-1.84343	0.0135698
ABCD2	-3.98456	0.0135816
EGR1	2.22877	0.0136787
FAAP24	-8.19215	0.013698
PSTPIP2	-4.43185	0.0137061
TMEFF2	-3.32389	0.01387
EIF3M	-1.93201	0.0140331
ASB8	-2.27647	0.0140781
GATC	-1.65274	0.0140796
TPMT	2.30788	0.0140796
OLR1	8.61916	0.0141021
WDR83OS	-3.38914	0.0141383
STARD9	1.89626	0.0141609
RABAC1	-2.01874	0.0142039
LMO4	-1.87105	0.0142218
PHKG2	-4.27474	0.0142218
PRKCZ	-2.30974	0.0142218
SP110	4.06183	0.0142335
GATAD2B	-2.45243	0.0142543
KHDRBS1	2.1626	0.0143052
BPNT1	-3.05499	0.0143293
HDAC7	1.76898	0.0143425
HDAC2	-1.64323	0.0144092
ATP1B2	2.13892	0.0144172
SNAP25	-2.48818	0.0144511
FAM110B	-3.86959	0.0145016
PXMP4	-4.84931	0.0145016
NEDD9	2.37926	0.0145081
UNG	4.04772	0.0145148
GNL3L	-1.75178	0.0145431
TEKT5	-9.00126	0.0145431
WAC	1.219	0.0146674
NPHP4	3.35918	0.0146724
EMP1	3.98018	0.0147319
PTPN5	-3.27775	0.0147379
SLC25A16	-4.60855	0.0147475
NFIX	1.76276	0.0147966
TOR2A	-8.08218	0.0148391
DPP6	-1.83369	0.0148572
SASS6	-7.05589	0.0149509
LSM12	-4.2144	0.0150137
SEPT11	1.61477	0.0150137
RAB1B	1.98312	0.0151111
CLIP2	2.01511	0.0151164
ALDOA	-1.56908	0.0151678
CCDC93	1.94908	0.0151678
CFI	12.0734	0.0151773
AGPAT3	-1.20761	0.015183
FAM50A	1.83623	0.0153264
SUPT7L	2.14704	0.0153694
CLSTN1	-1.43002	0.015378
C5orf34	-6.92925	0.0154765
GABBR1	-2.35939	0.0157277
RDM1	-6.49133	0.0157357
STARD4	2.19589	0.0158429
ULK3	2.47367	0.0158429
ZSCAN2	-5.89787	0.0158429
POFUT1	2.51155	0.0159207
TNIP1	2.03411	0.0159207
BTAF1	1.69489	0.0159769
GLDN	5.88078	0.0160022
KAZN	-2.2223	0.0160334
ASIC4	-4.82333	0.0160757
CHMP7	-2.04526	0.0161394
TERF2IP	1.60683	0.0161422
CDH24	6.29537	0.0161745
REEP1	-4.00124	0.0161745
RPS7	1.58181	0.0162358
TMBIM6	1.2304	0.016243
PGAP1	2.14247	0.0163888
BRPF3	2.5189	0.0165101
SLC6A12	5.20483	0.0165101
FAM78B	-5.1062	0.016514
TCF25	-1.81756	0.0165493
SHCBP1	8.35258	0.0165651
GABARAPL2	2.09448	0.016585
IL33	-3.94413	0.0166719
TRIO	1.50565	0.0166976
TSTD2	2.59301	0.0166976
DCPS	-6.36018	0.0167029
EIF4G2	1.28462	0.0167163
NDUFA7	-5.12305	0.0167727
GOT2	-2.37748	0.0167982
PIP5K1C	-1.46897	0.0167982
PPFIA2	-2.35277	0.0168166
LUZP2	-3.60482	0.0168503
ADCY8	-4.60235	0.0168817
STAU1	1.99979	0.0168817
C1orf174	-3.61345	0.0168955
TMEM59	-1.68443	0.0169264
WDFY1	2.27763	0.0170175
CISD1	-3.09945	0.0170948
DNAJC28	-7.70973	0.0170948
FMO5	-4.73676	0.0170948
L3HYPDH	5.73052	0.0170948
MYOM2	9.23596	0.0171246
GRAMD2	-7.79323	0.0171322
NKTR	1.88433	0.0171352
PSMG3	3.15518	0.0171639
B3GNTL1	-7.69632	0.0172133
TEP1	2.62541	0.0172735
RBM6	1.65228	0.0172985
PCDH9	-1.24099	0.017415
FBXO32	2.2848	0.0174748
TRIM23	2.08109	0.0174748
DSG2	-8.0146	0.0175322
MAP1LC3A	-4.01644	0.017545
CYSLTR2	2.2432	0.0175459
LINGO2	-4.63805	0.017575
PAPLN	3.67104	0.017592
CD82	2.04523	0.0176218
ECSCR	3.48874	0.0176218
BDP1	-1.49562	0.0176239
UNC5C	-2.74203	0.0176239
SUPT5H	1.35105	0.0176328
BCL11A	-3.73442	0.0177149
LYPD6B	-7.81925	0.0177149
ARL15	2.26537	0.0177834
ST6GAL2	-3.98329	0.0178301
NRIP3	-3.96554	0.0178602
NEGR1	-1.85763	0.0178727
ANKHD1	-3.7428	0.0178727
BRSK1	-2.21564	0.0178989
RPL9	-1.5821	0.0179081
FAP	-8.03761	0.0179559
SERPING1	2.79026	0.0179943
RNASET2	2.70739	0.0179969
FBXL18	-2.63272	0.0180119
RHOA	1.182	0.0180194
ZNF253	2.23215	0.01808
NEDD8	-3.82143	0.0181076
KCND2	-2.16608	0.0181185
SLC6A11	-3.71624	0.018134
PCSK2	-3.86098	0.0181594
TOM1L1	-5.09041	0.0181831
SNAP91	-1.88271	0.0182376
WDR13	-1.79822	0.0182376
ALDH2	1.57928	0.0182419
CCPG1	-2.4391	0.0182419
RRS1	-4.23684	0.0182419
UBL5	3.26687	0.0183024
SASH1	1.2718	0.0183723
AQP4	1.54947	0.0184312
ARHGEF3	-1.25724	0.0184338
SYT10	-7.8041	0.0184941
FAM126A	1.81162	0.0185864
TTC27	-4.34917	0.0185864
PTPRS	-1.26832	0.01859
BMP4	-7.79001	0.0185924
PARP9	2.40911	0.0186441
RYR3	2.69931	0.0186563
SAT1	2.245	0.0186618
ZNF608	1.81097	0.0186836
TEX264	-1.86966	0.0187874
ACOX1	-1.52209	0.0188069
SSH3	-7.66629	0.018818
AHR	3.01218	0.0189135
CA10	-2.42592	0.018932
IGFBP2	2.95047	0.0189505
TMCC3	1.433	0.0190106
ITFG1	-1.50705	0.0190412
POLR2B	-1.84691	0.0190957
ERP44	-1.89221	0.0191549
TMTC3	1.88972	0.0191823
GRIA3	-1.82575	0.0191849
DUSP8	-3.71047	0.0192083
ZNF471	3.97686	0.0192083
OAZ1	1.73804	0.0192672
ZFP2	-7.76624	0.0192895
TARDBP	1.51239	0.0193505
LPP	2.42192	0.0194653
BSG	-1.24334	0.0194655
TMEM65	-2.78659	0.0194906
PRRT3	-4.48655	0.0194979
SH2D4A	9.24396	0.0194979
TUBG1	-3.07699	0.0194979
UGP2	2.1164	0.0196293
TAF3	2.01894	0.0196573
STAT4	7.69269	0.0196686
CEP192	2.31978	0.0196781
GPX3	3.40616	0.0197116
LRRC58	-2.96909	0.0197955
NCEH1	-1.82431	0.0198897
PRAMEF8	-7.63248	0.0198897
CALU	-1.32615	0.0199187
C12orf49	3.84635	0.0199198
WDR27	5.82066	0.0199269
SIPA1L1	-1.69035	0.019979
FMNL3	1.6217	0.0200309
AQP1	11.6466	0.0200809
NPEPL1	-5.2552	0.0200989
ATP2B2	-2.61371	0.0201047
EPHA5	-4.80875	0.0201561
RXRA	2.03184	0.0201602
LAMA1	-3.9336	0.020192
ACOT8	4.13029	0.0202306
PPARA	2.67913	0.0202336
LAMP5	-3.43864	0.0202513
ERCC1	2.97371	0.0202663
CCNE1	-5.7341	0.0203848
ZNF428	2.42024	0.0203848
KLF5	-7.75391	0.020456
LEPROT	-1.53462	0.020456
HDAC4	-1.86148	0.0205163
CAMK2D	1.86758	0.0205714
FBXO9	-2.30109	0.0205953
PKN1	1.74628	0.0206118
SLC41A3	2.7812	0.0206535
SZRD1	1.99606	0.0206535
PRR16	-5.83646	0.020658
ZNF560	-7.76992	0.0206766
RPL38	2.33449	0.0207418
MDM2	2.02917	0.0207621
CRK	-3.96523	0.0208197
WNT5A	-4.41962	0.0208598
MPND	-4.25984	0.020895
WDR18	-6.30263	0.0209873
EIF3F	-1.89077	0.0210036
LYPD5	9.18117	0.0210036
MAGED2	1.67606	0.0210036
KHDRBS3	-1.47719	0.0210907
PIR	-5.23623	0.0210907
RAP1B	-2.08753	0.0211213
SART3	2.62854	0.0211347
SCRN2	7.4741	0.0211733
ZFAND3	2.23997	0.0212192
FRZB	3.15299	0.0212363
NCBP1	-2.39187	0.0212363
ANKRD35	-4.55211	0.0212725
TTYH1	-2.02981	0.0212805
BRCA2	-5.71992	0.0213376
LACTB2	-6.50103	0.0213376
MAP3K14	4.02083	0.0214022
GABRA2	-2.41778	0.0214586
C7orf26	2.47203	0.0215388
C20orf196	-6.26872	0.0215582
SCN2A	-2.60362	0.0215582
B4GALT4	-2.58339	0.0215753
DMTF1	1.39234	0.0217721
SUN1	1.30855	0.0218092
SYN1	-3.24765	0.0218092
PMF1	5.62136	0.0218092
CAPZA2	-1.42233	0.0218415
FCHO2	-1.88969	0.0218688
GALNT15	2.17852	0.0218823
TEX2	-1.47198	0.0219032
ANKRD13D	-4.57819	0.0222264
SV2A	-2.66879	0.022295
SYF2	-1.69704	0.0223034
NDUFA4L2	3.10061	0.0223054
ANKRD9	5.69052	0.0223286
LMOD3	9.32863	0.0224135
NR5A2	9.21818	0.0225027
GABRB3	-3.04561	0.0225395
NOS2	-7.75719	0.022571
RTN1	-1.68887	0.0226286
CHD2	1.60706	0.0226595
ZMYM5	-4.15659	0.0226902
MRPL48	-4.02591	0.0227214
PBLD	7.72745	0.0227959
KLHL6	-2.7452	0.0228278
SNAPC2	-5.36479	0.0228278
GPAT2	9.12759	0.0228624
MUM1	1.75246	0.0228624
WIPI1	-2.0868	0.0229332
MAGEE1	-4.0789	0.0229998
HIF1A	1.92173	0.0230086
YEATS4	-3.55854	0.0230689
THBS1	6.6067	0.0231075
KCNQ3	-1.61579	0.0232434
PCDH7	-2.00765	0.0232498
SLC35G2	-2.12573	0.0235502
SH3RF2	-8.26681	0.0236504
TMEM242	-3.80146	0.0237856
TECPR1	-1.65247	0.0238596
CASD1	-2.03713	0.0240399
AGPAT1	-4.38759	0.0240585
CFAP221	7.74969	0.0241185
IL1RAPL2	-7.59348	0.0241185
DCUN1D4	1.62227	0.0242615
APP	1.01064	0.0242902
HEXDC	-5.11178	0.0242902
TMEM214	1.5822	0.0244155
ZNF846	2.66904	0.0244155
PCDH12	5.52315	0.024554
CD163	4.34363	0.0245619
KIFC3	-2.2266	0.0245619
ZNRD1	-4.73644	0.0245619
MEF2A	-1.37765	0.0246065
CXCR4	9.12733	0.0246593
ADGRA1	-3.29188	0.0246889
LRFN5	-2.81891	0.0247008
STARD8	1.66722	0.024705
GNG12	-2.82136	0.0248063
LYRM9	3.23396	0.0248415
SPTLC3	9.04471	0.0248415
PCDHGB7	2.48311	0.024871
TOMM20	1.55929	0.0248826
FBLN2	2.48821	0.0249268
ASRGL1	-1.73129	0.0249453
WRAP53	-7.71099	0.0249465
ENDOD1	1.92111	0.0250827
HSPB6	4.42407	0.025173
RNASEH2C	-1.33961	0.0251947
CASQ1	7.08714	0.0252537
RERE	1.35625	0.0253113
RAB6B	-2.20148	0.0253742
BTK	-8.75948	0.0253861
GPR180	-2.81137	0.0254022
U2AF2	1.7058	0.0254022
SYNRG	-2.83822	0.0254733
OPA3	-2.27642	0.0255262
ZEB1	1.16284	0.0255262
QKI	-1.10844	0.0255305
RNF150	-1.94265	0.0256058
MCHR1	-6.36351	0.0256772
IL10RB	-3.73665	0.0257783
AK3	-1.47185	0.0258002
CHD1	1.36316	0.0258092
KIAA1804	9.12811	0.0258959
KIAA0430	-1.37335	0.0260223
ARHGAP9	9.1149	0.0260835
RNF208	-5.47798	0.0260835
VMAC	-7.5387	0.0260835
DNASE1	9.08513	0.0261199
CCNI	1.60018	0.0261605
PPP4R1	2.49948	0.0262655
LGALSL	-2.54478	0.0262831
GLO1	1.4331	0.026431
ZNF217	3.25615	0.026474
ACAP3	-2.87121	0.0264759
FKBP2	-1.38543	0.0264759
SSH1	1.74522	0.0265825
TSC22D3	2.23855	0.0265955
DEPDC5	-3.38545	0.0267029
CCNL1	1.81025	0.0267809
PWP1	2.88038	0.0268077
CCDC12	-2.25101	0.026914
HMOX1	5.10705	0.0269537
TMEM74B	8.22954	0.0270194
PXDC1	2.25085	0.0270387
BCKDHA	-6.84372	0.0271169
KCNJ9	-1.71604	0.027172
MTHFS	-7.65183	0.0272122
ATP5F1	-1.46883	0.0272127
DPY19L2	5.79218	0.0273119
RIC3	-3.27678	0.0273119
HBP1	1.76976	0.0273948
NOMO2	-2.48482	0.0274043
MFGE8	-2.02941	0.0274887
TBC1D4	1.58756	0.0274887
USP20	-2.34335	0.0274887
THBS2	3.70395	0.0275294
PTGES3L	-7.93392	0.0275713
FAM198B	3.35403	0.0277518
CMIP	-1.65965	0.0277655
NR2F2	2.00194	0.0277676
FAM101B	-2.70632	0.0277975
PFKFB3	1.7657	0.0279242
CTNNA3	3.34453	0.0281182
HCN3	-7.62051	0.0281182
CNP	-1.12573	0.0281513
PCYT2	-2.05779	0.0281532
ARMC10	-5.45399	0.0282076
FOXRED2	3.15381	0.0282254
RHBDD2	1.9285	0.0282254
RAD54B	-7.5178	0.0283127
TINF2	2.82681	0.0283127
IGF1	-3.91527	0.0283242
MTR	2.98561	0.0283515
AFMID	4.47973	0.0283785
PSMA5	-1.91933	0.0283785
WBP2	1.42815	0.0283785
SDHAF1	-4.69076	0.0283823
LAYN	1.91415	0.0283869
HSPA1A	-7.53169	0.0283914
PPP1CC	2.58285	0.0285656
ECT2	8.50587	0.0286868
NECTIN4	-7.5741	0.0286868
KRAS	-1.6596	0.0287324
KIF23	-8.03424	0.0288718
SAT2	3.47757	0.0290366
SSPN	2.00946	0.0290561
[truncated: 14,689 more rows]

## Sheet: Human-enriched
Upregulated (human-enriched) with p<0.05
Gene	log2(fold change, human/mouse)	Padj
SLCO1A2	14.4205	2.71156e-23
PMP2	14.955	1.60335e-22
GIMAP7	13.4004	7.36984e-21
IFI44L	13.0984	5.84893e-20
BTNL9	13.6069	4.18764e-19
RNASE1	12.736	6.11372e-18
RPL32	10.3538	2.39345e-17
ADNP	12.8492	2.50662e-16
CD109	12.6659	3.56268e-16
A2M	9.60565	1.1864e-15
ENTPD4	12.1635	4.80859e-15
CCDC3	4.50467	3.38458e-14
FGR	12.2999	6.84206e-14
ZBED5	6.83324	6.84206e-14
UBA52	11.8363	2.07547e-13
RPL36	9.25734	5.35058e-13
FAM89A	11.8593	5.71618e-13
C1orf162	11.812	7.2336e-13
ACTG1	3.70257	7.43712e-13
CNDP1	11.9456	8.00994e-13
ACBD7	13.0356	6.73508e-12
ABO	12.3978	9.22141e-12
PKD1L1	11.6689	9.58361e-12
TRIM38	12.1867	1.03498e-11
VWA2	12.2181	2.05578e-11
ITGA2	11.316	4.90326e-11
FOS	8.54085	5.73325e-11
CERS1	11.2915	5.95382e-11
RPGR	4.33515	1.03162e-10
TPP1	3.58627	1.03234e-10
LGALS3	11.8994	2.24035e-10
TMEM2	3.85796	3.47323e-10
C3	7.8012	4.52567e-10
NOTCH3	2.61746	5.31688e-10
PTPN18	11.6452	6.43214e-10
CLEC4E	8.29786	8.92774e-10
PTGDR2	11.7017	9.22468e-10
GIMAP4	7.80794	1.11072e-09
ZBTB38	2.81755	1.22101e-09
DDX17	2.35112	1.33665e-09
CHSY1	3.4764	1.34961e-09
USP51	10.9552	1.35017e-09
ADGRV1	7.6924	1.35017e-09
ST6GALNAC1	11.1984	1.57868e-09
RPS15A	4.53022	1.67864e-09
UBC	3.06481	1.75677e-09
CD74	5.51835	1.94404e-09
NHEJ1	9.55586	1.97299e-09
KIAA0040	3.45223	2.11849e-09
HERPUD1	4.04441	2.50202e-09
LRP2	10.7637	3.72496e-09
TGIF2	11.2679	3.74574e-09
TMED2	5.10644	4.71885e-09
TCFL5	10.9439	5.33909e-09
ARHGEF37	6.22569	5.74639e-09
HHIPL1	10.8197	6.30718e-09
SPATA20	11.4047	7.2938e-09
PTTG1IP	2.57941	8.12406e-09
SEC14L1	4.73041	8.7653e-09
MSR1	10.5629	1.06492e-08
ASAH1	3.11107	1.06492e-08
STON2	3.49578	1.10828e-08
FOSL1	10.6311	1.20192e-08
DUSP5	9.68305	1.27274e-08
MYO5C	5.78584	1.95594e-08
ANKDD1A	11.7701	1.97847e-08
TRIM56	3.58517	2.12366e-08
DSP	6.3689	2.2618e-08
KNTC1	10.6919	2.27553e-08
COL5A3	4.74708	2.36557e-08
FOSB	8.35988	2.52498e-08
FBXW4	3.78088	2.63433e-08
MATN3	10.379	2.93774e-08
ADAM28	11.0073	2.95503e-08
CES2	11.7412	3.59317e-08
CCDC113	10.7379	4.00803e-08
HVCN1	8.26581	4.9381e-08
BTG2	4.44457	4.9751e-08
RBMS3	3.86552	5.17274e-08
ABLIM3	3.06157	5.17274e-08
AIF1L	4.04391	5.35937e-08
PARP14	2.93553	5.52681e-08
SLCO5A1	6.60975	5.68979e-08
HMGB2	4.34557	5.68979e-08
ST6GAL1	2.84199	5.83985e-08
C3orf18	8.51116	6.60363e-08
ATP8B4	10.6071	7.41763e-08
TXNIP	3.12732	7.63926e-08
VCAN	3.94557	7.9389e-08
GFAP	6.02935	8.45464e-08
SYCP2	9.23701	8.88708e-08
ESYT2	2.3168	9.6288e-08
RPS25	2.48603	9.75988e-08
ERMAP	10.7268	9.86449e-08
IGF2BP2	10.8719	9.97547e-08
HNRNPD	2.84945	1.26807e-07
CXCL16	10.5759	1.38036e-07
UQCRH	9.59943	1.93288e-07
FLNB	2.67068	1.95683e-07
SCRN1	2.70726	2.0676e-07
RALB	2.6981	2.23405e-07
TLN1	2.37228	2.31161e-07
IL1RL1	8.43412	2.78784e-07
APOLD1	3.83411	2.88345e-07
CDK2AP1	4.58712	2.92291e-07
HIST2H2AC	10.6149	2.99034e-07
PRDM14	22.7114	3.09145e-07
SPAG16	10.6473	3.33264e-07
STOM	3.25825	3.58879e-07
MGST2	10.6926	3.70754e-07
KPRP	22.4148	4.67188e-07
LRRC46	22.3789	4.89866e-07
RPS6KA2	4.94578	5.20035e-07
OR51B2	22.3327	5.20123e-07
SPESP1	22.3106	5.35557e-07
PDZD2	2.75546	5.58483e-07
ZNF354B	10.9062	5.77599e-07
REST	3.82888	6.09356e-07
SLCO2B1	2.79416	6.18527e-07
OR7C1	22.1351	6.74076e-07
ATN1	2.6421	7.6034e-07
CSRNP1	4.79782	7.95131e-07
CCND2	3.23331	8.30089e-07
IL6ST	2.00046	8.83515e-07
PRX	6.17541	9.26678e-07
ITGA6	2.35725	9.27551e-07
SYNC	10.1817	9.62381e-07
LMO2	2.22029	9.88823e-07
CCNB1IP1	10.1436	1.14309e-06
APOL6	10.6718	1.14775e-06
SERPINE1	9.61347	1.1489e-06
COL6A1	3.19833	1.46402e-06
SFMBT2	8.50813	1.5005e-06
GPNMB	8.44523	1.54743e-06
IL18R1	10.112	1.85146e-06
TUFM	3.37665	1.85644e-06
CDCA7L	10.3229	1.97926e-06
SYNE2	2.36267	2.09705e-06
MAPK13	10.209	2.4241e-06
AATF	5.30934	2.68568e-06
CKMT2	11.2761	2.84546e-06
RAB3D	3.00325	2.90633e-06
ANGPT2	5.73939	3.0894e-06
CHST6	11.5659	3.4316e-06
NHLRC2	3.22301	3.58509e-06
CARNS1	5.16917	3.61733e-06
SCAMP3	10.3354	3.68932e-06
SPRED2	3.56077	3.76743e-06
RERGL	11.6567	3.92202e-06
ANKRD65	10.029	4.06492e-06
PTGR1	6.39663	4.06492e-06
SH3BP2	8.03123	4.12295e-06
MRPL19	3.65609	4.74632e-06
NAT10	3.26964	4.90585e-06
RPS6	3.12747	4.93989e-06
LRCH4	10.9341	4.98832e-06
TRIB2	2.09248	5.05101e-06
CYR61	4.66393	5.41733e-06
CHI3L1	5.74343	6.14203e-06
CENPT	4.79391	6.49378e-06
TACC1	2.48173	6.49793e-06
NUCKS1	1.94575	6.58095e-06
CD46	5.32792	7.12162e-06
KIAA1551	2.6375	7.26561e-06
SHROOM3	10.6901	7.49756e-06
NEIL2	10.1017	7.49756e-06
PROSER1	3.55397	7.52333e-06
SMOC2	4.91853	8.07505e-06
VWF	3.69994	8.07505e-06
ITGAE	9.89418	8.83509e-06
NCL	2.47163	8.85005e-06
NECTIN2	4.5242	1.03706e-05
BCL6	2.92563	1.03706e-05
TAF7	5.36899	1.10927e-05
ATOH8	6.1017	1.18017e-05
ITGA5	3.63333	1.25466e-05
PLPP2	11.0006	1.25559e-05
SESTD1	2.46212	1.30018e-05
FTL	2.40991	1.32577e-05
HLA-F	7.68848	1.44083e-05
LHFP	2.39707	1.66039e-05
SLC24A1	10.0777	1.71341e-05
MANSC1	4.16237	1.80071e-05
STAT5B	2.61775	1.81534e-05
RELL1	3.24523	1.83393e-05
LMBR1	2.27672	1.91629e-05
SAP18	3.10746	1.93506e-05
ZFP36L2	3.11687	1.95968e-05
KYAT3	8.98811	2.15381e-05
FSTL3	9.99028	2.18019e-05
CD63	2.0654	2.28283e-05
CDK5RAP2	3.33216	2.4207e-05
CEBPD	5.38001	2.52754e-05
PTPN12	2.55823	2.66158e-05
EPSTI1	5.81513	2.66807e-05
DRAM1	10.1365	2.83827e-05
CDV3	2.58386	2.83827e-05
MIS18BP1	9.80361	2.88479e-05
TRIP6	4.06476	2.96323e-05
LEPR	4.60231	2.96547e-05
PPARD	2.44756	2.98573e-05
ITGA7	3.02271	3.14586e-05
UBE2D4	10.0828	3.26155e-05
SLC16A1	1.84449	3.45577e-05
ELOVL7	3.54725	3.56218e-05
DTNA	2.70174	3.59478e-05
DECR1	3.13773	3.84444e-05
LTBP2	9.94793	3.89284e-05
GOLM1	2.38969	3.89284e-05
CXorf36	2.73727	3.90006e-05
SYNCRIP	1.9974	4.06552e-05
STAT2	2.62169	4.08005e-05
LONRF1	2.74891	4.25777e-05
RPL3	1.84428	4.25777e-05
GEM	8.37343	4.3528e-05
NLRP1	6.13193	4.38132e-05
ARFGEF2	1.82722	4.64143e-05
ADAR	2.65609	4.88076e-05
UBE2H	2.68429	5.05514e-05
COL27A1	5.85746	5.0818e-05
CTGF	3.09025	5.14396e-05
LIMS2	1.93845	5.233e-05
DISP1	2.96336	5.39384e-05
ZNF213	10.2487	5.51945e-05
CRIM1	2.18992	5.79965e-05
ZFP36	3.72687	5.81028e-05
TRPM8	10.6162	6.22024e-05
MBNL3	10.3233	6.679e-05
CDC42EP4	3.04898	6.92358e-05
KDELR2	2.13607	6.92358e-05
CPD	1.65488	6.92358e-05
GPBP1L1	2.83915	7.11412e-05
TMEM245	2.43144	7.23968e-05
PRKDC	2.51721	7.25727e-05
SCARB1	2.98328	7.54982e-05
NGRN	3.24322	7.70573e-05
CAPZA1	4.23579	7.7682e-05
OPTN	2.70141	8.02797e-05
MGAT1	2.62346	8.27223e-05
MRFAP1	1.91785	8.58764e-05
MCL1	2.29193	8.71671e-05
MYBPC1	11.2392	8.78452e-05
CHD9	2.21808	8.83071e-05
SFPQ	2.28176	8.83939e-05
LAMA3	2.55302	8.88199e-05
CSTB	4.8341	8.97989e-05
ARHGEF12	1.47076	9.89507e-05
BHMT2	10.338	0.000105983
LRRC32	3.39571	0.00011085
FMO3	9.74563	0.00011141
PNMA2	3.30938	0.000111847
CFB	7.58733	0.000111962
PODXL	1.73066	0.000119392
TRMO	10.1957	0.000121337
TTLL6	10.7993	0.000122062
EMD	4.00796	0.000122725
RGN	10.7708	0.000122809
XAF1	3.60394	0.000122809
SEC61G	9.32487	0.000128074
TMEM230	4.96532	0.000128074
AASS	4.02816	0.000128216
PDK4	3.87645	0.000128536
LPL	3.22057	0.000128536
GTF3C6	4.06232	0.000133772
TTN	5.37555	0.000143564
ADRB2	4.2762	0.000152494
FIGNL1	9.79609	0.000153544
CIRBP	2.34998	0.000154059
PPP6C	2.34953	0.000161542
TCEA3	9.84956	0.000168229
SLC7A1	1.91083	0.000184702
TFCP2	3.02351	0.000186875
THSD4	3.37631	0.000186922
ABCG2	1.61092	0.000190301
SORBS1	2.34412	0.000202821
PAQR6	4.8576	0.000216799
C1R	7.06358	0.000224934
ACADVL	2.02076	0.000226094
CES4A	10.8788	0.000229507
LTB4R	10.3275	0.000229507
TSR2	3.00878	0.000229673
GPRC5B	2.08206	0.000229678
GIMAP8	2.65519	0.000233074
RGS1	9.42627	0.000238346
APOL2	3.89019	0.000245883
LAPTM4A	1.96157	0.000246785
LTBP3	2.65263	0.000248343
EIF4EBP2	2.59408	0.000248343
NCOA4	3.29607	0.00024904
DLC1	1.88966	0.000255852
RBMX	3.29079	0.000256678
SLC38A5	2.83791	0.000256678
CCDC7	9.3993	0.000257162
PLA2G4C	7.82492	0.00026134
FKBP10	5.35334	0.00026134
CASP4	9.84631	0.000264232
GMFG	9.94188	0.00026836
AKR1C1	10.2387	0.000277765
ARHGAP21	1.97256	0.000280048
PEBP1	1.80764	0.000280675
NEK3	5.92225	0.000281183
AHNAK	2.05515	0.000295407
NMRK1	4.35347	0.000300434
RABGAP1	1.97699	0.000303107
ADAM20	9.49983	0.000311117
RBPJ	2.93877	0.000324536
ANKRD10	2.32864	0.000324536
NFATC3	2.78824	0.000324842
MMP25	10.9379	0.000329597
CTDSP2	1.82399	0.000344133
CFAP70	9.27443	0.000352485
FHL3	9.26609	0.000354271
DPYD	5.83264	0.000355046
RPL27	3.29465	0.000361818
HIF3A	3.31568	0.000369642
RHOB	2.3232	0.000370408
EIF2S3	2.94277	0.00037167
HLA-E	2.24816	0.000372197
MOB3B	3.84348	0.000373899
ADAMTS9	3.00816	0.000379013
FRMD3	3.48662	0.000382193
CHDH	9.70672	0.000387773
ADAMTS8	6.06132	0.000387773
DEDD	2.98345	0.00039446
FOXL1	9.89749	0.000414264
NASP	3.09736	0.000419242
COMMD2	5.45888	0.000422746
SLC47A1	9.7873	0.000423069
DNAJB6	2.33564	0.000454866
RPL5	2.04556	0.000462408
TMEM30B	9.30863	0.000463582
RUNDC3B	2.35568	0.000492674
CSDE1	1.88252	0.000492768
SRP54	3.2367	0.000495906
PPP1R3G	9.89846	0.000498574
IQGAP1	1.78983	0.000510837
HAPLN3	9.72516	0.000510942
HDDC2	3.79935	0.000520175
HNRNPF	2.08104	0.000524988
MLH3	2.98447	0.000525185
GGT5	4.66754	0.000532498
CYP2R1	9.68923	0.000539234
CCDC80	4.81634	0.000556917
FHL5	5.36758	0.000569843
TNFSF4	10.6806	0.00057384
VSIG4	10.5829	0.00057384
HIPK2	2.369	0.000585189
KCTD12	2.70647	0.000592807
TIMMDC1	3.15419	0.000624429
NIN	2.05274	0.000629086
XRCC5	2.44502	0.000633614
LCP2	6.11885	0.000638285
JUN	2.46956	0.000643613
MYOF	3.44454	0.000666671
IQCK	6.59961	0.000699688
HSD17B6	10.569	0.000705345
KLHL36	5.05212	0.000708944
ZNF507	2.44549	0.000723901
DUSP1	3.38327	0.000756998
KIAA0586	3.02666	0.000812307
KIF3B	1.92251	0.000813383
PRRX1	3.01327	0.00086036
PLBD2	2.02142	0.000866473
GBP3	9.89915	0.000869675
SELENBP1	3.98405	0.000883885
GLIPR1L2	8.33243	0.000921466
CALML4	9.05759	0.00092576
PDCD4	2.27721	0.000926708
RBMS2	2.44394	0.000933545
L3MBTL4	10.3694	0.000934827
APH1A	2.56451	0.000942426
LIMCH1	2.12966	0.000963261
HLF	1.61303	0.000965675
CRTAP	1.84632	0.000974506
PLSCR4	2.65782	0.000979753
KLHL5	1.62641	0.000992002
STX11	10.4471	0.00100599
ZIC1	1.5962	0.00101267
CDC37	2.21597	0.00103867
GSN	1.83131	0.0010494
PRDM1	4.91799	0.00105094
PHKB	2.68427	0.00106177
PHF10	2.76802	0.00107354
NUDT16	2.57598	0.00107781
SLC4A11	9.18217	0.00112105
CCDC90B	2.05989	0.00112105
CKAP2	9.60344	0.00112803
SYNM	1.93018	0.00113604
DNAH11	9.86288	0.00113721
AKAP13	1.53315	0.00114577
SLC44A3	10.5012	0.00114708
DNAJA1	2.16973	0.00115013
AEBP1	3.58216	0.00115013
MYH9	1.75135	0.00116619
DAAM2	1.64972	0.00116619
GAPDH	1.45306	0.00116619
TRIB1	2.37738	0.00116938
ANXA1	4.42988	0.00117282
SPINT2	7.32631	0.00117948
DOCK5	2.66329	0.00117948
INSR	1.98291	0.00118812
HNRNPC	1.69814	0.00120024
FBN1	4.06224	0.00121157
UPB1	9.74517	0.00121474
WSB1	2.4375	0.00122196
KCNH8	10.308	0.00122893
FEZ2	2.20731	0.00123922
ZFP36L1	1.63233	0.00123922
UXS1	2.13416	0.00124498
TIMM10B	3.97256	0.00128622
KYNU	9.72132	0.00130707
SORT1	1.55712	0.00130707
BMP2K	2.50736	0.00130844
TGFB3	2.14781	0.00131888
PTPN11	1.48549	0.00131888
MELTF	10.3401	0.00134643
SDPR	2.36124	0.00135326
IER2	4.10696	0.0013915
RAB13	3.99259	0.0013915
YTHDC2	3.01079	0.0013915
CRTC3	3.26112	0.00140224
CFLAR	1.89301	0.001406
NLRC5	7.23983	0.0014159
MPDZ	2.07858	0.00141895
NCBP3	1.85409	0.0014361
FAM199X	3.59929	0.00146019
SWAP70	2.56975	0.00146019
ST6GALNAC3	2.50361	0.00150156
TMTC4	3.30632	0.00152039
HOPX	2.66347	0.00152489
EZR	1.78942	0.00152489
DMPK	3.92094	0.0015279
IKZF2	2.76576	0.00153096
TCTEX1D2	5.39448	0.00153364
HYAL2	3.16222	0.00153646
DCHS1	2.69866	0.00154169
DOCK9	1.50505	0.00154169
SPI1	9.51408	0.00155642
RALGAPA2	2.41764	0.00158462
FNIP2	2.41333	0.00159381
IFIT1	5.4555	0.00165684
CD44	4.92746	0.00165684
LPAR5	7.61084	0.00168737
TCF4	1.3853	0.00169194
RPL7A	2.89999	0.00170207
DOCK7	2.80833	0.00170207
SLC44A2	2.02271	0.00171641
CD4	3.57363	0.00173658
TSC22D1	1.53413	0.00176912
CPSF7	2.21443	0.00177125
PCBD1	7.4442	0.00182172
SPEN	1.46348	0.00182212
MRVI1	3.40758	0.00184403
HSD17B14	8.90258	0.00188553
ANTXR1	2.57561	0.00196131
IGF2R	2.29942	0.00196275
ANKMY1	9.12112	0.00201594
PIKFYVE	2.17473	0.00201594
PLEKHA4	6.36268	0.00205094
IL13RA1	2.49107	0.00206085
PTGS2	4.96409	0.00206681
CRB1	10.1946	0.00206871
PAK2	1.95748	0.00206871
PYROXD2	8.92509	0.00206928
PRELP	2.40742	0.0020694
LDOC1	6.19975	0.00209268
TLR4	3.29202	0.00209268
EFCAB14	2.18659	0.00209268
ME2	3.59978	0.00212416
DNAJC1	2.91564	0.0021366
FMNL2	1.91733	0.00213891
MAPKAPK2	3.05644	0.00214401
RPS27A	1.88937	0.00218223
ZNF616	8.83925	0.0021891
RPL18	1.78647	0.00224041
MICALL2	5.80714	0.00225323
COLEC12	2.21225	0.00227443
RPRD1A	1.91779	0.00233048
OFD1	2.72349	0.00233773
MLXIPL	9.12207	0.00234129
CBX1	2.52603	0.00235819
CDKN1B	3.05844	0.00237487
ZBTB20	1.68121	0.00238997
MCM3	4.66162	0.00240047
ZKSCAN1	2.01488	0.00242876
CLEC14A	3.2721	0.00243757
OR3A1	10.1913	0.00244265
CD84	6.21781	0.00244265
NCOA1	2.05056	0.00244265
GPATCH8	2.04287	0.00246056
AADAT	9.51516	0.00247078
DEXI	2.61176	0.00247078
IRF2BP2	1.59921	0.0024732
ZKSCAN8	2.30923	0.00247458
ITGAV	2.11405	0.00248909
SPG11	2.77754	0.00249987
PPP1R3B	9.32414	0.00250114
TMEM235	10.1034	0.00254184
C1QTNF1	2.74112	0.00254184
WDR60	2.59459	0.00255767
SECISBP2	2.21639	0.00259619
STAT6	2.32706	0.00265539
ETS2	2.03825	0.00270169
BRICD5	9.39956	0.00282367
TMEM123	1.91538	0.00283599
CERCAM	3.57635	0.00283981
PRCP	2.59592	0.00293168
AMY2B	9.52482	0.00297062
PPP1R3E	6.10186	0.00297062
KIAA1161	2.3943	0.00297062
BCL6B	3.12511	0.00306341
SYPL1	2.27205	0.00306341
C6orf163	9.25369	0.00306577
FOXC1	1.74816	0.00307467
EPS8	2.30435	0.00317915
ARHGAP30	6.02491	0.00319352
FOSL2	3.79785	0.0031941
RPLP2	1.7434	0.0031941
KCNE3	9.23344	0.00322885
NAB2	2.31301	0.0032348
GPR85	1.7946	0.003236
RPL36AL	2.96948	0.00327553
OAS3	5.87203	0.00329333
IKZF4	2.70908	0.00334355
YEATS2	2.26239	0.00339011
ARRDC3	2.17525	0.00339011
JUNB	3.61235	0.00347774
HADHB	2.23505	0.00347774
PCIF1	3.03841	0.0034851
ANO2	8.69972	0.00359153
CLHC1	9.26185	0.00359221
CAPN9	10.1289	0.00359769
C2CD2	2.77274	0.00359769
FDX1	5.09814	0.00359999
LPIN3	9.25202	0.00361998
ZNF845	8.89182	0.00362773
ZNF473	9.2117	0.00366724
KCNMB3	8.71469	0.00366724
WIF1	6.81808	0.00367325
TNRC6B	1.4578	0.00378456
MIDN	2.07605	0.00382356
NRP2	2.23012	0.00382478
MXI1	1.78674	0.00382574
HIF1AN	2.15613	0.00384616
PDGFB	2.11554	0.00389635
POLR2A	1.83757	0.00389635
COBLL1	1.58444	0.00389635
SEC31B	8.99921	0.00396156
PLCB2	4.93959	0.00396724
SOX7	2.15455	0.00398768
EIF4A2	1.64424	0.00401148
MRO	2.7393	0.00408411
EMP2	2.45082	0.00413144
ARRDC2	4.29479	0.00415844
SCARB2	1.53641	0.00417243
RASSF4	4.24891	0.00417569
EHD2	1.89766	0.00417569
CASC3	1.89347	0.00422869
FAM111A	5.78353	0.00425045
HEBP2	5.32591	0.00425045
SLC3A2	1.49623	0.00426056
MECOM	2.61376	0.00426152
XRRA1	8.86579	0.0043376
KMT2A	1.61564	0.0043705
PPP4R3B	1.43799	0.00437664
BTG1	2.25109	0.00442107
CAPRIN2	3.29844	0.00442214
CHST3	2.59555	0.00442214
UBAC1	2.39823	0.00450245
MORF4L1	1.7835	0.00450245
MAPK1IP1L	2.39693	0.00454506
WASF2	1.72812	0.00454506
CDK18	2.73426	0.0045673
CREB5	3.36071	0.00457657
VIM	1.81192	0.00464335
ST3GAL1	1.83911	0.00472531
RHOJ	1.68407	0.00474109
SNED1	2.12729	0.00474433
H3F3B	1.24687	0.00476513
HYOU1	1.6003	0.00479212
C11orf84	8.83601	0.00480033
TDRD3	2.93549	0.00482819
OXA1L	2.13517	0.00485344
PPP1R15A	2.39541	0.00491924
BVES	9.75323	0.00498467
DDR2	2.79671	0.00499366
CNOT4	2.3819	0.00503538
ZNF316	2.34696	0.00507032
CARD6	2.62971	0.005078
SLCO4A1	3.74448	0.00514172
COL7A1	5.05241	0.00515485
FOCAD	2.46872	0.00520489
MLH1	4.20146	0.00522788
FRYL	1.45149	0.00525573
MPLKIP	3.27048	0.00529579
MYL3	9.825	0.00530309
SOS1	1.55698	0.00533904
CD59	2.11465	0.00537559
ARAP1	2.43397	0.0054907
DDX60	2.93606	0.00551886
PTRF	1.7466	0.00551886
STIL	9.34644	0.00558803
PRPF3	2.29285	0.00558803
ALPL	2.27241	0.00559377
C1RL	5.8128	0.005611
TNC	5.38341	0.005611
PIK3C2B	2.15306	0.00565406
DUS1L	3.75999	0.00573246
ARHGEF6	2.85819	0.0057352
HAUS4	4.75055	0.00574379
ZNHIT6	2.14338	0.00580183
PRUNE2	2.1668	0.00587473
TIPARP	3.10628	0.00591315
CDC42EP2	5.08193	0.00598428
IL4R	2.65669	0.00604623
SLC12A7	2.64201	0.00604907
MPHOSPH10	2.10225	0.00612578
CD2BP2	1.59063	0.00612578
PAPSS2	2.42984	0.00616216
ASXL2	2.5474	0.00617424
RSC1A1	8.91456	0.00627448
TTC23	3.65689	0.00627923
MYCT1	3.91268	0.00642632
RPL19	1.50238	0.00651488
LLPH	3.92656	0.0065375
SEPN1	3.33249	0.00655599
DNM2	2.01647	0.00655599
SOX9	2.30416	0.00659572
RPS20	2.91631	0.00660388
TBX3	1.89811	0.00670575
MAN2B2	1.83273	0.00672816
ERC1	1.46883	0.00687357
BMP8A	9.62355	0.00688375
FAM162B	8.97552	0.00688375
TIMM21	3.04623	0.00691666
ROBO4	2.07694	0.00696671
FKBP11	6.82355	0.00701939
AHDC1	3.15085	0.00702746
PTPN14	1.82486	0.00717261
INPP5D	3.32485	0.00723008
PIK3C2A	1.48996	0.00723008
DPYSL2	1.26215	0.00726788
ZNF672	2.88622	0.00729659
FOXJ3	1.66224	0.00731341
RAB7A	1.25296	0.00734072
STK36	4.27296	0.00734797
HADHA	1.77207	0.00742423
PUDP	9.771	0.00743587
CGNL1	1.52169	0.00744197
UBALD2	3.51204	0.00748618
NFIL3	3.38181	0.00751359
RBM12B	1.57154	0.00776621
CPNE2	3.16024	0.00777478
COMMD7	3.20454	0.0078426
TOR1AIP1	2.18037	0.00785096
NSRP1	2.246	0.00788381
NCOA7	1.64629	0.0080005
BAZ2A	1.99851	0.00805204
TROVE2	1.71704	0.00805417
BAZ2B	1.62898	0.00809977
SLC43A3	9.54227	0.00815781
CNOT8	2.27691	0.00817014
NBAS	1.90139	0.00817868
TANC1	1.63664	0.00817868
JUND	2.46328	0.00828203
SCD	1.81123	0.00828203
HPSE2	7.22474	0.00840702
CARD11	8.88584	0.00847852
AGFG1	1.37485	0.00859907
SHC2	2.71136	0.0086158
VAMP5	3.88475	0.00883818
CAPS2	9.59678	0.0088924
DPEP2	9.63067	0.00893963
ATP11A	1.46929	0.00896258
GUCD1	3.09062	0.00906037
USP54	1.67331	0.00906037
DDX6	1.47117	0.00912266
STAT3	2.58238	0.00932462
MRPL15	2.41086	0.00948829
WHSC1L1	1.73303	0.00953152
CRKL	1.6352	0.00963451
ZFYVE16	2.41076	0.00965256
NFE2L2	2.09477	0.00965256
SPIDR	4.20422	0.00972793
KIAA1143	3.17792	0.00976173
EIF2S1	1.69062	0.0098484
SLC18B1	3.03762	0.00987132
EDA2R	6.97451	0.00987848
XRCC6	4.28337	0.00987848
PBXIP1	2.6652	0.0100544
UBE4A	1.62456	0.0100544
SUPT4H1	1.9507	0.0100809
TRAF3IP1	2.94104	0.0101237
DYNLL1	1.97738	0.0101759
FUT1	9.45154	0.0101908
NCAPD2	2.54229	0.010248
HEATR1	2.4217	0.0103641
DDHD2	1.87035	0.0105658
DENND4C	1.67203	0.0105795
ITPR3	2.08348	0.0106096
BCL2L1	1.50375	0.0106364
F8	2.98477	0.0107221
ATP7B	4.66129	0.0107263
NIPSNAP1	1.9127	0.0107263
PDE1C	3.09806	0.0107386
STK24	1.72277	0.0107386
GADD45A	3.78048	0.0107549
PLXND1	1.67944	0.0107587
SPATA5L1	9.42789	0.0107681
SNU13	2.20402	0.0108131
CDK13	1.77628	0.0108879
TNRC6A	1.70101	0.0109268
TNFRSF10A	7.57874	0.0109336
MOB3C	4.54105	0.0109577
FASTKD5	3.38001	0.0109587
C10orf10	3.52602	0.0110196
FGF1	2.43511	0.0110803
LANCL1	1.63943	0.0111086
FOXF1	3.01237	0.0111204
MAOB	2.7582	0.0111779
URB1	2.47908	0.0111779
IL1R1	2.12067	0.0112319
RNF213	1.58804	0.0112776
GABARAP	1.71704	0.0113288
ATP1A2	1.43495	0.0114553
ALMS1	3.03717	0.0115322
PODN	4.15802	0.0116451
SUGP2	1.99019	0.0117402
AFF1	1.65061	0.0117897
FNDC3B	2.17632	0.0118009
KCTD7	4.13817	0.0118366
SLC7A11	2.04827	0.011966
CBX7	2.36746	0.0121779
CDKN2A	9.55662	0.0122213
MED17	2.52299	0.0122499
FLNC	4.43296	0.0123933
HNRNPR	1.74035	0.0125198
PADI2	2.54735	0.0125826
FAM173B	6.24749	0.0126268
TBL1XR1	1.8938	0.0126839
ALDH18A1	2.5828	0.0127982
TIMM23	2.35683	0.0129036
SOCS3	5.20535	0.0129445
FN1	1.60535	0.0129764
VEZT	2.04786	0.0130771
ZFAND5	1.89856	0.0131908
NES	1.79838	0.0133588
SEPT2	1.5092	0.013418
ZNF184	6.36847	0.0134199
DCTD	3.83635	0.0134823
LEF1	1.69986	0.0134823
EGR1	2.22877	0.0136787
TPMT	2.30788	0.0140796
OLR1	8.61916	0.0141021
STARD9	1.89626	0.0141609
SP110	4.06183	0.0142335
KHDRBS1	2.1626	0.0143052
HDAC7	1.76898	0.0143425
ATP1B2	2.13892	0.0144172
NEDD9	2.37926	0.0145081
UNG	4.04772	0.0145148
WAC	1.219	0.0146674
NPHP4	3.35918	0.0146724
EMP1	3.98018	0.0147319
NFIX	1.76276	0.0147966
SEPT11	1.61477	0.0150137
RAB1B	1.98312	0.0151111
CLIP2	2.01511	0.0151164
CCDC93	1.94908	0.0151678
CFI	12.0734	0.0151773
FAM50A	1.83623	0.0153264
SUPT7L	2.14704	0.0153694
ULK3	2.47367	0.0158429
STARD4	2.19589	0.0158429
POFUT1	2.51155	0.0159207
TNIP1	2.03411	0.0159207
BTAF1	1.69489	0.0159769
GLDN	5.88078	0.0160022
TERF2IP	1.60683	0.0161422
CDH24	6.29537	0.0161745
RPS7	1.58181	0.0162358
TMBIM6	1.2304	0.016243
PGAP1	2.14247	0.0163888
SLC6A12	5.20483	0.0165101
BRPF3	2.5189	0.0165101
SHCBP1	8.35258	0.0165651
GABARAPL2	2.09448	0.016585
TSTD2	2.59301	0.0166976
TRIO	1.50565	0.0166976
EIF4G2	1.28462	0.0167163
STAU1	1.99979	0.0168817
WDFY1	2.27763	0.0170175
L3HYPDH	5.73052	0.0170948
MYOM2	9.23596	0.0171246
NKTR	1.88433	0.0171352
PSMG3	3.15518	0.0171639
TEP1	2.62541	0.0172735
RBM6	1.65228	0.0172985
FBXO32	2.2848	0.0174748
TRIM23	2.08109	0.0174748
CYSLTR2	2.2432	0.0175459
PAPLN	3.67104	0.017592
ECSCR	3.48874	0.0176218
CD82	2.04523	0.0176218
SUPT5H	1.35105	0.0176328
ARL15	2.26537	0.0177834
SERPING1	2.79026	0.0179943
RNASET2	2.70739	0.0179969
RHOA	1.182	0.0180194
ZNF253	2.23215	0.01808
ALDH2	1.57928	0.0182419
UBL5	3.26687	0.0183024
SASH1	1.2718	0.0183723
AQP4	1.54947	0.0184312
FAM126A	1.81162	0.0185864
PARP9	2.40911	0.0186441
RYR3	2.69931	0.0186563
SAT1	2.245	0.0186618
ZNF608	1.81097	0.0186836
AHR	3.01218	0.0189135
IGFBP2	2.95047	0.0189505
TMCC3	1.433	0.0190106
TMTC3	1.88972	0.0191823
ZNF471	3.97686	0.0192083
OAZ1	1.73804	0.0192672
TARDBP	1.51239	0.0193505
LPP	2.42192	0.0194653
SH2D4A	9.24396	0.0194979
UGP2	2.1164	0.0196293
TAF3	2.01894	0.0196573
STAT4	7.69269	0.0196686
CEP192	2.31978	0.0196781
GPX3	3.40616	0.0197116
C12orf49	3.84635	0.0199198
WDR27	5.82066	0.0199269
FMNL3	1.6217	0.0200309
AQP1	11.6466	0.0200809
RXRA	2.03184	0.0201602
ACOT8	4.13029	0.0202306
PPARA	2.67913	0.0202336
ERCC1	2.97371	0.0202663
ZNF428	2.42024	0.0203848
CAMK2D	1.86758	0.0205714
PKN1	1.74628	0.0206118
SLC41A3	2.7812	0.0206535
SZRD1	1.99606	0.0206535
RPL38	2.33449	0.0207418
MDM2	2.02917	0.0207621
LYPD5	9.18117	0.0210036
MAGED2	1.67606	0.0210036
SART3	2.62854	0.0211347
SCRN2	7.4741	0.0211733
ZFAND3	2.23997	0.0212192
FRZB	3.15299	0.0212363
MAP3K14	4.02083	0.0214022
C7orf26	2.47203	0.0215388
DMTF1	1.39234	0.0217721
PMF1	5.62136	0.0218092
SUN1	1.30855	0.0218092
GALNT15	2.17852	0.0218823
NDUFA4L2	3.10061	0.0223054
ANKRD9	5.69052	0.0223286
LMOD3	9.32863	0.0224135
NR5A2	9.21818	0.0225027
CHD2	1.60706	0.0226595
PBLD	7.72745	0.0227959
GPAT2	9.12759	0.0228624
MUM1	1.75246	0.0228624
HIF1A	1.92173	0.0230086
THBS1	6.6067	0.0231075
CFAP221	7.74969	0.0241185
DCUN1D4	1.62227	0.0242615
APP	1.01064	0.0242902
ZNF846	2.66904	0.0244155
TMEM214	1.5822	0.0244155
PCDH12	5.52315	0.024554
CD163	4.34363	0.0245619
CXCR4	9.12733	0.0246593
STARD8	1.66722	0.024705
SPTLC3	9.04471	0.0248415
LYRM9	3.23396	0.0248415
PCDHGB7	2.48311	0.024871
TOMM20	1.55929	0.0248826
FBLN2	2.48821	0.0249268
ENDOD1	1.92111	0.0250827
HSPB6	4.42407	0.025173
CASQ1	7.08714	0.0252537
RERE	1.35625	0.0253113
U2AF2	1.7058	0.0254022
ZEB1	1.16284	0.0255262
CHD1	1.36316	0.0258092
KIAA1804	9.12811	0.0258959
ARHGAP9	9.1149	0.0260835
DNASE1	9.08513	0.0261199
CCNI	1.60018	0.0261605
PPP4R1	2.49948	0.0262655
GLO1	1.4331	0.026431
ZNF217	3.25615	0.026474
SSH1	1.74522	0.0265825
TSC22D3	2.23855	0.0265955
CCNL1	1.81025	0.0267809
PWP1	2.88038	0.0268077
HMOX1	5.10705	0.0269537
TMEM74B	8.22954	0.0270194
PXDC1	2.25085	0.0270387
DPY19L2	5.79218	0.0273119
HBP1	1.76976	0.0273948
TBC1D4	1.58756	0.0274887
THBS2	3.70395	0.0275294
FAM198B	3.35403	0.0277518
NR2F2	2.00194	0.0277676
PFKFB3	1.7657	0.0279242
CTNNA3	3.34453	0.0281182
FOXRED2	3.15381	0.0282254
RHBDD2	1.9285	0.0282254
TINF2	2.82681	0.0283127
MTR	2.98561	0.0283515
AFMID	4.47973	0.0283785
WBP2	1.42815	0.0283785
LAYN	1.91415	0.0283869
PPP1CC	2.58285	0.0285656
ECT2	8.50587	0.0286868
SAT2	3.47757	0.0290366
SSPN	2.00946	0.0290561
ATP10B	5.51514	0.0291152
SNAPC3	1.82881	0.0291152
NPR2	2.16812	0.0291783
KIAA0895L	2.03797	0.0297183
CEP350	1.46402	0.0298166
BAG3	2.80854	0.0300157
PDLIM5	1.10195	0.0303168
C1orf64	1.84543	0.0303694
PEX11B	1.53793	0.0304081
CARNMT1	4.20657	0.0307002
SRSF4	1.70945	0.0311141
ILF3	1.50373	0.0312466
TIMP2	1.4687	0.0312466
CD34	1.39039	0.0313027
FSTL1	2.04058	0.0314054
ZNF410	2.0679	0.0314405
KCNN3	2.77203	0.0315587
IBA57	2.61689	0.0318217
KAT8	4.2951	0.0318617
GGA2	1.96101	0.0319419
TNFAIP8L1	3.82477	0.0320195
MED23	1.98753	0.0321297
AP1S3	6.88269	0.0322023
C17orf80	1.79737	0.032263
MOB3A	3.56695	0.0322826
COL9A2	3.46827	0.0322826
CDYL2	1.7113	0.0326167
MED29	2.80166	0.0328262
CDKN1A	1.70914	0.0328608
POU2F1	1.6119	0.0330207
SPATS2L	1.77595	0.0330914
PRKCH	1.6419	0.0331149
ATM	2.07616	0.0332313
ATP1B3	1.61359	0.0332313
XPO7	1.70517	0.0333665
CMTR1	4.97069	0.0335409
ANKS1A	1.49384	0.0338428
ZNF503	3.82974	0.0338767
S1PR2	3.37425	0.0338767
NLRC3	6.15333	0.0338925
NPDC1	2.11756	0.0339872
CIITA	5.79059	0.0342374
STK40	1.69963	0.0342762
MORC4	3.96257	0.0342788
BBS1	3.50766	0.0343128
DDX11	6.00731	0.0345267
ZNF703	2.17963	0.0348623
AP5M1	1.705	0.034898
FGD4	1.73128	0.0349007
DUT	2.38806	0.0351939
SAMD8	1.17739	0.0352906
CPM	2.00719	0.0354149
HNRNPA2B1	1.25774	0.0355194
BCAT2	5.69504	0.0358038
PPEF1	8.2576	0.036511
SPTLC1	2.71661	0.0366609
POMT1	2.33781	0.0366609
KDSR	1.95176	0.0366637
FAM166B	8.91922	0.0366695
CDK12	1.6224	0.0369459
PLSCR1	4.67018	0.0370362
QRICH2	8.13337	0.0373095
ZMAT3	1.61567	0.0373856
CD55	3.87859	0.037521
MTHFSD	3.08314	0.037521
PIK3IP1	2.30766	0.037521
RCL1	2.11002	0.037521
TAPT1	1.85327	0.037521
SLC30A1	1.41519	0.0375834
RNF214	1.68318	0.0377549
ZNF444	3.27921	0.0377733
EIF2B1	2.36405	0.0383544
TG	8.96345	0.0383702
SOHLH1	8.93645	0.0383731
EZH1	1.37638	0.0384128
MCM9	3.9812	0.0385374
ZNF655	1.67671	0.0385684
GALNT11	1.63524	0.0385684
RPL11	1.13983	0.0386418
ZNF791	3.95957	0.0386893
FADD	5.58216	0.0389595
NTRK2	1.5825	0.0389595
PSME2	1.93645	0.0390466
LEMD3	2.13971	0.0391059
TNFRSF1B	3.62046	0.0392876
CSGALNACT2	1.86999	0.0397556
SPATS2	1.70612	0.0398619
ZMAT1	3.68769	0.0399861
SHTN1	2.43752	0.0401187
BACE2	2.65214	0.0401307
DDX42	1.45302	0.0402455
MOV10	2.4567	0.0403451
ACVR1	1.38975	0.0403451
CERS6	2.80599	0.0404861
RNF170	1.94172	0.0406907
ANO6	1.47056	0.0408623
PEX26	3.77169	0.0408738
NUDT21	3.5866	0.0408738
UBXN7	1.26688	0.0408835
HLCS	2.76922	0.0409449
VSIG10	2.65484	0.0409765
CCDC14	2.14988	0.0410145
SPIN1	1.45519	0.0410884
HIST1H2AC	8.03972	0.0411829
GNA14	8.8447	0.0412633
PXN	2.11387	0.0412681
TMED8	1.67794	0.0412681
DUSP6	1.88256	0.0413872
KLF6	1.44009	0.0413872
NUMA1	1.55899	0.0416423
RFTN2	1.65873	0.0417741
FXYD6	1.55105	0.0417762
SELE	8.78322	0.0418082
ALS2CR12	8.93832	0.0418177
TTC37	1.89338	0.041862
C12orf29	2.59972	0.0422313
CREM	2.24078	0.0422617
NOP9	2.04365	0.042354
SUSD1	4.10785	0.0424451
SMG1	0.943472	0.0425212
CFH	2.67475	0.0426683
SMAD9	2.91578	0.0427959
ACAD10	4.56585	0.0429689
GPS2	2.34351	0.0429938
SGK1	1.26958	0.0430064
PGAP3	4.18573	0.0430143
OLIG2	2.95605	0.0430143
ADAM33	4.5705	0.0430157
FAM210B	2.09953	0.0430505
PHLDB1	1.34414	0.0434022
PGR	2.1131	0.0434098
RBP1	2.9653	0.0434575
MED13L	1.41567	0.0434575
FBXL13	8.8648	0.0435671
EIF2AK4	1.9572	0.0436077
BCL2L2	1.65247	0.043655
METTL7A	1.7242	0.0439499
KANSL3	1.53128	0.0440244
IL17RB	8.84523	0.0440611
GPR107	1.92459	0.0441624
TRAM1	1.83901	0.0443353
METTL18	4.10191	0.0443726
SEMA3B	4.27865	0.0444003
RRP8	4.27181	0.0444003
TLR1	7.02721	0.0444369
CYBRD1	3.74779	0.0444369
CUL4B	1.25415	0.0444369
FYN	1.25486	0.0444836
PDLIM1	4.92177	0.0447145
SLCO2A1	4.0695	0.0447279
TRIP10	2.64348	0.0451967
BCL2L11	2.50731	0.0451967
ICAM2	2.1827	0.0451967
ARV1	6.59089	0.0454031
UNC119B	1.77154	0.0454637
P4HB	1.31629	0.0454637
MZF1	4.3729	0.045768
MTUS1	1.11622	0.0457996
RBM41	1.97008	0.0459186
TSFM	3.85524	0.0461438
TMEM94	2.54879	0.0464378
ALDH3A2	2.27297	0.0464378
RAB30	1.42306	0.0464378
MTIF3	2.50502	0.0465667
PDGFC	2.52913	0.0466586
TPRG1	8.8145	0.0467368
PELP1	1.85281	0.0467368
LARP7	2.53487	0.046766
WBP1L	1.14861	0.0467926
NECTIN3	1.56605	0.0469228
PRRC2C	0.979526	0.0469228
DNAAF1	8.72254	0.0469414
NLRX1	3.01789	0.0469414
MFAP3	1.45555	0.0469414
RIF1	1.21648	0.0469414
EFHD1	3.60996	0.047044
ZNF687	2.9852	0.0470499
CIR1	2.38926	0.0470505
SPATA13	1.94337	0.0470505
HNRNPK	1.24118	0.0470505
PLCD3	2.10006	0.0473369
TCHP	2.47144	0.0473654
HECTD3	2.61569	0.0475494
PLEC	1.33576	0.0476516
ALAD	2.35296	0.0481031
ELOVL1	3.11707	0.0482511
ASAP1	1.38395	0.0483551
GJA1	1.45535	0.0483974
DPM1	4.02835	0.0484023
PXYLP1	4.88024	0.0485375
TRMT5	3.33721	0.0487047
ZNF266	1.56717	0.0487222
ZBTB1	1.9441	0.0489506
RAP2A	1.79175	0.0493092
ZBTB21	2.1484	0.049423
TMED10	1.26783	0.0494987
ZNF24	1.15558	0.0496142
LOXL2	5.35477	0.0497561

## Sheet: Mouse-enriched
Downregulated (mouse-enriched) with p<0.05
Gene	log2(fold change, human/mouse)	Padj
SLCO1C1	-5.15458	3.91959e-41
TMED3	-9.53455	1.98847e-38
AKR1A1	-8.22546	6.60255e-27
TCF20	-10.8677	1.93388e-24
POLR2M	-13.9079	4.16433e-24
SLC25A4	-4.15637	4.90821e-24
VTN	-13.5149	1.58813e-22
PRKCE	-4.25005	3.31226e-22
TMEM179	-13.44	5.9422e-22
R3HDM4	-10.2612	1.98706e-21
MTPN	-13.2717	5.89715e-21
SEPT5	-13.059	1.5166e-19
NDUFA10	-3.70974	3.2652e-18
EIF4A1	-12.4316	3.7325e-18
ATP6V1G2	-12.3429	1.4541e-17
KBTBD11	-12.2572	3.04499e-17
CTSV	-10.8072	3.07542e-17
XDH	-12.1842	4.3266e-17
PCP4	-12.6136	7.1824e-17
SLC6A20	-12.0073	3.44157e-16
NDUFB7	-7.12901	7.65483e-16
BEND6	-6.22112	7.66246e-16
ATP13A5	-11.9171	1.17904e-15
NME2	-11.9663	1.71423e-15
SLC22A8	-11.4887	1.59531e-13
ZCCHC18	-5.71398	1.82226e-13
ISY1-RAB43	-11.6398	2.00889e-13
DBNDD2	-11.3612	2.03111e-13
RBBP9	-6.07146	2.12812e-13
GPR88	-12.6825	2.58276e-13
KIAA0408	-11.4052	2.62041e-13
WIPF3	-8.42066	3.80523e-13
ZNF442	-9.93872	3.86482e-13
RPL17	-8.52642	4.19348e-13
MOB4	-11.2363	4.59864e-13
C18orf32	-11.2189	4.96098e-13
BSCL2	-11.3505	5.41734e-13
PENK	-12.1636	5.41734e-13
TMEFF1	-11.2534	7.2336e-13
RNASEK	-11.136	1.0205e-12
SYNDIG1L	-12.2677	1.05774e-12
NBL1	-11.0932	1.59122e-12
MOG	-10.5983	1.89545e-12
EGLN2	-11.3788	2.3132e-12
BTBD7	-10.5513	2.35582e-12
GRM7	-11.0835	3.42782e-12
PC	-6.32391	4.49486e-12
DDX39B	-10.973	6.26137e-12
STMN3	-3.47177	7.28773e-12
UQCRHL	-7.42831	7.38694e-12
CHMP3	-8.58225	7.38694e-12
SMIM10L1	-10.9778	7.80406e-12
ST6GALNAC2	-10.4928	9.22141e-12
RESP18	-11.1758	1.09998e-11
LARS2	-5.12658	1.20425e-11
CD302	-10.8803	1.93892e-11
SV2C	-9.2477	2.19861e-11
SNAP47	-3.63114	3.7163e-11
PTPRN2	-3.57229	3.83662e-11
HRH3	-9.62842	4.58447e-11
SLC39A7	-6.97126	6.37245e-11
CNKSR2	-3.81957	8.48046e-11
ZNF729	-10.679	9.09448e-11
SMPDL3A	-4.56484	9.14042e-11
NKAIN4	-7.68875	1.03162e-10
HYPK	-10.665	1.0652e-10
C17orf96	-10.7866	1.06788e-10
PPP1R11	-8.53984	1.25673e-10
CSNK1E	-10.6789	1.36672e-10
FOPNL	-10.6602	1.61594e-10
PDYN	-10.7343	1.65877e-10
RPL39	-10.6746	1.72509e-10
GINS4	-10.6397	1.85794e-10
FAM213B	-10.1217	2.10158e-10
PGLYRP1	-10.7005	2.15448e-10
CACNB4	-3.2191	2.38552e-10
SEMA3C	-6.74864	2.38806e-10
ZFPM1	-10.5941	2.7843e-10
SLC32A1	-7.70477	2.84425e-10
FSTL4	-10.6318	3.38176e-10
GBP6	-10.3273	3.43318e-10
HPCA	-6.66516	4.1303e-10
CACNA1I	-7.94021	4.97161e-10
SCNM1	-10.6312	5.95518e-10
DLGAP2	-9.94209	6.29911e-10
HMGCS2	-10.4509	7.19096e-10
SPRN	-10.4396	7.66011e-10
AARSD1	-10.5275	7.81946e-10
NTM	-3.36134	8.98394e-10
CEACAM1	-8.5102	1.05425e-09
CORO2A	-10.6095	1.8704e-09
LRRC10B	-9.68201	1.90928e-09
PUS10	-10.4387	1.97854e-09
RCN3	-10.3146	2.24556e-09
CD200	-3.98899	2.37338e-09
ARSB	-4.75112	2.48529e-09
UQCRB	-3.14029	3.55508e-09
CCDC141	-5.34394	4.76254e-09
NSMCE3	-10.2543	5.26665e-09
IRGM	-10.4965	5.91563e-09
SCN1B	-5.31668	6.96424e-09
NSG1	-5.35406	7.28536e-09
C20orf24	-9.70567	1.019e-08
TPRKB	-6.64266	1.07081e-08
NDUFA5	-3.20435	1.14653e-08
ITIH3	-10.3037	1.22346e-08
COMMD3-BMI1	-10.1175	1.46014e-08
SEZ6L2	-3.05351	1.68366e-08
SDR42E1	-10.3491	1.95748e-08
WASH1	-7.94707	2.2618e-08
RPS10	-10.3375	2.36557e-08
NUDT4	-3.25711	2.38045e-08
C7orf55	-7.59483	2.58906e-08
ARL3	-2.71292	3.83288e-08
EXTL1	-6.38501	3.83288e-08
PDE2A	-3.10364	4.65158e-08
IL34	-9.27854	5.17274e-08
HBA1	-10.3961	5.74806e-08
LY6H	-7.73762	5.82084e-08
B9D1	-8.89932	6.6518e-08
SLC6A6	-3.38698	7.51825e-08
CHRNB2	-8.32475	8.24856e-08
CSNK1G2	-2.7418	8.38274e-08
RNF112	-5.88591	8.51528e-08
H3F3A	-7.75708	8.54244e-08
YWHAE	-2.81249	8.8423e-08
PABPN1	-5.8273	9.87888e-08
MOBP	-2.7655	9.97547e-08
TAF9	-9.89979	9.97547e-08
GBP5	-9.97874	1.02272e-07
PURB	-2.77569	1.02683e-07
KCNAB3	-8.46175	1.0992e-07
SLC35F4	-11.0071	1.10253e-07
IGSF8	-3.38301	1.19662e-07
SDHA	-2.31685	1.2948e-07
SFR1	-6.83385	1.38036e-07
RPL28	-4.0424	1.41933e-07
CDH18	-6.98309	1.50427e-07
NDUFC2	-5.44128	1.86102e-07
SPTBN2	-3.42712	1.95683e-07
CHGB	-3.60793	2.07305e-07
FLRT3	-9.14514	2.08463e-07
TBC1D7	-9.20078	2.28543e-07
SYNGAP1	-7.6571	2.83089e-07
ZNF367	-9.81745	2.85674e-07
NXPE4	-9.85898	3.03319e-07
USP29	-9.92013	3.0436e-07
CA4	-3.74968	3.06738e-07
ADRA1B	-10.3564	3.3339e-07
FAM189B	-8.169	3.40309e-07
GBP7	-9.74663	3.42347e-07
AS3MT	-9.52633	3.67106e-07
ZDHHC24	-9.41923	3.83664e-07
SLC16A9	-8.22589	3.93718e-07
RPL27A	-2.71244	4.43561e-07
BLOC1S1	-8.972	4.77474e-07
CR1L	-9.85016	5.20123e-07
DTD1	-4.27636	5.48685e-07
CTBP1	-3.14121	6.28542e-07
ADAMTSL1	-10.2424	6.359e-07
KRT222	-9.64607	6.58078e-07
DGKB	-3.14358	6.60509e-07
PTCD2	-7.55893	6.93427e-07
EGFL7	-2.32311	7.31904e-07
MBOAT7	-7.27687	7.3434e-07
PDK2	-9.78776	8.83515e-07
LRRC73	-9.7894	9.07196e-07
ABHD12	-2.98052	9.72594e-07
SLC24A3	-3.22713	9.77782e-07
BEGAIN	-6.96958	9.78652e-07
TMEM134	-7.73526	1.0175e-06
CHRNA7	-9.77519	1.01774e-06
ATP5J2-PTCD1	-9.60249	1.09752e-06
MAL	-2.80618	1.21032e-06
AIG1	-2.59392	1.29004e-06
FIBP	-7.09013	1.38811e-06
TSEN34	-9.00721	1.39343e-06
NANOS1	-8.42304	1.45805e-06
CHST1	-2.68813	1.53461e-06
IGF2	-5.23222	1.56442e-06
TVP23A	-6.68361	1.59003e-06
SNX15	-9.60887	1.59401e-06
C15orf59	-3.69602	1.79332e-06
APCDD1	-2.12904	1.80749e-06
GNL1	-4.60862	1.85644e-06
FAM13C	-4.17418	1.95379e-06
INO80B	-9.99613	2.03055e-06
RASL10B	-3.00068	2.09507e-06
CPE	-2.28558	2.14357e-06
KCNA6	-5.1426	2.24353e-06
MSTO1	-8.25365	2.25969e-06
DSEL	-8.80709	2.31326e-06
TSPAN7	-2.55873	2.33244e-06
DNAJC30	-8.98397	2.64746e-06
SMPD3	-6.70022	2.81243e-06
CLN8	-9.65063	2.9309e-06
RNF166	-5.93143	3.76743e-06
PAK6	-9.73388	3.88486e-06
RIT2	-9.5146	4.13191e-06
ATP2B3	-2.42868	4.17631e-06
SLC16A12	-9.43692	4.39875e-06
ZNF623	-8.95047	4.54838e-06
FGF9	-6.87931	4.7332e-06
TPGS1	-8.83672	5.46541e-06
LRFN2	-6.81241	6.02271e-06
FA2H	-7.19282	6.02271e-06
ZNF831	-9.63849	6.02271e-06
CDK14	-3.94462	6.12244e-06
SCN8A	-2.29121	6.14203e-06
MTFP1	-7.89623	6.14203e-06
C4B	-9.54314	6.14203e-06
FBXO6	-9.6673	6.35707e-06
SYT6	-9.54279	6.65861e-06
DUSP14	-9.45345	6.73594e-06
SDHAF3	-9.73963	6.86075e-06
THRSP	-8.07094	7.49756e-06
TSPO	-9.53295	7.80272e-06
IFNGR2	-6.50876	7.83326e-06
SLC1A6	-9.73955	9.14381e-06
ZNF707	-9.33258	9.74818e-06
HTR2C	-6.56607	1.04963e-05
PPP4R4	-7.97923	1.06726e-05
SEPP1	-2.05101	1.07963e-05
NAP1L5	-2.94051	1.10892e-05
TMEM159	-8.52307	1.19074e-05
BMP3	-9.33186	1.20186e-05
CYB5A	-4.3185	1.21134e-05
ATG12	-3.11666	1.35738e-05
CYP46A1	-6.13035	1.4765e-05
TEC	-7.20793	1.49712e-05
PSMC1	-2.01561	1.52881e-05
EXOC3	-2.98719	1.77353e-05
IFT22	-5.73016	1.83965e-05
EXTL3	-1.94253	1.86421e-05
LRPAP1	-2.69584	1.88887e-05
C1orf74	-9.22266	1.9092e-05
KCNB2	-9.26154	1.96576e-05
RAB4B	-9.30237	1.96689e-05
SERF1A	-9.82967	1.98424e-05
MPV17L	-9.21732	2.0399e-05
SUSD4	-5.91786	2.18019e-05
HJURP	-9.19794	2.18019e-05
PLTP	-2.86149	2.23174e-05
COL11A2	-9.22266	2.24368e-05
DCX	-8.13922	2.25747e-05
SLC22A17	-2.68303	2.34478e-05
ARAP2	-2.2688	2.36129e-05
CA14	-9.63361	2.36129e-05
MB21D2	-8.37105	2.40697e-05
OSBPL1A	-2.10733	2.43324e-05
C17orf49	-9.17942	2.43952e-05
TXNDC5	-9.27145	2.60943e-05
UNC45B	-9.19006	2.6491e-05
GLRB	-4.63016	2.67732e-05
TSPAN2	-6.6845	2.67732e-05
CNTN6	-6.99175	2.72716e-05
GNG10	-9.11599	2.83827e-05
ADI1	-3.75216	2.96168e-05
HNRNPUL2	-2.04176	3.01033e-05
SEMA7A	-3.44485	3.17568e-05
HAPLN1	-6.45591	3.26155e-05
GPD1	-6.1357	3.28203e-05
RSPO1	-9.20956	3.4252e-05
GAL3ST3	-9.27493	3.45114e-05
TTC4	-9.20124	3.47521e-05
DRP2	-5.21503	3.50388e-05
EZH2	-8.39303	3.74501e-05
C19orf52	-9.16008	4.43524e-05
MFSD13A	-8.49888	4.91363e-05
MRPS18A	-5.83646	4.99673e-05
ZBTB9	-9.13464	4.99673e-05
POLR2F	-2.63939	5.02286e-05
OLFML2B	-7.8531	5.02286e-05
SOD3	-6.03055	5.02654e-05
CTSS	-5.82455	5.04076e-05
FAM189A1	-9.17399	5.05151e-05
DES	-9.17275	5.05514e-05
UQCC2	-5.12737	5.16076e-05
SRR	-6.0291	5.233e-05
RDH14	-9.12673	5.233e-05
RANGAP1	-2.11451	5.5827e-05
COQ2	-5.92896	5.79965e-05
PDF	-9.04298	5.79965e-05
PPP3CA	-2.56388	5.82648e-05
DRD1	-7.0258	5.84641e-05
HUNK	-8.43458	5.90596e-05
ACADL	-6.55242	5.9574e-05
FLAD1	-6.53021	6.07625e-05
ACKR3	-4.81709	6.15909e-05
NEUROD6	-6.67147	6.22024e-05
TMED4	-2.72992	6.28256e-05
TXNDC17	-8.24742	6.61755e-05
PSMD12	-2.10408	6.62398e-05
NUDT3	-3.93879	6.679e-05
VIP	-6.91646	7.00803e-05
GALNT9	-6.41578	7.04347e-05
ZNF365	-5.05255	7.23154e-05
FGF11	-9.05305	7.23154e-05
BRMS1L	-6.14112	7.24616e-05
NPY5R	-8.39364	7.80411e-05
MRPL52	-6.83262	7.88447e-05
PPIA	-1.80175	7.94744e-05
LGALS9B	-8.95245	7.98981e-05
HBA2	-9.88101	8.12281e-05
DCTN5	-1.87259	8.16539e-05
RRP12	-7.81717	8.29592e-05
TUBB	-5.3096	8.34643e-05
CLEC2L	-9.03071	8.55908e-05
DAB1	-7.22631	8.57953e-05
SYT7	-2.80541	8.72802e-05
RNF14	-2.54463	8.91761e-05
PRKRIP1	-9.02424	8.97989e-05
MYO5B	-5.813	9.08076e-05
VAMP1	-3.561	9.56751e-05
ATP6V1E1	-2.07478	9.58914e-05
NOMO1	-3.6245	9.78545e-05
LRRC45	-8.67316	9.7858e-05
PHYH	-5.08883	0.000101444
TFPT	-7.02714	0.000107745
CDK16	-3.01448	0.000108695
ACOT13	-3.71619	0.000115722
FAM117B	-2.78526	0.000116508
SARDH	-8.88023	0.000120177
BLOC1S5	-9.39368	0.000122018
SLC36A1	-4.24497	0.000122809
GSTM5	-3.0725	0.000125161
RNF103	-3.11994	0.000128633
SCML4	-8.98477	0.000128737
SOGA3	-2.03242	0.00013014
LRRC7	-2.54209	0.000131568
CORO7	-9.16967	0.000137276
C1QTNF4	-5.93198	0.000137482
APBA2	-5.37203	0.000143368
MAGED1	-2.06886	0.000144598
ARHGEF9	-1.71201	0.000152494
UCP2	-5.8819	0.000155376
HES5	-8.96548	0.000158453
VSIG2	-8.96222	0.000161615
RELN	-5.60763	0.000163259
PHOSPHO2	-8.81487	0.000175649
SCAMP1	-1.9911	0.000181723
PYCRL	-9.50682	0.000183856
MAP10	-6.88364	0.000183867
KLHL17	-8.80871	0.000184899
KCNA1	-5.86481	0.000187037
MPC2	-2.66525	0.000193937
PPP1R9A	-2.27879	0.000205164
CAPZB	-2.09184	0.000208042
ABI1	-1.93746	0.000213042
SWI5	-5.80652	0.000221773
DAND5	-9.14336	0.000221773
UQCR11	-3.3893	0.000222986
HLA-A	-2.08518	0.000223446
HNRNPH2	-6.24036	0.000229678
AGPAT4	-2.9612	0.000233916
TRIM39	-8.90808	0.000234463
RGS8	-6.28082	0.000235352
TIPIN	-5.59835	0.000237704
POGLUT1	-3.41501	0.000239272
GAL3ST1	-8.27885	0.000239272
SCUBE1	-8.98066	0.000255094
USMG5	-2.01582	0.000256678
RHBDL1	-8.79882	0.00025954
ORC6	-9.32595	0.000262462
VSTM2L	-8.02916	0.000264232
EPHA8	-9.48093	0.000265897
PLS1	-9.03276	0.000268635
KIAA1147	-3.26682	0.000283193
RASL10A	-8.78298	0.000283336
C8orf34	-7.29567	0.000292346
INMT	-8.86772	0.000302082
ADCK1	-6.96986	0.000312088
C11orf87	-4.06092	0.000317828
TRAPPC5	-5.47334	0.000319429
LHFPL4	-3.44964	0.0003245
C11orf58	-1.98503	0.000326099
BRI3BP	-8.83393	0.000328916
VPS28	-4.84553	0.000334497
WFS1	-2.44115	0.000336325
APOE	-1.87246	0.000342088
PDSS1	-8.70599	0.00034219
TMEM184C	-2.77089	0.000369642
SNRPD3	-2.34963	0.000371361
RGS9	-8.85045	0.000371361
MTX1	-7.9444	0.000372197
BDNF	-8.72422	0.000372197
TUBA4A	-3.2095	0.000372375
TMEM143	-8.67997	0.000372375
ZNF205	-8.93039	0.000379013
EME2	-8.85938	0.000384818
PACRG	-5.60663	0.000387773
ALG11	-4.63428	0.00039425
FAM53A	-8.78029	0.000404658
GRIN1	-3.48708	0.000405501
ALAS2	-8.9784	0.000406757
PPP1R9B	-2.11373	0.000424697
AIMP1	-2.388	0.000427543
SLC5A5	-8.85451	0.000433343
PSTK	-8.79339	0.000441747
NRIP2	-6.95655	0.000465556
CYGB	-5.2309	0.000467471
BAG1	-2.98968	0.000468299
CYP4F12	-8.81207	0.000488198
OR51E1	-9.06018	0.000488734
UQCR10	-4.69644	0.000496572
TMEM132B	-2.47813	0.000503306
PLIN4	-9.141	0.000503306
CDC42BPG	-8.63412	0.000521745
TNNI1	-9.37192	0.000522051
APBB1	-1.81941	0.000557949
PPT2	-8.61981	0.000566662
FADS6	-7.94024	0.000572928
FSTL5	-7.06386	0.000579952
PPP1R16A	-4.54156	0.000587085
STK32C	-4.01257	0.000607714
CYP4F8	-8.61823	0.000611722
ULK4	-7.26117	0.000613224
ATP6V1D	-4.50767	0.000627252
CNTN4	-4.24009	0.000633614
RGS10	-8.57235	0.000641806
PLPPR2	-4.7166	0.000643529
VWA1	-2.98949	0.000660417
ATP5D	-4.88083	0.000664856
NOCT	-8.60094	0.000664856
PLD5	-4.90689	0.000689682
MAF	-3.18262	0.000691158
PCDHGB1	-8.61433	0.000692513
WFDC1	-6.33068	0.000705345
ATP5G3	-3.31268	0.000708944
HSD17B8	-8.56889	0.000714828
MAPK8IP3	-2.03596	0.000727111
SLC5A7	-8.45341	0.000727111
ACO2	-1.76232	0.000727187
NTS	-9.40879	0.000730118
GDE1	-2.94088	0.000730903
SEMA3D	-8.66434	0.000733277
TRNAU1AP	-7.88356	0.000738581
ZKSCAN3	-3.60819	0.00074409
DLG3	-2.10995	0.000744441
ATP6V1F	-2.0711	0.000776581
DECR2	-8.55165	0.000783082
DLK1	-8.94267	0.000821095
CAMKV	-3.00076	0.000821863
SLC2A1	-1.54049	0.000822145
PLD3	-2.12578	0.000828866
HS3ST1	-6.08149	0.000835287
ATP2A3	-4.6758	0.000847652
PLCXD3	-4.84118	0.000863404
EIF3C	-2.43394	0.000876423
GRIN3A	-3.99311	0.000904138
ECE2	-7.734	0.000918558
PCOLCE	-6.44648	0.000922162
C8orf76	-7.67197	0.000926708
BEAN1	-4.49283	0.000928255
OPLAH	-7.21499	0.000933545
CD3EAP	-4.68293	0.000934827
ABR	-2.22159	0.000939583
IL2RG	-8.80515	0.000943345
NSF	-3.42145	0.000955974
CXCL12	-3.21185	0.000956928
NUDT19	-5.92527	0.000961831
MARK1	-3.58984	0.000972758
SLC7A3	-9.02388	0.000972758
EOGT	-2.40609	0.000975131
FUT8	-2.0028	0.000976006
LSM7	-7.37786	0.000982529
CAMK4	-2.84963	0.000983927
CEND1	-2.55194	0.000992002
GSTM3	-4.56327	0.000992002
ZC3H14	-1.70836	0.000999943
SRCIN1	-4.45431	0.00100254
GLMN	-5.8885	0.00102877
CST3	-2.92537	0.00103239
CORO6	-5.54796	0.0010395
NETO2	-4.8495	0.00104732
UCHL3	-5.90133	0.00104868
NAT6	-7.78503	0.00105094
VAMP8	-8.56732	0.00105094
ELOVL5	-1.91371	0.00106364
NWD2	-4.86205	0.00107633
KCTD4	-8.4833	0.00107633
SYT13	-2.36995	0.00107858
ASAH2	-8.60696	0.00111458
DZANK1	-5.90054	0.00111492
PRSS23	-2.12209	0.00111648
RBM45	-5.89288	0.00111648
PPP1CA	-2.43837	0.00114207
ABHD17A	-2.75852	0.00114775
GJC3	-7.67768	0.0011499
DIRC2	-4.13895	0.00115013
TIMM8B	-3.21367	0.00115528
DLST	-2.71193	0.00116619
SCNN1A	-8.48213	0.0011751
UNC80	-2.16496	0.00118887
MCEE	-8.58991	0.00120024
BRINP1	-2.49778	0.00121123
TMEM57	-3.0894	0.00121447
KIAA1024L	-8.68523	0.00123402
BDH1	-6.00791	0.00123922
RYR2	-2.15199	0.00124591
FUZ	-9.21437	0.00124855
PLCH2	-5.99962	0.00124957
MRPL4	-5.70638	0.00125187
PCLO	-1.68165	0.00125191
FAM81A	-5.78922	0.00129928
FAM160B2	-4.65307	0.00130707
FAM196A	-8.61012	0.00131414
STRBP	-2.77101	0.00131888
TCAF1	-3.48248	0.00131888
GNG13	-8.61431	0.00135326
UBE2E3	-1.88345	0.00138653
RPS23	-2.12513	0.0013915
RAB8A	-2.63314	0.0013915
ZC3H12B	-5.01532	0.0013915
HIST1H2BI	-8.44096	0.0013915
FRMPD1	-8.52962	0.0013915
MMD2	-4.97791	0.00139777
SPTB	-2.02068	0.00141576
EMB	-7.82268	0.00143222
LSM14B	-2.04877	0.00145807
RAB28	-3.11256	0.00148185
FBXW9	-8.68562	0.00150937
ATP5B	-2.12145	0.00153261
GTF2H5	-2.80148	0.00154852
DCDC2	-8.36225	0.00155642
MICAL3	-1.92484	0.00157818
RNASE4	-5.4755	0.00158085
RAP1GDS1	-2.1679	0.00158933
MKX	-7.17464	0.0016077
PRMT8	-4.98774	0.00161204
CLSTN3	-2.12611	0.00165377
CHMP1A	-2.67417	0.00165684
CACNA2D3	-4.50427	0.00165684
GPN2	-8.4498	0.0016666
TUBB3	-1.96665	0.00170207
N6AMT1	-5.43807	0.00170207
PLPPR5	-6.33425	0.001714
SNCA	-4.75096	0.00171641
ST3GAL2	-3.5468	0.00171958
CACNB3	-4.47674	0.001737
TBCA	-2.15901	0.00176456
TRIM37	-2.44783	0.00176912
PDE10A	-3.00859	0.00177664
DISP3	-7.51945	0.00179683
NHLRC1	-8.44236	0.0018044
SMIM12	-2.65697	0.00181502
GLUL	-1.8246	0.00184421
CLCN5	-6.23173	0.00186235
ASPN	-8.34959	0.00186358
TTLL11	-3.19053	0.00186621
IQSEC3	-2.52419	0.00187543
NDUFC1	-2.82526	0.00187543
ABCB10	-5.89424	0.00187914
ATP6V1B2	-2.44545	0.00191291
POLD3	-2.35461	0.00193308
EXOSC2	-4.76874	0.00193456
MAK	-8.44423	0.00194349
ACBD5	-1.55233	0.00194652
TRIM6-TRIM34	-8.37841	0.00195288
PLA2G7	-4.39543	0.0019933
IER3	-8.59803	0.00199695
PIGQ	-4.27911	0.0019998
ARPP21	-3.45448	0.00200001
ZCCHC7	-3.45431	0.00200167
TRPC5	-5.04607	0.00201884
HMGN1	-2.72725	0.00202845
SLC30A4	-2.72504	0.00204669
SH3GL3	-2.96408	0.00206871
FKBP3	-2.29335	0.00207528
ATP1A3	-2.9215	0.00209268
TRAPPC10	-1.97909	0.00213497
TBX1	-7.47882	0.00214139
ZC2HC1A	-3.71684	0.00223625
SPATA2L	-7.61499	0.00223625
ACOT7	-5.21001	0.00225572
CTNND1	-3.18047	0.00226456
GTPBP8	-5.82087	0.00228622
ZCRB1	-2.36748	0.00230822
ITPR1	-2.27489	0.00231196
SDHB	-2.28654	0.00232971
MRPS2	-5.99481	0.00233773
GFRA1	-2.73307	0.00236535
CPEB1	-7.64573	0.00236535
ACY1	-8.43191	0.00236535
ENOX1	-7.00434	0.00237018
PBX4	-8.43967	0.00237018
PDE1B	-5.75724	0.00237487
KCNK2	-5.68049	0.00239306
MAPRE3	-2.49719	0.00245708
OTUB2	-8.54546	0.00246056
TLCD1	-5.89868	0.00247458
PRIM1	-8.38879	0.00249516
PITPNA	-1.4206	0.00255767
PIGY	-8.4693	0.00256112
ZNF653	-6.54617	0.00256356
AOX1	-8.38004	0.00256401
BRD2	-1.73208	0.00258962
LSM14A	-1.98394	0.00258962
AP2A2	-1.93995	0.00262241
SH3GL2	-3.277	0.00264601
MICB	-8.30425	0.00265993
FICD	-8.36981	0.00274618
OPRK1	-8.40777	0.00277502
MIB1	-1.93576	0.00279774
GPR34	-5.27874	0.00281777
PTPN3	-5.82236	0.00284027
RASGEF1C	-8.34589	0.00285829
TMEM251	-8.23607	0.00292566
STK25	-2.15795	0.00295168
KCNC1	-4.13857	0.00295168
COMMD1	-3.98898	0.00297062
SMDT1	-4.12322	0.00297062
GPR182	-8.46633	0.00297254
ICAM5	-4.62764	0.00298914
GCNT4	-7.561	0.0029949
KIAA2022	-3.43263	0.00302427
GATAD1	-2.87537	0.00304005
TMEM106B	-1.55257	0.00305664
COX7A2L	-1.63984	0.00306577
SLC24A2	-1.60367	0.00310196
GPR158	-1.60157	0.00314589
PPP3R1	-2.86283	0.00317915
JPH3	-1.89141	0.00318475
SLC7A4	-8.21949	0.00319417
AREL1	-2.23317	0.00319533
PRDX4	-4.97514	0.00321413
R3HDM2	-1.53823	0.00322917
GCSH	-5.84394	0.00323921
ACYP2	-5.42869	0.00325753
CAMTA1	-1.67695	0.00333937
OLFM3	-5.51231	0.00334355
SORCS1	-4.84295	0.0033477
STK32B	-6.07937	0.0033756
DBX2	-6.50631	0.00338711
DDN	-2.84687	0.00346591
IFIT1B	-8.41211	0.00346897
TRIM66	-3.75192	0.00353226
KIF1A	-1.31342	0.00354137
CAMK2B	-3.09469	0.00354137
COL4A1	-2.0747	0.00356209
CCBE1	-7.6106	0.00358882
HRAS	-5.65085	0.00359769
RET	-8.46674	0.00360307
SHH	-8.15535	0.0036169
TUBB4A	-1.90774	0.00363415
JMJD4	-8.25851	0.00365265
CRACR2B	-5.83954	0.00365368
MTERF3	-7.30251	0.00366724
UBE2S	-8.2195	0.00366724
GTF2H2	-8.48156	0.00366724
NDUFS2	-2.49516	0.00371783
GRIA2	-1.69612	0.00380825
UCHL5	-2.2197	0.00382356
PAK1	-3.09311	0.00382356
NDUFV3	-1.75848	0.0038368
MEX3B	-7.56259	0.0038783
GLIS2	-5.61525	0.00389635
OPCML	-2.42967	0.00399179
CYP4F3	-8.51806	0.0040163
AQP11	-4.8627	0.00402668
NRXN1	-2.34525	0.00406872
VASN	-8.12785	0.00408411
HMGCS1	-1.53866	0.00417243
APLP1	-2.10236	0.00417569
PCDHA2	-8.1476	0.00417569
ADPRH	-4.19917	0.00420589
DLAT	-2.22053	0.00421912
FCGRT	-2.7472	0.00421919
SCLY	-8.31841	0.00421919
TPRG1L	-3.71879	0.0042216
SLC35E4	-9.50565	0.00425045
FAM134A	-1.70273	0.00426096
OMG	-2.88867	0.00430105
MRPL42	-2.05069	0.00430421
KLHL13	-5.47858	0.00431543
WWC1	-1.88366	0.00433407
NDUFB3	-2.21727	0.00433407
ATP1B1	-1.70365	0.0043376
POMGNT2	-7.4992	0.00442612
ATP6V0A2	-2.00417	0.00454506
GRIN2C	-4.79706	0.00461632
IL18	-6.18903	0.00464335
NOP10	-7.6179	0.00464335
UBA1	-1.55044	0.00465969
TCEAL6	-4.0014	0.00466996
SERP2	-8.26701	0.00466996
MYH11	-4.39514	0.00469109
KANK3	-1.9421	0.00471798
COL4A3BP	-1.88967	0.00473445
SLC9A5	-8.06947	0.00479212
TRIM32	-3.88409	0.0048576
FBXO22	-3.95283	0.0048576
GNAZ	-2.53024	0.0048892
C16orf70	-5.06327	0.00492019
ANO3	-3.81055	0.00492672
ARHGAP27	-4.40594	0.00496591
MME	-8.19213	0.00498467
FAM98B	-2.92621	0.00508243
GPALPP1	-3.50036	0.00514172
TXN2	-2.05501	0.00517082
EIF5A	-2.09351	0.0052309
ARF3	-1.26973	0.00525573
UQCC3	-6.84209	0.00525774
MCTS1	-4.09154	0.00530294
DPYSL4	-5.50952	0.00530309
SPHKAP	-4.81065	0.00534206
FAM118A	-4.52567	0.00535792
RTN4R	-8.14863	0.00542877
LIN9	-6.94795	0.0054589
FCGR2B	-9.51346	0.00550997
ATP6V1C1	-1.77736	0.00554092
PPP2R2C	-3.05366	0.00554778
RIMS1	-3.15677	0.00557819
AKR1E2	-5.36617	0.00561213
SYT2	-4.72504	0.00562414
KIFC2	-2.14702	0.0056323
COMMD8	-5.83644	0.00568851
MON1A	-6.21553	0.00576339
C8orf82	-5.98056	0.00579199
ZNF280B	-8.46675	0.00580022
KITLG	-1.79215	0.00592111
PAQR9	-8.28815	0.0059235
ASB11	-9.5739	0.0059406
HTR7	-8.13144	0.00601502
WDR81	-6.61129	0.00604907
OASL	-8.00872	0.00614632
SRP19	-4.05637	0.00617688
LXN	-4.96629	0.00627923
TPPP	-2.30488	0.00639077
ZNF180	-4.56558	0.00643847
RASGEF1A	-5.27245	0.00645413
SALL3	-8.05864	0.00646891
RNF187	-2.21593	0.00652935
PPP5C	-2.12655	0.00659538
ENPP5	-3.93364	0.00661656
C2orf88	-8.42579	0.00661818
NDUFB5	-2.53179	0.00663348
DHDH	-8.08853	0.00678955
ATP2B1	-2.1364	0.0067965
BMP5	-6.32368	0.00680675
PRELID3A	-8.19604	0.00685047
QRSL1	-3.72516	0.00691738
MAGOHB	-5.26425	0.00696671
MAGIX	-7.38368	0.00696671
KIAA1024	-8.36258	0.00698988
INPP5J	-7.90975	0.00712628
COA3	-4.80003	0.00723008
KIRREL2	-8.38591	0.00723563
GGNBP2	-2.51187	0.00728128
CKMT1A	-5.22105	0.00734797
RPS3	-1.4215	0.00736594
ATXN7L2	-7.67636	0.00740743
C1GALT1C1	-4.93031	0.00744197
MTTP	-8.10212	0.00746216
AGTPBP1	-2.06585	0.00751359
TMEM234	-3.07928	0.00751359
PPP1R14A	-3.78838	0.00754592
AIM2	-8.04982	0.0075741
CYFIP2	-1.81846	0.0075806
DLGAP1	-2.72552	0.0076414
SELM	-4.18024	0.00768821
ARHGEF18	-2.53565	0.00781012
RAB43	-8.23013	0.00781646
SMCO3	-8.25647	0.00788152
CA7	-8.25052	0.00791865
TAX1BP3	-8.02101	0.00796289
NDFIP1	-1.23505	0.00802514
SNX2	-1.34204	0.00805119
KLHL1	-8.08897	0.00805417
ADAM22	-1.93037	0.0081084
PRR7	-7.41822	0.00817014
ADAM23	-3.14347	0.00833961
CEP19	-6.77608	0.00833961
SPOP	-1.69469	0.00834974
LRRC4C	-2.19029	0.00839161
C1orf109	-8.19017	0.00840702
SGMS1	-1.96737	0.00847852
CSMD2	-3.92393	0.00853025
GFRA4	-8.40398	0.00863247
KCNG1	-6.37966	0.00868465
POLR3H	-2.83915	0.00872217
PRPSAP2	-5.4009	0.00872217
FAM163A	-8.07334	0.00872217
RNF34	-3.16398	0.00873076
WDR24	-5.72795	0.00874696
TMEM100	-7.27007	0.00874696
CBLN1	-7.98975	0.00881056
SMIM15	-3.87999	0.00887404
MND1	-8.42501	0.00906037
TMEM222	-3.22964	0.00912985
KRT12	-8.02052	0.00928997
PGAM1	-3.39754	0.0092932
TMEM229A	-4.77543	0.00943972
PDE1A	-3.99035	0.00946396
PIK3R2	-1.81435	0.00965256
ADAMTS2	-8.2856	0.0097276
PDCL3	-2.74742	0.00983421
KCTD17	-2.66497	0.00986622
PDE4DIP	-1.62725	0.00986832
OTUD6B	-2.71159	0.00986832
THEM4	-4.47598	0.00987848
THEM6	-5.3952	0.0100552
P4HA3	-7.8715	0.0101237
ANKH	-1.33549	0.0101525
ANKRD34B	-5.14848	0.0101853
FBLN7	-6.62133	0.0101908
GIMAP1	-2.70384	0.010219
COASY	-3.31103	0.0102456
SLC45A4	-3.8295	0.0103005
ARHGEF19	-7.12088	0.0104771
RTN3	-2.25868	0.0105204
TMEM186	-7.0022	0.0105204
NOG	-8.17253	0.0105548
RPL26	-2.17039	0.0106096
DZIP1L	-4.58051	0.0106562
CAMK2A	-2.39213	0.0107042
IDH3B	-3.10338	0.0107555
CD47	-1.72133	0.0107699
RASGRP1	-3.82892	0.0107862
TAF13	-3.61342	0.0108269
AP2A1	-1.87206	0.0108349
BTBD17	-7.89745	0.0109348
EPN1	-1.94881	0.0110348
MUSTN1	-8.1107	0.0110348
ADAMTS16	-7.93961	0.0110563
CASP6	-4.98727	0.0110586
BPGM	-2.66254	0.0110672
DOCK3	-2.28768	0.0111078
TMEM88B	-7.93447	0.0111078
HSD11B1	-4.94753	0.0111204
ATP5J	-1.87822	0.0111459
SMAP1	-2.6366	0.0112111
SRGAP3	-2.19409	0.0112319
MAPK14	-1.95437	0.0112477
PLPP7	-8.23563	0.0112533
GPI	-1.59798	0.0112551
STK39	-1.45384	0.0112681
DDX52	-3.22192	0.0113325
PRELID3B	-1.64016	0.0114553
JOSD2	-5.27939	0.0115618
EPHX3	-8.01812	0.0117402
NDUFB9	-1.78761	0.0119366
KCNMA1	-1.6848	0.0119769
SCN2B	-2.65279	0.0119828
SCRT2	-7.83309	0.0120668
KPTN	-5.94289	0.0121327
PRR3	-8.16924	0.0121779
NTSR1	-8.12229	0.0123564
RUVBL1	-3.80114	0.0125349
PLCXD2	-5.48728	0.0126268
SLC35D3	-8.16988	0.0128045
E2F1	-7.79268	0.0128592
TEX30	-8.24708	0.0128938
ISLR2	-3.94425	0.0129329
KCP	-8.22926	0.0129764
OXLD1	-8.29668	0.0131478
ZMIZ2	-2.13301	0.0131755
ENPP1	-4.79103	0.0133298
PSMA6	-2.57125	0.0133327
ME1	-3.08511	0.0134769
PREPL	-1.47928	0.0134823
TRNP1	-4.7096	0.0134823
USP47	-1.37811	0.0134914
ADAT2	-9.00143	0.0134914
RFX1	-4.34329	0.0135659
YTHDC1	-1.84343	0.0135698
ABCD2	-3.98456	0.0135816
FAAP24	-8.19215	0.013698
PSTPIP2	-4.43185	0.0137061
TMEFF2	-3.32389	0.01387
EIF3M	-1.93201	0.0140331
ASB8	-2.27647	0.0140781
GATC	-1.65274	0.0140796
WDR83OS	-3.38914	0.0141383
RABAC1	-2.01874	0.0142039
LMO4	-1.87105	0.0142218
PRKCZ	-2.30974	0.0142218
PHKG2	-4.27474	0.0142218
GATAD2B	-2.45243	0.0142543
BPNT1	-3.05499	0.0143293
HDAC2	-1.64323	0.0144092
SNAP25	-2.48818	0.0144511
FAM110B	-3.86959	0.0145016
PXMP4	-4.84931	0.0145016
GNL3L	-1.75178	0.0145431
TEKT5	-9.00126	0.0145431
PTPN5	-3.27775	0.0147379
SLC25A16	-4.60855	0.0147475
TOR2A	-8.08218	0.0148391
DPP6	-1.83369	0.0148572
SASS6	-7.05589	0.0149509
LSM12	-4.2144	0.0150137
ALDOA	-1.56908	0.0151678
AGPAT3	-1.20761	0.015183
CLSTN1	-1.43002	0.015378
C5orf34	-6.92925	0.0154765
GABBR1	-2.35939	0.0157277
RDM1	-6.49133	0.0157357
ZSCAN2	-5.89787	0.0158429
KAZN	-2.2223	0.0160334
ASIC4	-4.82333	0.0160757
CHMP7	-2.04526	0.0161394
REEP1	-4.00124	0.0161745
FAM78B	-5.1062	0.016514
TCF25	-1.81756	0.0165493
IL33	-3.94413	0.0166719
DCPS	-6.36018	0.0167029
NDUFA7	-5.12305	0.0167727
PIP5K1C	-1.46897	0.0167982
GOT2	-2.37748	0.0167982
PPFIA2	-2.35277	0.0168166
LUZP2	-3.60482	0.0168503
ADCY8	-4.60235	0.0168817
C1orf174	-3.61345	0.0168955
TMEM59	-1.68443	0.0169264
CISD1	-3.09945	0.0170948
FMO5	-4.73676	0.0170948
DNAJC28	-7.70973	0.0170948
GRAMD2	-7.79323	0.0171322
B3GNTL1	-7.69632	0.0172133
PCDH9	-1.24099	0.017415
DSG2	-8.0146	0.0175322
MAP1LC3A	-4.01644	0.017545
LINGO2	-4.63805	0.017575
BDP1	-1.49562	0.0176239
UNC5C	-2.74203	0.0176239
BCL11A	-3.73442	0.0177149
LYPD6B	-7.81925	0.0177149
ST6GAL2	-3.98329	0.0178301
NRIP3	-3.96554	0.0178602
NEGR1	-1.85763	0.0178727
ANKHD1	-3.7428	0.0178727
BRSK1	-2.21564	0.0178989
RPL9	-1.5821	0.0179081
FAP	-8.03761	0.0179559
FBXL18	-2.63272	0.0180119
NEDD8	-3.82143	0.0181076
KCND2	-2.16608	0.0181185
SLC6A11	-3.71624	0.018134
PCSK2	-3.86098	0.0181594
TOM1L1	-5.09041	0.0181831
WDR13	-1.79822	0.0182376
SNAP91	-1.88271	0.0182376
CCPG1	-2.4391	0.0182419
RRS1	-4.23684	0.0182419
ARHGEF3	-1.25724	0.0184338
SYT10	-7.8041	0.0184941
TTC27	-4.34917	0.0185864
PTPRS	-1.26832	0.01859
BMP4	-7.79001	0.0185924
TEX264	-1.86966	0.0187874
ACOX1	-1.52209	0.0188069
SSH3	-7.66629	0.018818
CA10	-2.42592	0.018932
ITFG1	-1.50705	0.0190412
POLR2B	-1.84691	0.0190957
ERP44	-1.89221	0.0191549
GRIA3	-1.82575	0.0191849
DUSP8	-3.71047	0.0192083
ZFP2	-7.76624	0.0192895
BSG	-1.24334	0.0194655
TMEM65	-2.78659	0.0194906
TUBG1	-3.07699	0.0194979
PRRT3	-4.48655	0.0194979
LRRC58	-2.96909	0.0197955
NCEH1	-1.82431	0.0198897
PRAMEF8	-7.63248	0.0198897
CALU	-1.32615	0.0199187
SIPA1L1	-1.69035	0.019979
NPEPL1	-5.2552	0.0200989
ATP2B2	-2.61371	0.0201047
EPHA5	-4.80875	0.0201561
LAMA1	-3.9336	0.020192
LAMP5	-3.43864	0.0202513
CCNE1	-5.7341	0.0203848
LEPROT	-1.53462	0.020456
KLF5	-7.75391	0.020456
HDAC4	-1.86148	0.0205163
FBXO9	-2.30109	0.0205953
PRR16	-5.83646	0.020658
ZNF560	-7.76992	0.0206766
CRK	-3.96523	0.0208197
WNT5A	-4.41962	0.0208598
MPND	-4.25984	0.020895
WDR18	-6.30263	0.0209873
EIF3F	-1.89077	0.0210036
KHDRBS3	-1.47719	0.0210907
PIR	-5.23623	0.0210907
RAP1B	-2.08753	0.0211213
NCBP1	-2.39187	0.0212363
ANKRD35	-4.55211	0.0212725
TTYH1	-2.02981	0.0212805
BRCA2	-5.71992	0.0213376
LACTB2	-6.50103	0.0213376
GABRA2	-2.41778	0.0214586
SCN2A	-2.60362	0.0215582
C20orf196	-6.26872	0.0215582
B4GALT4	-2.58339	0.0215753
SYN1	-3.24765	0.0218092
CAPZA2	-1.42233	0.0218415
FCHO2	-1.88969	0.0218688
TEX2	-1.47198	0.0219032
ANKRD13D	-4.57819	0.0222264
SV2A	-2.66879	0.022295
SYF2	-1.69704	0.0223034
GABRB3	-3.04561	0.0225395
NOS2	-7.75719	0.022571
RTN1	-1.68887	0.0226286
ZMYM5	-4.15659	0.0226902
MRPL48	-4.02591	0.0227214
KLHL6	-2.7452	0.0228278
SNAPC2	-5.36479	0.0228278
WIPI1	-2.0868	0.0229332
MAGEE1	-4.0789	0.0229998
YEATS4	-3.55854	0.0230689
KCNQ3	-1.61579	0.0232434
PCDH7	-2.00765	0.0232498
SLC35G2	-2.12573	0.0235502
SH3RF2	-8.26681	0.0236504
TMEM242	-3.80146	0.0237856
TECPR1	-1.65247	0.0238596
CASD1	-2.03713	0.0240399
AGPAT1	-4.38759	0.0240585
IL1RAPL2	-7.59348	0.0241185
HEXDC	-5.11178	0.0242902
KIFC3	-2.2266	0.0245619
ZNRD1	-4.73644	0.0245619
MEF2A	-1.37765	0.0246065
ADGRA1	-3.29188	0.0246889
LRFN5	-2.81891	0.0247008
GNG12	-2.82136	0.0248063
ASRGL1	-1.73129	0.0249453
WRAP53	-7.71099	0.0249465
RNASEH2C	-1.33961	0.0251947
RAB6B	-2.20148	0.0253742
BTK	-8.75948	0.0253861
GPR180	-2.81137	0.0254022
SYNRG	-2.83822	0.0254733
OPA3	-2.27642	0.0255262
QKI	-1.10844	0.0255305
RNF150	-1.94265	0.0256058
MCHR1	-6.36351	0.0256772
IL10RB	-3.73665	0.0257783
AK3	-1.47185	0.0258002
KIAA0430	-1.37335	0.0260223
RNF208	-5.47798	0.0260835
VMAC	-7.5387	0.0260835
LGALSL	-2.54478	0.0262831
FKBP2	-1.38543	0.0264759
ACAP3	-2.87121	0.0264759
DEPDC5	-3.38545	0.0267029
CCDC12	-2.25101	0.026914
BCKDHA	-6.84372	0.0271169
KCNJ9	-1.71604	0.027172
MTHFS	-7.65183	0.0272122
ATP5F1	-1.46883	0.0272127
RIC3	-3.27678	0.0273119
NOMO2	-2.48482	0.0274043
MFGE8	-2.02941	0.0274887
USP20	-2.34335	0.0274887
PTGES3L	-7.93392	0.0275713
CMIP	-1.65965	0.0277655
FAM101B	-2.70632	0.0277975
HCN3	-7.62051	0.0281182
CNP	-1.12573	0.0281513
PCYT2	-2.05779	0.0281532
ARMC10	-5.45399	0.0282076
RAD54B	-7.5178	0.0283127
IGF1	-3.91527	0.0283242
PSMA5	-1.91933	0.0283785
SDHAF1	-4.69076	0.0283823
HSPA1A	-7.53169	0.0283914
NECTIN4	-7.5741	0.0286868
KRAS	-1.6596	0.0287324
KIF23	-8.03424	0.0288718
NDUFAF5	-2.83732	0.0291152
PPP2R2D	-2.06832	0.0295257
VEGFC	-5.60757	0.0295257
NME1	-2.25078	0.0297183
HAP1	-3.09441	0.029765
EEF1A2	-2.40995	0.0298166
RBFA	-2.92432	0.0298823
EEF1A1	-0.995709	0.0300588
NBEA	-1.04881	0.0301619
ACADSB	-1.7028	0.0301939
SLC6A15	-3.39733	0.0302717
RND2	-2.9137	0.0303595
CRMP1	-2.82426	0.0304271
DLGAP3	-3.38598	0.0305068
LTBP4	-3.41302	0.0307136
ACTR8	-3.30984	0.0307386
MTMR6	-2.07898	0.0307499
DLG4	-1.96166	0.0308409
SMN1	-7.77207	0.0308782
TSPYL4	-1.90631	0.0308966
CEP170	-2.03572	0.0309462
B4GALT6	-2.99262	0.0311701
GABBR2	-2.06079	0.0311987
NELL2	-2.26825	0.0314405
ELFN1	-3.77311	0.0314405
ZBTB22	-7.65334	0.0314405
C6orf47	-7.62874	0.0314506
ADCY1	-1.84977	0.0314935
TMEM161A	-3.89425	0.0315587
IFT20	-3.55533	0.0316337
CKB	-1.66984	0.0316347
C16orf46	-5.71913	0.0318452
LURAP1	-7.47961	0.0318617
CHCHD6	-3.87487	0.0320101
ARSG	-2.67754	0.0320603
CUL7	-2.35284	0.0321297
LAMTOR2	-4.00717	0.0321441
TACR1	-7.63362	0.0321441
MGP	-4.04278	0.0324616
C8orf37	-4.2447	0.0325944
ECD-Shfm1	-2.09786	0.0326035
ABHD8	-3.34573	0.0326035
HYAL1	-7.52426	0.0326614
PKIA	-2.72322	0.0329269
RWDD2A	-4.33618	0.0330207
AP3S2	-4.82261	0.0330855
SLC25A5	-1.29359	0.0332117
CPNE7	-4.94607	0.0332624
SPATA7	-5.58868	0.033392
PDHA1	-2.0081	0.0333996
FAM219A	-2.98952	0.0333996
HN1	-3.3539	0.0333996
LMO1	-8.52424	0.033462
GCNT2	-3.17508	0.0335268
ZNF18	-4.45167	0.0335555
SLC25A10	-7.43971	0.0335555
GABRA3	-4.08202	0.0336754
CHST2	-2.98941	0.0338767
ADPRM	-6.75268	0.0339304
ATP6V0B	-3.14586	0.0339795
TMEM44	-2.38785	0.03401
SP9	-7.4236	0.0341537
GPR62	-7.59955	0.0342374
GNG2	-3.18284	0.0342999
ATP6AP1	-1.39858	0.0343128
ZNF878	-6.68284	0.0345309
ARHGAP15	-7.77394	0.0345719
TEN1	-7.77163	0.0347813
ARHGEF5	-4.59681	0.0350605
ANKRD63	-6.50723	0.0352188
GFRA2	-4.19965	0.0352961
KCNA5	-4.57728	0.0352961
C16orf90	-7.56236	0.0352961
USP30	-3.70736	0.0353191
PLRG1	-2.8505	0.0353676
MYADML2	-7.44255	0.0357576
MYO1H	-4.88119	0.0360047
PCDHGB2	-5.05513	0.0364528
DISP2	-6.49713	0.0365548
PAQR7	-3.70121	0.0365627
PLA2G4E	-7.64962	0.0365997
FXYD7	-6.63252	0.0366609
NCDN	-1.32006	0.0367383
ARHGEF4	-1.67872	0.0369008
ROBO2	-1.62935	0.0371174
KAT5	-2.79031	0.037313
CDK5	-3.15145	0.037313
FAM160A1	-8.53611	0.0373644
PPP2R4	-1.39939	0.0373686
FAM213A	-1.39983	0.0375015
GABARAPL1	-1.34124	0.037521
RANBP17	-4.61659	0.037521
HTR6	-7.6802	0.0375925
PDPN	-3.42124	0.0378222
EXOSC4	-5.14966	0.0378222
CPSF4	-8.46541	0.0379552
TNFRSF19	-2.75621	0.0382088
SGCZ	-5.80136	0.0383428
FAM19A1	-4.60148	0.0384128
DDC	-4.49097	0.0384505
PCDHGA4	-5.53819	0.0385288
DLG5	-2.24703	0.0389595
REPS2	-2.27062	0.0389595
SPECC1L	-1.52089	0.0392373
NOL4	-3.43116	0.0392722
SVOP	-2.39557	0.039354
LDAH	-4.74754	0.0395824
SOX11	-3.83873	0.0396039
ING4	-3.38342	0.0396324
TARSL2	-2.29867	0.0396509
DLK2	-5.24391	0.039852
SYT1	-1.8372	0.0398912
NT5DC3	-2.3606	0.0402375
NEUROD1	-7.58339	0.0402455
TBC1D19	-2.84658	0.0403074
ATP6V1A	-1.26627	0.0403451
DGKD	-2.72797	0.0403451
NOTUM	-7.43361	0.0405912
MPP6	-3.09584	0.0405947
MUSK	-7.86707	0.0406945
LMO7	-2.79022	0.0408738
CDK11A	-1.73033	0.0410028
CLGN	-6.42525	0.0410028
EFNA3	-4.18483	0.0411184
GPM6B	-0.91788	0.0412633
PINK1	-1.47497	0.0412681
YDJC	-4.63588	0.0415154
ATP1A1	-1.28207	0.0415856
SYNGR3	-4.51285	0.0415856
SYNJ1	-1.25032	0.0415958
SOD1	-1.39468	0.0416408
HFE	-5.24604	0.0417762
TUSC3	-3.2106	0.0418177
NCF1	-7.44205	0.0418331
PUM2	-1.26736	0.041862
SYTL5	-5.31147	0.041862
GALNT18	-1.66194	0.0420098
PRICKLE2	-1.42044	0.0420544
PPM1A	-1.04554	0.0420551
SLC8A2	-2.08227	0.0421385
AP4S1	-1.68106	0.0421558
PCDHAC2	-3.75042	0.042354
PAM16	-7.52896	0.0423592
CAB39	-1.58203	0.0425569
IRF7	-4.84459	0.0429565
TMEM97	-7.58235	0.0429689
KIAA1755	-8.47172	0.0429689
KCNAB1	-3.17584	0.0431846
CCK	-4.01932	0.043397
C16orf89	-3.38665	0.0434377
YWHAZ	-1.43017	0.0435292
EPDR1	-1.47999	0.0435339
DCUN1D5	-1.61818	0.0439499
NFS1	-3.25903	0.0439499
ANK3	-1.50041	0.0439807
PPAN	-7.39021	0.0439807
AGAP2	-1.14961	0.0440611
DPH5	-3.54524	0.0440611
THAP3	-5.43491	0.0441624
TMF1	-1.33524	0.0442177
TSPAN33	-4.75164	0.0443726
TBC1D30	-2.94221	0.0444003
WBP1	-4.26771	0.0444369
EPB41	-2.04164	0.0445235
KPNA1	-1.87825	0.0446535
EMCN	-1.47179	0.0446801
PPP3CB	-1.10101	0.0447145
TRHR	-7.35073	0.0447279
ZDHHC4	-3.98269	0.044959
UBA2	-1.45064	0.0450325
PAQR5	-3.13423	0.0450579
MIB2	-2.89686	0.0452788
GAA	-2.82313	0.0454393
TMEM252	-7.55508	0.0455089
MRI1	-4.42276	0.0456016
NUS1	-2.06774	0.0456081
MRPL45	-5.26838	0.0458227
KCNA4	-3.41789	0.0459186
LRRC49	-2.22347	0.0459403
LARGE	-1.60445	0.0462545
CHGA	-3.47851	0.0463278
TTC3	-0.970251	0.0464378
ATXN10	-1.18661	0.0464378
PHOSPHO1	-7.44591	0.0464378
MESDC1	-4.12103	0.0467368
FGF10	-7.46123	0.0468404
TMEM266	-7.65125	0.0469228
KY	-7.61339	0.0469414
EID2	-3.05317	0.0470505
DMXL2	-1.6821	0.0473369
KCTD11	-7.44791	0.0475792
AP1AR	-1.75046	0.0484301
MDP1	-4.85262	0.0487593
MSI1	-3.84585	0.0489506
ZFAND2A	-2.98256	0.0490299
TSPAN3	-1.00043	0.0490637
IGSF9B	-4.68523	0.0492584
FECH	-1.96273	0.0494271
TTLL3	-7.43243	0.0494467
STIP1	-1.56925	0.0495806
PPA2	-4.56242	0.0497329
UFSP2	-3.13774	0.0499127
POLDIP2	-1.99194	0.0499591

## Sheet: Approach1-Human
Upregulated (human-enriched) with p<0.05 AND microvessel enriched with p<0.05 (Approach 1)
Gene	log2(fold change, human/mouse)	Padj	log2(fc, microvessel/whole brain)	Padj	Homologue	Mouse TPM Microvessels 1	Microvessels 2	Microvessels 3	Whole brain 1	Whole brain 2	Whole brain 3	Human TPM Microvessels 1	Microvessels 2	Microvessels 3	Whole brain 1	Whole brain 2	Whole brain 3
SLCO1A2	14.4205	2.71156e-23	1.514	0.0215508	Slco1a5	0	0	0	0	0	0	25.1459	40.4196	37.9149	7.72953	10.556	11.627
GIMAP7	13.4004	7.36984e-21	5.86106	3.63566e-13	Gimap7	0	0	0	0	0	0	263.354	105.136	290.164	12.7403	1.36368	1.2339
IFI44L	13.0984	5.84893e-20	2.90694	0.000724403	Ifi44l	0	0	0	0	0	0	35.6315	23.3411	48.6123	4.38443	1.63487	7.55287
BTNL9	13.6069	4.18764e-19	4.36458	2.67274e-07	Btnl9	0	0	0	0	0	0	18.1351	43.4865	44.1352	2.24147	0.510054	1.6565
RNASE1	12.736	6.11372e-18	1.97893	0.0427355	Rnase1	0	0	0	7.66463	0	0	140.782	129.935	229.026	16.3389	71.0317	33.2215
CD109	12.6659	3.56268e-16	1.8823	0.0496005	Cd109	0	0	0	0	0	1.13433	12.323	7.03911	36.7095	1.89542	2.88202	6.57555
A2M	9.60565	1.1864e-15	3.09251	5.23794e-11	A2m	0	3.01352	7.76607	0	2.15438	6.78933	560.268	320.233	2070.95	54.311	25.2714	251.365
CCDC3	4.50467	3.38458e-14	3.0631	0.018372	Ccdc3	7.91628	6.89575	9.81721	12.0279	13.7332	7.80037	67.1981	23.9066	99.05	19.0898	0.0977267	18.3539
FGR	12.2999	6.84206e-14	5.95628	1.04787e-06	Fgr	0	0	0	0	0	0	19.027	42.6492	37.1914	0.76309	1.31664	0
FAM89A	11.8593	5.71618e-13	7.59616	7.25965e-07	Fam89a	0	0	0	0	0	0	31.3735	48.2644	99.9844	1.91203	0.124311	0
VWA2	12.2181	2.05578e-11	4.51176	0.00586095	Vwa2	0	0	0	0	0	0	2.51325	19.8594	21.8555	1.85865	0.986269	0
RPGR	4.33515	1.03162e-10	2.49677	0.0166704	Rpgr	3.99555	5.64227	6.27576	8.75511	7.6329	13.3083	16.905	26.3512	59.1531	3.02855	20.3237	1.27999
TMEM2	3.85796	3.47323e-10	2.59776	8.19685e-06	Tmem2	10.2001	16.0048	22.9672	7.78249	7.64112	11.2905	75.169	28.0654	143.5	14.484	3.789	14.1233
NOTCH3	2.61746	5.31688e-10	3.13709	2.13805e-09	Notch3	70.0728	63.2784	70.6476	4.91299	7.79836	6.47347	133.226	68.4259	217.419	13.0359	5.23746	24.4023
CLEC4E	8.29786	8.92774e-10	5.72457	0.000140542	Clec4e	0.107362	0	0.579479	0	0	0	12.7725	15.0918	57.1767	1.2775	0.0732854	0.372999
PTGDR2	11.7017	9.22468e-10	3.82639	0.0134771	Ptgdr2	0	0	0	0	0	0	30.9599	31.3925	5.1742	0.131236	10.2388	0.325701
GIMAP4	7.80794	1.11072e-09	5.00583	3.80531e-08	Gimap4	0.473102	4.96561	0	0	1.28241	0	181.057	54.4685	147.396	5.13251	0.370768	10.1903
CHSY1	3.4764	1.34961e-09	2.07232	0.0333488	Chsy1	20.2918	11.4942	12.3432	13.6747	11.7341	16.8969	58.39	28.6506	75.8138	10.1908	2.32371	45.9248
ST6GALNAC1	11.1984	1.57868e-09	5.48098	0.00210251	St6galnac1	0	0	0	0	0	0	5.64708	11.5612	34.2509	0.492982	0.48077	0
NHEJ1	9.55586	1.97299e-09	6.96659	3.25689e-05	Nhej1	0	0	0.39222	0	3.78193	2.54142	34.4072	25.6685	22.9865	1.36197	0	0.0901369
KIAA0040	3.45223	2.11849e-09	2.32955	0.03605	4930523C07Rik	11.7429	10.461	18.2263	0.528257	2.17701	3.66473	34.4568	32.6973	74.982	0.704881	19.5733	15.9837
HERPUD1	4.04441	2.50202e-09	3.00488	1.62384e-08	Herpud1	58.8454	51.3739	76.9977	64.8586	54.2743	48.2579	307.823	350.373	180.594	44.8063	40.8866	11.7364
TGIF2	11.2679	3.74574e-09	3.75169	0.0198725	Tgif2	0	0	0	0	0	0.13496	6.1661	22.0397	12.3186	0.89573	3.80247	0.0523063
PTTG1IP	2.57941	8.12406e-09	1.41078	0.0355183	Pttg1ip	134.673	180.9	121.742	54.2828	60.496	47.0278	231.194	195.941	402.965	38.7843	109.121	127.445
TRIM56	3.58517	2.12366e-08	1.61205	0.0233928	Trim56	11.8257	13.8096	10.7376	3.16656	0.838828	0.107369	22.4779	47.3725	58.5302	3.81305	15.3668	21.3462
DSP	6.3689	2.2618e-08	3.34247	9.6334e-07	Dsp	0.174687	0.349236	3.30003	0	0.0947025	34.0258	15.6601	20.7953	67.4413	2.39758	1.46374	3.42505
FOSB	8.35988	2.52498e-08	3.64662	0.00343232	Fosb	0	0	1.94673	6.95182	5.39668	4.73025	27.382	35.3836	155.724	50.5184	2.26855	0.803211
BTG2	4.44457	4.9751e-08	1.66153	0.0141556	Btg2	57.6339	13.8822	21.1132	21.4624	10.691	4.72206	106.789	201.026	327.371	29.6421	38.7955	110.995
RBMS3	3.86552	5.17274e-08	1.95557	0.0203451	Rbms3	9.55389	3.10379	7.84243	5.86862	5.25711	14.9663	21.7718	25.9754	46.3624	2.73044	5.28614	18.6727
AIF1L	4.04391	5.35937e-08	1.36262	0.018372	Aif1l	49.1519	32.61	33.2597	20.6449	13.8342	5.91593	74.3167	236.374	228.632	22.4947	116.048	51.5956
PARP14	2.93553	5.52681e-08	1.80379	0.0167656	Parp14	20.024	18.7754	12.8027	0.897996	2.51203	1.12537	33.0105	36.3503	50.6583	3.94357	11.1983	18.3899
ST6GAL1	2.84199	5.83985e-08	1.61592	0.00830561	St6gal1	38.3587	33.6864	41.2123	20.0901	20.4585	15.3887	54.4904	65.7322	138.831	15.8208	20.6331	30.227
TXNIP	3.12732	7.63926e-08	2.31533	7.9045e-05	Txnip	57.7807	77.316	50.603	0	3.97771	5.49447	102.449	106.812	336.422	20.0036	16.1638	52.5951
ESYT2	2.3168	9.6288e-08	2.30301	0.00146747	Esyt2	55.6131	71.2474	57.6515	36.8975	38.8318	35.2339	116.704	57.0767	119.152	17.7261	5.87695	37.8352
IGF2BP2	10.8719	9.97547e-08	4.43235	0.032716	Igf2bp2	0	0	0	0.381364	7.02479	2.98705	9.74894	7.31645	1.91292	0	1.13398	0.124791
FLNB	2.67068	1.95683e-07	2.92794	1.66637e-07	Flnb	30.2063	40.5884	47.4043	6.98534	14.182	28.3392	54.3904	49.8227	144.12	5.11452	13.0451	7.67449
TLN1	2.37228	2.31161e-07	1.50545	0.025101	Tln1	70.5879	80.0632	57.5613	19.9296	18.3193	22.2521	110.375	59.4859	192.088	16.8444	46.1902	40.0063
IL1RL1	8.43412	2.78784e-07	5.71927	0.000353052	Il1rl1	0	0.631844	0	0	0.560741	0	10.5791	4.2611	69.7678	0.0358185	0.0349312	10.0984
APOLD1	3.83411	2.88345e-07	2.84458	1.97378e-08	Apold1	68.5783	20.8521	44.8024	7.58411	3.95813	2.40651	106.975	112.36	457.484	11.9491	13.1194	54.1257
HIST2H2AC	10.6149	2.99034e-07	5.10433	0.0113659	Hist2h2ac	0	0	0	0	7.93558	0	38.5541	114.024	61.6567	1.74781	9.37483	0
STOM	3.25825	3.58879e-07	1.67172	0.0133031	Stom	133.647	70.5208	56.4883	2.77217	9.39673	5.02208	346.385	105.982	407.109	42.5733	46.8343	127.53
MGST2	10.6926	3.70754e-07	3.88703	0.0253885	Mgst2	0	0	0	4.06384	0	0	24.8159	3.36291	5.41821	1.77053	0.209293	0.213046
SLCO2B1	2.79416	6.18527e-07	2.06942	0.000635723	Slco2b1	59.9405	95.1714	56.4678	9.69192	15.4364	14.0666	134.397	71.0962	300.183	16.9211	23.402	55.1749
PRX	6.17541	9.26678e-07	5.10486	2.09107e-07	Prx	0	2.10792	3.06435	0	0	0.157585	25.4265	22.9476	73.676	0.622895	4.1915	0.216426
ITGA6	2.35725	9.27551e-07	2.21257	0.000228052	Itga6	100.881	98.2132	94.1115	19.7642	24.607	19.4261	190.832	68.2489	249.203	24.1317	33.7381	23.3945
LMO2	2.22029	9.88823e-07	1.84933	0.0200033	Lmo2	206.69	188.036	217.46	28.4117	57.6856	31.7908	322.3	142.757	497.597	22.0865	134.706	87.8184
IL18R1	10.112	1.85146e-06	7.70599	0.00356421	Il18r1	0	0	0	0	0	0	9.2432	3.15492	5.62672	0	0.168791	0
SYNE2	2.36267	2.09705e-06	2.64315	3.63389e-07	Syne2	35.2888	25.461	27.134	8.64379	8.72117	6.22445	34.5972	32.4796	81.399	3.96109	4.36242	12.5037
ANGPT2	5.73939	3.0894e-06	4.30572	0.000216697	Angpt2	0.120269	3.00554	10.6027	1.35746	0.782413	0.116839	49.476	26.4195	183.211	7.49439	3.74015	0.0698573
PTGR1	6.39663	4.06492e-06	3.43177	0.034668	Ptgr1	0	0.590058	3.36307	13.325	0	5.73455	31.7524	25.999	46.8618	11.9864	3.65931	0.206941
TACC1	2.48173	6.49793e-06	1.25961	0.0324808	Tacc1	88.1976	86.8174	98.1061	99.6719	124.765	92.0015	87.3472	117.424	292.357	59.7266	47.9175	43.8741
VWF	3.69994	8.07505e-06	3.81585	9.05209e-15	Vwf	81.5651	55.4555	35.2229	0.327664	3.52931	1.14573	82.8752	99.853	655.758	10.4786	4.15082	25.3945
SMOC2	4.91853	8.07505e-06	5.01039	3.11814e-08	Smoc2	1.63476	3.86244	13.369	1.41933	3.38385	15.0151	20.7614	22.9557	162.965	1.99397	0.767593	0.83345
NECTIN2	4.5242	1.03706e-05	3.24464	0.00134008	Nectin2	1.8648	12.3028	2.46037	2.0508	5.79615	1.81161	22.2244	33.2053	63.3975	3.36497	1.4064	6.15069
ATOH8	6.1017	1.18017e-05	2.56642	0.017312	Atoh8	0	0.311264	1.40058	6.35328	0.506434	0	6.49891	7.76148	24.8881	0.326213	3.78576	2.5745
ITGA5	3.63333	1.25466e-05	6.33714	7.44432e-07	Itga5	3.83139	3.82987	6.97941	0.0831621	4.05034	2.41937	12.8526	10.7473	37.7899	0.404362	0.131448	0.0892037
LHFP	2.39707	1.66039e-05	2.2304	0.000348	Lhfp	180.568	139.726	231.944	65.663	80.2238	58.1409	199.456	211.772	538.84	20.4398	76.541	78.6164
MANSC1	4.16237	1.80071e-05	4.06794	0.0137078	Mansc1	4.14462	11.168	2.26946	11.4211	15.6307	16.2807	37.9164	22.9922	34.1269	8.58686	2.76772	0
STAT5B	2.61775	1.81534e-05	1.85018	0.0168649	Stat5b	16.5883	28.2739	22.4792	10.2477	19.427	15.0821	35.2844	39.8365	46.0334	10.4955	12.2154	6.14893
RELL1	3.24523	1.83393e-05	2.11944	0.00305701	Rell1	25.2016	22.5825	43.7222	27.7414	23.1286	31.7403	87.9742	23.7886	203.095	9.86956	8.86753	33.2486
LEPR	4.60231	2.96547e-05	3.65736	0.000204081	Lepr	0.811673	8.63511	1.98187	0.201346	1.06864	3.32306	14.8797	13.1313	69.4363	2.43493	0.215874	5.27389
SLC16A1	1.84449	3.45577e-05	3.34286	1.48721e-09	Slc16a1	85.8248	137.671	119.895	24.1669	45.8992	33.6137	134.189	78.4401	182.916	16.8472	9.88907	6.26179
ELOVL7	3.54725	3.56218e-05	3.02401	9.75961e-08	Elovl7	28.7146	22.5747	12.357	13.8129	5.63776	16.662	64.7943	16.6585	202.005	7.29152	2.42205	13.1493
LTBP2	9.94793	3.89284e-05	7.40162	0.00676898	Ltbp2	0	0	0	1.43603	0	0	4.72709	2.08449	0.648502	0.0446454	0	0
CXorf36	2.73727	3.90006e-05	4.29965	6.73431e-05	4930578C19Rik	18.5597	16.6265	17.8513	0.278787	1.67115	0	19.4933	34.513	54.0247	1.41851	0.14116	6.66729
GEM	8.37343	4.3528e-05	5.07585	0.0202553	Gem	0	0	0.511954	0	9.87289	9.03029	9.47836	1.52979	52.9416	6.37824	0	0.237442
NLRP1	6.13193	4.38132e-05	2.81953	0.00812207	Nlrp1b	0.233817	0	2.41886	0	0	0	13.6087	14.6979	27.7626	1.06448	4.0303	2.08237
ARFGEF2	1.82722	4.64143e-05	1.65132	0.0167614	Arfgef2	35.6196	38.9255	40.0965	44.2989	58.2964	52.0459	49.4438	24.0168	58.1548	20.8919	8.73188	6.95529
CTGF	3.09025	5.14396e-05	2.48571	2.04877e-05	Ctgf	89.0882	53.6099	90.0791	66.9834	14.2959	38.9463	74.3746	211.328	313.855	13.7672	33.8434	34.4504
LIMS2	1.93845	5.233e-05	2.80822	0.00107251	Lims2	57.153	64.1493	76.0919	6.94698	14.1642	3.64865	82.1536	44.6428	120.451	3.17735	15.0934	13.6343
DISP1	2.96336	5.39384e-05	5.34387	0.000143987	Disp1	3.94161	5.74591	4.28448	9.05452	3.91757	5.02582	15.6296	7.04383	10.9668	0.0474701	1.68974	0.117811
CRIM1	2.18992	5.79965e-05	1.52225	0.0163029	Crim1	86.4721	110.433	99.3176	45.6397	63.4061	70.2355	94.0377	82.0729	281.259	33.5514	52.8956	29.33
ZFP36	3.72687	5.81028e-05	1.7037	0.0332591	Zfp36	9.21813	49.7097	36.0065	1.89553	4.47135	0	63.469	68.1745	300.945	20.4899	23.5961	44.5764
CPD	1.65488	6.92358e-05	2.24226	0.000155109	Cpd	81.3088	87.2625	74.1955	59.9519	70.6594	64.5371	88.5782	47.2969	111.624	23.91	5.92549	17.4983
SCARB1	2.98328	7.54982e-05	2.38811	0.000706849	Scarb1	52.0445	41.6428	34.8215	21.2098	9.72481	9.85981	57.6287	49.083	260.014	8.56553	13.3789	25.5786
MCL1	2.29193	8.71671e-05	1.47184	0.00442287	Mcl1	241.184	157.158	176.612	81.901	54.9893	63.9412	179.172	268.832	418.124	53.6152	109.543	91.7859
LAMA3	2.55302	8.88199e-05	3.30013	0.00233103	Lama3	4.55373	4.94619	6.06399	1.12071	1.90498	2.43834	12.4253	5.01333	12.0102	0.909515	0.338666	1.46104
LRRC32	3.39571	0.00011085	5.80584	4.21702e-09	Lrrc32	10.14	8.79145	12.3795	3.68321	4.37531	1.30674	59.4885	6.57131	48.2346	2.33175	0.213186	0.0723365
FMO3	9.74563	0.00011141	6.21488	0.0353035	Fmo3	0	0	0	0	0	0	13.3531	0.991124	17.9836	0.946995	0	0
CFB	7.58733	0.000111962	5.89102	0.0119902	Cfb	0	0	0.556791	0	0	0	19.6454	2.41747	16.9937	0.0726869	0	6.71065
PODXL	1.73066	0.000119392	3.64322	6.73296e-19	Podxl	351.041	392.336	336.961	47.635	43.8973	38.9413	331.522	205.153	668.558	24.5068	19.823	27.4327
EMD	4.00796	0.000122725	4.0293	0.0174079	Emd	3.57096	13.9212	17.9891	20.4624	9.67956	10.2339	37.3506	63.4813	58.9864	16.3996	5.42383	0
XAF1	3.60394	0.000122809	1.66663	0.0383915	Xaf1	26.8804	3.37378	14.205	0.104655	0.392087	3.04465	35.5739	57.2691	70.8833	4.55852	56.8738	10.2894
LPL	3.22057	0.000128536	3.04376	0.0168789	Lpl	14.8042	17.758	22.6397	26.6246	38.2942	20.3402	38.764	14.4064	137.542	5.6566	12.8718	0.65766
SLC7A1	1.91083	0.000184702	2.44683	3.33271e-06	Slc7a1	83.7864	121.976	113.632	21.1585	38.3137	31.2284	85.7228	87.2997	215.677	20.6384	19.7203	13.9105
THSD4	3.37631	0.000186922	3.557	2.29288e-08	Thsd4	6.01658	2.36113	13.9519	0.116082	1.44967	9.56845	11.8387	16.8094	47.6103	0.735883	1.38405	3.23518
ABCG2	1.61092	0.000190301	3.05084	1.41289e-09	Abcg2	188.725	244.628	214.33	41.6016	26.4547	43.8364	255.312	125.389	244.321	18.8125	17.4524	23.8449
GIMAP8	2.65519	0.000233074	2.24628	0.0251565	Gimap8	27.6452	20.5544	19.0114	0.396728	2.47722	0	61.2463	34.0399	30.5878	7.57217	3.88218	12.9722
LAPTM4A	1.96157	0.000246785	1.86351	0.000403023	Laptm4a	402.026	531.067	319.701	160.561	160.193	170.87	387.555	314.697	920.881	98.6658	79.024	170.763
DLC1	1.88966	0.000255852	1.35921	0.0382485	Dlc1	55.5563	42.9615	53.9089	24.2651	20.983	18.6826	43.196	42.7701	96.2231	20.0325	22.8191	13.08
SLC38A5	2.83791	0.000256678	3.41317	4.18247e-06	Slc38a5	67.6159	42.3864	40.0006	0	1.98814	4.00805	56.6184	125.1	128.752	2.68942	14.7035	10.5175
GMFG	9.94188	0.00026836	5.92748	0.0385395	Gmfg	0	0	0	0	0	0	30.1412	0.741296	104.22	1.15902	0	0
AHNAK	2.05515	0.000295407	1.68846	0.000365284	Ahnak	128.83	143.009	149.639	15.1391	8.30367	12.421	106.481	109.035	380.207	22.3341	41.6882	80.676
MMP25	10.9379	0.000329597	4.81064	0.0242738	Mmp25	0	0	0	0	0	0	0	15.0764	6.93477	0	0.410501	0.0379875
RHOB	2.3232	0.000370408	1.15558	0.038508	Rhob	460.827	241.848	238.737	249.769	181.484	269.208	288.836	406.135	819.719	133.704	242.593	153.083
HLA-E	2.24816	0.000372197	3.36471	1.11567e-05	H2-T23	87.7772	47.7709	119.028	83.8308	78.6056	11.054	124.683	65.7523	224.028	12.0396	2.25092	33.5643
FRMD3	3.48662	0.000382193	2.69548	0.0023016	Frmd3	6.03464	8.84731	1.1762	5.85065	16.7939	3.12668	12.5795	13.8658	31.9803	2.87625	1.69556	2.40783
FOXL1	9.89749	0.000414264	7.67754	0.0169312	Foxl1	0	0	0	0	0	0	5.44834	10.4135	0.248423	0	0	1.42614
RUNDC3B	2.35568	0.000492674	5.76836	2.16232e-05	Rundc3b	10.6572	21.8552	24.0169	54.9446	51.343	49.6318	32.4276	16.7285	44.2985	9.89983	0	0.36399
HAPLN3	9.72516	0.000510942	7.43873	0.0172786	Hapln3	0	0	0	0.195701	0	0	0.266931	3.45577	17.3348	0.05748	0	0
GGT5	4.66754	0.000532498	4.9624	6.2385e-08	Ggt5	0.102088	7.34744	12.7652	2.92495	1.99241	0	27.783	47.3668	77.8898	0.414505	2.35804	1.78311
FHL5	5.36758	0.000569843	3.78552	1.9417e-05	Fhl5	0	3.8908	6.46423	0	0	0	20.7926	10.1633	129.346	1.09741	0.385279	13.2037
IQCK	6.59961	0.000699688	4.00172	0.0362389	Iqck	0	0	1.60372	3.09564	0.16108	0.721628	5.27879	17.3467	21.7946	2.69222	1.50725	0
DUSP1	3.38327	0.000756998	2.44968	0.00737645	Dusp1	65.2599	27.1074	33.1214	33.1154	27.7296	17.9915	38.817	59.6161	394.93	17.2646	14.6288	11.8942
PDCD4	2.27721	0.000926708	2.29772	0.000135443	Pdcd4	118.991	83.4405	83.4491	102.009	75.7199	91.8663	69.8269	104.691	287.943	20.6543	17.8765	27.5264
RBMS2	2.44394	0.000933545	2.54412	1.43835e-05	Rbms2	22.1946	17.3232	58.8715	12.1426	9.23024	11.3715	38.3653	43.8403	84.1555	4.63527	8.04078	10.9133
PLSCR4	2.65782	0.000979753	1.92962	0.0479757	Plscr4	30.283	42.8513	11.0854	0	2.27425	7.25932	57.6408	27.5649	94.6923	26.822	12.4112	4.22806
KLHL5	1.62641	0.000992002	1.73232	0.00516679	Klhl5	49.3659	49.3921	41.2422	22.462	28.6459	31.3503	37.7995	37.0546	58.265	8.11153	11.1965	14.0144
ZIC1	1.5962	0.00101267	2.02926	0.0112991	Zic1	43.4659	55.7654	52.0211	5.11922	4.58986	34.5153	49.3973	29.3239	68.5262	9.60036	5.23305	16.7054
PRDM1	4.91799	0.00105094	2.40623	0.0363646	Prdm1	0	3.04379	1.39282	0	0.447668	0	10.4372	12.5672	16.1665	1.57012	1.09373	4.87644
SLC4A11	9.18217	0.00112105	7.11956	0.0232101	Slc4a11	0	0	0	0	0	0	3.26528	0.304893	3.87435	0	4.50364	0
MYH9	1.75135	0.00116619	1.84259	0.000122601	Myh9	484.075	417.972	374.696	85.8964	124.877	92.0285	279.805	347.847	754.455	48.8111	137.027	135.293
INSR	1.98291	0.00118812	1.90959	0.000903919	Insr	45.6647	80.3472	49.6216	30.2579	36.6045	36.152	78.5552	63.6452	58.7262	14.5673	18.8894	11.4969
ZFP36L1	1.63233	0.00123922	1.3253	0.045297	Zfp36l1	127.701	134.966	139.272	25.0398	22.7137	42.0964	175.022	63.9059	167.582	59.2697	20.3734	56.492
SDPR	2.36124	0.00135326	4.12991	1.27497e-11	Sdpr	159.07	131.128	116.241	4.3805	2.8872	23.6906	82.6465	218.637	334.766	1.93827	30.4731	10.3787
CFLAR	1.89301	0.001406	1.52882	0.0192086	Cflar	17.3655	41.699	25.9499	10.5913	14.2641	17.1026	26.9175	26.3823	43.1058	5.65248	8.95033	14.4607
ST6GALNAC3	2.50361	0.00150156	3.87714	1.76453e-05	St6galnac3	10.4412	5.8207	4.6562	3.11861	2.927	3.98802	17.3562	8.21434	11.4922	1.57991	0.546726	0.337292
HYAL2	3.16222	0.00153646	4.69958	1.28545e-07	Hyal2	18.2512	28.6691	41.8835	2.42541	9.28867	14.8358	31.8054	117.019	49.7756	2.29222	7.99336	0.206866
DOCK9	1.50505	0.00154169	1.7952	0.0133031	Dock9	136.719	114.054	128.575	65.1434	53.5405	82.6937	123.073	87.2588	117.213	40.7571	8.93297	44.8757
TSC22D1	1.53413	0.00176912	1.90143	7.68899e-05	Tsc22d1	183.192	226.857	193.612	122.077	94.8814	99.5597	235.93	81.6647	264.084	80.9545	23.8925	28.8107
IL13RA1	2.49107	0.00206085	2.52904	0.000676637	Il13ra1	37.8972	40.3002	38.5471	9.40087	10.2413	12.6451	36.4567	23.3959	183.974	6.11808	1.75855	41.9393
PRELP	2.40742	0.0020694	2.70865	3.18118e-05	Prelp	41.5417	25.4717	45.7492	8.45907	7.42956	4.57655	35.7745	26.2723	154.772	3.93708	6.36725	11.8881
DNAJC1	2.91564	0.0021366	2.50222	0.0142936	Dnajc1	38.1005	9.04901	21.2984	13.3009	15.8016	14.3996	34.2241	29.0951	119.836	7.18995	11.192	4.46099
COLEC12	2.21225	0.00227443	2.64821	0.00849286	Colec12	44.8626	86.4779	49.8846	1.85971	2.70952	6.58948	136.662	31.8766	109.321	9.01735	2.49558	70.6457
CLEC14A	3.2721	0.00243757	3.59118	8.31078e-05	Clec14a	28.6759	8.76909	23.2505	0.409489	1.73869	0.458192	66.8705	9.37469	146.395	3.62408	0.942479	8.79433
OR3A1	10.1913	0.00244265	7.56998	0.0192153	Olfr402	0	0	0	0	0	0	0	9.90306	5.20535	0	0	0
C1QTNF1	2.74112	0.00254184	4.3926	0.00255531	C1qtnf1	15.2548	5.42354	12.0252	9.62618	11.9362	15.6601	20.754	23.5511	18.0191	0.840342	25.964	0
STAT6	2.32706	0.00265539	1.90488	0.0182965	Stat6	24.4478	61.2024	37.0402	9.86823	3.13906	10.8336	30.0269	52.485	111.693	15.7382	9.73309	12.7445
ETS2	2.03825	0.00270169	2.88703	9.75276e-08	Ets2	88.2564	97.85	98.2397	66.3811	63.3162	103.87	163.303	31.9228	216.281	38.8401	3.57386	11.5287
SYPL1	2.27205	0.00306341	1.94476	0.0252391	Sypl	48.4103	52.9693	48.9092	24.5429	20.0238	27.9881	102.43	20.6763	131.918	18.0972	5.355	28.8675
BCL6B	3.12511	0.00306341	6.03431	6.96961e-09	Bcl6b	27.994	3.49786	13.041	3.14661	0.54201	0.364226	51.8211	16.3531	67.8189	2.54598	0.0528278	0.483978
FOXC1	1.74816	0.00307467	3.98093	2.34971e-05	Foxc1	62.1312	47.304	78.0939	1.9565	7.79537	7.92279	60.8802	37.0065	111.8	4.86775	0.485505	11.7513
EPS8	2.30435	0.00317915	1.91924	0.013519	Eps8	40.4269	24.6306	54.25	27.5574	32.5125	45.4409	74.0738	18.222	115.816	12.355	6.65386	20.045
FOSL2	3.79785	0.0031941	1.95966	0.0217307	Fosl2	0.292058	22.1147	15.7637	16.1017	18.6833	23.1948	46.5846	25.2016	106.281	28.9714	1.63607	21.7144
GPR85	1.7946	0.003236	4.40551	6.46907e-05	Gpr85	40.3922	24.112	33.9817	63.3223	55.1452	34.9293	43.0595	21.9972	44.4384	4.60863	2.7168	0.0682845
C2CD2	2.77274	0.00359769	2.47512	0.0199722	C2cd2	15.4562	13.8943	16.6076	6.4301	4.88787	8.394	13.8929	9.2243	96.9607	8.45358	2.47087	1.57199
NRP2	2.23012	0.00382478	1.95827	0.00465866	Nrp2	7.48564	11.0132	26.0346	8.92492	13.8892	24.4795	15.6953	12.1936	41.644	2.99986	5.0491	5.13966
COBLL1	1.58444	0.00389635	3.59936	8.30395e-10	Cobll1	53.1096	67.9835	81.9019	19.287	18.009	11.4213	46.3044	38.6947	116.907	5.22423	4.75134	2.64165
SOX7	2.15455	0.00398768	3.94744	0.000627135	Sox7	23.8594	17.2978	18.7509	0	1.27927	3.82069	33.2191	12.6674	44.4827	3.20383	0.397659	2.08178
EMP2	2.45082	0.00413144	3.72518	0.00485265	Emp2	14.6868	43.1721	42.7707	33.3913	18.2184	23.5784	25.6607	33.2974	127.976	5.2913	8.03471	0.0352535
EHD2	1.89766	0.00417569	1.7288	0.0270432	Ehd2	72.7692	68.304	52.7307	7.7793	9.07944	3.82348	50.0278	43.5492	153.821	17.4219	19.2245	15.6026
FAM111A	5.78353	0.00425045	3.09135	0.042526	Fam111a	0	0	3.92915	2.19548	0.872381	1.11663	17.0268	10.4851	44.6256	2.02715	12.5062	0.218737
HEBP2	5.32591	0.00425045	6.10102	0.00134008	Hebp2	0	0.224078	7.66287	12.6506	1.70137	4.791	31.0545	20.9488	45.1536	0	13.7529	0.225799
SLC3A2	1.49623	0.00426056	1.63585	0.0198725	Slc3a2	145.322	173.793	195.23	57.6925	106.763	103.107	110.614	114.132	233.936	29.8069	72.7675	26.1279
MECOM	2.61376	0.00426152	3.89325	1.77654e-07	Mecom	8.3906	34.2599	14.7122	2.34598	4.06048	1.65789	28.9962	11.2011	86.4086	2.15612	0.300386	6.68334
ST3GAL1	1.83911	0.00472531	2.55629	0.0137078	St3gal1	19.282	18.9277	18.8431	8.3705	10.7541	13.3415	17.351	21.0815	20.5958	7.06819	6.89309	0.301985
SNED1	2.12729	0.00474433	2.86209	0.0252391	Sned1	6.65786	6.20333	11.0912	0.92773	4.8571	3.23398	8.09141	9.42178	14.2432	2.05917	3.08948	0.1769
CARD6	2.62971	0.005078	4.98918	0.00163745	Card6	7.68552	17.1823	8.99525	7.2467	2.59848	7.38604	23.8731	21.2618	13.1133	0	7.86837	0.262606
SLCO4A1	3.74448	0.00514172	2.48107	0.018944	Slco4a1	0.125486	2.7596	5.6442	0	0.136058	0	9.82118	5.7598	22.2667	1.73182	1.07296	2.22486
CD59	2.11465	0.00537559	1.37715	0.0199954	Cd59a	128.008	45.9129	135.453	14.7376	6.27925	46.7552	144.952	49.2444	282.857	36.1101	17.4695	105.125
PTRF	1.7466	0.00551886	2.51558	0.00020892	Ptrf	189.109	122.679	115.749	10.1193	3.76608	9.97311	93.9737	124.886	236.501	7.01582	20.7321	59.2421
ALPL	2.27241	0.00559377	4.6096	0.000804542	Alpl	27.8745	13.6956	21.3565	0.512737	4.09804	5.16347	30.6545	15.7443	58.1201	9.14518	0.134115	0.887379
IL4R	2.65669	0.00604623	3.16185	0.0184128	Il4ra	9.9476	19.5586	16.1963	4.21128	3.83294	9.58402	8.55713	18.2178	72.9255	3.10485	0.0658247	9.68226
SLC12A7	2.64201	0.00604907	5.10198	0.000116171	Slc12a7	17.049	8.07265	4.65694	0.359569	0.299359	0.46939	10.0726	16.1021	34.56	2.71124	0.512626	0.0274642
PAPSS2	2.42984	0.00616216	3.2596	0.000150852	Papss2	26.7874	36.1432	27.0723	35.8909	50.7977	35.4475	58.9784	9.87664	108.319	5.24638	0.579217	12.7256
MYCT1	3.91268	0.00642632	3.09841	0.0325738	Myct1	0.15418	14.0248	5.96395	0	0	0	33.1207	30.9451	18.0728	4.36736	0.148145	12.328
SEPN1	3.33249	0.00655599	1.70326	0.0271115	Sepn1	1.73997	21.9895	36.4477	12.3012	14.284	10.625	33.6111	77.6413	45.5505	12.5183	30.9074	5.03212
TBX3	1.89811	0.00670575	4.26868	3.06644e-08	Tbx3	20.7712	51.3109	41.5228	4.97488	2.67494	3.71105	33.334	37.1262	57.3269	0.998058	2.4528	2.259
ROBO4	2.07694	0.00696671	5.22557	1.71199e-10	Robo4	30.5979	81.8464	72.2175	14.3473	7.39811	9.32151	45.1114	78.3634	105.332	1.79154	0.485322	3.60639
PTPN14	1.82486	0.00717261	1.90858	0.00355513	Ptpn14	27.218	16.1966	30.4706	3.29662	5.05441	6.31826	17.1269	17.7769	52.64	4.68412	4.55432	8.1095
CGNL1	1.52169	0.00744197	2.06877	1.11567e-05	Cgnl1	155.472	170.219	186.121	13.6511	14.0322	26.7997	90.3983	110.201	278.248	19.444	29.6717	37.179
NFIL3	3.38181	0.00751359	7.56522	0.000350956	Nfil3	3.35911	11.7953	1.47215	10.7684	6.53716	3.59801	23.5099	7.80427	25.859	6.29572	0	0
TOR1AIP1	2.18037	0.00785096	1.7036	0.037941	Tor1aip1	31.9607	28.3982	70.194	42.5816	34.3413	34.499	43.0501	66.9189	54.2619	22.0809	15.2645	7.7229
CNOT8	2.27691	0.00817014	1.96622	0.00861334	Cnot8	78.4499	38.0562	30.2265	17.6539	24.7048	50.4347	80.8474	22.5643	156.264	22.2983	7.91223	15.4847
AGFG1	1.37485	0.00859907	1.86487	0.0109576	Agfg1	37.5851	34.6595	54.5239	35.0666	44.2599	40.8612	32.1804	24.8516	45.7301	13.5738	3.99625	7.86344
SHC2	2.71136	0.0086158	3.10056	0.0244282	Shc2	6.16132	22.4745	8.65419	16.7051	17.4629	22.6823	22.9168	25.6214	19.4363	8.06988	4.07653	0.230536
ITPR3	2.08348	0.0106096	3.59795	2.67362e-05	Itpr3	19.7843	22.2191	18.3893	0.530408	2.08907	3.88052	9.69419	22.2076	50.5082	1.85183	0.656709	2.69484
C10orf10	3.52602	0.0110196	2.16201	0.0168834	8430408G22Rik	68.5963	1.94983	18.1321	0	0.352492	0.631657	215.574	38.0614	89.8901	25.5834	6.5086	29.5379
FOXF1	3.01237	0.0111204	7.54349	1.77134e-06	Foxf1	2.11872	21.3553	22.7125	0.459878	0	1.71524	22.0129	34.4172	54.6459	3.57749	0.0726847	0
IL1R1	2.12067	0.0112319	4.80653	2.94166e-06	Il1r1	31.6333	23.42	24.6003	2.24594	5.20888	4.7389	24.5937	11.9079	91.9522	0.993341	0.0276781	8.90313
PODN	4.15802	0.0116451	5.3845	5.86907e-05	Podn	3.93561	0	9.38612	9.93305	1.78627	2.48963	24.8988	15.8648	35.5024	5.67646	0.232598	0.0947079
FN1	1.60535	0.0129764	3.10099	5.75787e-14	Fn1	292.113	254.405	321.477	25.6795	31.1875	26.6107	190.696	119.741	629.494	20.7995	16.9473	36.9111
NES	1.79838	0.0133588	2.1137	0.00477078	Nes	103.44	114.298	102.106	12.0149	21.9764	9.3021	50.7668	122.48	153.656	10.8907	88.921	6.9575
LEF1	1.69986	0.0134823	3.4164	0.000288994	Lef1	46.9979	79.0429	38.5343	8.63679	4.29233	5.91673	54.5623	47.9283	56.0565	1.94279	3.15777	12.8117
SP110	4.06183	0.0142335	2.12294	0.0424166	Sp110	4.64737	5.84438	1.48346	0	1.13782	0.873837	13.3201	13.4026	30.5653	1.4614	2.48806	10.7701
NEDD9	2.37926	0.0145081	2.86745	0.00155023	Nedd9	12.2663	49.1354	19.9749	12.4378	5.43642	2.17454	26.9092	15.7626	110.37	6.57418	4.02721	2.29568
SLC6A12	5.20483	0.0165101	3.67413	0.00017832	Slc6a12	0	0	8.73612	0.123994	0	0	48.4188	21.1348	24.6831	2.15015	6.06993	0.561708
CYSLTR2	2.2432	0.0175459	6.4826	3.56068e-08	Cysltr2	37.4953	33.6287	9.73233	5.27557	2.89241	1.43976	26.8263	30.4004	67.3819	0.764735	0	0.759166
ECSCR	3.48874	0.0176218	7.46184	5.28745e-05	Ecscr	10.18	46.3904	2.42409	0.259954	0.973912	1.74523	82.7938	14.0672	140.376	0	0	34.4049
SERPING1	2.79026	0.0179943	2.094	0.0261191	Serping1	71.9026	16.98	42.2839	0	1.0092	18.5367	37.2943	25.0046	295.461	5.97015	2.81722	124.173
PARP9	2.40911	0.0186441	2.64361	0.00288446	Parp9	25.1023	6.10944	5.00718	0.379031	2.48505	0	15.0319	16.632	30.7603	1.52843	1.98061	6.06918
AHR	3.01218	0.0189135	3.28888	0.0246852	Ahr	0.467591	7.1669	7.78172	3.31543	3.63341	6.81383	13.7405	6.56878	19.9164	6.96915	0.804849	0.151719
TMCC3	1.433	0.0190106	2.53807	0.00760494	Tmcc3	39.3688	39.5281	36.622	11.7987	15.8728	36.4328	23.846	22.2816	55.7212	7.56789	6.09951	1.70745
GPX3	3.40616	0.0197116	5.98569	4.20882e-05	Gpx3	58.4236	13.26	11.1714	1.22523	0.306019	15.3546	37.1617	7.7674	324.908	16.0479	0.105746	0.107642
FRZB	3.15299	0.0212363	3.72939	0.00424758	Frzb	20.5281	1.31914	39.0436	35.9004	23.8475	28.9168	67.4182	12.5215	116.248	6.13517	0.0672268	22.1037
C7orf26	2.47203	0.0215388	4.43805	0.0185952	E130309D02Rik	7.69682	8.5884	8.37305	9.16903	7.37492	11.4768	16.9557	13.3767	8.09143	4.31288	0.691404	0
GALNT15	2.17852	0.0218823	2.01538	0.0039042	Galnt15	6.70293	48.8163	50.0186	1.71817	1.59197	5.39546	40.6325	22.4835	98.6315	3.82154	6.32439	31.7037
NDUFA4L2	3.10061	0.0223054	4.16081	0.00210717	Ndufa4l2	16.1569	7.26773	56.3206	0	0	0	9.32943	71.4115	127.736	3.95999	0.282577	4.50643
STARD8	1.66722	0.024705	3.61847	8.92691e-05	Stard8	45.9767	19.4605	31.989	9.35573	14.4878	10.608	29.87	20.1478	52.6489	1.20877	4.64384	1.78176
FBLN2	2.48821	0.0249268	2.29135	0.0285796	Fbln2	10.6695	22.6176	18.6168	5.43028	3.9891	0	8.36372	41.5734	25.538	0.57305	23.3521	2.96629
ZNF217	3.25615	0.026474	3.09139	0.0255303	Zfp217	0.161204	7.14388	8.45922	0	1.86438	0.678627	14.1703	10.1758	22.2149	2.58239	4.39999	0.147332
HBP1	1.76976	0.0273948	3.18722	0.0258456	Hbp1	23.2677	43.6691	44.4963	11.8873	22.6538	12.3784	57.3128	26.0127	30.4451	12.5141	10.2052	0.0535474
TBC1D4	1.58756	0.0274887	2.39603	2.60271e-05	Tbc1d4	75.5285	66.153	63.7604	11.0921	15.8689	17.1666	30.3452	64.7733	90.1934	7.69005	10.942	8.28064
NR2F2	2.00194	0.0277676	2.44707	0.00327719	Nr2f2	11.9564	53.0128	34.6426	4.33064	3.02224	20.0241	53.4659	13.3522	69.0006	4.75027	5.63836	6.54611
LAYN	1.91415	0.0283869	3.25141	0.00183826	Layn	14.6309	47.7363	15.3727	11.1785	7.23379	8.18702	31.5593	18.8402	42.9095	3.00171	0.741594	7.35028
C1orf64	1.84543	0.0303694	6.69073	4.20868e-09	Gm694	84.6853	93.6372	97.4604	0	6.66852	11.0306	64.2818	109.349	110.849	0.823942	0.80353	0.613456
CD34	1.39039	0.0313027	2.94993	2.14505e-05	Cd34	291.102	362.018	259.664	80.559	125.401	60.1464	138.863	215.322	391.771	11.6838	102.218	13.2171
FSTL1	2.04058	0.0314054	1.85423	0.0126281	Fstl1	70.7071	25.8524	59.2308	58.6082	41.6766	43.2197	40.0421	24.4257	173.628	10.0447	6.64372	30.7044
CDYL2	1.7113	0.0326167	3.2313	0.00910351	Cdyl2	17.3929	9.01366	10.1636	12.7181	10.9749	9.31404	14.4022	9.67192	12.7055	9.86781	0.666553	0.233237
PRKCH	1.6419	0.0331149	3.88539	7.87949e-09	Prkch	66.0512	80.0055	57.6207	4.38775	20.7713	14.5005	45.93	26.0684	157.181	4.70592	1.12789	6.09689
SLC30A1	1.41519	0.0375834	2.12501	0.00676898	Slc30a1	233.657	151.458	168.01	60.3056	53.349	53.6105	99.3962	133.264	227.766	20.06	17.0715	60.9629
ACVR1	1.38975	0.0403451	3.29175	0.000717552	Acvr1	52.0407	63.4097	36.6632	16.7414	46.8033	33.6333	40.5252	20.249	75.1466	6.28048	0.429817	10.3548
KLF6	1.44009	0.0413872	2.30534	4.43944e-05	Klf6	196.768	77.1333	139.377	78.8073	61.9783	70.6231	88.8647	90.3258	180.581	17.3254	17.1359	23.095
CFH	2.67475	0.0426683	2.99972	1.84631e-09	Cfh	172.538	69.5175	100.239	12.0079	32.1187	12.6737	60.3783	17.4353	836.29	8.11011	3.0643	40.1288
SMAD9	2.91578	0.0427959	4.37311	0.0041044	Smad9	0.210811	8.49936	5.87886	4.2097	8.07624	15.7695	9.48698	9.17642	13.9825	1.79878	0.877107	0
PGR	2.1131	0.0434098	6.85407	3.93829e-09	Pgr	1.18525	6.26242	5.88961	12.4712	8.47562	6.55228	7.0177	2.50011	9.59168	0.0873507	0.0425934	0.0108393
METTL18	4.10191	0.0443726	5.48208	0.034831	Mettl18	3.40033	1.41624	2.03923	8.61066	3.07235	11.2864	26.6312	0.113555	14.7368	0.44386	0.0865728	0
SLCO2A1	4.0695	0.0447279	9.20139	3.45311e-06	Slco2a1	0	8.97757	3.49581	0.0749767	0	2.09735	1.21573	19.3315	45.4345	1.46761	0	0
MTUS1	1.11622	0.0457996	1.64689	0.00590655	Mtus1	66.7438	130.518	91.1116	26.1642	25.2537	30.6161	56.4127	48.9958	88.5149	10.9122	17.6601	23.5488
WBP1L	1.14861	0.0467926	1.73729	0.0391246	Wbp1l	48.5002	50.462	49.3531	37.4904	55.8661	23.2038	27.6664	23.7336	54.6804	10.6295	7.91427	6.57134
LOXL2	5.35477	0.0497561	6.28709	0.0396787	Loxl2	0	0.230763	1.73059	0	0	0.22427	0.0465483	0.897532	31.0609	0.801884	0	0

## Sheet: Approach1-Mouse
Downregulated (mouse-enriched) with p<0.05 AND microvessel enriched with p<0.05 (Approach 1)
Gene	log2(fold change, human/mouse)	Padj	Homolog	log2(fc, microvessel/whole brain)	Padj	Homolog	Mouse TPM Microvessels 1	Microvessels 2	Microvessels 3	Whole brain 1	Whole brain 2	Whole brain 3	Human TPM Microvessels 1	Microvessels 2	Microvessels 3	Whole brain 1	Whole brain 2	Whole brain 3
SLCO1C1	-5.15458	3.91959e-41	Slco1c1	2.73005	1.4674e-57	Slco1c1	629.004	891.027	707.597	118.507	124.98	118.245	6.17884	3.86562	10.4063	16.2186	8.33243	8.82719
VTN	-13.5149	1.58813e-22	Vtn	4.07788	5.17576e-51	Vtn	931.887	1070.09	839.627	38.9842	61.7202	92.4855	0	0	0	0	0	0
XDH	-12.1842	4.3266e-17	Xdh	3.99341	3.19762e-25	Xdh	92.053	118.917	97.5839	8.62063	6.03682	6.49071	0	0	0	0	0	0
SLC6A20	-12.0073	3.44157e-16	Slc6a20a	4.57113	4.33004e-12	Slc6a20a	93.1367	74.5703	101.679	3.14031	5.14723	4.17264	0	0	0	0.39896	0	0
ATP13A5	-11.9171	1.17904e-15	Atp13a5	3.92498	5.17792e-29	Atp13a5	153.575	111.012	117.26	7.27702	10.0344	10.0085	0	0	0	0	3.40726	0
NME2	-11.9663	1.71423e-15	Nme2	1.39749	0.00117027	Nme2	537.763	458.402	303.05	242.2	104.532	206.193	0	0	0	0	0	0
SLC22A8	-11.4887	1.59531e-13	Slc22a8	3.27738	1.74999e-26	Slc22a8	206.395	192.376	121.581	22.0902	17.2142	17.9943	0	0	0	0	0	0
RPL17	-8.52642	4.19348e-13	Rpl17	0.769286	0.00468688	Rpl17	724.376	668.813	683.339	465.23	362.549	511.136	0	0	2.27134	0.492559	0	0
NBL1	-11.0932	1.59122e-12	Nbl1	1.66703	0.00613472	Nbl1	89.1995	88.5631	93.5853	24.1906	33.0352	37.1937	0	0	0	0	0.340539	0
BTBD7	-10.5513	2.35582e-12	Btbd7	1.22509	0.00056359	Btbd7	39.1068	38.6433	46.234	17.836	18.1432	21.8079	0.0184374	0	0	0.377173	1.02605	0
ST6GALNAC2	-10.4928	9.22141e-12	St6galnac2	4.22204	5.01083e-17	St6galnac2	130.598	79.6552	127.296	5.76545	8.05719	5.68317	0	0	0.0783382	0	0	0.168646
LARS2	-5.12658	1.20425e-11	Lars2	1.33818	7.2505e-13	Lars2	383.654	1495.15	459.698	155.553	493.161	275.306	3.69693	7.13784	8.59422	9.74645	5.80458	12.8145
SMPDL3A	-4.56484	9.14042e-11	Smpdl3a	1.99765	0.000288887	Smpdl3a	131.483	180.897	78.0643	24.4917	61.431	24.8499	1.29942	1.48109	2.3359	4.14896	4.46961	0
RPL39	-10.6746	1.72509e-10	Rpl39	2.01022	0.000146122	Rpl39	661.967	481.24	432.196	209.85	128.359	100.632	0	0	0	0.455724	0.444435	0
PGLYRP1	-10.7005	2.15448e-10	Pglyrp1	3.97582	1.13657e-05	Pglyrp1	284.81	150.833	271.479	2.18346	27.2676	34.2041	0	0	0	0	0	0
SEMA3C	-6.74864	2.38806e-10	Sema3c	3.02626	4.68282e-41	Sema3c	264.445	365.293	279.544	38.5536	36.6252	45.4889	2.02222	0	0.853413	3.95541	3.92821	0
GBP6	-10.3273	3.43318e-10	Gbp4	4.87673	1.16074e-11	Gbp4	55.2567	33.0102	11.3239	1.20647	0.886276	1.03232	0.0364391	0	0	0.627733	0	0.0389476
HMGCS2	-10.4509	7.19096e-10	Hmgcs2	5.13241	1.67188e-14	Hmgcs2	66.2904	81.336	67.2335	0.56426	5.6373	2.52548	0	0	0	0	0	0
CEACAM1	-8.5102	1.05425e-09	Ceacam1	3.08253	2.13098e-07	Ceacam1	55.1242	74.5772	67.0113	13.9301	10.562	3.78538	0.1473	0	0	0	1.13422	0
RCN3	-10.3146	2.24556e-09	Rcn3	4.22344	1.05448e-05	Rcn3	77.5089	77.7641	88.2498	13.9059	0.620216	6.66848	0	0	0	0	0.174607	11.4641
CCDC141	-5.34394	4.76254e-09	Ccdc141	2.84944	3.83558e-35	Ccdc141	153.458	138.159	220.972	20.1636	20.9195	38.1814	0.180464	0.745643	3.59339	0.184076	0.967393	0.142128
IRGM	-10.4965	5.91563e-09	Irgm2	3.7795	1.34996e-08	Irgm2	83.3409	54.9296	25.2097	2.96203	7.92655	2.36737	0	0	0	0	0	0
C7orf55	-7.59483	2.58906e-08	1110001J03Rik	1.90699	0.0486965	1110001J03Rik	182.525	219.332	205.244	43.8326	55.792	82.0574	0	0	1.25447	0	0	0
HBA1	-10.3961	5.74806e-08	Hba-a1	4.61707	1.27218e-09	Hba-a1	572.154	179.924	126.09	29.26	16.6094	1.48818	0	0	0	0	0	0
SLC6A6	-3.38698	7.51825e-08	Slc6a6	1.79361	2.75915e-19	Slc6a6	275.036	338.328	314.608	64.2456	123.127	114.133	4.1081	6.45672	19.0046	5.93218	2.68962	16.5563
H3F3A	-7.75708	8.54244e-08	H3f3a	1.67594	0.0499105	H3f3a	145.479	232.911	65.9667	37.3104	38.0448	66.2603	0.166995	0.229997	0.248735	4.49502	20.3402	18.2061
GBP5	-9.97874	1.02272e-07	Gbp5	3.83661	8.36389e-06	Gbp5	47.7621	26.4925	25.7538	2.7071	3.22703	1.65222	0	0	0	0	0	0.140344
RPL28	-4.0424	1.41933e-07	Rpl28	1.01536	0.00790716	Rpl28	950.976	773.727	581.016	450.76	427.914	346.622	28.1843	8.10264	6.11355	15.2832	21.7284	9.2494
NXPE4	-9.85898	3.03319e-07	Nxpe4	1.55611	0.0485716	Nxpe4	17.8668	49.1681	31.7578	5.98064	15.171	15.5797	0	0	0	0	0	0
CA4	-3.74968	3.06738e-07	Car4	2.79068	9.51668e-19	Car4	362.165	562.032	428.615	47.4408	74.1282	96.4216	16.9712	7.69726	4.27113	5.13523	0.430136	0.81315
GBP7	-9.74663	3.42347e-07	Gbp7	1.99936	6.076e-05	Gbp7	45.0853	58.8465	38.9134	13.1582	12.221	12.9475	0	0	0	0	0	0
AS3MT	-9.52633	3.67106e-07	As3mt	2.75444	0.00338844	As3mt	131.673	80.5083	19.1494	5.71606	11.1834	14.2842	0.0718885	0	0	0	0	0
SLC16A9	-8.22589	3.93718e-07	Slc16a9	3.86243	2.79837e-05	Slc16a9	16.0092	34.2251	51.1935	2.63785	4.30783	0.794657	0	0.0539318	0.0583256	1.18052	9.33352	2.05086
RPL27A	-2.71244	4.43561e-07	Rpl27a	0.940908	0.0217736	Rpl27a	382.339	301.362	406.981	252.726	155.3	217.699	21.5552	13.4669	14.7265	7.98391	2.13737	8.19773
EGFL7	-2.32311	7.31904e-07	Egfl7	2.82736	3.80023e-14	Egfl7	232.775	321.649	247.062	33.607	54.246	36.5808	18.8176	12.4745	17.445	2.77427	0.683219	0
IGF2	-5.23222	1.56442e-06	Igf2	5.39798	2.11773e-46	Igf2	254.508	231.155	170.882	2.6084	6.60795	9.17283	0.883982	2.96761	0.246875	0	0.0580119	0
APCDD1	-2.12904	1.80749e-06	Apcdd1	3.18278	3.74411e-27	Apcdd1	228.993	344.96	295.716	38.6476	36.8201	28.235	17.3928	13.7971	32.8327	5.29371	3.82891	0.503619
CPE	-2.28558	2.14357e-06	Cpe	0.230977	0.0476453	Cpe	4836.09	5753.8	6804.5	4904.43	5537.01	5566.25	483.021	266.949	322.115	458.118	287.907	229.216
SLC16A12	-9.43692	4.39875e-06	Slc16a12	2.4001	0.0124109	Slc16a12	23.6033	13.3584	17.5641	3.01366	4.13988	3.87789	0	0	0	0	0.0725149	0
C4B	-9.54314	6.14203e-06	C4b	2.63234	0.00382425	C4b	26.4276	21.478	7.20618	2.47	3.57164	2.54557	0	0	0	0.316664	0	2.54979
TSPO	-9.53295	7.80272e-06	Tspo	3.17108	0.0122608	Tspo	141.552	34.4991	76.9421	2.60562	8.67722	19.9227	0	0	0	1.79678	0.318594	0
SEPP1	-2.05101	1.07963e-05	Sepp1	2.30565	3.76098e-50	Sepp1	1921.11	1963.03	1882.52	347.578	419.401	519.745	118.42	128.836	170.868	41.1714	42.0956	95.4243
TEC	-7.20793	1.49712e-05	Tec	6.56292	9.29403e-09	Tec	37.8671	32.796	14.5111	0.356067	1.03755	0	0.168583	0	0	0.54453	0.0354027	0
EXTL3	-1.94253	1.86421e-05	Extl3	0.630864	0.0340723	Extl3	140.904	178.677	170.408	98.5715	168.598	89.674	12.6438	8.6299	19.6242	19.6069	19.033	15.069
PLTP	-2.86149	2.23174e-05	Pltp	3.8703	4.34523e-59	Pltp	908.946	967.121	801.884	48.9883	71.9739	81.9916	26.6342	44.8097	29.5751	21.9797	56.686	83.6134
UNC45B	-9.19006	2.6491e-05	Unc45b	5.12696	0.000494991	Unc45b	8.19671	20.4837	13.5543	0	1.17626	0.819714	0	0	0	0	0	0
SEMA7A	-3.44485	3.17568e-05	Sema7a	1.47034	1.51683e-10	Sema7a	486.994	360.9	370.84	192.391	186.687	109.987	22.1623	6.84506	4.53228	14.5791	3.2483	2.16823
SOD3	-6.03055	5.02654e-05	Sod3	2.95269	4.56247e-07	Sod3	126.877	138.756	136.172	6.90753	28.603	30.9163	0	0.15975	2.24593	1.12396	3.65372	0.4959
DES	-9.17275	5.05514e-05	Des	5.56439	3.26395e-06	Des	58.3915	21.0852	22.6195	0.848986	5.6041	0	0	0	0	0	0	0
ACADL	-6.55242	5.9574e-05	Acadl	1.68601	0.000145598	Acadl	256.939	177.083	243.592	48.2797	90.5585	96.7267	2.2926	0	0	0.940344	0	2.10036
ACKR3	-4.81709	6.15909e-05	Ackr3	2.08729	0.00242235	Ackr3	110.683	36.1421	75.5053	22.1023	17.2012	13.62	0.478214	0.18818	2.34037	3.53064	5.95382	10.1497
LGALS9B	-8.95245	7.98981e-05	Lgals9	4.12265	1.62049e-05	Lgals9	55.342	62.3363	44.1987	1.87508	5.56141	3.4094	0	0	0	0	0	0
HBA2	-9.88101	8.12281e-05	Hba-a2	6.65339	1.87644e-06	Hba-a2	531.585	59.295	11.6301	1.32055	0	2.21641	0	0	0	0	0	5.32642
GSTM5	-3.0725	0.000125161	Gstm1	1.00108	0.000544751	Gstm1	510.544	481.019	525.805	279.072	254.786	292.254	35.2981	4.58074	20.6147	23.9119	14.6451	25.3432
UCP2	-5.8819	0.000155376	Ucp2	3.39949	1.27218e-09	Ucp2	62.5342	161.819	172.165	8.97592	12.303	17.3923	1.83167	0.148394	0	6.1484	2.26268	8.17655
VSIG2	-8.96222	0.000161615	Vsig2	3.3016	0.00612514	Vsig2	68.0661	23.4113	89.5415	3.17722	10.3163	6.39917	0	0	0	0	0	0
HLA-A	-2.08518	0.000223446	H2-D1	1.94312	2.05304e-08	H2-D1	208.406	456.094	310.613	79.6574	94.3973	89.1313	49.4287	19.5588	77.2301	4.14848	12.8307	2.94162
INMT	-8.86772	0.000302082	Inmt	8.26969	0.000814024	Inmt	23.4378	41.8366	9.03602	0	0	0	0	0	0	0	0	0
APOE	-1.87246	0.000342088	Apoe	0.737043	2.55849e-13	Apoe	4327.47	5247.31	5187.76	2759.88	3401.54	3496.73	296.877	234.386	838.968	339.261	548.323	624.243
ALAS2	-8.9784	0.000406757	Alas2	7.8708	3.35601e-05	Alas2	47.3808	4.75783	38.7301	0	3.98784	0	0	0	0	0	0	0
OR51E1	-9.06018	0.000488734	Olfr558	5.78048	5.3704e-05	Olfr558	24.0766	2.17474	43.8394	0	0.15726	1.69084	0	0	0	0	0	0
VWA1	-2.98949	0.000660417	Vwa1	2.88496	7.68709e-25	Vwa1	298.775	269.509	202.645	48.0417	31.9095	33.9924	3.3498	4.61357	27.7821	1.31152	5.23601	25.2256
WFDC1	-6.33068	0.000705345	Wfdc1	6.97525	1.00731e-11	Wfdc1	105.849	147.178	101.479	4.13392	0.794237	0	0	0.994262	0	4.6636	0.252671	0
ATP5G3	-3.31268	0.000708944	Atp5g3	0.925486	0.0480547	Atp5g3	474.285	600.603	464.427	322.444	237.887	323.45	31.6804	10.1014	3.1104	19.742	6.36415	3.53856
SLC2A1	-1.54049	0.000822145	Slc2a1	3.51985	1.78818e-204	Slc2a1	2191.08	2055.53	2546.19	218.162	183.477	244.729	186.192	163.526	411.35	18.9908	9.99591	44.4712
ATP2A3	-4.6758	0.000847652	Atp2a3	3.86842	4.93745e-14	Atp2a3	57.3542	78.9818	28.7658	4.11603	5.241	2.52855	1.47836	0	0.774772	0.294765	0	0
PCOLCE	-6.44648	0.000922162	Pcolce	6.21673	1.15322e-07	Pcolce	63.7036	61.2959	36.4499	0	0.704805	4.20998	0.547373	0	0	0	7.58667	0
IL2RG	-8.80515	0.000943345	Il2rg	7.80128	1.46819e-05	Il2rg	71.8316	6.17662	37.9833	0	1.67492	0	0	0	0	0	0	0
CXCL12	-3.21185	0.000956928	Cxcl12	2.77835	2.14825e-41	Cxcl12	227.562	375.095	159.421	32.4963	51.5381	32.5857	1.62859	4.48602	23.7073	1.57271	0.299698	10.6955
EOGT	-2.40609	0.000975131	Eogt	2.38922	1.01736e-24	Eogt	212.315	231.42	191.805	40.3858	54.1707	38.6538	13.6627	3.29644	26.3414	2.86333	1.64053	6.78642
CST3	-2.92537	0.00103239	Cst3	0.942158	2.65312e-14	Cst3	7302.89	6568.22	6749.98	3728.09	4255.65	3713.21	135.305	415.685	118.575	140.703	774.607	196.739
ELOVL5	-1.91371	0.00106364	Elovl5	0.774252	0.0480547	Elovl5	188.692	210.287	195.916	82.8416	142.424	169.177	23.3803	9.57992	16.5098	39.5716	26.9997	18.0349
PRSS23	-2.12209	0.00111648	Prss23	2.31155	1.44686e-05	Prss23	80.1564	114.495	128.748	52.0048	12.1104	20.5314	5.85996	3.39483	16.6945	0.333826	0.553446	1.44157
RAB8A	-2.63314	0.0013915	Rab8a	1.07496	0.0315348	Rab8a	172.582	179.534	119.262	89.7927	67.835	83.7268	4.17505	8.91692	8.74213	10.8146	18.4884	16.6857
RPS23	-2.12513	0.0013915	Rps23	1.50531	1.54162e-08	Rps23	2210.22	1520.71	1276.93	801.741	479.288	630.29	111.204	42.5275	261.207	44.136	48.3808	30.1439
RNASE4	-5.4755	0.00158085	Rnase4	2.06854	0.0069251	Rnase4	96.7431	37.9529	58.2757	18.9964	11.8616	16.6712	0.177704	0.856613	0	1.62632	1.21284	0
GPN2	-8.4498	0.0016666	Gpn2	3.92176	0.0108784	Gpn2	35.9956	45.7657	11.9297	2.19312	8.21649	0.306745	0	0	0	0.505824	7.27607	0
GLUL	-1.8246	0.00184421	Glul	0.346029	0.00224017	Glul	3476.21	3567.23	3897.98	2746.36	3329.67	3321.49	285.601	330.674	252.504	386.999	447.762	259.166
ASPN	-8.34959	0.00186358	Aspn	5.83335	0.0013341	Aspn	24.0088	12.1815	15.7075	0	4.1414	0.176698	0	0	0	0	0.294882	0
HMGN1	-2.72725	0.00202845	Hmgn1	1.3532	0.000786257	Hmgn1	669.353	260.36	208.949	198.878	140.817	100.867	6.89931	18.1322	28.6447	11.0887	12.2839	3.66932
TBX1	-7.47882	0.00214139	Tbx1	4.1884	0.0339178	Tbx1	14.3856	7.41234	5.73671	2.31771	0.321601	0.144076	0.0351325	0	0	0	0	0.225306
CTNND1	-3.18047	0.00226456	Ctnnd1	0.895027	0.00406486	Ctnnd1	89.081	85.5629	82.3813	53.1914	53.0155	44.6805	3.68662	0.26926	6.65591	0.511201	5.42525	0.238813
MICB	-8.30425	0.00265993	Mill2	3.21525	0.00236913	Mill2	6.78196	16.9109	26.2807	3.29999	1.37371	1.15842	0	0	0	0	0	0
COL4A1	-2.0747	0.00356209	Col4a1	3.35764	3.01617e-53	Col4a1	166.672	274.578	178.795	14.7996	36.342	18.121	8.98113	6.65444	36.9819	1.34643	4.67933	8.0076
CRACR2B	-5.83954	0.00365368	Cracr2b	9.89112	1.12706e-08	Cracr2b	28.7103	37.2254	31.816	0	0	0	0	0.37694	0	0.463059	0.862121	0.0835793
FCGRT	-2.7472	0.00421919	Fcgrt	3.4431	8.17834e-08	Fcgrt	58.3742	305.499	111.534	14.2411	9.15386	14.0602	7.76767	4.34282	10.4242	2.56696	4.27995	12.9057
MYH11	-4.39514	0.00469109	Myh11	4.6662	6.216e-07	Myh11	387.52	94.8043	216.474	4.7006	10.152	11.9425	2.39902	0	11.3281	0.57705	0	0
KANK3	-1.9421	0.00471798	Kank3	3.28673	7.5937e-17	Kank3	128.715	114.792	210.618	19.1228	16.5649	13.4815	11.4593	5.96079	22.6357	1.32383	0.309847	11.6174
COL4A3BP	-1.88967	0.00473445	Col4a3bp	0.88674	0.00140048	Col4a3bp	131.248	147.214	154.998	85.1988	74.0487	96.8144	15.8824	3.93963	20.6131	26.7797	10.6982	10.0457
ARHGAP27	-4.40594	0.00496591	Arhgap27	1.95684	0.0102578	Arhgap27	11.9469	31.679	21.43	3.66455	10.1611	4.79537	0.660785	0	0.38513	0.86612	2.14183	0
KITLG	-1.79215	0.00592111	Kitl	1.68222	2.58686e-05	Kitl	67.3849	161.6	126.382	34.4449	25.6967	58.9672	10.5243	6.68644	15.4815	19.2597	2.90806	7.62689
OASL	-8.00872	0.00614632	Oasl1	8.95512	2.69578e-05	Oasl1	17.58	16.8172	12.2435	0	0	0	0	0	0	0.0854738	0	0
BMP5	-6.32368	0.00680675	Bmp5	4.32688	0.0268908	Bmp5	1.45442	14.4266	8.15207	0	1.09174	0.760811	0	0.0686951	0	0	0	0
MAGIX	-7.38368	0.00696671	Magix	5.20876	0.0112128	Magix	20.7601	13.5402	1.45693	0	0.319279	1.00125	0.0490592	0	0	0.528212	0	1.57309
RPS3	-1.4215	0.00736594	Rps3	0.738108	5.8048e-05	Rps3	950.879	790.378	1026.75	638.418	481.773	697.302	109.754	50.3274	192.42	70.1373	57.0789	45.8196
AIM2	-8.04982	0.0075741	Aim2	4.99817	9.93099e-05	Aim2	11.0818	13.8954	3.01692	0	0.737796	0.424965	0	0	0	0	1.1177	0
TAX1BP3	-8.02101	0.00796289	Tax1bp3	6.83272	0.000998243	Tax1bp3	11.7842	17.2162	48.9265	0	2.94854	0	0	0	0	0	0	0
SGMS1	-1.96737	0.00847852	Sgms1	2.80829	1.03174e-37	Sgms1	240.506	263.372	230.41	41.3247	32.2448	40.993	26.0779	17.1774	10.039	6.00211	1.81886	1.88514
PDCL3	-2.74742	0.00983421	Pdcl3	1.68114	0.00118695	Pdcl3	132.011	125.938	196.87	37.9143	37.0079	90.9425	14.5849	2.9715	3.21358	3.62384	0.453086	9.22423
GIMAP1	-2.70384	0.010219	Gimap1	3.9991	4.20363e-12	Gimap1	117.676	139.433	123.3	7.24765	10.5109	8.37125	10.3614	0.60843	9.86998	2.33497	0.337352	0
MUSTN1	-8.1107	0.0110348	Mustn1	4.39599	0.00167117	Mustn1	118.025	12.3423	17.6409	16.0801	0.39375	0.352796	0	0	0	0	2.29899	0
ADAMTS16	-7.93961	0.0110563	Adamts16	3.68664	0.0340723	Adamts16	12.2662	4.1032	3.12785	0	0.523609	1.78276	0	0	0	0	0	0
CASP6	-4.98727	0.0110586	Casp6	3.94074	0.00485196	Casp6	44.4123	54.2602	23.7624	0.252023	5.35047	6.48594	1.06772	0	0.159035	2.41416	8.85685	0
EPHX3	-8.01812	0.0117402	Ephx3	6.58793	6.63821e-05	Ephx3	35.4918	3.45758	13.6639	0	0.16306	0.2922	0	0	0	0	0.0960878	0
NDUFA7	-5.12305	0.0167727	Ndufa7	2.63476	0.0458823	Ndufa7	39.9281	101.206	8.33819	4.64281	10.4365	4.156	0.212649	0.292874	0.950203	1.37373	17.6394	23.8652
FMO5	-4.73676	0.0170948	Fmo5	2.9361	0.037453	Fmo5	8.59017	8.53277	3.06184	0.281439	5.97497	0.367397	0.123347	0	0.146978	1.43431	2.30539	2.74225
SLC6A11	-3.71624	0.018134	Slc6a11	0.78544	8.16605e-05	Slc6a11	277.787	334.307	616.105	151.674	233.258	406.842	2.85826	17.0973	0.0942574	6.17758	35.8261	1.75861
BSG	-1.24334	0.0194655	Bsg	2.38032	4.37411e-65	Bsg	1442.85	2279.8	1579.77	323.286	419.076	350.774	183.283	147.106	405.239	61.4134	83.179	25.9245
CALU	-1.32615	0.0199187	Calu	1.05383	0.00174875	Calu	156.353	148.289	171.482	89.2684	82.5933	77.7697	26.5672	9.29102	26.6135	22.4068	18.816	34.827
LAMA1	-3.9336	0.020192	Lama1	2.83805	0.00208139	Lama1	37.4084	2.12665	8.97112	2.57828	1.82617	0.688938	0.109037	0.100116	1.05565	1.15442	3.77817	0
LEPROT	-1.53462	0.020456	Leprot	1.30715	0.00118695	Leprot	301.843	234.726	183.41	97.4608	110.785	102.45	20.0171	13.7845	52.1504	8.50152	5.09091	6.81091
RAP1B	-2.08753	0.0211213	Rap1b	1.71985	1.34346e-05	Rap1b	219.052	227.583	148.536	84.6334	75.2549	41.8738	22.3438	3.52021	23.0876	13.6709	6.57954	3.70127
B4GALT4	-2.58339	0.0215753	B4galt4	2.08754	2.24587e-11	B4galt4	240.743	184.277	211.466	65.5924	41.8706	57.3154	2.6336	16.8169	7.31044	6.8311	0.942718	17.0173
SYF2	-1.69704	0.0223034	Syf2	1.111	0.00465102	Syf2	452.988	289.127	400.555	164.892	160.08	253.936	31.4378	15.2575	78.1915	21.2762	26.7224	33.602
NOS2	-7.75719	0.022571	Nos2	7.20553	0.00177537	Nos2	13.5108	2.37771	2.39655	0	0	0.0924325	0	0	0	0.289567	0.0403419	0
KLHL6	-2.7452	0.0228278	Klhl6	4.74804	2.35027e-06	Klhl6	66.7606	77.7675	17.9368	0.309135	3.28147	3.80491	0.779858	1.04248	7.27694	0.321046	0.0240841	3.35869
QKI	-1.10844	0.0255305	Qk	0.338871	0.00879526	Qk	434.745	503.327	598.813	395.704	410.802	514.091	71.4617	62.5819	78.496	66.1304	66.3012	93.6774
IL10RB	-3.73665	0.0257783	Il10rb	2.56396	0.00754061	Il10rb	68.6939	43.4548	87.8047	15.3109	28.4586	3.18733	1.62788	0	4.17585	5.84238	0	0.289992
AK3	-1.47185	0.0258002	Ak3	0.949495	0.00906269	Ak3	112.856	252.89	160.463	69.3084	107.576	110.027	23.6747	13.2117	21.4891	17.4341	11.0393	22.1055
MFGE8	-2.02941	0.0274887	Mfge8	1.09844	7.08163e-05	Mfge8	436.213	419.131	308.346	191.987	260.939	147.909	6.98193	30.2605	50.4694	7.38991	15.532	21.418
FAM101B	-2.70632	0.0277975	Fam101b	2.20139	1.39818e-05	Fam101b	96.1892	76.6528	73.1497	34.6119	20.3564	9.9486	3.18268	5.39496	0.875173	8.59321	2.365	2.19808
RAD54B	-7.5178	0.0283127	Rad54b	6.25411	0.0174574	Rad54b	3.52193	3.39914	1.80262	0.527208	0	0	0	0	0	1.71194	0.153772	0
RBFA	-2.92432	0.0298823	Rbfa	1.59617	0.0145687	Rbfa	178.745	106.757	142.098	42.476	59.6324	50.013	4.34082	0.172042	18.1872	4.80818	9.50929	9.54632
EEF1A1	-0.995709	0.0300588	Eef1a1	0.457637	0.000129642	Eef1a1	3201.38	3551.11	4090.44	2934	2649.23	2981.1	658.541	288.223	846.255	227.022	209.327	236.239
LTBP4	-3.41302	0.0307136	Ltbp4	2.97434	7.01624e-22	Ltbp4	117.229	120.349	81.3591	15.3795	18.8941	10.4931	3.41112	0	8.33767	6.40367	2.1429	3.95756
TMEM161A	-3.89425	0.0315587	Tmem161a	1.3534	0.0220668	Tmem161a	86.0839	102.941	43.4472	32.4603	29.862	31.0215	4.48089	0	0.702544	3.72417	2.31122	25.2072
MGP	-4.04278	0.0324616	Mgp	8.18393	5.158e-13	Mgp	167.26	318.669	302.856	0	0	5.55521	0.361199	0	19.7266	0	7.96452	0
ECD	-2.09786	0.0326035	Shfm1	2.24018	0.0349859	Shfm1	375.837	174.333	78.444	24.9842	47.2741	49.9813	17.7653	12.4429	15.1528	14.4683	18.3348	2.02866
GCNT2	-3.17508	0.0335268	Gcnt2	1.28769	0.000687097	Gcnt2	73.4809	53.9104	36.8192	35.814	33.358	10.7189	1.43192	0.0205431	5.93186	0.658443	0.516838	5.3089
ARHGEF5	-4.59681	0.0350605	Arhgef5	3.40574	9.67092e-08	Arhgef5	27.8075	38.7586	51.2279	5.30466	1.61368	6.39215	1.53577	0	0	0	0	0
KCNA5	-4.57728	0.0352961	Kcna5	2.03573	0.049407	Kcna5	44.8818	20.3668	22.3021	5.44303	8.18778	8.30508	0.061794	0.765963	0	0.731859	1.03815	0.198144
MYO1H	-4.88119	0.0360047	Myo1h	6.86682	0.00542894	Myo1h	4.98534	6.81061	2.8403	0	0	1.04935	0.0561942	0	0.12555	0	0	0
FAM213A	-1.39983	0.0375015	Fam213a	0.64828	0.023912	Fam213a	285.046	418.778	516.369	238.632	292.058	296.724	47.3315	17.3221	97.2412	35.8044	20.6936	23.704
DDC	-4.49097	0.0384505	Ddc	3.07052	2.54838e-09	Ddc	118.316	105.924	131.876	8.85822	16.8847	23.4752	5.07078	0	0	0	0	0
SPECC1L	-1.52089	0.0392373	Specc1l	1.06624	0.00611729	Specc1l	74.8618	71.4972	64.0793	32.5236	30.9065	48.0485	6.99606	3.16642	15.5754	4.39176	5.71062	0.0528458
SOD1	-1.39468	0.0416408	Sod1	0.814287	0.0153093	Sod1	1803.15	1362.56	1005.7	777.315	813.838	928.818	199.38	67.0063	282.204	203.006	188.724	195.445
IRF7	-4.84459	0.0429565	Irf7	5.7742	0.000120025	Irf7	33.2077	27.4408	38.8347	0	11.2817	0.430141	1.07836	0	0	1.78624	0	0
C16orf89	-3.38665	0.0434377	AU021092	4.14508	6.12582e-09	AU021092	169.286	121.665	63.9155	7.24158	16.7472	2.40084	1.73639	5.9787	0.11756	10.1125	4.06083	20.4152
WBP1	-4.26771	0.0444369	Wbp1	2.27901	0.000659543	Wbp1	118.302	142.231	95.3425	33.7685	24.2483	22.0411	0	3.79467	0.215991	2.34197	0	0.464983
EMCN	-1.47179	0.0446801	Emcn	4.15513	1.27173e-16	Emcn	360.081	255.982	226.458	9.30594	33.9222	14.3527	27.4168	11.4282	71.222	1.77033	0.803011	0.735671
PAQR5	-3.13423	0.0450579	Paqr5	3.58111	5.39065e-08	Paqr5	53.0201	86.1382	68.2121	16.8413	5.22611	2.741	0.396754	0.0910727	9.32394	0.33225	0	0
TMEM252	-7.55508	0.0455089	Tmem252	7.12598	3.2706e-05	Tmem252	22.6078	37.0274	1.09509	0.301978	0	0	0	0	0	0	0	0

## Sheet: Approach2-Human
Upregulated (human-enriched) with p<0.05 AND non-microvessel or whole brain enriched (p>=0.05) (Approach 2)
Gene	log2(fold change, human/mouse)	Padj	log2(fc, microvessel/whole brain)	Padj
IL17RB	8.84523	0.0440611	-3.28625	0.190771
ZNF184	6.36847	0.0134199	-2.92132	0.0892076
CLHC1	9.26185	0.00359221	-2.71928	0.127711
GNA14	8.8447	0.0412633	-2.6658	0.326868
FAM173B	6.24749	0.0126268	-2.65866	0.23878
PUDP	9.771	0.00743587	-2.62299	0.304124
OR7C1	22.1351	6.74076e-07	-2.55445	0.685902
LYPD5	9.18117	0.0210036	-2.48271	0.352654
ADAM20	9.49983	0.000311117	-2.37129	0.111242
AQP1	11.6466	0.0200809	-2.27742	0.0515386
QRICH2	8.13337	0.0373095	-2.23033	0.367262
SHROOM3	10.6901	7.49756e-06	-2.20389	0.167143
SOHLH1	8.93645	0.0383731	-2.07481	0.579897
OLR1	8.61916	0.0141021	-2.04901	0.512186
CES4A	10.8788	0.000229507	-2.03671	0.273132
ARV1	6.59089	0.0454031	-1.95213	0.520402
TRMO	10.1957	0.000121337	-1.9257	0.285279
GLDN	5.88078	0.0160022	-1.89515	0.0981495
CARD11	8.88584	0.00847852	-1.87454	0.498825
SPI1	9.51408	0.00155642	-1.82838	0.395609
CHDH	9.70672	0.000387773	-1.81251	0.311958
CERS6	2.80599	0.0404861	-1.76581	0.132981
TMEM74B	8.22954	0.0270194	-1.76073	0.60612
CRB1	10.1946	0.00206871	-1.75962	0.501871
CFAP70	9.27443	0.000352485	-1.74683	0.295766
CAPS2	9.59678	0.0088924	-1.70903	0.553626
DNASE1	9.08513	0.0261199	-1.69683	0.611498
TLR1	7.02721	0.0444369	-1.66893	0.607848
CERCAM	3.57635	0.00283981	-1.66523	0.134256
CARNS1	5.16917	3.61733e-06	-1.49227	0.17905
SEMA3B	4.27865	0.0444003	-1.47957	0.40947
GBP3	9.89915	0.000869675	-1.47042	0.543635
CCDC7	9.3993	0.000257162	-1.46356	0.466458
MIS18BP1	9.80361	2.88479e-05	-1.40256	0.432092
FAM198B	3.35403	0.0277518	-1.34306	0.322098
CIITA	5.79059	0.0342374	-1.33711	0.495035
MYBPC1	11.2392	8.78452e-05	-1.32963	0.514323
NOP9	2.04365	0.042354	-1.29713	0.250314
DPY19L2	5.79218	0.0273119	-1.27491	0.591171
SFMBT2	8.50813	1.5005e-06	-1.27386	0.265717
KCNE3	9.23344	0.00322885	-1.27119	0.716105
ZNF471	3.97686	0.0192083	-1.24362	0.206604
TERF2IP	1.60683	0.0161422	-1.2421	0.105391
LPAR5	7.61084	0.00168737	-1.23895	0.59594
APOL6	10.6718	1.14775e-06	-1.23408	0.447585
CERS1	11.2915	5.95382e-11	-1.20233	0.249767
CAPRIN2	3.29844	0.00442214	-1.20199	0.40795
WDR27	5.82066	0.0199269	-1.13616	0.550861
ZMAT1	3.68769	0.0399861	-1.11923	0.36627
CTNNA3	3.34453	0.0281182	-1.1176	0.195937
NFIX	1.76276	0.0147966	-1.1165	0.0605989
NTRK2	1.5825	0.0389595	-1.09528	0.0595908
TTC37	1.89338	0.041862	-1.09486	0.252164
HPSE2	7.22474	0.00840702	-1.08968	0.591171
SPAG16	10.6473	3.33264e-07	-1.07398	0.532336
CDK18	2.73426	0.0045673	-1.04842	0.376241
PYROXD2	8.92509	0.00206928	-1.03425	0.730805
TMEM235	10.1034	0.00254184	-1.0055	0.750088
RASSF4	4.24891	0.00417569	-0.995376	0.435448
KYAT3	8.98811	2.15381e-05	-0.991777	0.590954
FOXRED2	3.15381	0.0282254	-0.984543	0.547902
CNDP1	11.9456	8.00994e-13	-0.984225	0.385267
AQP4	1.54947	0.0184312	-0.975076	0.132555
LRCH4	10.9341	4.98832e-06	-0.963263	0.657385
TTLL6	10.7993	0.000122062	-0.958911	0.709162
ANKDD1A	11.7701	1.97847e-08	-0.942395	0.613628
GPRC5B	2.08206	0.000229678	-0.860457	0.150775
SUGP2	1.99019	0.0117402	-0.859462	0.331132
CES2	11.7412	3.59317e-08	-0.857631	0.655566
NGRN	3.24322	7.70573e-05	-0.851944	0.23555
PADI2	2.54735	0.0125826	-0.849585	0.359806
PMP2	14.955	1.60335e-22	-0.844203	0.14748
SNAPC3	1.82881	0.0291152	-0.832062	0.486545
UBA52	11.8363	2.07547e-13	-0.825238	0.457204
BRICD5	9.39956	0.00282367	-0.800017	0.841265
MRO	2.7393	0.00408411	-0.795003	0.427962
KCNH8	10.308	0.00122893	-0.794205	0.826407
L3MBTL4	10.3694	0.000934827	-0.789359	0.810741
KDSR	1.95176	0.0366637	-0.787968	0.435448
SCD	1.81123	0.00828203	-0.75722	0.174087
ZNF846	2.66904	0.0244155	-0.754378	0.451286
ATP1B2	2.13892	0.0144172	-0.735078	0.18949
SOX9	2.30416	0.00659572	-0.719601	0.390118
FMNL2	1.91733	0.00213891	-0.700858	0.365642
RSC1A1	8.91456	0.00627448	-0.688758	0.870586
ANKRD65	10.029	4.06492e-06	-0.680662	0.760386
SCRN2	7.4741	0.0211733	-0.679515	0.870043
HIPK2	2.369	0.000585189	-0.666914	0.292063
PLBD2	2.02142	0.000866473	-0.644496	0.505237
APOL2	3.89019	0.000245883	-0.642846	0.628281
PLCD3	2.10006	0.0473369	-0.632209	0.734037
PFKFB3	1.7657	0.0279242	-0.628888	0.557201
UBE2D4	10.0828	3.26155e-05	-0.62754	0.80816
GFAP	6.02935	8.45464e-08	-0.622859	0.294493
CASQ1	7.08714	0.0252537	-0.621798	0.870043
FYN	1.25486	0.0444836	-0.607387	0.500247
FADD	5.58216	0.0389595	-0.605587	0.857443
CBX7	2.36746	0.0121779	-0.602021	0.560037
HHIPL1	10.8197	6.30718e-09	-0.591103	0.760908
BCL2L2	1.65247	0.043655	-0.587882	0.622236
L3HYPDH	5.73052	0.0170948	-0.584644	0.818422
UQCRH	9.59943	1.93288e-07	-0.577495	0.732832
ARHGAP21	1.97256	0.000280048	-0.572691	0.413095
RGN	10.7708	0.000122809	-0.565793	0.841265
RBPJ	2.93877	0.000324536	-0.565559	0.585531
COL7A1	5.05241	0.00515485	-0.565328	0.820109
MUM1	1.75246	0.0228624	-0.563469	0.650403
PEX26	3.77169	0.0408738	-0.552687	0.714664
HSD17B6	10.569	0.000705345	-0.551168	0.844024
PLSCR1	4.67018	0.0370362	-0.537927	0.832862
KIAA1804	9.12811	0.0258959	-0.529735	0.902762
PPP1CC	2.58285	0.0285656	-0.519161	0.715312
PAQR6	4.8576	0.000216799	-0.516553	0.554952
RRP8	4.27181	0.0444003	-0.510841	0.803964
TNRC6B	1.4578	0.00378456	-0.509264	0.51437
FAM210B	2.09953	0.0430505	-0.484715	0.7476
CREB5	3.36071	0.00457657	-0.480521	0.687227
PAPLN	3.67104	0.017592	-0.475948	0.823316
DTNA	2.70174	3.59478e-05	-0.474703	0.486545
ADAM28	11.0073	2.95503e-08	-0.472421	0.84511
CFAP221	7.74969	0.0241185	-0.472065	0.929973
MED29	2.80166	0.0328262	-0.469279	0.74765
PLA2G4C	7.82492	0.00026134	-0.466245	0.852465
XRCC5	2.44502	0.000633614	-0.465483	0.630715
WBP2	1.42815	0.0283785	-0.457661	0.672308
BCL6	2.92563	1.03706e-05	-0.454294	0.667735
ECT2	8.50587	0.0286868	-0.446161	0.929328
SPIN1	1.45519	0.0410884	-0.443687	0.663704
MAOB	2.7582	0.0111779	-0.438724	0.708317
C11orf84	8.83601	0.00480033	-0.436427	0.906811
GJA1	1.45535	0.0483974	-0.426405	0.589708
CCDC14	2.14988	0.0410145	-0.423066	0.830191
WHSC1L1	1.73303	0.00953152	-0.421156	0.718097
RXRA	2.03184	0.0201602	-0.4186	0.751609
CMTR1	4.97069	0.0335409	-0.417043	0.821415
ALAD	2.35296	0.0481031	-0.406727	0.743454
ZMAT3	1.61567	0.0373856	-0.392303	0.692927
SPINT2	7.32631	0.00117948	-0.390548	0.846383
CDK2AP1	4.58712	2.92291e-07	-0.38039	0.783461
ZNF608	1.81097	0.0186836	-0.377716	0.801985
MOB3A	3.56695	0.0322826	-0.377145	0.869539
PCBD1	7.4442	0.00182172	-0.372631	0.913031
F8	2.98477	0.0107221	-0.365965	0.858856
FBXO32	2.2848	0.0174748	-0.362784	0.758897
DPYSL2	1.26215	0.00726788	-0.361046	0.639184
GPATCH8	2.04287	0.00246056	-0.359621	0.777621
RAP2A	1.79175	0.0493092	-0.359302	0.765484
SPESP1	22.3106	5.35557e-07	-0.355002	0.972657
COL5A3	4.74708	2.36557e-08	-0.353411	0.771059
SYNC	10.1817	9.62381e-07	-0.353342	0.881549
TRMT5	3.33721	0.0487047	-0.350553	0.896241
SCRN1	2.70726	2.0676e-07	-0.348652	0.68232
CRKL	1.6352	0.00963451	-0.338149	0.772459
HIF1AN	2.15613	0.00384616	-0.337113	0.810506
FGD4	1.73128	0.0349007	-0.336391	0.817616
SHTN1	2.43752	0.0401187	-0.335082	0.74931
PLCB2	4.93959	0.00396724	-0.332957	0.897409
SORBS1	2.34412	0.000202821	-0.331696	0.679914
MTR	2.98561	0.0283515	-0.323262	0.80937
ITGAV	2.11405	0.00248909	-0.315312	0.745984
STK36	4.27296	0.00734797	-0.315284	0.903005
C12orf49	3.84635	0.0199198	-0.309732	0.812468
SPG11	2.77754	0.00249987	-0.308445	0.840307
PBXIP1	2.6652	0.0100544	-0.30839	0.743508
MICALL2	5.80714	0.00225323	-0.305774	0.845872
C3	7.8012	4.52567e-10	-0.29963	0.814956
LRP2	10.7637	3.72496e-09	-0.294136	0.891816
ZNF428	2.42024	0.0203848	-0.292187	0.855597
FGF1	2.43511	0.0110803	-0.289272	0.788453
VCAN	3.94557	7.9389e-08	-0.287914	0.783461
NIN	2.05274	0.000629086	-0.287532	0.814059
ACBD7	13.0356	6.73508e-12	-0.283418	0.864957
KIAA0895L	2.03797	0.0297183	-0.278705	0.888049
CCDC113	10.7379	4.00803e-08	-0.269343	0.912399
BMP2K	2.50736	0.00130844	-0.262653	0.835916
MOB3C	4.54105	0.0109577	-0.256534	0.914893
HMOX1	5.10705	0.0269537	-0.255177	0.942262
ZNF444	3.27921	0.0377733	-0.246278	0.893009
ULK3	2.47367	0.0158429	-0.241172	0.902762
ADNP	12.8492	2.50662e-16	-0.233303	0.863352
VSIG4	10.5829	0.00057384	-0.217247	0.938568
GAPDH	1.45306	0.00116619	-0.213271	0.816777
TMTC3	1.88972	0.0191823	-0.21128	0.913031
NEIL2	10.1017	7.49756e-06	-0.211239	0.946031
EZR	1.78942	0.00152489	-0.210768	0.847911
PLEC	1.33576	0.0476516	-0.210461	0.809712
HIF1A	1.92173	0.0230086	-0.207865	0.864073
AFMID	4.47973	0.0283785	-0.20065	0.950152
KMT2A	1.61564	0.0043705	-0.197607	0.839072
MRVI1	3.40758	0.00184403	-0.191024	0.875004
ATM	2.07616	0.0332313	-0.189422	0.887326
CYP2R1	9.68923	0.000539234	-0.186707	0.953865
DNAAF1	8.72254	0.0469414	-0.184128	0.972657
DCUN1D4	1.62227	0.0242615	-0.182597	0.913168
ARAP1	2.43397	0.0054907	-0.180848	0.920977
ME2	3.59978	0.00212416	-0.174467	0.920665
SUPT7L	2.14704	0.0153694	-0.170015	0.919235
NBAS	1.90139	0.00817868	-0.164512	0.912852
AHDC1	3.15085	0.00702746	-0.153748	0.921712
SSH1	1.74522	0.0265825	-0.147746	0.920454
VEZT	2.04786	0.0130771	-0.146929	0.935874
DDHD2	1.87035	0.0105658	-0.143245	0.922816
FAM199X	3.59929	0.00146019	-0.141639	0.929328
PHLDB1	1.34414	0.0434022	-0.136647	0.902016
RABGAP1	1.97699	0.000303107	-0.134758	0.913031
SEPT11	1.61477	0.0150137	-0.132048	0.908566
STON2	3.49578	1.10828e-08	-0.131096	0.913031
SEPT2	1.5092	0.013418	-0.128532	0.913645
TPP1	3.58627	1.03234e-10	-0.127359	0.896323
CUL4B	1.25415	0.0444369	-0.125339	0.932265
PXYLP1	4.88024	0.0485375	-0.124492	0.963206
ZNF655	1.67671	0.0385684	-0.123421	0.94483
SYNM	1.93018	0.00113604	-0.12244	0.90414
SAMD8	1.17739	0.0352906	-0.121477	0.922816
FNIP2	2.41333	0.00159381	-0.117705	0.939949
CLIP2	2.01511	0.0151164	-0.113683	0.928093
SMG1	0.943472	0.0425212	-0.106707	0.925532
ZNF316	2.34696	0.00507032	-0.102919	0.943371
RCL1	2.11002	0.037521	-0.101679	0.968029
METTL7A	1.7242	0.0439499	-0.101527	0.936626
BHMT2	10.338	0.000105983	-0.101472	0.98014
JUND	2.46328	0.00828203	-0.0928629	0.955625
SAT2	3.47757	0.0290366	-0.0866587	0.962724
IKZF4	2.70908	0.00334355	-0.0853876	0.958189
ZFYVE16	2.41076	0.00965256	-0.0784764	0.959423
CHD9	2.21808	8.83071e-05	-0.0782312	0.948646
PWP1	2.88038	0.0268077	-0.0775829	0.971893
NASP	3.09736	0.000419242	-0.0762528	0.958983
ILF3	1.50373	0.0312466	-0.0761814	0.952817
ZFP36L2	3.11687	1.95968e-05	-0.0715334	0.956933
DOCK7	2.80833	0.00170207	-0.0695904	0.961704
ARHGEF6	2.85819	0.0057352	-0.0679362	0.964021
FXYD6	1.55105	0.0417762	-0.0657576	0.963235
HSPB6	4.42407	0.025173	-0.0567903	0.982187
ALDH2	1.57928	0.0182419	-0.056453	0.965816
CYBRD1	3.74779	0.0444369	-0.0512333	0.980455
XRCC6	4.28337	0.00987848	-0.0471794	0.97746
TOMM20	1.55929	0.0248826	-0.0429199	0.973695
UBXN7	1.26688	0.0408835	-0.0380918	0.977308
HIF3A	3.31568	0.000369642	-0.0340396	0.983181
HLCS	2.76922	0.0409449	-0.0314108	0.990084
ATN1	2.6421	7.6034e-07	-0.0297375	0.977308
TEP1	2.62541	0.0172735	-0.0250248	0.991083
KHDRBS1	2.1626	0.0143052	-0.0240484	0.990141
EDA2R	6.97451	0.00987848	-0.0230466	0.995725
BAZ2B	1.62898	0.00809977	-0.0219783	0.984417
CEP192	2.31978	0.0196781	-0.0206049	0.991378
GPS2	2.34351	0.0429938	-0.0189629	0.99397
ZFAND3	2.23997	0.0212192	-0.0106307	0.994669
PEBP1	1.80764	0.000280675	-0.00283384	0.998486
WSB1	2.4375	0.00122196	0.000668181	0.999461
XRRA1	8.86579	0.0043376	0.0105911	0.998746
TCFL5	10.9439	5.33909e-09	0.0113205	0.996477
PELP1	1.85281	0.0467368	0.0126103	0.994761
ANKMY1	9.12112	0.00201594	0.0145322	0.99784
C6orf163	9.25369	0.00306577	0.0216272	0.995852
CCDC80	4.81634	0.000556917	0.0235512	0.990084
EZH1	1.37638	0.0384128	0.0255128	0.985756
URB1	2.47908	0.0111779	0.0319399	0.988422
SRSF4	1.70945	0.0311141	0.0333222	0.98285
TBL1XR1	1.8938	0.0126839	0.0348587	0.978132
CEP350	1.46402	0.0298166	0.0356669	0.976354
ZNF24	1.15558	0.0496142	0.0379698	0.977884
LGALS3	11.8994	2.24035e-10	0.0456387	0.984929
CNOT4	2.3819	0.00503538	0.0462167	0.977884
MZF1	4.3729	0.045768	0.051541	0.989178
ACAD10	4.56585	0.0429689	0.0574671	0.987279
HNRNPA2B1	1.25774	0.0355194	0.0576495	0.951546
SPATA20	11.4047	7.2938e-09	0.063884	0.978132
RBM41	1.97008	0.0459186	0.0688461	0.976591
ASXL2	2.5474	0.00617424	0.0699576	0.960011
CHD2	1.60706	0.0226595	0.0731308	0.950313
CAMK2D	1.86758	0.0205714	0.0783143	0.956066
FBN1	4.06224	0.00121157	0.0825406	0.967158
PPARA	2.67913	0.0202336	0.0852218	0.967011
DMTF1	1.39234	0.0217721	0.0852994	0.954236
GABARAPL2	2.09448	0.016585	0.0866294	0.956234
DCTD	3.83635	0.0134823	0.0916916	0.969765
TMEM245	2.43144	7.23968e-05	0.0922691	0.950448
KANSL3	1.53128	0.0440244	0.094862	0.953865
SPIDR	4.20422	0.00972793	0.0951416	0.953546
CBX1	2.52603	0.00235819	0.0997053	0.947659
MRPL19	3.65609	4.74632e-06	0.0997141	0.937875
MXI1	1.78674	0.00382574	0.101698	0.944348
NPR2	2.16812	0.0291783	0.10868	0.944348
UBE2H	2.68429	5.05514e-05	0.112699	0.928268
OPTN	2.70141	8.02797e-05	0.119587	0.936221
YTHDC2	3.01079	0.0013915	0.120727	0.941256
ERCC1	2.97371	0.0202663	0.12447	0.953041
SLC18B1	3.03762	0.00987132	0.124897	0.935874
TSR2	3.00878	0.000229673	0.126821	0.935874
CXCR4	9.12733	0.0246593	0.128622	0.983057
HADHB	2.23505	0.00347774	0.129177	0.938568
SLCO5A1	6.60975	5.68979e-08	0.130484	0.92307
PTPN11	1.48549	0.00131888	0.132129	0.894181
MRFAP1	1.91785	8.58764e-05	0.141215	0.880243
BAG3	2.80854	0.0300157	0.141923	0.937345
ALDH18A1	2.5828	0.0127982	0.149022	0.946993
XPO7	1.70517	0.0333665	0.14966	0.916401
DDX17	2.35112	1.33665e-09	0.151504	0.871512
FTL	2.40991	1.32577e-05	0.152288	0.887326
NCOA4	3.29607	0.00024904	0.155134	0.924944
RAB7A	1.25296	0.00734072	0.160552	0.87589
ALMS1	3.03717	0.0115322	0.162498	0.905676
RBM6	1.65228	0.0172985	0.163565	0.889713
NUCKS1	1.94575	6.58095e-06	0.164079	0.855266
HNRNPR	1.74035	0.0125198	0.174009	0.87589
DMPK	3.92094	0.0015279	0.175042	0.946993
YEATS2	2.26239	0.00339011	0.178928	0.915354
GALNT11	1.63524	0.0385684	0.180155	0.905937
ATP11A	1.46929	0.00896258	0.18059	0.888014
SUN1	1.30855	0.0218092	0.183574	0.887326
FAM50A	1.83623	0.0153264	0.183837	0.907459
PDE1C	3.09806	0.0107386	0.185642	0.91631
FIGNL1	9.79609	0.000153544	0.186826	0.956607
RALGAPA2	2.41764	0.00158462	0.188118	0.903005
ALS2CR12	8.93832	0.0418177	0.195068	0.974757
ACADVL	2.02076	0.000226094	0.195919	0.868326
PBLD	7.72745	0.0227959	0.196669	0.9684
POLR2A	1.83757	0.00389635	0.209486	0.825779
CD84	6.21781	0.00244265	0.2128	0.935564
LANCL1	1.63943	0.0111086	0.216614	0.885546
TIMM21	3.04623	0.00691666	0.217292	0.921755
CCNI	1.60018	0.0261605	0.218716	0.83999
CD55	3.87859	0.037521	0.222739	0.938549
CD4	3.57363	0.00173658	0.223856	0.932265
RGS1	9.42627	0.000238346	0.224304	0.94883
UBL5	3.26687	0.0183024	0.225256	0.921513
KIF3B	1.92251	0.000813383	0.225879	0.84356
FKBP10	5.35334	0.00026134	0.2327	0.858459
EGR1	2.22877	0.0136787	0.234547	0.85337
IKZF2	2.76576	0.00153096	0.234958	0.900718
TIMP2	1.4687	0.0312466	0.237088	0.831933
POFUT1	2.51155	0.0159207	0.237252	0.904085
TRIP6	4.06476	2.96323e-05	0.241134	0.898698
PRRC2C	0.979526	0.0469228	0.242182	0.789611
NUDT16	2.57598	0.00107781	0.246958	0.848999
TMED10	1.26783	0.0494987	0.250139	0.826119
THBS2	3.70395	0.0275294	0.253769	0.929973
PEX11B	1.53793	0.0304081	0.257741	0.869751
TCEA3	9.84956	0.000168229	0.25842	0.933634
HNRNPD	2.84945	1.26807e-07	0.258446	0.801124
ALDH3A2	2.27297	0.0464378	0.259486	0.901013
DYNLL1	1.97738	0.0101759	0.259736	0.838633
NECTIN3	1.56605	0.0469228	0.260834	0.906154
ITGA7	3.02271	3.14586e-05	0.264221	0.845027
FNDC3B	2.17632	0.0118009	0.265684	0.855266
ZNF507	2.44549	0.000723901	0.266316	0.860783
HYOU1	1.6003	0.00479212	0.270446	0.832608
TIMM23	2.35683	0.0129036	0.270476	0.895035
RIF1	1.21648	0.0469414	0.270952	0.810209
PRCP	2.59592	0.00293168	0.271279	0.872795
EIF2S3	2.94277	0.00037167	0.273486	0.83324
AP5M1	1.705	0.034898	0.275615	0.874644
ZKSCAN1	2.01488	0.00242876	0.2761	0.771518
DNAJA1	2.16973	0.00115013	0.279331	0.796472
APP	1.01064	0.0242902	0.290457	0.721254
C1orf162	11.812	7.2336e-13	0.293975	0.863721
LARP7	2.53487	0.046766	0.294573	0.855266
SFPQ	2.28176	8.83939e-05	0.294817	0.757757
TRIO	1.50565	0.0166976	0.297644	0.766935
UNC119B	1.77154	0.0454637	0.298923	0.855174
KCTD7	4.13817	0.0118366	0.301467	0.832401
CIRBP	2.34998	0.000154059	0.304461	0.782818
TNRC6A	1.70101	0.0109268	0.305274	0.785843
CRTC3	3.26112	0.00140224	0.306339	0.84742
NUDT21	3.5866	0.0408738	0.307378	0.841835
BAZ2A	1.99851	0.00805204	0.308912	0.77992
MDM2	2.02917	0.0207621	0.313348	0.773025
NCOA1	2.05056	0.00244265	0.316021	0.753734
ERC1	1.46883	0.00687357	0.326509	0.758503
ZNF253	2.23215	0.01808	0.333796	0.87666
UGP2	2.1164	0.0196293	0.335574	0.784127
NMRK1	4.35347	0.000300434	0.337472	0.911185
GOLM1	2.38969	3.89284e-05	0.33875	0.757015
CD74	5.51835	1.94404e-09	0.34103	0.750316
CD163	4.34363	0.0245619	0.34304	0.871432
DECR1	3.13773	3.84444e-05	0.343613	0.841265
AP1S3	6.88269	0.0322023	0.34366	0.949564
HSD17B14	8.90258	0.00188553	0.344257	0.935874
TNC	5.38341	0.005611	0.344829	0.853855
CXCL16	10.5759	1.38036e-07	0.34587	0.898892
CASC3	1.89347	0.00422869	0.345892	0.750198
HDDC2	3.79935	0.000520175	0.355699	0.843478
DDX42	1.45302	0.0402455	0.355787	0.793963
TUFM	3.37665	1.85644e-06	0.356863	0.791041
DEDD	2.98345	0.00039446	0.357398	0.828488
ZNF672	2.88622	0.00729659	0.359442	0.866289
RBP1	2.9653	0.0434575	0.364464	0.832798
FASTKD5	3.38001	0.0109587	0.367689	0.878776
FAM126A	1.81162	0.0185864	0.371622	0.842467
MORF4L1	1.7835	0.00450245	0.379902	0.676388
FLNC	4.43296	0.0123933	0.380045	0.911344
SGK1	1.26958	0.0430064	0.382903	0.796072
SPATA13	1.94337	0.0470505	0.385092	0.798573
SAT1	2.245	0.0186618	0.386142	0.772459
EIF4A2	1.64424	0.00401148	0.390251	0.661013
ZBTB20	1.68121	0.00238997	0.390285	0.597515
ZNF213	10.2487	5.51945e-05	0.390462	0.920977
OLIG2	2.95605	0.0430143	0.391183	0.826119
POU2F1	1.6119	0.0330207	0.392673	0.819234
PRKDC	2.51721	7.25727e-05	0.393775	0.687234
NCL	2.47163	8.85005e-06	0.397049	0.610971
PAK2	1.95748	0.00206871	0.397446	0.709076
HNRNPC	1.69814	0.00120024	0.399573	0.672142
RPRD1A	1.91779	0.00233048	0.400637	0.772459
IBA57	2.61689	0.0318217	0.402088	0.845027
OFD1	2.72349	0.00233773	0.405964	0.819495
AEBP1	3.58216	0.00115013	0.412085	0.777674
WIF1	6.81808	0.00367325	0.422005	0.841265
ACTG1	3.70257	7.43712e-13	0.425975	0.53383
ENTPD4	12.1635	4.80859e-15	0.427027	0.806864
FDX1	5.09814	0.00359999	0.427084	0.859152
UXS1	2.13416	0.00124498	0.427491	0.786761
CDKN2A	9.55662	0.0122213	0.429265	0.936221
WDR60	2.59459	0.00255767	0.431118	0.708317
CDK5RAP2	3.33216	2.4207e-05	0.433025	0.720589
SASH1	1.2718	0.0183723	0.4343	0.664942
ZNF845	8.89182	0.00362773	0.435556	0.925192
STAU1	1.99979	0.0168817	0.438709	0.644897
NPHP4	3.35918	0.0146724	0.442955	0.848288
ASAH1	3.11107	1.06492e-08	0.443254	0.713763
UBAC1	2.39823	0.00450245	0.44908	0.786548
CDK12	1.6224	0.0369459	0.456382	0.625887
ZNF354B	10.9062	5.77599e-07	0.4641	0.872524
CHST3	2.59555	0.00442214	0.46651	0.750088
RBM12B	1.57154	0.00776621	0.467066	0.693531
SLC7A11	2.04827	0.011966	0.468341	0.610214
WAC	1.219	0.0146674	0.468393	0.591187
TIMM10B	3.97256	0.00128622	0.471933	0.83324
SAP18	3.10746	1.93506e-05	0.472431	0.639122
MAN2B2	1.83273	0.00672816	0.474788	0.755919
RERE	1.35625	0.0253113	0.474927	0.570595
PRRX1	3.01327	0.00086036	0.475484	0.810506
NIPSNAP1	1.9127	0.0107263	0.477944	0.800942
PPP4R3B	1.43799	0.00437664	0.479133	0.633335
SUPT4H1	1.9507	0.0100809	0.48185	0.726547
CCNL1	1.81025	0.0267809	0.48202	0.794493
SPEN	1.46348	0.00182212	0.486699	0.551075
NKTR	1.88433	0.0171352	0.487806	0.553223
GABARAP	1.71704	0.0113288	0.487826	0.5977
TNIP1	2.03411	0.0159207	0.490808	0.761517
AKAP13	1.53315	0.00114577	0.494853	0.618619
COL6A1	3.19833	1.46402e-06	0.499217	0.686144
GPR107	1.92459	0.0441624	0.50072	0.584175
TARDBP	1.51239	0.0193505	0.501469	0.588887
SCARB2	1.53641	0.00417243	0.501986	0.536126
ZNF791	3.95957	0.0386893	0.505132	0.754605
SYNCRIP	1.9974	4.06552e-05	0.507312	0.57427
PGAP1	2.14247	0.0163888	0.512191	0.712967
CDK13	1.77628	0.0108879	0.513441	0.69571
LTB4R	10.3275	0.000229507	0.514827	0.893152
LIMCH1	2.12966	0.000963261	0.517751	0.510601
PSME2	1.93645	0.0390466	0.520511	0.786647
CCND2	3.23331	8.30089e-07	0.522891	0.490723
MTHFSD	3.08314	0.037521	0.524712	0.817096
KIAA1143	3.17792	0.00976173	0.524784	0.791975
NAB2	2.31301	0.0032348	0.525888	0.739873
ITGA2	11.316	4.90326e-11	0.526491	0.828488
DDX6	1.47117	0.00912266	0.526676	0.520029
ARRDC3	2.17525	0.00339011	0.529179	0.7012
ZFAND5	1.89856	0.0131908	0.531655	0.571889
TRAF3IP1	2.94104	0.0101237	0.533601	0.727297
TMBIM6	1.2304	0.016243	0.542999	0.441981
CDKN1B	3.05844	0.00237487	0.543513	0.704147
DUS1L	3.75999	0.00573246	0.544212	0.802757
HADHA	1.77207	0.00742423	0.550891	0.610941
MED13L	1.41567	0.0434575	0.551882	0.527566
FKBP11	6.82355	0.00701939	0.553195	0.887708
BTAF1	1.69489	0.0159769	0.55355	0.615892
TAF3	2.01894	0.0196573	0.554732	0.638662
ZBTB21	2.1484	0.049423	0.555938	0.759371
AFF1	1.65061	0.0117897	0.55789	0.576197
LEMD3	2.13971	0.0391059	0.560182	0.733681
ATP1B3	1.61359	0.0332313	0.560242	0.738769
LDOC1	6.19975	0.00209268	0.565464	0.820424
GSN	1.83131	0.0010494	0.580524	0.581166
SELENBP1	3.98405	0.000883885	0.58529	0.795566
EIF2AK4	1.9572	0.0436077	0.58705	0.739873
TRIB2	2.09248	5.05101e-06	0.58757	0.527364
ZNHIT6	2.14338	0.00580183	0.588425	0.645264
ZKSCAN8	2.30923	0.00247458	0.597049	0.640267
CFI	12.0734	0.0151773	0.606575	0.764428
TLR4	3.29202	0.00209268	0.613147	0.685751
RAB30	1.42306	0.0464378	0.617259	0.560312
TFCP2	3.02351	0.000186875	0.617487	0.651383
DDR2	2.79671	0.00499366	0.62092	0.501044
TINF2	2.82681	0.0283127	0.621985	0.776301
COL9A2	3.46827	0.0322826	0.626721	0.598824
CD63	2.0654	2.28283e-05	0.628478	0.448036
PCDHGB7	2.48311	0.024871	0.629728	0.743574
PDK4	3.87645	0.000128536	0.639766	0.658927
OXA1L	2.13517	0.00485344	0.641447	0.679233
CTDSP2	1.82399	0.000344133	0.643522	0.510869
UBC	3.06481	1.75677e-09	0.644853	0.326468
GGA2	1.96101	0.0319419	0.645517	0.603716
KDELR2	2.13607	6.92358e-05	0.646523	0.561602
SPRED2	3.56077	3.76743e-06	0.646831	0.560036
NCBP3	1.85409	0.0014361	0.64703	0.515138
ATP1A2	1.43495	0.0114553	0.651359	0.271187
BCL2L1	1.50375	0.0106364	0.653608	0.591171
PPEF1	8.2576	0.036511	0.65455	0.908566
MRPL15	2.41086	0.00948829	0.656192	0.739058
MLH3	2.98447	0.000525185	0.66104	0.627592
NFE2L2	2.09477	0.00965256	0.661587	0.631242
POMT1	2.33781	0.0366609	0.666579	0.735585
BBS1	3.50766	0.0343128	0.677521	0.752841
NUMA1	1.55899	0.0416423	0.678162	0.372478
RPS6KA2	4.94578	5.20035e-07	0.679776	0.502229
USP54	1.67331	0.00906037	0.68337	0.354366
TCF4	1.3853	0.00169194	0.68726	0.309812
ARHGEF12	1.47076	9.89507e-05	0.688089	0.269195
UBE4A	1.62456	0.0100544	0.691261	0.494088
GUCD1	3.09062	0.00906037	0.692528	0.736598
ERMAP	10.7268	9.86449e-08	0.697029	0.788507
SART3	2.62854	0.0211347	0.69739	0.57289
TRIM23	2.08109	0.0174748	0.703981	0.589355
NCOA7	1.64629	0.0080005	0.70966	0.4929
TMEM94	2.54879	0.0464378	0.715018	0.488656
CDKN1A	1.70914	0.0328608	0.716288	0.482154
DAAM2	1.64972	0.00116619	0.71829	0.290969
CDV3	2.58386	2.83827e-05	0.718664	0.494379
ZBTB1	1.9441	0.0489506	0.719829	0.637777
HNRNPF	2.08104	0.000524988	0.722005	0.518762
FOCAD	2.46872	0.00520489	0.726434	0.542681
SESTD1	2.46212	1.30018e-05	0.728701	0.385974
GLIPR1L2	8.33243	0.000921466	0.728955	0.831933
FBXW4	3.78088	2.63433e-08	0.73111	0.579897
AADAT	9.51516	0.00247078	0.733282	0.877437
FRYL	1.45149	0.00525573	0.735396	0.373044
CSDE1	1.88252	0.000492768	0.738375	0.229076
LCP2	6.11885	0.000638285	0.742699	0.775794
H3F3B	1.24687	0.00476513	0.74551	0.277387
HMGB2	4.34557	5.68979e-08	0.745675	0.635743
SLC44A2	2.02271	0.00171641	0.747416	0.409466
ANTXR1	2.57561	0.00196131	0.75316	0.404976
JUN	2.46956	0.000643613	0.756854	0.364083
SORT1	1.55712	0.00130707	0.760558	0.242862
STAT2	2.62169	4.08005e-05	0.761172	0.477307
TANC1	1.63664	0.00817868	0.767228	0.526542
HNRNPK	1.24118	0.0470505	0.767361	0.273862
ENDOD1	1.92111	0.0250827	0.769637	0.318706
RPL36AL	2.96948	0.00327553	0.770571	0.5977
STAT3	2.58238	0.00932462	0.774786	0.402919
EMP1	3.98018	0.0147319	0.774885	0.494015
HOPX	2.66347	0.00152489	0.774926	0.435238
RNASET2	2.70739	0.0179969	0.783891	0.692057
CRTAP	1.84632	0.000974506	0.7983	0.325814
RPL19	1.50238	0.00651488	0.805737	0.31092
PDLIM5	1.10195	0.0303168	0.810088	0.377289
ELOVL1	3.11707	0.0482511	0.812876	0.692626
CPM	2.00719	0.0354149	0.814459	0.385903
PLEKHA4	6.36268	0.00205094	0.816339	0.646606
SEC61G	9.32487	0.000128074	0.820182	0.791888
SUPT5H	1.35105	0.0176328	0.820369	0.371218
RPS20	2.91631	0.00660388	0.82359	0.624396
BRPF3	2.5189	0.0165101	0.826923	0.547771
PGAP3	4.18573	0.0430143	0.829583	0.825663
MYOM2	9.23596	0.0171246	0.84085	0.8582
KLHL36	5.05212	0.000708944	0.847255	0.474466
IL6ST	2.00046	8.83515e-07	0.849013	0.139528
ZNF503	3.82974	0.0338767	0.852086	0.711833
AASS	4.02816	0.000128216	0.856028	0.416954
SEC14L1	4.73041	8.7653e-09	0.856172	0.203493
ANKRD9	5.69052	0.0223286	0.857584	0.824901
RPL32	10.3538	2.39345e-17	0.859201	0.509234
RPL38	2.33449	0.0207418	0.861175	0.593824
RNF213	1.58804	0.0112776	0.862923	0.234678
ASAP1	1.38395	0.0483551	0.863643	0.285855
CCDC90B	2.05989	0.00112105	0.863745	0.432116
SUSD1	4.10785	0.0424451	0.865364	0.769532
CDC42EP4	3.04898	6.92358e-05	0.866158	0.242661
RPS7	1.58181	0.0162358	0.867438	0.32282
SPATS2L	1.77595	0.0330914	0.877966	0.507288
COL27A1	5.85746	5.0818e-05	0.878727	0.404112
RPL3	1.84428	4.25777e-05	0.87878	0.207318
PIK3C2A	1.48996	0.00723008	0.885279	0.273854
CCDC93	1.94908	0.0151678	0.88542	0.359354
PDZD2	2.75546	5.58483e-07	0.885585	0.268475
MAGED2	1.67606	0.0210036	0.889417	0.373991
SOCS3	5.20535	0.0129445	0.894389	0.537806
PKD1L1	11.6689	9.58361e-12	0.894511	0.567082
ARHGAP30	6.02491	0.00319352	0.896001	0.761244
SNU13	2.20402	0.0108131	0.897438	0.465036
DCHS1	2.69866	0.00154169	0.897443	0.549414
LTBP3	2.65263	0.000248343	0.898461	0.365548
PIK3C2B	2.15306	0.00565406	0.90013	0.493014
VIM	1.81192	0.00464335	0.905102	0.293568
FOS	8.54085	5.73325e-11	0.90536	0.331199
MPDZ	2.07858	0.00141895	0.907054	0.301364
FSTL3	9.99028	2.18019e-05	0.910084	0.753734
CPSF7	2.21443	0.00177125	0.911983	0.324016
TCHP	2.47144	0.0473654	0.91343	0.596042
EIF4G2	1.28462	0.0167163	0.914394	0.167143
RPLP2	1.7434	0.0031941	0.917133	0.342446
SLC41A3	2.7812	0.0206535	0.917303	0.632103
ANXA1	4.42988	0.00117282	0.91778	0.383255
ADAR	2.65609	4.88076e-05	0.922355	0.228696
DNM2	2.01647	0.00655599	0.922371	0.331132
RPS6	3.12747	4.93989e-06	0.923354	0.239664
PROSER1	3.55397	7.52333e-06	0.925654	0.35648
TMED8	1.67794	0.0412681	0.932826	0.347079
ZBTB38	2.81755	1.22101e-09	0.933405	0.291876
MAPK1IP1L	2.39693	0.00454506	0.934285	0.411836
TTN	5.37555	0.000143564	0.937228	0.218218
EFCAB14	2.18659	0.00209268	0.937626	0.228833
ZNF473	9.2117	0.00366724	0.940347	0.831933
TSTD2	2.59301	0.0166976	0.941514	0.546543
KIAA0586	3.02666	0.000812307	0.945868	0.543635
NAT10	3.26964	4.90585e-06	0.951214	0.557785
GLO1	1.4331	0.026431	0.95369	0.381408
PIKFYVE	2.17473	0.00201594	0.956297	0.269318
HECTD3	2.61569	0.0475494	0.956344	0.431673
PPP6C	2.34953	0.000161542	0.958692	0.3341
APH1A	2.56451	0.000942426	0.959505	0.33925
CREM	2.24078	0.0422617	0.960737	0.597515
ZNF616	8.83925	0.0021891	0.960783	0.822587
CIR1	2.38926	0.0470505	0.967458	0.535459
SH3BP2	8.03123	4.12295e-06	0.968239	0.532168
ANKRD10	2.32864	0.000324536	0.975488	0.456861
INPP5D	3.32485	0.00723008	0.976808	0.516485
ATP10B	5.51514	0.0291152	0.97717	0.663207
FEZ2	2.20731	0.00123922	0.981624	0.305503
RPL5	2.04556	0.000462408	0.984265	0.150144
MIDN	2.07605	0.00382356	0.986433	0.20018
EIF4EBP2	2.59408	0.000248343	0.988921	0.111898
NEK3	5.92225	0.000281183	0.989459	0.525549
IQGAP1	1.78983	0.000510837	0.991496	0.281826
RPL7A	2.89999	0.00170207	0.994103	0.243421
MED17	2.52299	0.0122499	0.994615	0.581166
CDH24	6.29537	0.0161745	0.999585	0.811338
SOS1	1.55698	0.00533904	0.999753	0.159959
MLXIPL	9.12207	0.00234129	1.01006	0.813188
SPTLC1	2.71661	0.0366609	1.01064	0.300566
SRP54	3.2367	0.000495906	1.01215	0.502814
CD2BP2	1.59063	0.00612578	1.01416	0.350451
TRIM38	12.1867	1.03498e-11	1.01841	0.501178
TAPT1	1.85327	0.037521	1.02181	0.361468
P4HB	1.31629	0.0454637	1.02282	0.190433
GPNMB	8.44523	1.54743e-06	1.02394	0.564858
TROVE2	1.71704	0.00805417	1.02501	0.21139
C3orf18	8.51116	6.60363e-08	1.02614	0.619418
TGFB3	2.14781	0.00131888	1.03529	0.41223
OAZ1	1.73804	0.0192672	1.03606	0.273647
NLRC5	7.23983	0.0014159	1.03684	0.710944
SZRD1	1.99606	0.0206535	1.03957	0.303361
ARL15	2.26537	0.0177834	1.04077	0.411641
FMNL3	1.6217	0.0200309	1.04428	0.190458
WDFY1	2.27763	0.0170175	1.0486	0.392064
UNG	4.04772	0.0145148	1.05043	0.57427
NHLRC2	3.22301	3.58509e-06	1.05323	0.251452
U2AF2	1.7058	0.0254022	1.05436	0.294493
WASF2	1.72812	0.00454506	1.06053	0.154125
DPYD	5.83264	0.000355046	1.06314	0.556318
GPBP1L1	2.83915	7.11412e-05	1.06359	0.283624
DUSP5	9.68305	1.27274e-08	1.06397	0.495996
MYO5C	5.78584	1.95594e-08	1.06707	0.410886
CAPZA1	4.23579	7.7682e-05	1.06831	0.268475
ADAMTS9	3.00816	0.000379013	1.06974	0.367947
STK40	1.69963	0.0342762	1.06996	0.40352
PPARD	2.44756	2.98573e-05	1.07116	0.191448
PLXND1	1.67944	0.0107587	1.07277	0.211998
CD82	2.04523	0.0176218	1.07735	0.388817
SWAP70	2.56975	0.00146019	1.07994	0.161718
ACOT8	4.13029	0.0202306	1.08054	0.753734
SH2D4A	9.24396	0.0194979	1.08082	0.83627
GTF3C6	4.06232	0.000133772	1.08186	0.41223
PLPP2	11.0006	1.25559e-05	1.08203	0.707808
MAPKAPK2	3.05644	0.00214401	1.09653	0.361899
PHKB	2.68427	0.00106177	1.10074	0.411425
SECISBP2	2.21639	0.00259619	1.10098	0.389065
LPP	2.42192	0.0194653	1.10771	0.0961892
RPL36	9.25734	5.35058e-13	1.11101	0.442986
DNAJB6	2.33564	0.000454866	1.11425	0.206356
RHBDD2	1.9285	0.0282254	1.11715	0.461805
HLF	1.61303	0.000965675	1.11761	0.220537
TMEM123	1.91538	0.00283599	1.13143	0.152189
KCTD12	2.70647	0.000592807	1.13737	0.0705285
EIF2S1	1.69062	0.0098484	1.14356	0.3906
ZNF687	2.9852	0.0470499	1.14537	0.501871
RHOA	1.182	0.0180194	1.14556	0.0902468
SLC24A1	10.0777	1.71341e-05	1.14733	0.692783
DPM1	4.02835	0.0484023	1.14909	0.677815
FOXJ3	1.66224	0.00731341	1.15294	0.208409
ABLIM3	3.06157	5.17274e-08	1.16231	0.151966
ANO6	1.47056	0.0408623	1.16379	0.301122
LPIN3	9.25202	0.00361998	1.16603	0.815522
ZEB1	1.16284	0.0255262	1.17254	0.0610309
ARHGEF37	6.22569	5.74639e-09	1.17907	0.314523
RPS27A	1.88937	0.00218223	1.18006	0.0604454
NPDC1	2.11756	0.0339872	1.18231	0.363701
STARD9	1.89626	0.0141609	1.18522	0.290166
EFHD1	3.60996	0.047044	1.1869	0.14869
TMEM214	1.5822	0.0244155	1.18767	0.283224
DUT	2.38806	0.0351939	1.18811	0.39512
TAF7	5.36899	1.10927e-05	1.1897	0.252087
PHF10	2.76802	0.00107354	1.20692	0.310722
CENPT	4.79391	6.49378e-06	1.20796	0.436205
KIAA1551	2.6375	7.26561e-06	1.20926	0.194251
EIF2B1	2.36405	0.0383544	1.21247	0.469954
USP51	10.9552	1.35017e-09	1.22646	0.508194
MGAT1	2.62346	8.27223e-05	1.23455	0.208828
CCNB1IP1	10.1436	1.14309e-06	1.2401	0.714535
DDX60	2.93606	0.00551886	1.24036	0.362531
NFATC3	2.78824	0.000324842	1.24181	0.228128
TIMMDC1	3.15419	0.000624429	1.24271	0.385388
TMEM230	4.96532	0.000128074	1.24658	0.243438
CYR61	4.66393	5.41733e-06	1.24956	0.101832
C1RL	5.8128	0.005611	1.26284	0.412776
SLC44A3	10.5012	0.00114708	1.26463	0.734037
CSRNP1	4.79782	7.95131e-07	1.26661	0.222062
IRF2BP2	1.59921	0.0024732	1.2694	0.120232
LLPH	3.92656	0.0065375	1.2705	0.546243
PPP1R3E	6.10186	0.00297062	1.27732	0.478393
MCM3	4.66162	0.00240047	1.27741	0.275295
PDGFB	2.11554	0.00389635	1.27753	0.213752
NSRP1	2.246	0.00788381	1.2784	0.17852
ZBED5	6.83324	6.84206e-14	1.27892	0.204223
TRIB1	2.37738	0.00116938	1.28302	0.294493
RPL18	1.78647	0.00224041	1.28442	0.190433
TIPARP	3.10628	0.00591315	1.28571	0.102627
ADAMTS8	6.06132	0.000387773	1.28621	0.543635
TRIP10	2.64348	0.0451967	1.28896	0.406626
TSC22D3	2.23855	0.0265955	1.28938	0.0778655
ZNF410	2.0679	0.0314405	1.2937	0.412776
RPL11	1.13983	0.0386418	1.3004	0.084424
TPRG1	8.8145	0.0467368	1.30834	0.816385
RPS25	2.48603	9.75988e-08	1.31869	0.0727442
STARD4	2.19589	0.0158429	1.32043	0.340825
BCL2L11	2.50731	0.0451967	1.32881	0.516485
HLA-F	7.68848	1.44083e-05	1.33043	0.543563
BMP8A	9.62355	0.00688375	1.332	0.800942
PTPN12	2.55823	2.66158e-05	1.33431	0.130045
PTPN18	11.6452	6.43214e-10	1.34215	0.328851
THBS1	6.6067	0.0231075	1.353	0.566046
CSGALNACT2	1.86999	0.0397556	1.3591	0.318371
C1R	7.06358	0.000224934	1.36089	0.141063
STK24	1.72277	0.0107386	1.36181	0.10028
RBMX	3.29079	0.000256678	1.36495	0.0923051
PCIF1	3.03841	0.0034851	1.37028	0.356172
RAB1B	1.98312	0.0151111	1.37884	0.174712
DENND4C	1.67203	0.0105795	1.38072	0.126157
TDRD3	2.93549	0.00482819	1.38103	0.445375
MOV10	2.4567	0.0403451	1.38158	0.338824
TRAM1	1.83901	0.0443353	1.3833	0.138497
OAS3	5.87203	0.00329333	1.38712	0.328086
CHD1	1.36316	0.0258092	1.38917	0.143839
TMTC4	3.30632	0.00152039	1.39171	0.272887
RALB	2.6981	2.23405e-07	1.39427	0.120024
TMED2	5.10644	4.71885e-09	1.39943	0.226388
IER2	4.10696	0.0013915	1.40055	0.174361
HEATR1	2.4217	0.0103641	1.40148	0.316124
RPS15A	4.53022	1.67864e-09	1.40198	0.20768
PRPF3	2.29285	0.00558803	1.40812	0.294493
CDC37	2.21597	0.00103867	1.41858	0.0554285
LMBR1	2.27672	1.91629e-05	1.42364	0.131631
IGF2R	2.29942	0.00196275	1.43352	0.0886779
PIK3IP1	2.30766	0.037521	1.43675	0.31724
IGFBP2	2.95047	0.0189505	1.43761	0.190347
RFTN2	1.65873	0.0417741	1.44425	0.101165
OR51B2	22.3327	5.20123e-07	1.44701	NA
LRRC46	22.3789	4.89866e-07	1.44737	NA
KPRP	22.4148	4.67188e-07	1.44771	NA
RAB13	3.99259	0.0013915	1.44981	0.138037
CKAP2	9.60344	0.00112803	1.45018	0.667892
PRDM14	22.7114	3.09145e-07	1.45774	0.877065
PKN1	1.74628	0.0206118	1.46558	0.120103
TNFSF4	10.6806	0.00057384	1.47175	0.664942
MPHOSPH10	2.10225	0.00612578	1.47214	0.166036
RERGL	11.6567	3.92202e-06	1.47507	0.505511
CEBPD	5.38001	2.52754e-05	1.47949	0.112005
SERPINE1	9.61347	1.1489e-06	1.48196	0.559535
MYOF	3.44454	0.000666671	1.48367	0.100203
CD46	5.32792	7.12162e-06	1.48515	0.151077
STIL	9.34644	0.00558803	1.49082	0.743652
REST	3.82888	6.09356e-07	1.49101	0.192647
DDX11	6.00731	0.0345267	1.49124	0.609286
MAP3K14	4.02083	0.0214022	1.49799	0.461934
ATP8B4	10.6071	7.41763e-08	1.4995	0.456254
ANKS1A	1.49384	0.0338428	1.52805	0.0604935
PTGS2	4.96409	0.00206681	1.52944	0.532336
RNF170	1.94172	0.0406907	1.5348	0.40947
SPATS2	1.70612	0.0398619	1.53674	0.283923
SLC43A3	9.54227	0.00815781	1.5432	0.724811
HDAC7	1.76898	0.0143425	1.54748	0.147011
MORC4	3.96257	0.0342788	1.55662	0.51
LONRF1	2.74891	4.25777e-05	1.56631	0.350686
NCAPD2	2.54229	0.010248	1.56745	0.186352
ATP7B	4.66129	0.0107263	1.56916	0.356758
RPL27	3.29465	0.000361818	1.57012	0.115179
ARRDC2	4.29479	0.00415844	1.5804	0.0637336
MCM9	3.9812	0.0385374	1.58277	0.553223
MTIF3	2.50502	0.0465667	1.59395	0.3799
VSIG10	2.65484	0.0409765	1.59917	0.305503
GADD45A	3.78048	0.0107549	1.60801	0.265001
C12orf29	2.59972	0.0422313	1.61159	0.443698
RHOJ	1.68407	0.00474109	1.61221	0.0903427
DUSP6	1.88256	0.0413872	1.61605	0.0585399
PPP4R1	2.49948	0.0262655	1.62195	0.245493
IFIT1	5.4555	0.00165684	1.63126	0.330572
DEXI	2.61176	0.00247078	1.64607	0.260405
MFAP3	1.45555	0.0469414	1.64667	0.155276
CHST6	11.5659	3.4316e-06	1.66447	0.516748
UBALD2	3.51204	0.00748618	1.66501	0.173828
TCTEX1D2	5.39448	0.00153364	1.70017	0.307643
PXDC1	2.25085	0.0270387	1.70324	0.232864
CPNE2	3.16024	0.00777478	1.72369	0.132432
PXN	2.11387	0.0412681	1.73041	0.0886779
JUNB	3.61235	0.00347774	1.73961	0.165783
ZNF703	2.17963	0.0348623	1.76934	0.326781
MBNL3	10.3233	6.679e-05	1.79418	0.535459
ADRB2	4.2762	0.000152494	1.83471	0.331933
RNF214	1.68318	0.0377549	1.86965	0.152253
PPP1R15A	2.39541	0.00491924	1.91949	0.190433
SPTLC3	9.04471	0.0248415	1.93349	0.687234
BTG1	2.25109	0.00442107	1.94833	0.174209
C17orf80	1.79737	0.032263	1.95175	0.262688
KIAA1161	2.3943	0.00297062	1.97572	0.0794478
FOSL1	10.6311	1.20192e-08	1.99243	0.355764
PDGFC	2.52913	0.0466586	2.00911	0.22888
MED23	1.98753	0.0321297	2.0238	0.216534
BVES	9.75323	0.00498467	2.02845	0.581166
TSFM	3.85524	0.0461438	2.05746	0.179222
ZNF266	1.56717	0.0487222	2.06267	0.097285
BACE2	2.65214	0.0401307	2.07203	0.133194
KNTC1	10.6919	2.27553e-08	2.11751	0.353407
COMMD2	5.45888	0.000422746	2.11879	0.167941
PDLIM1	4.92177	0.0447145	2.12019	0.239116
ABO	12.3978	9.22141e-12	2.12072	0.0591548
SSPN	2.00946	0.0290561	2.12449	0.124511
HVCN1	8.26581	4.9381e-08	2.17253	0.188318
PPP1R3G	9.89846	0.000498574	2.19244	0.516485
HAUS4	4.75055	0.00574379	2.1952	0.270542
COMMD7	3.20454	0.0078426	2.23262	0.136136
TNFRSF1B	3.62046	0.0392876	2.25598	0.0635601
TPMT	2.30788	0.0140796	2.27802	0.206303
TNFAIP8L1	3.82477	0.0320195	2.28352	0.233439
CSTB	4.8341	8.97989e-05	2.30486	0.124982
MPLKIP	3.27048	0.00529579	2.38516	0.197504
S1PR2	3.37425	0.0338767	2.47346	0.225541
TTC23	3.65689	0.00627923	2.48309	0.201659
EPSTI1	5.81513	2.66807e-05	2.48375	0.0552539
PSMG3	3.15518	0.0171639	2.49135	0.340992
AATF	5.30934	2.68568e-06	2.49795	0.109355
SYCP2	9.23701	8.88708e-08	2.50609	0.179139
STAT4	7.69269	0.0196686	2.52441	0.551075
LYRM9	3.23396	0.0248415	2.53099	0.200488
PPP1R3B	9.32414	0.00250114	2.53591	0.476689
KAT8	4.2951	0.0318617	2.56923	0.0675904
MOB3B	3.84348	0.000373899	2.57222	0.138497
RAB3D	3.00325	2.90633e-06	2.63109	0.0552539
FAM166B	8.91922	0.0366695	2.70101	0.622307
ADAM33	4.5705	0.0430157	2.74886	0.242889
TNFRSF10A	7.57874	0.0109336	2.79758	0.226417
MLH1	4.20146	0.00522788	2.81618	0.0813302
MATN3	10.379	2.93774e-08	2.86786	0.19316
ARHGAP9	9.1149	0.0260835	2.88621	0.532643
CAPN9	10.1289	0.00359769	2.92549	0.460952
CARNMT1	4.20657	0.0307002	2.95771	0.205548
KCNMB3	8.71469	0.00366724	2.9627	0.406626
CASP4	9.84631	0.000264232	2.97022	0.308308
CDCA7L	10.3229	1.97926e-06	2.98767	0.194516
FHL3	9.26609	0.000354271	3.04137	0.375918
CDC42EP2	5.08193	0.00598428	3.06888	0.211583
MELTF	10.3401	0.00134643	3.09058	0.274339
MSR1	10.5629	1.06492e-08	3.15376	0.0697579
STX11	10.4471	0.00100599	3.23979	0.339926
SPATA5L1	9.42789	0.0107681	3.24198	0.455717
CALML4	9.05759	0.00092576	3.27234	0.246277
ITGAE	9.89418	8.83509e-06	3.29591	0.243431
LMOD3	9.32863	0.0224135	3.35126	0.479626
DNAH11	9.86288	0.00113721	3.36133	0.192873
BCAT2	5.69504	0.0358038	3.36506	0.353407
KYNU	9.72132	0.00130707	3.37217	0.333271
SHCBP1	8.35258	0.0165651	3.42135	0.453722
PMF1	5.62136	0.0218092	3.49073	0.303278
CKMT2	11.2761	2.84546e-06	3.495	0.152185
MAPK13	10.209	2.4241e-06	3.58322	0.163333
NLRX1	3.01789	0.0469414	3.60208	0.135766
SELE	8.78322	0.0418082	3.61998	0.455552
PCDH12	5.52315	0.024554	3.76513	0.188205
ICAM2	2.1827	0.0451967	3.79972	0.0721968
FUT1	9.45154	0.0101908	3.93865	0.334699
FAM162B	8.97552	0.00688375	4.05686	0.349169
VAMP5	3.88475	0.00883818	4.13565	0.0573053
AKR1C1	10.2387	0.000277765	4.14156	0.136288
DRAM1	10.1365	2.83827e-05	4.19722	0.108417
SCAMP3	10.3354	3.68932e-06	4.21722	0.0669455
HIST1H2AC	8.03972	0.0411829	4.2481	0.420001
TRPM8	10.6162	6.22024e-05	4.26324	0.0737038
GPAT2	9.12759	0.0228624	4.67814	0.299073
FBXL13	8.8648	0.0435671	4.79762	0.303361
DPEP2	9.63067	0.00893963	5.20351	0.165613
SLC47A1	9.7873	0.000423069	5.4967	0.0732434
TG	8.96345	0.0383702	5.7444	0.260252
UPB1	9.74517	0.00121474	6.03735	0.0612811
ANO2	8.69972	0.00359153	6.29418	0.121885
MYL3	9.825	0.00530309	6.29967	0.0655406
TMEM30B	9.30863	0.000463582	6.46234	0.0546592
NLRC3	6.15333	0.0338925	6.6861	0.189159
NR5A2	9.21818	0.0225027	6.84344	0.129828

## Sheet: Approach2-Mouse
Downregulated (mouse-enriched) with p<0.05 AND non-microvessel or whole brain enriched (p>=0.05) (Approach 2)
Gene	log2(fold change, human/mouse)	Padj	Homolog	log2(fc, microvessel/whole brain)	Padj
TMED3	-9.53455	1.98847e-38	Tmed3	0.666411	0.386298
AKR1A1	-8.22546	6.60255e-27	Akr1a1	0.438475	0.125286
POLR2M	-13.9079	4.16433e-24	Polr2m	0.295398	0.336089
SLC25A4	-4.15637	4.90821e-24	Slc25a4	-0.0821576	0.804772
TMEM179	-13.44	5.9422e-22	Tmem179	-0.274884	0.633707
R3HDM4	-10.2612	1.98706e-21	R3hdm4	-0.0284928	0.956401
MTPN	-13.2717	5.89715e-21	Mtpn	-0.0367496	0.92987
NDUFA10	-3.70974	3.2652e-18	Ndufa10	-0.258171	0.584187
EIF4A1	-12.4316	3.7325e-18	Eif4a1	0.423641	0.19841
KBTBD11	-12.2572	3.04499e-17	Kbtbd11	0.0303408	0.964826
CTSV	-10.8072	3.07542e-17	Ctsl	0.406638	0.361581
PCP4	-12.6136	7.1824e-17	Pcp4	-0.406899	0.11758
NDUFB7	-7.12901	7.65483e-16	Ndufb7	1.17203	0.177608
ISY1-RAB43	-11.6398	2.00889e-13	Isy1	0.337766	0.773933
DBNDD2	-11.3612	2.03111e-13	Dbndd2	-0.436678	0.208637
RBBP9	-6.07146	2.12812e-13	Rbbp9	0.782429	0.283865
GPR88	-12.6825	2.58276e-13	Gpr88	-0.556405	0.0621702
KIAA0408	-11.4052	2.62041e-13	9330159F19Rik	-0.351885	0.529346
WIPF3	-8.42066	3.80523e-13	Wipf3	-0.782225	0.0518352
ZNF442	-9.93872	3.86482e-13	Gm14305	0.359986	0.840266
MOB4	-11.2363	4.59864e-13	Mob4	-0.0871749	0.922514
C18orf32	-11.2189	4.96098e-13	BC031181	0.0281268	0.975339
BSCL2	-11.3505	5.41734e-13	Bscl2	0.377332	0.48879
TMEFF1	-11.2534	7.2336e-13	Tmeff1	-0.224136	0.729266
RNASEK	-11.136	1.0205e-12	Rnasek	0.174436	0.860366
SYNDIG1L	-12.2677	1.05774e-12	Syndig1l	0.251097	0.73673
MOG	-10.5983	1.89545e-12	Mog	0.157939	0.849991
EGLN2	-11.3788	2.3132e-12	Egln2	0.486593	0.511572
GRM7	-11.0835	3.42782e-12	Grm7	-0.81093	0.180249
PC	-6.32391	4.49486e-12	Pcx	0.481855	0.443808
DDX39B	-10.973	6.26137e-12	Ddx39b	0.131763	0.885063
UQCRHL	-7.42831	7.38694e-12	Uqcrh	0.773231	0.0777594
CHMP3	-8.58225	7.38694e-12	Chmp3	0.287954	0.641782
SMIM10L1	-10.9778	7.80406e-12	Smim10l1	0.306076	0.470168
RESP18	-11.1758	1.09998e-11	Resp18	0.242099	0.858142
CD302	-10.8803	1.93892e-11	Cd302	0.734875	0.533677
SV2C	-9.2477	2.19861e-11	Sv2c	-0.74549	0.317056
SNAP47	-3.63114	3.7163e-11	Snap47	-0.502807	0.262097
PTPRN2	-3.57229	3.83662e-11	Ptprn2	-0.364779	0.305063
HRH3	-9.62842	4.58447e-11	Hrh3	-0.328196	0.634649
SLC39A7	-6.97126	6.37245e-11	Slc39a7	0.101007	0.902847
ZNF729	-10.679	9.09448e-11	Zfp729a	0.606708	0.530087
NKAIN4	-7.68875	1.03162e-10	Nkain4	0.999096	0.167516
HYPK	-10.665	1.0652e-10	Hypk	-0.293107	0.792923
C17orf96	-10.7866	1.06788e-10	E130012A19Rik	-0.203344	0.820927
PPP1R11	-8.53984	1.25673e-10	Ppp1r11	0.576552	0.426465
CSNK1E	-10.6789	1.36672e-10	Csnk1e	0.446921	0.340056
FOPNL	-10.6602	1.61594e-10	Fopnl	0.679888	0.317177
PDYN	-10.7343	1.65877e-10	Pdyn	0.580132	0.541918
GINS4	-10.6397	1.85794e-10	Gins4	0.808498	0.522595
FAM213B	-10.1217	2.10158e-10	Fam213b	0.201235	0.895275
ZFPM1	-10.5941	2.7843e-10	Zfpm1	0.931478	0.316934
SLC32A1	-7.70477	2.84425e-10	Slc32a1	-0.383766	0.447383
FSTL4	-10.6318	3.38176e-10	Fstl4	-0.498232	0.355147
HPCA	-6.66516	4.1303e-10	Hpca	-0.169474	0.448031
CACNA1I	-7.94021	4.97161e-10	Cacna1i	-0.764092	0.0606681
SCNM1	-10.6312	5.95518e-10	Scnm1	0.631497	0.509189
DLGAP2	-9.94209	6.29911e-10	Dlgap2	-0.477571	0.312837
AARSD1	-10.5275	7.81946e-10	Aarsd1	0.305485	0.720675
NTM	-3.36134	8.98394e-10	Ntm	-0.274219	0.248032
CORO2A	-10.6095	1.8704e-09	Coro2a	0.469456	0.626954
LRRC10B	-9.68201	1.90928e-09	Lrrc10b	0.847521	0.0883996
PUS10	-10.4387	1.97854e-09	Pus10	1.61165	0.0668135
CD200	-3.98899	2.37338e-09	Cd200	0.512897	0.247004
ARSB	-4.75112	2.48529e-09	Arsb	0.0452332	0.950979
UQCRB	-3.14029	3.55508e-09	Uqcrb	0.306836	0.579546
NSMCE3	-10.2543	5.26665e-09	Ndnl2	0.922293	0.279157
NSG1	-5.35406	7.28536e-09	Nsg1	-0.232962	0.550685
C20orf24	-9.70567	1.019e-08	1110008F13Rik	-0.0751028	0.948679
TPRKB	-6.64266	1.07081e-08	Tprkb	-0.151895	0.878993
NDUFA5	-3.20435	1.14653e-08	Ndufa5	0.463457	0.546555
ITIH3	-10.3037	1.22346e-08	Itih3	0.201839	0.845911
COMMD3-BMI1	-10.1175	1.46014e-08	Bmi1	0.404453	0.535996
SEZ6L2	-3.05351	1.68366e-08	Sez6l2	-0.312683	0.393962
SDR42E1	-10.3491	1.95748e-08	Sdr42e1	0.206113	0.930089
WASH1	-7.94707	2.2618e-08	Wash1	0.623871	0.611339
RPS10	-10.3375	2.36557e-08	Rps10	0.553964	0.557287
NUDT4	-3.25711	2.38045e-08	Nudt4	0.029651	0.965939
ARL3	-2.71292	3.83288e-08	Arl3	0.234631	0.643277
EXTL1	-6.38501	3.83288e-08	Extl1	0.0422071	0.970456
PDE2A	-3.10364	4.65158e-08	Pde2a	0.148571	0.583617
IL34	-9.27854	5.17274e-08	Il34	0.514801	0.522595
LY6H	-7.73762	5.82084e-08	Ly6h	0.266353	0.745399
B9D1	-8.89932	6.6518e-08	B9d1	0.41817	0.857245
CHRNB2	-8.32475	8.24856e-08	Chrnb2	-0.679259	0.303711
CSNK1G2	-2.7418	8.38274e-08	Csnk1g2	0.237923	0.59253
RNF112	-5.88591	8.51528e-08	Rnf112	-0.192996	0.712642
YWHAE	-2.81249	8.8423e-08	Ywhae	-0.193679	0.354038
PABPN1	-5.8273	9.87888e-08	Pabpn1	0.155313	0.796898
TAF9	-9.89979	9.97547e-08	Taf9	-0.0689461	0.96315
KCNAB3	-8.46175	1.0992e-07	Kcnab3	-0.72676	0.163928
SLC35F4	-11.0071	1.10253e-07	Slc35f4	-0.734023	0.69354
IGSF8	-3.38301	1.19662e-07	Igsf8	0.00273122	0.998171
SDHA	-2.31685	1.2948e-07	Sdha	-0.382223	0.136679
SFR1	-6.83385	1.38036e-07	Sfr1	0.467156	0.463988
CDH18	-6.98309	1.50427e-07	Cdh18	-0.880496	0.34067
NDUFC2	-5.44128	1.86102e-07	Ndufc2	0.508443	0.453309
FLRT3	-9.14514	2.08463e-07	Flrt3	-0.751736	0.297302
TBC1D7	-9.20078	2.28543e-07	Tbc1d7	2.01416	0.148494
SYNGAP1	-7.6571	2.83089e-07	Syngap1	-0.324214	0.32847
ZNF367	-9.81745	2.85674e-07	Zfp367	0.310571	0.809768
USP29	-9.92013	3.0436e-07	Usp29	-0.670284	0.0972184
ADRA1B	-10.3564	3.3339e-07	Adra1b	-1.32042	0.20631
FAM189B	-8.169	3.40309e-07	Fam189b	0.145404	0.900574
ZDHHC24	-9.41923	3.83664e-07	Zdhhc24	0.0253736	0.991861
BLOC1S1	-8.972	4.77474e-07	Bloc1s1	1.22127	0.237209
CR1L	-9.85016	5.20123e-07	Cr1l	1.42857	0.130695
DTD1	-4.27636	5.48685e-07	Dtd1	0.284877	0.715184
CTBP1	-3.14121	6.28542e-07	Ctbp1	-0.257339	0.52168
ADAMTSL1	-10.2424	6.359e-07	Adamtsl1	0.221529	0.918222
KRT222	-9.64607	6.58078e-07	Krt222	-0.366123	0.611184
DGKB	-3.14358	6.60509e-07	Dgkb	-0.192004	0.580443
PTCD2	-7.55893	6.93427e-07	Ptcd2	-0.310146	0.86055
MBOAT7	-7.27687	7.3434e-07	Mboat7	-0.735104	0.14642
PDK2	-9.78776	8.83515e-07	Pdk2	-1.1674	0.098088
LRRC73	-9.7894	9.07196e-07	Lrrc73	1.56871	0.103244
ABHD12	-2.98052	9.72594e-07	Abhd12	-0.328539	0.463904
SLC24A3	-3.22713	9.77782e-07	Slc24a3	-0.46253	0.195293
BEGAIN	-6.96958	9.78652e-07	Begain	-1.38911	0.138511
TMEM134	-7.73526	1.0175e-06	Tmem134	1.50814	0.110161
CHRNA7	-9.77519	1.01774e-06	Chrna7	-1.46087	0.159924
ATP5J2-PTCD1	-9.60249	1.09752e-06	Ptcd1	-0.0439015	0.982598
MAL	-2.80618	1.21032e-06	Mal	0.368765	0.178296
AIG1	-2.59392	1.29004e-06	Aig1	-0.540755	0.332525
FIBP	-7.09013	1.38811e-06	Fibp	0.515843	0.6719
TSEN34	-9.00721	1.39343e-06	Tsen34	1.18077	0.242028
NANOS1	-8.42304	1.45805e-06	Nanos1	0.398553	0.71201
CHST1	-2.68813	1.53461e-06	Chst1	-0.454736	0.170533
TVP23A	-6.68361	1.59003e-06	Tvp23a	0.808888	0.32119
SNX15	-9.60887	1.59401e-06	Snx15	0.0245155	0.987997
C15orf59	-3.69602	1.79332e-06	6030419C18Rik	-0.102761	0.895221
GNL1	-4.60862	1.85644e-06	Gnl1	-0.334743	0.457839
FAM13C	-4.17418	1.95379e-06	Fam13c	0.624134	0.346628
INO80B	-9.99613	2.03055e-06	Ino80b	1.9472	0.0698788
RASL10B	-3.00068	2.09507e-06	Rasl10b	-0.395083	0.276418
KCNA6	-5.1426	2.24353e-06	Kcna6	-0.518942	0.45373
MSTO1	-8.25365	2.25969e-06	Msto1	1.85857	0.119458
DSEL	-8.80709	2.31326e-06	Dsel	-0.969189	0.289518
TSPAN7	-2.55873	2.33244e-06	Tspan7	0.186777	0.244033
DNAJC30	-8.98397	2.64746e-06	Dnajc30	0.443728	0.79614
SMPD3	-6.70022	2.81243e-06	Smpd3	-0.668646	0.237368
CLN8	-9.65063	2.9309e-06	Cln8	-0.247204	0.87632
RNF166	-5.93143	3.76743e-06	Rnf166	0.354354	0.728236
PAK6	-9.73388	3.88486e-06	Pak6	-0.782134	0.33124
RIT2	-9.5146	4.13191e-06	Rit2	-0.841538	0.154203
ZNF623	-8.95047	4.54838e-06	Zfp623	0.0656753	0.974221
FGF9	-6.87931	4.7332e-06	Fgf9	-0.225103	0.840114
TPGS1	-8.83672	5.46541e-06	Tpgs1	0.149348	0.925978
LRFN2	-6.81241	6.02271e-06	Lrfn2	-1.90205	0.0935742
FA2H	-7.19282	6.02271e-06	Fa2h	-0.477488	0.612347
ZNF831	-9.63849	6.02271e-06	Zfp831	-0.711329	0.535885
MTFP1	-7.89623	6.14203e-06	Mtfp1	0.224107	0.828296
FBXO6	-9.6673	6.35707e-06	Fbxo6	0.714282	0.574862
SYT6	-9.54279	6.65861e-06	Syt6	-0.323115	0.764922
DUSP14	-9.45345	6.73594e-06	Dusp14	-0.675556	0.514635
SDHAF3	-9.73963	6.86075e-06	Sdhaf3	0.998868	0.701953
THRSP	-8.07094	7.49756e-06	Thrsp	0.78632	0.430565
IFNGR2	-6.50876	7.83326e-06	Ifngr2	0.962646	0.369216
SLC1A6	-9.73955	9.14381e-06	Slc1a6	0.152826	0.947557
ZNF707	-9.33258	9.74818e-06	Zfp707	2.3881	0.150969
HTR2C	-6.56607	1.04963e-05	Htr2c	-0.695623	0.331038
PPP4R4	-7.97923	1.06726e-05	Ppp4r4	-0.31107	0.731995
NAP1L5	-2.94051	1.10892e-05	Nap1l5	-0.37967	0.121945
TMEM159	-8.52307	1.19074e-05	Tmem159	0.779619	0.629641
BMP3	-9.33186	1.20186e-05	Bmp3	-0.416859	0.696526
CYB5A	-4.3185	1.21134e-05	Cyb5a	1.10984	0.123259
ATG12	-3.11666	1.35738e-05	Atg12	0.376963	0.534359
CYP46A1	-6.13035	1.4765e-05	Cyp46a1	-0.241813	0.6499
PSMC1	-2.01561	1.52881e-05	Psmc1	0.368238	0.442789
EXOC3	-2.98719	1.77353e-05	Exoc3	-0.116393	0.862669
IFT22	-5.73016	1.83965e-05	Ift22	0.204044	0.832977
LRPAP1	-2.69584	1.88887e-05	Lrpap1	-0.279349	0.498024
C1orf74	-9.22266	1.9092e-05	A130010J15Rik	0.930148	0.456487
KCNB2	-9.26154	1.96576e-05	Kcnb2	-1.16022	0.092434
RAB4B	-9.30237	1.96689e-05	Rab4b	-0.738736	0.475687
SERF1A	-9.82967	1.98424e-05	Serf1	0.0447963	0.991564
MPV17L	-9.21732	2.0399e-05	Mpv17l	-0.514326	0.410162
SUSD4	-5.91786	2.18019e-05	Susd4	-0.455418	0.324749
HJURP	-9.19794	2.18019e-05	Hjurp	0.542699	0.450097
COL11A2	-9.22266	2.24368e-05	Col11a2	0.0869372	0.96045
DCX	-8.13922	2.25747e-05	Dcx	-0.722444	0.466541
SLC22A17	-2.68303	2.34478e-05	Slc22a17	-0.38934	0.21365
ARAP2	-2.2688	2.36129e-05	Arap2	0.177166	0.729301
CA14	-9.63361	2.36129e-05	Car14	1.54762	0.164358
MB21D2	-8.37105	2.40697e-05	Mb21d2	-0.600478	0.491383
OSBPL1A	-2.10733	2.43324e-05	Osbpl1a	-0.261678	0.350023
C17orf49	-9.17942	2.43952e-05	0610010K14Rik	0.954239	0.42825
TXNDC5	-9.27145	2.60943e-05	Txndc5	-0.303585	0.82115
TSPAN2	-6.6845	2.67732e-05	Tspan2	-0.490446	0.100153
CNTN6	-6.99175	2.72716e-05	Cntn6	-0.507812	0.677023
GNG10	-9.11599	2.83827e-05	Gng10	0.633765	0.657644
ADI1	-3.75216	2.96168e-05	Adi1	0.0798953	0.956401
HNRNPUL2	-2.04176	3.01033e-05	Hnrnpul2	-0.0466342	0.912008
HAPLN1	-6.45591	3.26155e-05	Hapln1	0.0856688	0.96458
GPD1	-6.1357	3.28203e-05	Gpd1	-0.353022	0.593331
RSPO1	-9.20956	3.4252e-05	Rspo1	-0.469845	0.74102
GAL3ST3	-9.27493	3.45114e-05	Gal3st3	0.140058	0.950552
TTC4	-9.20124	3.47521e-05	Ttc4	-0.174949	0.895275
DRP2	-5.21503	3.50388e-05	Drp2	-0.460972	0.428945
EZH2	-8.39303	3.74501e-05	Ezh2	0.682857	0.707609
C19orf52	-9.16008	4.43524e-05	1810026J23Rik	-0.30661	0.736635
MFSD13A	-8.49888	4.91363e-05	Tmem180	-0.662172	0.663068
MRPS18A	-5.83646	4.99673e-05	Mrps18a	1.46426	0.204326
ZBTB9	-9.13464	4.99673e-05	Zbtb9	-0.0607334	0.977827
POLR2F	-2.63939	5.02286e-05	Polr2f	0.903286	0.279157
OLFML2B	-7.8531	5.02286e-05	Olfml2b	-0.577799	0.711787
CTSS	-5.82455	5.04076e-05	Ctss	0.275887	0.650489
FAM189A1	-9.17399	5.05151e-05	Fam189a1	-0.849364	0.393137
UQCC2	-5.12737	5.16076e-05	Uqcc2	-0.0670595	0.970074
SRR	-6.0291	5.233e-05	Srr	-0.820955	0.100153
RDH14	-9.12673	5.233e-05	Rdh14	0.277914	0.863416
COQ2	-5.92896	5.79965e-05	Coq2	-0.0685069	0.944689
PDF	-9.04298	5.79965e-05	Pdf	-0.568227	0.558763
DRD1	-7.0258	5.84641e-05	Drd1	0.881766	0.407961
HUNK	-8.43458	5.90596e-05	Hunk	0.192907	0.912658
FLAD1	-6.53021	6.07625e-05	Flad1	0.193659	0.905237
NEUROD6	-6.67147	6.22024e-05	Neurod6	-0.825968	0.172335
TMED4	-2.72992	6.28256e-05	Tmed4	0.230654	0.788344
TXNDC17	-8.24742	6.61755e-05	Txndc17	0.0134658	0.995853
PSMD12	-2.10408	6.62398e-05	Psmd12	-0.367086	0.513029
NUDT3	-3.93879	6.679e-05	Nudt3	0.28945	0.501286
VIP	-6.91646	7.00803e-05	Vip	0.271394	0.860622
GALNT9	-6.41578	7.04347e-05	Galnt9	-0.712673	0.14185
FGF11	-9.05305	7.23154e-05	Fgf11	-0.192377	0.889334
BRMS1L	-6.14112	7.24616e-05	Brms1l	-0.428802	0.534759
NPY5R	-8.39364	7.80411e-05	Npy5r	1.20456	0.588714
MRPL52	-6.83262	7.88447e-05	Mrpl52	1.34438	0.540909
PPIA	-1.80175	7.94744e-05	Ppia	0.105723	0.782163
DCTN5	-1.87259	8.16539e-05	Dctn5	0.711993	0.195579
RRP12	-7.81717	8.29592e-05	Rrp12	-0.639486	0.527877
TUBB	-5.3096	8.34643e-05	Tubb5	-0.567844	0.0642947
DAB1	-7.22631	8.57953e-05	Dab1	-0.500635	0.33613
PRKRIP1	-9.02424	8.97989e-05	Prkrip1	0.299088	0.878685
MYO5B	-5.813	9.08076e-05	Myo5b	0.127681	0.896056
VAMP1	-3.561	9.56751e-05	Vamp1	-0.455783	0.29709
ATP6V1E1	-2.07478	9.58914e-05	Atp6v1e1	-0.374338	0.185381
NOMO1	-3.6245	9.78545e-05	Nomo1	-0.0584978	0.938095
LRRC45	-8.67316	9.7858e-05	Lrrc45	-0.138215	0.942307
PHYH	-5.08883	0.000101444	Phyh	-0.436336	0.440039
TFPT	-7.02714	0.000107745	Tfpt	1.0482	0.454831
CDK16	-3.01448	0.000108695	Cdk16	-0.113096	0.787178
ACOT13	-3.71619	0.000115722	Acot13	-1.16552	0.15392
FAM117B	-2.78526	0.000116508	Fam117b	0.0020514	0.998492
SARDH	-8.88023	0.000120177	Sardh	0.790172	0.617338
BLOC1S5	-9.39368	0.000122018	Bloc1s5	0.806686	0.684193
SLC36A1	-4.24497	0.000122809	Slc36a1	-0.398911	0.595097
RNF103	-3.11994	0.000128633	Rnf103	0.365158	0.370114
SCML4	-8.98477	0.000128737	Scml4	3.16227	0.0753222
CORO7	-9.16967	0.000137276	Coro7	-1.08258	0.333276
C1QTNF4	-5.93198	0.000137482	C1qtnf4	-0.799018	0.362133
APBA2	-5.37203	0.000143368	Apba2	-0.429838	0.336786
MAGED1	-2.06886	0.000144598	Maged1	-0.349382	0.220515
HES5	-8.96548	0.000158453	Hes5	1.67045	0.14509
RELN	-5.60763	0.000163259	Reln	-0.599545	0.189327
PHOSPHO2	-8.81487	0.000175649	Phospho2	-0.119833	0.933356
SCAMP1	-1.9911	0.000181723	Scamp1	-0.186672	0.508088
PYCRL	-9.50682	0.000183856	Pycrl	-0.444276	0.857245
MAP10	-6.88364	0.000183867	Map10	1.18368	0.456499
KLHL17	-8.80871	0.000184899	Klhl17	-0.222826	0.897357
MPC2	-2.66525	0.000193937	Mpc2	0.105086	0.91173
CAPZB	-2.09184	0.000208042	Capzb	0.345538	0.173148
ABI1	-1.93746	0.000213042	Abi1	0.338387	0.341443
SWI5	-5.80652	0.000221773	Swi5	0.774992	0.230483
DAND5	-9.14336	0.000221773	Dand5	0.89738	0.52969
UQCR11	-3.3893	0.000222986	Uqcr11	0.859511	0.281243
HNRNPH2	-6.24036	0.000229678	Hnrnph2	-0.417472	0.448298
AGPAT4	-2.9612	0.000233916	Agpat4	-0.144912	0.875619
TRIM39	-8.90808	0.000234463	Trim39	-0.516048	0.689748
RGS8	-6.28082	0.000235352	Rgs8	-0.887554	0.0897761
TIPIN	-5.59835	0.000237704	Tipin	0.328173	0.835425
POGLUT1	-3.41501	0.000239272	Poglut1	-0.0116981	0.992835
GAL3ST1	-8.27885	0.000239272	Gal3st1	1.1316	0.628205
SCUBE1	-8.98066	0.000255094	Scube1	-1.39978	0.0606681
USMG5	-2.01582	0.000256678	Usmg5	0.146582	0.833281
RHBDL1	-8.79882	0.00025954	Rhbdl1	-0.301981	0.81208
ORC6	-9.32595	0.000262462	Orc6	0.886157	0.656254
VSTM2L	-8.02916	0.000264232	Vstm2l	-0.821884	0.48879
EPHA8	-9.48093	0.000265897	Epha8	3.23988	0.102391
PLS1	-9.03276	0.000268635	Pls1	-0.298123	0.873601
KIAA1147	-3.26682	0.000283193	E330009J07Rik	-0.722039	0.0755219
RASL10A	-8.78298	0.000283336	Rasl10a	-1.62308	0.130636
ADCK1	-6.96986	0.000312088	Adck1	0.12822	0.944524
TRAPPC5	-5.47334	0.000319429	Trappc5	1.02608	0.145398
LHFPL4	-3.44964	0.0003245	Lhfpl4	-0.477201	0.225732
C11orf58	-1.98503	0.000326099	1110004F10Rik	0.585487	0.228011
BRI3BP	-8.83393	0.000328916	Bri3bp	-0.669237	0.309385
VPS28	-4.84553	0.000334497	Vps28	0.862873	0.304562
WFS1	-2.44115	0.000336325	Wfs1	0.308928	0.649342
PDSS1	-8.70599	0.00034219	Pdss1	1.3501	0.271247
TMEM184C	-2.77089	0.000369642	Tmem184c	-0.39022	0.465186
SNRPD3	-2.34963	0.000371361	Snrpd3	0.74698	0.336257
MTX1	-7.9444	0.000372197	Mtx1	0.34567	0.8358
TMEM143	-8.67997	0.000372375	Tmem143	0.55192	0.753637
ZNF205	-8.93039	0.000379013	Zfp13	0.357323	0.857245
EME2	-8.85938	0.000384818	Eme2	0.286471	0.886033
PACRG	-5.60663	0.000387773	Pacrg	0.0342173	0.992181
ALG11	-4.63428	0.00039425	Alg11	0.0740305	0.945609
FAM53A	-8.78029	0.000404658	Fam53a	1.11215	0.502711
AIMP1	-2.388	0.000427543	Aimp1	0.3005	0.74193
SLC5A5	-8.85451	0.000433343	Slc5a5	-0.0708298	0.979979
PSTK	-8.79339	0.000441747	Pstk	-0.610807	0.796898
NRIP2	-6.95655	0.000465556	Nrip2	1.02848	0.505881
CYGB	-5.2309	0.000467471	Cygb	-0.0980776	0.942916
BAG1	-2.98968	0.000468299	Bag1	0.177581	0.752629
CYP4F12	-8.81207	0.000488198	Cyp4f14	0.481488	0.837045
UQCR10	-4.69644	0.000496572	Uqcr10	0.510461	0.447502
PLIN4	-9.141	0.000503306	Plin4	1.02797	0.430725
CDC42BPG	-8.63412	0.000521745	Cdc42bpg	1.01086	0.485453
TNNI1	-9.37192	0.000522051	Tnni1	-0.398482	0.899918
APBB1	-1.81941	0.000557949	Apbb1	0.0811526	0.863815
PPT2	-8.61981	0.000566662	Ppt2	-0.439664	0.75207
FADS6	-7.94024	0.000572928	Fads6	-0.50821	0.663068
FSTL5	-7.06386	0.000579952	Fstl5	-0.86378	0.427333
PPP1R16A	-4.54156	0.000587085	Ppp1r16a	-1.07653	0.165519
CYP4F8	-8.61823	0.000611722	Cyp4f15	0.0853698	0.965489
ULK4	-7.26117	0.000613224	Ulk4	0.84453	0.597063
ATP6V1D	-4.50767	0.000627252	Atp6v1d	-0.28332	0.363129
CNTN4	-4.24009	0.000633614	Cntn4	-0.929055	0.140468
RGS10	-8.57235	0.000641806	Rgs10	0.538331	0.729301
PLPPR2	-4.7166	0.000643529	Plppr2	0.895601	0.124966
ATP5D	-4.88083	0.000664856	Atp5d	0.135317	0.873091
NOCT	-8.60094	0.000664856	Noct	-0.307019	0.814149
PLD5	-4.90689	0.000689682	Pld5	0.0508021	0.982204
MAF	-3.18262	0.000691158	Maf	1.49444	0.115022
PCDHGB1	-8.61433	0.000692513	Pcdhgb1	0.896002	0.570173
HSD17B8	-8.56889	0.000714828	H2-Ke6	-0.0259759	0.992166
SLC5A7	-8.45341	0.000727111	Slc5a7	-0.696515	0.735749
ACO2	-1.76232	0.000727187	Aco2	-0.344199	0.104479
NTS	-9.40879	0.000730118	Nts	1.96176	0.278358
GDE1	-2.94088	0.000730903	Gde1	-0.122553	0.815766
SEMA3D	-8.66434	0.000733277	Sema3d	0.351455	0.871427
TRNAU1AP	-7.88356	0.000738581	Trnau1ap	0.44994	0.827204
ZKSCAN3	-3.60819	0.00074409	Zkscan3	0.774539	0.46314
DLG3	-2.10995	0.000744441	Dlg3	-0.288344	0.447502
ATP6V1F	-2.0711	0.000776581	Atp6v1f	0.464729	0.388495
DECR2	-8.55165	0.000783082	Decr2	-0.580105	0.598232
DLK1	-8.94267	0.000821095	Dlk1	1.93488	0.16726
PLD3	-2.12578	0.000828866	Pld3	-0.399013	0.197076
HS3ST1	-6.08149	0.000835287	Hs3st1	0.372663	0.849455
PLCXD3	-4.84118	0.000863404	Plcxd3	0.0495383	0.982204
EIF3C	-2.43394	0.000876423	Eif3c	0.358493	0.470168
ECE2	-7.734	0.000918558	Ece2	0.722016	0.492002
C8orf76	-7.67197	0.000926708	9130401M01Rik	-0.468951	0.735758
BEAN1	-4.49283	0.000928255	Bean1	0.449041	0.75138
OPLAH	-7.21499	0.000933545	Oplah	-0.413665	0.769336
CD3EAP	-4.68293	0.000934827	Cd3eap	0.233868	0.856656
ABR	-2.22159	0.000939583	Abr	-0.40944	0.0559249
NUDT19	-5.92527	0.000961831	Nudt19	0.100837	0.919072
MARK1	-3.58984	0.000972758	Mark1	-0.600648	0.147723
SLC7A3	-9.02388	0.000972758	Slc7a3	-0.0130671	0.997513
FUT8	-2.0028	0.000976006	Fut8	0.314205	0.512529
LSM7	-7.37786	0.000982529	Lsm7	1.38977	0.436634
CEND1	-2.55194	0.000992002	Cend1	0.11085	0.829191
GSTM3	-4.56327	0.000992002	Gstm5	0.888748	0.19662
ZC3H14	-1.70836	0.000999943	Zc3h14	0.449414	0.334321
GLMN	-5.8885	0.00102877	Glmn	-0.106836	0.956401
CORO6	-5.54796	0.0010395	Coro6	0.0684267	0.959293
UCHL3	-5.90133	0.00104868	Uchl3	0.564506	0.605175
NAT6	-7.78503	0.00105094	Nat6	1.16674	0.320046
VAMP8	-8.56732	0.00105094	Vamp8	1.5678	0.2968
NWD2	-4.86205	0.00107633	Nwd2	-0.732074	0.229996
KCTD4	-8.4833	0.00107633	Kctd4	0.746011	0.62463
ASAH2	-8.60696	0.00111458	Asah2	-0.566091	0.616569
RBM45	-5.89288	0.00111648	Rbm45	0.440005	0.795415
PPP1CA	-2.43837	0.00114207	Ppp1ca	0.127634	0.812005
ABHD17A	-2.75852	0.00114775	Abhd17a	0.816778	0.176907
GJC3	-7.67768	0.0011499	Gjc3	-0.470235	0.414603
DIRC2	-4.13895	0.00115013	Dirc2	0.1274	0.875448
TIMM8B	-3.21367	0.00115528	Timm8b	-0.346675	0.743652
DLST	-2.71193	0.00116619	Dlst	-0.176699	0.766252
SCNN1A	-8.48213	0.0011751	Scnn1a	1.62445	0.288782
MCEE	-8.58991	0.00120024	Mcee	1.82559	0.312468
BRINP1	-2.49778	0.00121123	Brinp1	-0.413053	0.185073
TMEM57	-3.0894	0.00121447	Tmem57	0.0881493	0.902173
KIAA1024L	-8.68523	0.00123402	A730017C20Rik	-0.279312	0.838385
BDH1	-6.00791	0.00123922	Bdh1	-1.4033	0.0751514
RYR2	-2.15199	0.00124591	Ryr2	-0.319889	0.201263
FUZ	-9.21437	0.00124855	Fuz	0.984171	0.696964
PLCH2	-5.99962	0.00124957	Plch2	-0.246464	0.795263
MRPL4	-5.70638	0.00125187	Mrpl4	-0.409365	0.784814
FAM160B2	-4.65307	0.00130707	Fam160b2	0.753831	0.153744
FAM196A	-8.61012	0.00131414	Fam196a	-0.31436	0.908153
TCAF1	-3.48248	0.00131888	Tcaf1	-0.365742	0.22773
GNG13	-8.61431	0.00135326	Gng13	-0.882415	0.643596
UBE2E3	-1.88345	0.00138653	Ube2e3	0.52615	0.386228
ZC3H12B	-5.01532	0.0013915	Zc3h12b	-0.355366	0.763697
HIST1H2BI	-8.44096	0.0013915	Hist1h2bc	1.26887	0.277464
FRMPD1	-8.52962	0.0013915	Frmpd1	-0.603328	0.768115
MMD2	-4.97791	0.00139777	Mmd2	-0.0291893	0.973143
EMB	-7.82268	0.00143222	Emb	-1.70996	0.161399
LSM14B	-2.04877	0.00145807	Lsm14b	0.2161	0.736635
RAB28	-3.11256	0.00148185	Rab28	-0.242066	0.85178
FBXW9	-8.68562	0.00150937	Fbxw9	1.39849	0.403767
ATP5B	-2.12145	0.00153261	Atp5b	-0.0682518	0.790658
GTF2H5	-2.80148	0.00154852	Gtf2h5	-0.304213	0.781849
DCDC2	-8.36225	0.00155642	Dcdc2a	0.403575	0.778522
MICAL3	-1.92484	0.00157818	Mical3	0.00691245	0.994623
MKX	-7.17464	0.0016077	Mkx	-0.584721	0.716918
PRMT8	-4.98774	0.00161204	Prmt8	-0.48104	0.21765
CHMP1A	-2.67417	0.00165684	Chmp1a	0.501749	0.479707
TUBB3	-1.96665	0.00170207	Tubb3	-0.6831	0.0559669
N6AMT1	-5.43807	0.00170207	N6amt1	-0.240253	0.898879
PLPPR5	-6.33425	0.001714	Plppr5	-1.26664	0.0505152
SNCA	-4.75096	0.00171641	Snca	-0.104915	0.853166
ST3GAL2	-3.5468	0.00171958	St3gal2	0.0270453	0.975398
TBCA	-2.15901	0.00176456	Tbca	0.307209	0.782163
DISP3	-7.51945	0.00179683	Ptchd2	-1.03697	0.298112
NHLRC1	-8.44236	0.0018044	Nhlrc1	0.528312	0.770365
SMIM12	-2.65697	0.00181502	Smim12	0.395615	0.809527
CLCN5	-6.23173	0.00186235	Clcn5	-0.228107	0.87632
TTLL11	-3.19053	0.00186621	Ttll11	-0.558122	0.60547
IQSEC3	-2.52419	0.00187543	Iqsec3	-0.38943	0.236654
NDUFC1	-2.82526	0.00187543	Ndufc1	0.377776	0.794624
ABCB10	-5.89424	0.00187914	Abcb10	-0.92802	0.470168
POLD3	-2.35461	0.00193308	Pold3	0.909312	0.199609
EXOSC2	-4.76874	0.00193456	Exosc2	0.172524	0.942916
MAK	-8.44423	0.00194349	Mak	0.413748	0.870424
ACBD5	-1.55233	0.00194652	Acbd5	-0.111065	0.849765
TRIM6-TRIM34	-8.37841	0.00195288	Trim34a	3.32673	0.0524988
PLA2G7	-4.39543	0.0019933	Pla2g7	0.427324	0.259305
IER3	-8.59803	0.00199695	Ier3	0.52905	0.81208
PIGQ	-4.27911	0.0019998	Pigq	0.556229	0.278419
ZCCHC7	-3.45431	0.00200167	Zcchc7	0.36474	0.683282
TRPC5	-5.04607	0.00201884	Trpc5	-0.557522	0.491091
SLC30A4	-2.72504	0.00204669	Slc30a4	-0.293523	0.648707
SH3GL3	-2.96408	0.00206871	Sh3gl3	0.148296	0.900043
FKBP3	-2.29335	0.00207528	Fkbp3	-0.407095	0.468468
TRAPPC10	-1.97909	0.00213497	Trappc10	0.123484	0.884743
ZC2HC1A	-3.71684	0.00223625	Zc2hc1a	-0.107565	0.896983
SPATA2L	-7.61499	0.00223625	Spata2l	-0.992705	0.400709
ACOT7	-5.21001	0.00225572	Acot7	-0.422602	0.463686
GTPBP8	-5.82087	0.00228622	Gtpbp8	0.492699	0.650153
ZCRB1	-2.36748	0.00230822	Zcrb1	0.235516	0.742442
SDHB	-2.28654	0.00232971	Sdhb	-0.201614	0.72227
MRPS2	-5.99481	0.00233773	Mrps2	0.532243	0.606421
GFRA1	-2.73307	0.00236535	Gfra1	-0.334662	0.62192
CPEB1	-7.64573	0.00236535	Cpeb1	-0.380694	0.803686
ACY1	-8.43191	0.00236535	Acy1	1.00847	0.56908
ENOX1	-7.00434	0.00237018	Enox1	-1.80975	0.111298
PBX4	-8.43967	0.00237018	Pbx4	1.86866	0.372511
KCNK2	-5.68049	0.00239306	Kcnk2	-0.245932	0.726253
MAPRE3	-2.49719	0.00245708	Mapre3	-0.256625	0.658616
OTUB2	-8.54546	0.00246056	Otub2	-1.33495	0.324749
TLCD1	-5.89868	0.00247458	Tlcd1	0.727035	0.617503
PRIM1	-8.38879	0.00249516	Prim1	1.04291	0.613707
PITPNA	-1.4206	0.00255767	Pitpna	-0.21111	0.474322
PIGY	-8.4693	0.00256112	Pigyl	-1.22107	0.493767
ZNF653	-6.54617	0.00256356	Zfp653	0.945762	0.470979
AOX1	-8.38004	0.00256401	Aox1	1.28584	0.491383
BRD2	-1.73208	0.00258962	Brd2	0.367294	0.191476
LSM14A	-1.98394	0.00258962	Lsm14a	0.205559	0.804116
AP2A2	-1.93995	0.00262241	Ap2a2	-0.462902	0.148233
FICD	-8.36981	0.00274618	Ficd	-0.110839	0.955228
OPRK1	-8.40777	0.00277502	Oprk1	-0.877576	0.592753
MIB1	-1.93576	0.00279774	Mib1	0.251047	0.455586
GPR34	-5.27874	0.00281777	Gpr34	0.375506	0.822956
RASGEF1C	-8.34589	0.00285829	Rasgef1c	-0.176801	0.921084
TMEM251	-8.23607	0.00292566	Tmem251	0.453505	0.829921
STK25	-2.15795	0.00295168	Stk25	-0.239623	0.699026
COMMD1	-3.98898	0.00297062	Commd1	0.564511	0.692277
SMDT1	-4.12322	0.00297062	Smdt1	0.57541	0.362133
GPR182	-8.46633	0.00297254	Gpr182	2.66732	0.215492
ICAM5	-4.62764	0.00298914	Icam5	-0.625536	0.198323
GCNT4	-7.561	0.0029949	Gcnt4	0.259723	0.878258
KIAA2022	-3.43263	0.00302427	C77370	-0.864755	0.0654003
GATAD1	-2.87537	0.00304005	Gatad1	0.350879	0.45583
TMEM106B	-1.55257	0.00305664	Tmem106b	-0.153213	0.685567
COX7A2L	-1.63984	0.00306577	Cox7a2l	0.393664	0.513872
JPH3	-1.89141	0.00318475	Jph3	-0.257542	0.526955
SLC7A4	-8.21949	0.00319417	Slc7a4	-0.98405	0.229722
AREL1	-2.23317	0.00319533	Arel1	0.00262784	0.997623
PRDX4	-4.97514	0.00321413	Prdx4	0.571062	0.70959
R3HDM2	-1.53823	0.00322917	R3hdm2	-0.267834	0.255576
GCSH	-5.84394	0.00323921	Gcsh	1.17545	0.138042
ACYP2	-5.42869	0.00325753	Acyp2	0.620306	0.769159
OLFM3	-5.51231	0.00334355	Olfm3	-1.60845	0.113483
STK32B	-6.07937	0.0033756	Stk32b	1.84419	0.498492
DBX2	-6.50631	0.00338711	Dbx2	0.359869	0.85113
DDN	-2.84687	0.00346591	Ddn	-0.152618	0.462564
IFIT1B	-8.41211	0.00346897	Ifit1	1.71158	0.251139
TRIM66	-3.75192	0.00353226	Trim66	-0.797145	0.362192
CCBE1	-7.6106	0.00358882	Ccbe1	2.32806	0.225326
HRAS	-5.65085	0.00359769	Hras	-0.112292	0.905711
RET	-8.46674	0.00360307	Ret	0.0894456	0.970456
SHH	-8.15535	0.0036169	Shh	0.731078	0.802996
JMJD4	-8.25851	0.00365265	Jmjd4	-0.489483	0.704557
MTERF3	-7.30251	0.00366724	Mterf3	0.631805	0.62463
UBE2S	-8.2195	0.00366724	Ube2s	0.255757	0.929109
GTF2H2	-8.48156	0.00366724	Gtf2h2	-0.607903	0.760162
NDUFS2	-2.49516	0.00371783	Ndufs2	-0.0653998	0.895403
UCHL5	-2.2197	0.00382356	Uchl5	-0.571304	0.297894
NDUFV3	-1.75848	0.0038368	Ndufv3	0.450487	0.512718
MEX3B	-7.56259	0.0038783	Mex3b	-1.13135	0.346023
GLIS2	-5.61525	0.00389635	Glis2	2.08963	0.0968799
CYP4F3	-8.51806	0.0040163	Cyp4f13	0.925791	0.711121
AQP11	-4.8627	0.00402668	Aqp11	1.33641	0.237368
VASN	-8.12785	0.00408411	Vasn	1.453	0.360048
HMGCS1	-1.53866	0.00417243	Hmgcs1	-0.188605	0.598537
APLP1	-2.10236	0.00417569	Aplp1	-0.236353	0.234809
PCDHA2	-8.1476	0.00417569	Pcdha2	2.07447	0.276263
ADPRH	-4.19917	0.00420589	Adprh	0.139055	0.874762
DLAT	-2.22053	0.00421912	Dlat	-0.631359	0.19662
SCLY	-8.31841	0.00421919	Scly	0.833869	0.706105
TPRG1L	-3.71879	0.0042216	Tprgl	0.267493	0.594799
SLC35E4	-9.50565	0.00425045	Slc35e4	-0.419773	0.890016
FAM134A	-1.70273	0.00426096	Fam134a	-0.205907	0.756691
MRPL42	-2.05069	0.00430421	Mrpl42	0.390073	0.686334
KLHL13	-5.47858	0.00431543	Klhl13	0.128863	0.89635
WWC1	-1.88366	0.00433407	Wwc1	-0.311493	0.624697
NDUFB3	-2.21727	0.00433407	Ndufb3	0.597674	0.336089
POMGNT2	-7.4992	0.00442612	Pomgnt2	-1.75429	0.137444
ATP6V0A2	-2.00417	0.00454506	Atp6v0a2	0.598939	0.177362
GRIN2C	-4.79706	0.00461632	Grin2c	0.597378	0.329829
IL18	-6.18903	0.00464335	Il18	0.93817	0.393128
NOP10	-7.6179	0.00464335	Nop10	-0.379174	0.85096
UBA1	-1.55044	0.00465969	Uba1	-0.402942	0.0763202
TCEAL6	-4.0014	0.00466996	Tceal3	-0.3696	0.517271
SERP2	-8.26701	0.00466996	Serp2	-0.00770106	0.997588
SLC9A5	-8.06947	0.00479212	Slc9a5	-0.240324	0.90397
TRIM32	-3.88409	0.0048576	Trim32	-0.336075	0.432478
FBXO22	-3.95283	0.0048576	Fbxo22	0.110378	0.913328
C16orf70	-5.06327	0.00492019	D230025D16Rik	0.0262707	0.987663
FAM98B	-2.92621	0.00508243	Fam98b	-0.0805978	0.937474
GPALPP1	-3.50036	0.00514172	Gpalpp1	-0.256914	0.789371
TXN2	-2.05501	0.00517082	Txn2	0.119056	0.904267
EIF5A	-2.09351	0.0052309	Eif5a	0.199116	0.617569
UQCC3	-6.84209	0.00525774	Uqcc3	-0.829249	0.706268
MCTS1	-4.09154	0.00530294	Mcts1	-0.220801	0.89579
DPYSL4	-5.50952	0.00530309	Dpysl4	-0.239398	0.883777
FAM118A	-4.52567	0.00535792	Fam118a	0.374873	0.774938
RTN4R	-8.14863	0.00542877	Rtn4r	-1.52422	0.17546
LIN9	-6.94795	0.0054589	Lin9	1.47992	0.529436
FCGR2B	-9.51346	0.00550997	Fcgr2b	3.75652	0.0935884
AKR1E2	-5.36617	0.00561213	Akr1e1	0.119065	0.938017
SYT2	-4.72504	0.00562414	Syt2	-0.705721	0.254778
COMMD8	-5.83644	0.00568851	Commd8	0.0131054	0.994315
MON1A	-6.21553	0.00576339	Mon1a	1.22576	0.472949
C8orf82	-5.98056	0.00579199	C030006K11Rik	2.30574	0.0592679
ZNF280B	-8.46675	0.00580022	Zfp280b	-1.84965	0.144446
PAQR9	-8.28815	0.0059235	Paqr9	-1.6123	0.146063
ASB11	-9.5739	0.0059406	Asb11	0.297518	0.917963
HTR7	-8.13144	0.00601502	Htr7	0.228965	0.910851
WDR81	-6.61129	0.00604907	Wdr81	-0.502083	0.759756
SRP19	-4.05637	0.00617688	Srp19	-0.33201	0.871301
LXN	-4.96629	0.00627923	Lxn	-0.720808	0.370858
ZNF180	-4.56558	0.00643847	Zfp180	-0.141993	0.856228
SALL3	-8.05864	0.00646891	Sall3	2.64164	0.0567239
RNF187	-2.21593	0.00652935	Rnf187	-0.0184324	0.979979
PPP5C	-2.12655	0.00659538	Ppp5c	-0.160853	0.828036
C2orf88	-8.42579	0.00661818	1700019D03Rik	-0.742318	0.748204
NDUFB5	-2.53179	0.00663348	Ndufb5	0.46415	0.428921
DHDH	-8.08853	0.00678955	Dhdh	-0.300251	0.881628
PRELID3A	-8.19604	0.00685047	Slmo1	-0.809427	0.506045
QRSL1	-3.72516	0.00691738	Qrsl1	2.08401	0.153531
MAGOHB	-5.26425	0.00696671	Magohb	-0.505876	0.857245
KIAA1024	-8.36258	0.00698988	AF529169	-0.579841	0.795579
INPP5J	-7.90975	0.00712628	Inpp5j	-1.60226	0.288393
COA3	-4.80003	0.00723008	Coa3	1.31767	0.132861
KIRREL2	-8.38591	0.00723563	Kirrel2	-1.19618	0.468272
GGNBP2	-2.51187	0.00728128	Ggnbp2	-0.205817	0.669972
CKMT1A	-5.22105	0.00734797	Ckmt1	-0.713865	0.0640081
ATXN7L2	-7.67636	0.00740743	Atxn7l2	0.51214	0.856961
C1GALT1C1	-4.93031	0.00744197	C1galt1c1	-0.246839	0.853378
MTTP	-8.10212	0.00746216	Mttp	-0.317199	0.889481
TMEM234	-3.07928	0.00751359	Tmem234	0.10069	0.871481
PPP1R14A	-3.78838	0.00754592	Ppp1r14a	1.02148	0.367492
SELM	-4.18024	0.00768821	Selm	0.841079	0.309851
ARHGEF18	-2.53565	0.00781012	Arhgef18	0.244833	0.765718
RAB43	-8.23013	0.00781646	Rab43	-0.82081	0.657125
SMCO3	-8.25647	0.00788152	Smco3	-1.03381	0.680659
CA7	-8.25052	0.00791865	Car7	0.645412	0.777972
SNX2	-1.34204	0.00805119	Snx2	0.128455	0.888806
KLHL1	-8.08897	0.00805417	Klhl1	-0.422668	0.856656
PRR7	-7.41822	0.00817014	Prr7	-0.931253	0.608057
SPOP	-1.69469	0.00834974	Spop	-0.000725924	0.998899
LRRC4C	-2.19029	0.00839161	Lrrc4c	-0.381331	0.204648
C1orf109	-8.19017	0.00840702	9930104L06Rik	-0.866654	0.657125
CSMD2	-3.92393	0.00853025	Csmd2	-0.814003	0.0850232
GFRA4	-8.40398	0.00863247	Gfra4	-1.66806	0.168583
POLR3H	-2.83915	0.00872217	Polr3h	0.760762	0.296608
PRPSAP2	-5.4009	0.00872217	Prpsap2	1.04178	0.397727
FAM163A	-8.07334	0.00872217	Fam163a	-0.824509	0.625147
RNF34	-3.16398	0.00873076	Rnf34	-0.468315	0.436887
WDR24	-5.72795	0.00874696	Wdr24	0.345532	0.803084
TMEM100	-7.27007	0.00874696	Tmem100	-0.656321	0.798746
CBLN1	-7.98975	0.00881056	Cbln1	-1.93884	0.135846
SMIM15	-3.87999	0.00887404	Smim15	0.684778	0.442928
MND1	-8.42501	0.00906037	Mnd1	4.16324	0.100268
TMEM222	-3.22964	0.00912985	Tmem222	-0.354679	0.726956
KRT12	-8.02052	0.00928997	Krt12	1.10893	0.61198
PGAM1	-3.39754	0.0092932	Pgam1	-0.268023	0.811482
TMEM229A	-4.77543	0.00943972	Tmem229a	-0.355177	0.576647
PDE1A	-3.99035	0.00946396	Pde1a	-0.578701	0.0944163
PIK3R2	-1.81435	0.00965256	Pik3r2	0.326913	0.553673
ADAMTS2	-8.2856	0.0097276	Adamts2	0.235749	0.939063
KCTD17	-2.66497	0.00986622	Kctd17	0.0656073	0.921084
OTUD6B	-2.71159	0.00986832	Otud6b	0.424288	0.60547
THEM4	-4.47598	0.00987848	Them4	-0.348391	0.853134
THEM6	-5.3952	0.0100552	Them6	-0.0339153	0.987289
P4HA3	-7.8715	0.0101237	P4ha3	1.01899	0.638609
ANKH	-1.33549	0.0101525	Ank	-0.229529	0.614001
ANKRD34B	-5.14848	0.0101853	Ankrd34b	-1.25724	0.237414
FBLN7	-6.62133	0.0101908	Fbln7	3.47383	0.262097
COASY	-3.31103	0.0102456	Coasy	-0.323387	0.788412
SLC45A4	-3.8295	0.0103005	Slc45a4	0.183011	0.853134
ARHGEF19	-7.12088	0.0104771	Arhgef19	0.362473	0.878701
TMEM186	-7.0022	0.0105204	Tmem186	0.208515	0.898868
NOG	-8.17253	0.0105548	Nog	-0.715825	0.678617
RPL26	-2.17039	0.0106096	Rpl26	0.661062	0.139487
DZIP1L	-4.58051	0.0106562	Dzip1l	-0.741288	0.577002
IDH3B	-3.10338	0.0107555	Idh3b	-0.626322	0.0757477
CD47	-1.72133	0.0107699	Cd47	-0.425518	0.193107
TAF13	-3.61342	0.0108269	Taf13	-0.06388	0.962574
AP2A1	-1.87206	0.0108349	Ap2a1	-0.377882	0.388216
BTBD17	-7.89745	0.0109348	Btbd17	0.441436	0.822081
EPN1	-1.94881	0.0110348	Epn1	-0.00230648	0.997583
BPGM	-2.66254	0.0110672	Bpgm	0.0352528	0.973262
TMEM88B	-7.93447	0.0111078	Tmem88b	-0.253919	0.743204
HSD11B1	-4.94753	0.0111204	Hsd11b1	-0.134748	0.944689
ATP5J	-1.87822	0.0111459	Atp5j	0.550924	0.23659
SMAP1	-2.6366	0.0112111	Smap1	-0.00339956	0.997471
MAPK14	-1.95437	0.0112477	Mapk14	0.451793	0.542692
PLPP7	-8.23563	0.0112533	Plpp7	-0.321862	0.91584
GPI	-1.59798	0.0112551	Gpi1	-0.501871	0.205528
STK39	-1.45384	0.0112681	Stk39	0.210015	0.767114
DDX52	-3.22192	0.0113325	Ddx52	0.977688	0.31896
PRELID3B	-1.64016	0.0114553	Slmo2	0.186927	0.821209
JOSD2	-5.27939	0.0115618	Josd2	0.363465	0.820201
NDUFB9	-1.78761	0.0119366	Ndufb9	0.466152	0.103079
SCN2B	-2.65279	0.0119828	Scn2b	-0.372157	0.255689
SCRT2	-7.83309	0.0120668	Scrt2	-1.21177	0.360048
KPTN	-5.94289	0.0121327	Kptn	0.958495	0.685567
PRR3	-8.16924	0.0121779	Prr3	-1.11743	0.477619
NTSR1	-8.12229	0.0123564	Ntsr1	0.569974	0.821534
RUVBL1	-3.80114	0.0125349	Ruvbl1	0.0540901	0.982569
SLC35D3	-8.16988	0.0128045	Slc35d3	0.112694	0.970512
E2F1	-7.79268	0.0128592	E2f1	-0.420232	0.822956
TEX30	-8.24708	0.0128938	Tex30	2.43248	0.384151
ISLR2	-3.94425	0.0129329	Islr2	0.0798673	0.913713
KCP	-8.22926	0.0129764	Kcp	1.66219	0.515694
OXLD1	-8.29668	0.0131478	Oxld1	-0.444685	0.888442
ZMIZ2	-2.13301	0.0131755	Zmiz2	-0.633919	0.0699099
ENPP1	-4.79103	0.0133298	Enpp1	1.42191	0.451127
PSMA6	-2.57125	0.0133327	Psma6	0.103583	0.901517
ME1	-3.08511	0.0134769	Me1	-0.145168	0.902173
TRNP1	-4.7096	0.0134823	Trnp1	-0.943715	0.112822
USP47	-1.37811	0.0134914	Usp47	0.120204	0.819422
ADAT2	-9.00143	0.0134914	Adat2	-1.67385	0.600647
RFX1	-4.34329	0.0135659	Rfx1	0.464871	0.795579
YTHDC1	-1.84343	0.0135698	Ythdc1	0.101675	0.886033
ABCD2	-3.98456	0.0135816	Abcd2	-0.88958	0.0642964
FAAP24	-8.19215	0.013698	Faap24	2.43584	0.312837
PSTPIP2	-4.43185	0.0137061	Pstpip2	-0.983061	0.446471
TMEFF2	-3.32389	0.01387	Tmeff2	-0.757495	0.0833582
EIF3M	-1.93201	0.0140331	Eif3m	0.168235	0.822081
ASB8	-2.27647	0.0140781	Asb8	0.0612561	0.962773
GATC	-1.65274	0.0140796	Gatc	0.107416	0.930331
WDR83OS	-3.38914	0.0141383	Wdr83os	0.66174	0.554004
RABAC1	-2.01874	0.0142039	Rabac1	0.288066	0.660336
LMO4	-1.87105	0.0142218	Lmo4	-0.611971	0.059275
PHKG2	-4.27474	0.0142218	Phkg2	-0.504826	0.703217
GATAD2B	-2.45243	0.0142543	Gatad2b	-0.11047	0.821534
BPNT1	-3.05499	0.0143293	Bpnt1	0.13602	0.91584
HDAC2	-1.64323	0.0144092	Hdac2	-0.274468	0.649342
FAM110B	-3.86959	0.0145016	Fam110b	-0.733526	0.475621
PXMP4	-4.84931	0.0145016	Pxmp4	0.676023	0.763577
GNL3L	-1.75178	0.0145431	Gnl3l	-0.0876304	0.880476
TEKT5	-9.00126	0.0145431	Tekt5	-1.6797	0.479707
PTPN5	-3.27775	0.0147379	Ptpn5	-0.289394	0.493568
SLC25A16	-4.60855	0.0147475	Slc25a16	-0.214063	0.857245
TOR2A	-8.08218	0.0148391	Tor2a	-1.37189	0.481066
DPP6	-1.83369	0.0148572	Dpp6	-0.584668	0.0593968
SASS6	-7.05589	0.0149509	Sass6	0.0651933	0.982898
LSM12	-4.2144	0.0150137	Lsm12	0.446053	0.641782
ALDOA	-1.56908	0.0151678	Aldoa	-0.193554	0.395604
AGPAT3	-1.20761	0.015183	Agpat3	-0.136549	0.690136
C5orf34	-6.92925	0.0154765	4833420G17Rik	-0.67061	0.624809
GABBR1	-2.35939	0.0157277	Gabbr1	-0.255585	0.208276
RDM1	-6.49133	0.0157357	Rdm1	3.02641	0.0671615
ZSCAN2	-5.89787	0.0158429	Zscan2	0.129984	0.961356
KAZN	-2.2223	0.0160334	Kazn	-0.211043	0.761642
ASIC4	-4.82333	0.0160757	Asic4	-0.487673	0.744921
CHMP7	-2.04526	0.0161394	Chmp7	-0.43737	0.327002
REEP1	-4.00124	0.0161745	Reep1	-0.150934	0.818721
IL33	-3.94413	0.0166719	Il33	-0.0643014	0.953371
DCPS	-6.36018	0.0167029	Dcps	0.0293444	0.994623
GOT2	-2.37748	0.0167982	Got2	-0.643792	0.0971659
PPFIA2	-2.35277	0.0168166	Ppfia2	-0.0492268	0.942207
LUZP2	-3.60482	0.0168503	Luzp2	0.180817	0.560484
ADCY8	-4.60235	0.0168817	Adcy8	-0.382783	0.837502
C1orf174	-3.61345	0.0168955	A430005L14Rik	0.308573	0.856961
TMEM59	-1.68443	0.0169264	Tmem59	0.513964	0.137074
CISD1	-3.09945	0.0170948	Cisd1	-0.172203	0.864181
DNAJC28	-7.70973	0.0170948	Dnajc28	-0.0478475	0.982898
GRAMD2	-7.79323	0.0171322	Gramd2	2.2264	0.232076
B3GNTL1	-7.69632	0.0172133	B3gntl1	0.828324	0.704557
DSG2	-8.0146	0.0175322	Dsg2	0.761063	0.769159
MAP1LC3A	-4.01644	0.017545	Map1lc3a	1.00487	0.059288
LINGO2	-4.63805	0.017575	Lingo2	-0.365453	0.699334
BDP1	-1.49562	0.0176239	Bdp1	0.657812	0.0526766
UNC5C	-2.74203	0.0176239	Unc5c	-0.405541	0.598931
BCL11A	-3.73442	0.0177149	Bcl11a	-0.759755	0.162557
LYPD6B	-7.81925	0.0177149	Lypd6b	-1.60855	0.0732003
ST6GAL2	-3.98329	0.0178301	St6gal2	-0.864238	0.0879102
NRIP3	-3.96554	0.0178602	Nrip3	-0.803672	0.0654003
ANKHD1	-3.7428	0.0178727	Ankhd1	0.465438	0.253041
BRSK1	-2.21564	0.0178989	Brsk1	-0.20195	0.585553
RPL9	-1.5821	0.0179081	Rpl9	0.418526	0.112484
FAP	-8.03761	0.0179559	Fap	-1.51304	0.585663
FBXL18	-2.63272	0.0180119	Fbxl18	0.193918	0.929629
NEDD8	-3.82143	0.0181076	Nedd8	-0.514696	0.331994
TOM1L1	-5.09041	0.0181831	Tom1l1	-0.681533	0.699334
WDR13	-1.79822	0.0182376	Wdr13	-0.164252	0.753013
CCPG1	-2.4391	0.0182419	Ccpg1	-0.1257	0.786183
RRS1	-4.23684	0.0182419	Rrs1	0.0614063	0.977549
ARHGEF3	-1.25724	0.0184338	Arhgef3	0.515931	0.155728
SYT10	-7.8041	0.0184941	Syt10	-0.810651	0.393814
TTC27	-4.34917	0.0185864	Ttc27	0.2208	0.871419
PTPRS	-1.26832	0.01859	Ptprs	-0.410538	0.0830732
BMP4	-7.79001	0.0185924	Bmp4	1.19823	0.65325
TEX264	-1.86966	0.0187874	Tex264	0.425234	0.618474
ACOX1	-1.52209	0.0188069	Acox1	0.0185719	0.974221
SSH3	-7.66629	0.018818	Ssh3	-0.270953	0.915686
POLR2B	-1.84691	0.0190957	Polr2b	0.295268	0.564101
ERP44	-1.89221	0.0191549	Erp44	0.983613	0.0835206
ZFP2	-7.76624	0.0192895	Zfp2	-0.529511	0.581636
TMEM65	-2.78659	0.0194906	Tmem65	0.029199	0.979979
TUBG1	-3.07699	0.0194979	Tubg1	-0.0364683	0.982771
PRRT3	-4.48655	0.0194979	Prrt3	-0.230337	0.890005
LRRC58	-2.96909	0.0197955	Lrrc58	0.153018	0.644116
PRAMEF8	-7.63248	0.0198897	Pramef8	1.15625	0.348746
NPEPL1	-5.2552	0.0200989	Npepl1	1.99755	0.061958
EPHA5	-4.80875	0.0201561	Epha5	-0.706942	0.0773013
LAMP5	-3.43864	0.0202513	Lamp5	0.0455864	0.950637
CCNE1	-5.7341	0.0203848	Ccne1	1.01488	0.544538
KLF5	-7.75391	0.020456	Klf5	-2.19594	0.241423
HDAC4	-1.86148	0.0205163	Hdac4	-0.328878	0.621365
FBXO9	-2.30109	0.0205953	Fbxo9	-0.267354	0.740134
PRR16	-5.83646	0.020658	Prr16	-0.882241	0.695393
ZNF560	-7.76992	0.0206766	Zfp560	-0.646044	0.719962
CRK	-3.96523	0.0208197	Crk	0.200749	0.672206
WNT5A	-4.41962	0.0208598	Wnt5a	1.70431	0.0845657
MPND	-4.25984	0.020895	Mpnd	0.929118	0.186057
WDR18	-6.30263	0.0209873	Wdr18	-1.02918	0.327919
EIF3F	-1.89077	0.0210036	Eif3f	0.508857	0.29707
KHDRBS3	-1.47719	0.0210907	Khdrbs3	-0.560387	0.0933907
PIR	-5.23623	0.0210907	Pir	2.37905	0.177319
NCBP1	-2.39187	0.0212363	Ncbp1	0.546444	0.481151
ANKRD35	-4.55211	0.0212725	Ankrd35	0.875206	0.518782
TTYH1	-2.02981	0.0212805	Ttyh1	0.161283	0.477932
BRCA2	-5.71992	0.0213376	Brca2	1.0892	0.518518
LACTB2	-6.50103	0.0213376	Lactb2	0.0477073	0.987476
GABRA2	-2.41778	0.0214586	Gabra2	-0.325012	0.330449
C20orf196	-6.26872	0.0215582	1110034G24Rik	2.19354	0.173418
CAPZA2	-1.42233	0.0218415	Capza2	-0.324116	0.232302
FCHO2	-1.88969	0.0218688	Fcho2	0.887602	0.0664887
TEX2	-1.47198	0.0219032	Tex2	-0.591802	0.139487
ANKRD13D	-4.57819	0.0222264	Ankrd13d	0.0183173	0.994662
ZMYM5	-4.15659	0.0226902	Zmym5	-0.0958692	0.931506
MRPL48	-4.02591	0.0227214	Mrpl48	0.390499	0.737665
SNAPC2	-5.36479	0.0228278	Snapc2	0.994632	0.458926
WIPI1	-2.0868	0.0229332	Wipi1	1.25338	0.110337
MAGEE1	-4.0789	0.0229998	Magee1	-0.447894	0.187061
YEATS4	-3.55854	0.0230689	Yeats4	-1.03782	0.367492
SLC35G2	-2.12573	0.0235502	Slc35g2	-0.3449	0.771926
SH3RF2	-8.26681	0.0236504	Sh3rf2	0.905125	0.779743
TMEM242	-3.80146	0.0237856	Tmem242	0.233838	0.887991
TECPR1	-1.65247	0.0238596	Tecpr1	0.43198	0.383189
CASD1	-2.03713	0.0240399	Casd1	-0.155594	0.838453
AGPAT1	-4.38759	0.0240585	Agpat1	0.199042	0.837045
IL1RAPL2	-7.59348	0.0241185	Il1rapl2	-1.20971	0.393417
HEXDC	-5.11178	0.0242902	Hexdc	-0.125219	0.960203
KIFC3	-2.2266	0.0245619	Kifc3	0.702804	0.176417
ZNRD1	-4.73644	0.0245619	Znrd1	1.45467	0.306647
MEF2A	-1.37765	0.0246065	Mef2a	0.127685	0.776745
ADGRA1	-3.29188	0.0246889	Adgra1	-1.31963	0.0504091
GNG12	-2.82136	0.0248063	Gng12	0.543757	0.32887
ASRGL1	-1.73129	0.0249453	Asrgl1	-0.000948305	0.998899
WRAP53	-7.71099	0.0249465	Wrap53	1.53381	0.520709
RNASEH2C	-1.33961	0.0251947	Rnaseh2c	1.08672	0.0969475
BTK	-8.75948	0.0253861	Btk	1.44898	0.55012
GPR180	-2.81137	0.0254022	Gpr180	-0.305821	0.858721
SYNRG	-2.83822	0.0254733	Synrg	0.28802	0.687985
OPA3	-2.27642	0.0255262	Opa3	-0.145269	0.923619
MCHR1	-6.36351	0.0256772	Mchr1	-1.58956	0.281134
RNF208	-5.47798	0.0260835	Rnf208	1.28815	0.356128
VMAC	-7.5387	0.0260835	Vmac	0.494374	0.81208
LGALSL	-2.54478	0.0262831	Lgalsl	0.528251	0.187107
FKBP2	-1.38543	0.0264759	Fkbp2	0.421516	0.224588
ACAP3	-2.87121	0.0264759	Acap3	-0.342218	0.650974
DEPDC5	-3.38545	0.0267029	Depdc5	-0.16909	0.859565
CCDC12	-2.25101	0.026914	Ccdc12	0.651633	0.46314
BCKDHA	-6.84372	0.0271169	Bckdha	-0.878223	0.668813
MTHFS	-7.65183	0.0272122	Mthfs	-2.02194	NA
ATP5F1	-1.46883	0.0272127	Atp5f1	-0.00703412	0.992166
RIC3	-3.27678	0.0273119	Ric3	-0.374883	0.497784
NOMO2	-2.48482	0.0274043	Nomo1	-0.0584978	0.938095
USP20	-2.34335	0.0274887	Usp20	-0.000873328	0.999188
PTGES3L	-7.93392	0.0275713	Ptges3l	1.24869	0.605552
HCN3	-7.62051	0.0281182	Hcn3	-0.490299	0.856134
CNP	-1.12573	0.0281513	Cnp	-0.301047	0.393961
PCYT2	-2.05779	0.0281532	Pcyt2	-0.398628	0.714757
ARMC10	-5.45399	0.0282076	Armc10	-1.64941	0.221192
IGF1	-3.91527	0.0283242	Igf1	0.472831	0.827901
PSMA5	-1.91933	0.0283785	Psma5	0.360478	0.717202
SDHAF1	-4.69076	0.0283823	Sdhaf1	1.13457	0.466541
HSPA1A	-7.53169	0.0283914	Hspa1a	1.22558	0.535249
NECTIN4	-7.5741	0.0286868	Nectin4	0.694233	0.79051
KRAS	-1.6596	0.0287324	Kras	-0.211109	0.732634
KIF23	-8.03424	0.0288718	Kif23	0.72773	0.835996
NDUFAF5	-2.83732	0.0291152	Ndufaf5	0.0045767	0.998188
PPP2R2D	-2.06832	0.0295257	Ppp2r2d	-0.389187	0.487796
VEGFC	-5.60757	0.0295257	Vegfc	2.41307	0.126188
NME1	-2.25078	0.0297183	Nme1	0.145154	0.832941
HAP1	-3.09441	0.029765	Hap1	0.42655	0.522595
ACADSB	-1.7028	0.0301939	Acadsb	0.311858	0.723031
SLC6A15	-3.39733	0.0302717	Slc6a15	-0.413347	0.450187
RND2	-2.9137	0.0303595	Rnd2	-0.823171	0.361956
CRMP1	-2.82426	0.0304271	Crmp1	-0.697428	0.196202
DLGAP3	-3.38598	0.0305068	Dlgap3	-0.449967	0.215403
ACTR8	-3.30984	0.0307386	Actr8	0.364255	0.725451
MTMR6	-2.07898	0.0307499	Mtmr6	0.45806	0.296934
DLG4	-1.96166	0.0308409	Dlg4	-0.146372	0.630588
SMN1	-7.77207	0.0308782	Smn1	-1.15135	0.579464
CEP170	-2.03572	0.0309462	Cep170	0.102845	0.859262
ELFN1	-3.77311	0.0314405	Elfn1	0.263599	0.83542
ZBTB22	-7.65334	0.0314405	Zbtb22	-1.03842	0.560107
C6orf47	-7.62874	0.0314506	D17H6S53E	-1.86149	0.194181
IFT20	-3.55533	0.0316337	Ift20	0.820689	0.140981
CKB	-1.66984	0.0316347	Ckb	0.268781	0.336879
C16orf46	-5.71913	0.0318452	1700030J22Rik	1.2549	0.442004
LURAP1	-7.47961	0.0318617	Lurap1	-1.13762	0.503921
CHCHD6	-3.87487	0.0320101	Chchd6	-0.849542	0.518037
ARSG	-2.67754	0.0320603	Arsg	0.876702	0.338714
CUL7	-2.35284	0.0321297	Cul7	0.54076	0.577563
LAMTOR2	-4.00717	0.0321441	Lamtor2	0.440916	0.758409
TACR1	-7.63362	0.0321441	Tacr1	-0.948316	0.579464
C8orf37	-4.2447	0.0325944	2610301B20Rik	0.0285022	0.984602
ABHD8	-3.34573	0.0326035	Abhd8	-0.274507	0.50256
HYAL1	-7.52426	0.0326614	Hyal1	0.265027	0.950727
PKIA	-2.72322	0.0329269	Pkia	-0.612672	0.0988476
RWDD2A	-4.33618	0.0330207	Rwdd2a	-0.566171	0.711863
AP3S2	-4.82261	0.0330855	Ap3s2	-0.28193	0.730869
SLC25A5	-1.29359	0.0332117	Slc25a5	0.014229	0.980256
CPNE7	-4.94607	0.0332624	Cpne7	0.109291	0.946649
SPATA7	-5.58868	0.033392	Spata7	-1.21082	0.488322
PDHA1	-2.0081	0.0333996	Pdha1	-0.339288	0.338736
FAM219A	-2.98952	0.0333996	Fam219a	-0.125937	0.81208
HN1	-3.3539	0.0333996	Hn1	-0.0935535	0.929109
LMO1	-8.52424	0.033462	Lmo1	-0.709728	0.830478
ZNF18	-4.45167	0.0335555	Zkscan6	0.76154	0.721009
SLC25A10	-7.43971	0.0335555	Slc25a10	1.8873	0.218065
CHST2	-2.98941	0.0338767	Chst2	0.23478	0.461494
ADPRM	-6.75268	0.0339304	Adprm	-0.428772	0.865735
ATP6V0B	-3.14586	0.0339795	Atp6v0b	-0.128114	0.823198
TMEM44	-2.38785	0.03401	Tmem44	0.548648	0.281134
SP9	-7.4236	0.0341537	Sp9	0.158335	0.942616
GPR62	-7.59955	0.0342374	Gpr62	-0.0422747	0.991163
GNG2	-3.18284	0.0342999	Gng2	-0.365582	0.459532
ATP6AP1	-1.39858	0.0343128	Atp6ap1	0.0143288	0.982564
ZNF878	-6.68284	0.0345309	Zfp617	-0.900052	0.628996
ARHGAP15	-7.77394	0.0345719	Arhgap15	-1.40575	0.29411
TEN1	-7.77163	0.0347813	Ten1	-1.23248	0.55588
ANKRD63	-6.50723	0.0352188	Ankrd63	-1.29312	0.3015
GFRA2	-4.19965	0.0352961	Gfra2	-0.505038	0.142179
C16orf90	-7.56236	0.0352961	1700037C18Rik	2.23684	0.220986
USP30	-3.70736	0.0353191	Usp30	-1.2606	0.167329
PLRG1	-2.8505	0.0353676	Plrg1	0.670545	0.407269
MYADML2	-7.44255	0.0357576	Myadml2	1.27043	0.598797
PCDHGB2	-5.05513	0.0364528	Pcdhgb2	1.53252	0.139487
PAQR7	-3.70121	0.0365627	Paqr7	-0.17663	0.850249
PLA2G4E	-7.64962	0.0365997	Pla2g4e	-1.22987	0.495653
FXYD7	-6.63252	0.0366609	Fxyd7	-1.72682	0.684668
ARHGEF4	-1.67872	0.0369008	Arhgef4	-0.292718	0.512998
KAT5	-2.79031	0.037313	Kat5	-0.232145	0.792538
CDK5	-3.15145	0.037313	Cdk5	-0.605316	0.249717
FAM160A1	-8.53611	0.0373644	Fam160a1	-1.78798	0.465186
PPP2R4	-1.39939	0.0373686	Ptpa	-0.0829607	0.935503
GABARAPL1	-1.34124	0.037521	Gabarapl1	-0.207751	0.557894
RANBP17	-4.61659	0.037521	Ranbp17	0.807988	0.682478
HTR6	-7.6802	0.0375925	Htr6	-0.247621	0.942916
PDPN	-3.42124	0.0378222	Pdpn	1.25987	0.331994
EXOSC4	-5.14966	0.0378222	Exosc4	0.439044	0.791753
CPSF4	-8.46541	0.0379552	Cpsf4	-1.96759	0.356327
TNFRSF19	-2.75621	0.0382088	Tnfrsf19	0.905212	0.0839687
SGCZ	-5.80136	0.0383428	Sgcz	0.801977	0.595684
FAM19A1	-4.60148	0.0384128	Fam19a1	-0.37843	0.780471
PCDHGA4	-5.53819	0.0385288	Pcdhga4	-0.0854454	0.974221
DLG5	-2.24703	0.0389595	Dlg5	0.460562	0.607075
NOL4	-3.43116	0.0392722	Nol4	-0.331785	0.54084
SVOP	-2.39557	0.039354	Svop	-0.579038	0.26294
LDAH	-4.74754	0.0395824	Ldah	-1.59138	0.151299
SOX11	-3.83873	0.0396039	Sox11	-0.739108	0.336257
ING4	-3.38342	0.0396324	Ing4	0.225538	0.887836
TARSL2	-2.29867	0.0396509	Tarsl2	-0.610206	0.493806
DLK2	-5.24391	0.039852	Dlk2	-0.380058	0.846315
NT5DC3	-2.3606	0.0402375	Nt5dc3	0.125052	0.895556
NEUROD1	-7.58339	0.0402455	Neurod1	-0.515361	0.87169
TBC1D19	-2.84658	0.0403074	Tbc1d19	-0.558854	0.566703
ATP6V1A	-1.26627	0.0403451	Atp6v1a	-0.304835	0.350962
DGKD	-2.72797	0.0403451	Dgkd	-0.10616	0.891478
NOTUM	-7.43361	0.0405912	Notum	2.01745	0.198844
MPP6	-3.09584	0.0405947	Mpp6	0.0973227	0.905278
MUSK	-7.86707	0.0406945	Musk	0.536742	0.885103
LMO7	-2.79022	0.0408738	Lmo7	0.211863	0.754064
CDK11A	-1.73033	0.0410028	Cdk11b	0.277613	0.63048
CLGN	-6.42525	0.0410028	Clgn	-1.37489	0.195141
EFNA3	-4.18483	0.0411184	Efna3	-0.219504	0.814756
GPM6B	-0.91788	0.0412633	Gpm6b	-0.0825806	0.652605
PINK1	-1.47497	0.0412681	Pink1	0.120438	0.720843
YDJC	-4.63588	0.0415154	Ydjc	-0.0527454	0.992166
SYNGR3	-4.51285	0.0415856	Syngr3	-0.718474	0.172377
HFE	-5.24604	0.0417762	Hfe	2.0136	0.290093
NCF1	-7.44205	0.0418331	Ncf1	0.0676018	0.979979
PUM2	-1.26736	0.041862	Pum2	-0.165714	0.609428
SYTL5	-5.31147	0.041862	Sytl5	0.023167	0.991992
GALNT18	-1.66194	0.0420098	Galnt18	0.435458	0.688736
AP4S1	-1.68106	0.0421558	Ap4s1	0.348332	0.735479
PCDHAC2	-3.75042	0.042354	Pcdhac2	-0.755935	0.316748
PAM16	-7.52896	0.0423592	Pam16	-1.07326	0.48932
CAB39	-1.58203	0.0425569	Cab39	-0.0934328	0.840021
TMEM97	-7.58235	0.0429689	Tmem97	-0.61896	0.860366
KIAA1755	-8.47172	0.0429689	D630003M21Rik	1.87551	0.488019
CCK	-4.01932	0.043397	Cck	-0.479035	0.215403
YWHAZ	-1.43017	0.0435292	Ywhaz	0.0213123	0.9515
EPDR1	-1.47999	0.0435339	Epdr1	-0.333293	0.457655
DCUN1D5	-1.61818	0.0439499	Dcun1d5	0.57359	0.476616
NFS1	-3.25903	0.0439499	Nfs1	-0.926517	0.274437
PPAN	-7.39021	0.0439807	Ppan	0.140015	0.967467
DPH5	-3.54524	0.0440611	Dph5	1.30767	0.342831
THAP3	-5.43491	0.0441624	Thap3	-1.44208	0.456607
TMF1	-1.33524	0.0442177	Tmf1	0.0667941	0.91363
TSPAN33	-4.75164	0.0443726	Tspan33	0.124802	0.950782
TBC1D30	-2.94221	0.0444003	Tbc1d30	-0.385742	0.459763
EPB41	-2.04164	0.0445235	Epb41	0.704027	0.192754
KPNA1	-1.87825	0.0446535	Kpna1	-0.437409	0.398571
PPP3CB	-1.10101	0.0447145	Ppp3cb	-0.299915	0.273506
TRHR	-7.35073	0.0447279	Trhr	0.758138	0.741725
ZDHHC4	-3.98269	0.044959	Zdhhc4	0.837667	0.459969
UBA2	-1.45064	0.0450325	Uba2	0.309344	0.549856
MIB2	-2.89686	0.0452788	Mib2	0.220243	0.769159
GAA	-2.82313	0.0454393	Gaa	-0.083444	0.90451
MRI1	-4.42276	0.0456016	Mri1	2.95062	0.0518352
NUS1	-2.06774	0.0456081	Nus1	0.0356274	0.960403
MRPL45	-5.26838	0.0458227	Mrpl45	-0.670833	0.529321
LRRC49	-2.22347	0.0459403	Lrrc49	-0.62111	0.420638
LARGE	-1.60445	0.0462545	Large	-0.341487	0.447241
PHOSPHO1	-7.44591	0.0464378	Phospho1	-2.33468	0.0641106
MESDC1	-4.12103	0.0467368	Mesdc1	-0.546559	0.583091
FGF10	-7.46123	0.0468404	Fgf10	-1.2155	0.537582
TMEM266	-7.65125	0.0469228	Tmem266	-1.07152	0.563474
KY	-7.61339	0.0469414	Ky	-1.59741	0.501089
EID2	-3.05317	0.0470505	Eid2	-0.603225	0.565326
KCTD11	-7.44791	0.0475792	Kctd11	0.479303	0.880665
AP1AR	-1.75046	0.0484301	Ap1ar	-0.122108	0.878993
MDP1	-4.85262	0.0487593	Mdp1	0.294287	0.77837
MSI1	-3.84585	0.0489506	Msi1	0.0402087	0.984805
ZFAND2A	-2.98256	0.0490299	Zfand2a	-0.45646	0.521689
TSPAN3	-1.00043	0.0490637	Tspan3	0.0463219	0.909102
FECH	-1.96273	0.0494271	Fech	0.0885595	0.928808
TTLL3	-7.43243	0.0494467	Ttll3	0.504041	0.879495
STIP1	-1.56925	0.0495806	Stip1	-0.421171	0.320053
PPA2	-4.56242	0.0497329	Ppa2	-0.12045	0.938253
UFSP2	-3.13774	0.0499127	Ufsp2	0.0840931	0.947146
POLDIP2	-1.99194	0.0499591	Poldip2	-0.164369	0.865302

## Sheet: Approach3-Human
Enriched in human microvessels v. whole brain AND not enriched in mouse microvessels v. whole brain (Approach 3)
Human MV	Homolog
SLCO2A1	Slco2a1
PMAIP1
FAM26E	Fam26e
ISM1	Ism1
OMD	Omd
GDPD5	Gdpd5
COX7A1	Cox7a1
LOC107986974
LOC107986408
WTIP	Wtip
IL18R1	Il18r1
PUSL1	Pusl1
FOXL1	Foxl1
FAM89A	Fam89a
OR3A1	Olfr402
NFIL3	Nfil3
NAGS	Nags
MLKL	Mlkl
LOC107985561
SEMA3F	Sema3f
SSNA1	Ssna1
ZNF888
SMCO4
ECSCR	Ecscr
HAPLN3	Hapln3
LOC105370500
TRNQ
LTBP2	Ltbp2
FAM60A	Fam60a
TARP
LRRC57	Lrrc57
SGK223	D8Ertd82e
ADH1B
TES	Tes
TRPC3	Trpc3
STK19	Stk19
SLC4A11	Slc4a11
LINC01388
WNT4	Wnt4
CCDC68	Ccdc68
NHEJ1	Nhej1
FOXL2NB
ZNF345
CXCL1
RASAL2-AS1
PGR	Pgr
FAM212A	Fam212a
CARD10	Card10
LOC107986247
EFCC1	Efcc1
LMCD1	Lmcd1
LOC107986013
TMEM185A	BC023829
SLFN12
LOC107987268
CD320	Cd320
ENDOG	Endog
ITGA5	Itga5
LOXL2	Loxl2
FRG1JP
WEE1	Wee1
GBP1P1
FMO3	Fmo3
PIGBOS1
SCAMP1-AS1
C2CD4C	C2cd4c
HEBP2	Hebp2
FGR	Fgr
GMFG	Gmfg
RBM20	Rbm20
CFB	Cfb
LOC153684
GIMAP7	Gimap7
NOL11	Nol11
TBRG4	Tbrg4
LRRC32	Lrrc32
RUNDC3B	Rundc3b
LOC101927311
ZC3HAV1L	Zc3hav1l
CLEC4E	Clec4e
IL1RL1	Il1rl1
DKFZp451B082
IFI27
CBX2	Cbx2
NT5DC2	Nt5dc2
IPMK	Ipmk
LOC102724488
METTL18	Mettl18
ST6GALNAC1	St6galnac1
SLFN11
PODN	Podn
ZFP1	Zfp1
DISP1	Disp1
UFD1L	Ufd1l
MYC	Myc
CDC26	Cdc26
PRX	Prx
HIST2H2AC	Hist2h2ac
GPX7	Gpx7
GEM	Gem
RASIP1	Rasip1
SMOC2	Smoc2
GIMAP4	Gimap4
CARD6	Card6
ARHGAP6	Arhgap6
GGT5	Ggt5
CAV2	Cav2
DEF6	Def6
MMP25	Mmp25
HYAL2	Hyal2
TAPBPL	Tapbpl
N4BP3	N4bp3
SLC39A13	Slc39a13
TSPAN4	Tspan4
DUSP23	Dusp23
MMRN1	Mmrn1
LOC102724814
DUSP11	Dusp11
VWA2	Vwa2
ZMYND19	Zmynd19
C7orf26	E130309D02Rik
IGF2BP2	Igf2bp2
GPR85	Gpr85
C1QTNF1	C1qtnf1
SMAD9	Smad9
BTNL9	Btnl9
LOC100270804
DNASE1L1	Dnase1l1
BIRC3	Birc3
PPP3CC	Ppp3cc
PLP2	Plp2
ANGPT2	Angpt2
RWDD2B	Rwdd2b
ZNF613	Zfp157
HHEX	Hhex
SCUBE2	Scube2
TM4SF18
ACSL5	Acsl5
GBP1
MANSC1	Mansc1
HAX1	Hax1
EMD	Emd
IQCK	Iqck
MBNL1-AS1
NTN4	Ntn4
KCNS3	Kcns3
MCMBP	Mcmbp
MGST2	Mgst2
LOC107984428
ST6GALNAC3	St6galnac3
IFITM1
PTGDR2	Ptgdr2
FHL5	Fhl5
RARS2	Rars2
HERC2P3
TGIF2	Tgif2
FRZB	Frzb
EMP2	Emp2
CXorf38	1810030O07Rik
SLC6A12	Slc6a12
LEPR	Lepr
DACH1	Dach1
FOSB	Fosb
COPS5	Cops5
THSD4	Thsd4
SQRDL	Sqrdl
CNOT11	Cnot11
PDE6D	Pde6d
SYDE1	Syde1
JAG2	Jag2
LPAR6	Lpar6
PTGR1	Ptgr1
APOL1
ZNF124
HLA-E	H2-T23
DSP	Dsp
ARHGAP18	Arhgap18
LAMA3	Lama3
ACVR1	Acvr1
AHR	Ahr
PAPSS2	Papss2
LAYN	Layn
NECTIN2	Nectin2
SGPP2	Sgpp2
CDYL2	Cdyl2
FAM43A	Fam43a
SMIM3	Smim3
IL4R	Il4ra
FAM214B	Fam214b
SRGN
SHC2	Shc2
A2M	A2m
ZNF217	Zfp217
FAM111A	Fam111a
CCDC3	Ccdc3
STK3	Stk3
LPL	Lpl
PARP12	Parp12
ELOVL7	Elovl7
HBEGF	Hbegf
LOC105371453
ZFAND6	Zfand6
ISYNA1	Isyna1
SAMM50	Samm50
HERPUD1	Herpud1
MOB2	Mob2
MX1
APOL3
IFI44L	Ifi44l
GRASP	Grasp
ETS2	Ets2
A4GALT	A4galt
NEDD4
LBH	Lbh
SNED1	Sned1
VIMP	Vimp
B3GNT2	B3gnt2
NLRP1	Nlrp1b
TPM4
BST2
PPP2R5A	Ppp2r5a
SLC1A1	Slc1a1
METTL17	Mettl17
FRMD3	Frmd3
OTULIN	Otulin
TRIM4
TMEM2	Tmem2
ATOH8	Atoh8
ST3GAL1	St3gal1
BLMH	Blmh
TMCC3	Tmcc3
TBC1D23	Tbc1d23
TMSB10
SLC19A1	Slc19a1
DNAJC1	Dnajc1
RNF152	Rnf152
RPGR	Rpgr
CTGF	Ctgf
SLCO4A1	Slco4a1
KLF10	Klf10
C2CD2	C2cd2
DUSP1	Dusp1
MT2A
HERC2P2
PRDM1	Prdm1
FGD6	Fgd6
PDCD4	Pdcd4
LRCH1	Lrch1
MYL12A	Myl12b
PPARGC1B	Ppargc1b
CWC22	Cwc22
CPD	Cpd
SP110	Gm15753
RELL1	Rell1
CHSY1	Chsy1
RBM17	Rbm17
PLOD1	Plod1
CALD1
FOXN3
RNASE1	Rnase1
CNOT8	Cnot8
PIK3R3	Pik3r3
FOSL2	Fosl2
NRP2	Nrp2
RBMS3	Rbms3
RPS11	Rps11
EPS8	Eps8
ADGRL2	Adgrl2
CD109	Cd109
PLEKHG1	Plekhg1
AGFG1	Agfg1
FSTL1	Fstl1
STAT5B	Stat5b
MAGI2-AS3
GNS	Gns
ETF1	Etf1
WBP1L	Wbp1l
TOR1AIP1	Tor1aip1
SEPN1	Sepn1
BTG2	Btg2
ARFGEF2	Arfgef2
SLC5A3	Slc5a3
ST6GAL1	St6gal1
ELK4	Elk4
PTEN	Pten
LMNA	Lmna
CFLAR	Cflar
PTMA
SLCO1A2	Slco1a5
TACC1	Tacc1
RHOB	Rhob

## Sheet: Approach3-Mouse
Enriched in mouse microvessels v. whole brain AND not enriched in human microvessels v. whole brain (Approach 3)
Cracr2b	CRACR2B
F13a1	F13A1
Pln
Gm13861
Col5a2	COL5A2
Oasl1	OASL
Lmod1	LMOD1
Gm34050
Myzap	MYZAP
Gm39425
Ptgis	PTGIS
Mxra8	MXRA8
Foxd1	FOXD1
Col18a1	COL18A1
Gm14005
Antxr2	ANTXR2
Trim6	TRIM6
Col13a1	COL13A1
Inmt	INMT
Map3k7cl
Mgp	MGP
AW112010
Gm9946
Ifi47
Alas2	ALAS2
Anxa1	ANXA1
Il2rg	IL2RG
Frk	FRK
Ccr9	CCR9
Epha2	EPHA2
Cd300lg	CD300LG
Trim12c	TRIM5
Snhg15
Gch1	GCH1
Slc13a4	SLC13A4
Col28a1	COL28A1
Tead4	TEAD4
Ctla2b
Gipc3	GIPC3
Hcar1	HCAR1
Smagp	SMAGP
Casp12
Foxl2os
Tcf23	TCF23
Gprc5c	GPRC5C
Icam1	ICAM1
Aoc3	AOC3
Dnah6	DNAH6
Cmtm8	CMTM8
Snai2	SNAI2
Gm35572
Rhbdf2	RHBDF2
Cox4i2	COX4I2
Fam217a	FAM217A
Nos2	NOS2
Tlr12
Mndal	IFI16
Gimap9
Tmem252	TMEM252
Chil5
Emilin1	EMILIN1
Gm6787
Hspb1	HSPB1
Bmx	BMX
Gpr20	GPR20
Serpinb1b
Wfdc1	WFDC1
Xirp1	XIRP1
Gm32092
Alox12	ALOX12
Cd300a	CD300A
Art3	ART3
Myo1h	MYO1H
Col1a1	COL1A1
Otogl	OTOGL
1810073O08Rik
Tax1bp3	TAX1BP3
Kcnmb1	KCNMB1
Srms	SRMS
Lum	LUM
Aox3
Gm41348
Stap2	STAP2
Psmb9	PSMB9
Hba-a2	HBA2
Col5a3	COL5A3
Gm33719
Ephx3	EPHX3
Tec	TEC
Fgl2	FGL2
AI467606	C16orf54
Anxa2	ANXA2
Rad54b	RAD54B
Oas1b
Myocd	MYOCD
Zfp820
Pcolce	PCOLCE
Oas1a	OAS1
Bvht
Gm16348
Crip1	CRIP1
Angptl4	ANGPTL4
Tnfrsf22
5430416O09Rik
Sh3tc2	SH3TC2
Hic1	HIC1
Calhm2	CALHM2
Svep1	SVEP1
Gm12250
Aspn	ASPN
Aldh1a2	ALDH1A2
Sp140	SP140
Olfr558	OR51E1
Irf7	IRF7
Ncf2	NCF2
Ms4a6c
Irf1	IRF1
Pgf	PGF
Ly96	LY96
Des	DES
F5	F5
Nmi	NMI
Zic4	ZIC4
Igf2	IGF2
Tbx18	TBX18
Tmem45a	TMEM45A
Gm33583
Vamp5	VAMP5
Exoc3l	EXOC3L1
Carmn
Enpep	ENPEP
Gm30571
Col4a4	COL4A4
Magix	MAGIX
Pla1a	PLA1A
Zic5	ZIC5
Adgre5	ADGRE5
Lrrk1	LRRK1
Hmgcs2	HMGCS2
P2ry14	P2RY14
Unc45b	UNC45B
Gm41168
Tirap	TIRAP
Car5a	CA5A
Ccdc102a	CCDC102A
Ube2l6	UBE2L6
Aim2	AIM2
Lama5	LAMA5
Mgst1	MGST1
Egflam	EGFLAM
Zfp808
Sh3tc1	SH3TC1
C1s1	C1S
Gbp4
Myom1	MYOM1
Trim65	TRIM65
Ptgfr	PTGFR
Klhl6	KLHL6
Spp1	SPP1
Eva1b	EVA1B
Anpep	ANPEP
Ecm2	ECM2
Myh11	MYH11
2610305D13Rik
Mrvi1	MRVI1
Cd248	CD248
Hba-a1	HBA1
Fes	FES
Mrc2	MRC2
Dxo	DXO
Slc6a20a	SLC6A20
Rnaset2a	RNASET2
Rtp4	RTP4
Irak3	IRAK3
Kcnj8	KCNJ8
Hbb-bt	HBB
Iigp1
Igsf5	IGSF5
Sp100
BC028528	C1orf54
Ctla2a
Ifi35	IFI35
Thsd1	THSD1
Casq2	CASQ2
Mylk	MYLK
Mns1	MNS1
H2-Q4	HLA-A
Pde4c	PDE4C
Degs2	DEGS2
Mustn1	MUSTN1
Vstm4	VSTM4
Rab11fip1	RAB11FIP1
Baz1a	BAZ1A
Smco4
Bmp5	BMP5
Rsad2	RSAD2
Fxyd5	FXYD5
Kl	KL
Ly6a
Bst2
Rcn3	RCN3
Megf6	MEGF6
St6galnac2	ST6GALNAC2
Rhpn2	RHPN2
Ifitm1
Tbx1	TBX1
Itih2	ITIH2
Edn3	EDN3
Ephb4	EPHB4
Scarf1	SCARF1
Irf6	IRF6
AU021092	C16orf89
Lgals9	LGALS9B
Trim30a
Vtn	VTN
Akr1c14
Arap3	ARAP3
Ace2	ACE2
Cd274	CD274
Afap1l2	AFAP1L2
Clec2d
Ly6c1
Ifit3	IFIT3
Gpr137b	GPR137B
Gimap1	GIMAP1
Xdh	XDH
Csf2rb	CSF2RB
Pgm5	PGM5
Pglyrp1	PGLYRP1
Igfbp3	IGFBP3
Cped1	CPED1
Casp6	CASP6
Plin2	PLIN2
Atp13a5	ATP13A5
Gpn2	GPN2
Gm8995
Gm39704
Tmem140	TMEM140
Pltp	PLTP
Atp2a3	ATP2A3
Slc16a9	SLC16A9
Ocln	OCLN
Nid2	NID2
Trim47	TRIM47
Gbp5	GBP5
Srgn
Stra6	STRA6
Hbb-bs	HBB
Vim	VIM
Irgm2	IRGM
Uba7	UBA7
Trex1	TREX1
Map3k6	MAP3K6
Gjb2	GJB2
Gper1	GPER1
Adamts16	ADAMTS16
Filip1l	FILIP1L
Lamb2	LAMB2
Wnt5b	WNT5B
S100a6	S100A6
Oasl2
Psmb8	PSMB8
Cyp1b1	CYP1B1
Cald1
Trim25	TRIM25
Piezo1	PIEZO1
Ifitm2	IFITM2
Sipa1	SIPA1
Paqr5	PAQR5
Eps8l2	EPS8L2
Slc39a8	SLC39A8
Acer2	ACER2
Eln
Cp	CP
Igsf1	IGSF1
Slco1a4
Map3k8	MAP3K8
Fcgrt	FCGRT
Tmem204	TMEM204
Rab29	RAB29
Tpm2
Arhgef5	ARHGEF5
Fam114a1	FAM114A1
Ushbp1	USHBP1
Ucp2	UCP2
Poc1b	POC1B
B430319G15Rik
Id1	ID1
Rnf125
Col4a1	COL4A1
Sgms2	SGMS2
Pde5a	PDE5A
Vsig2	VSIG2
Angptl2	ANGPTL2
Kank3	KANK3
Pde3a	PDE3A
Fmo2	FMO2
Slc22a8	SLC22A8
Col15a1	COL15A1
Fas	FAS
Fbln5	FBLN5
Ifih1	IFIH1
Sult1a1
B4galt1	B4GALT1
Gm6548
Mill2	MICB
Apobec3	APOBEC3B
Jag1	JAG1
Prom1	PROM1
Spata6	SPATA6
Serpinb9	SERPINB9
Tspo	TSPO
Slc16a4	SLC16A4
Gstm7	GSTM2
Ggta1
Cd151	CD151
Ripk1	RIPK1
Myl12a	MYL12B
Smtn	SMTN
Tcf7
Mrc1	MRC1
Ceacam1	CEACAM1
Fmo1	FMO1
Ddc	DDC
Wasf2	WASF2
Tmem258	TMEM258
Rras	RRAS
H2-M3	HLA-G
Sema3c	SEMA3C
Dab2	DAB2
Klf2	KLF2
Rbpms	RBPMS
Notch4	NOTCH4
Adamts9	ADAMTS9
Ltbp4	LTBP4
Adap2	ADAP2
1810058I24Rik
Ddah2	DDAH2
Sod3	SOD3
Trim16	TRIM16
Ano1	ANO1
Arhgap31	ARHGAP31
Ctsc	CTSC
Fmo5	FMO5
Slc40a1	SLC40A1
2810025M15Rik
Fbln1	FBLN1
Shc1	SHC1
Tpm4
Helz2	HELZ2
Amotl2	AMOTL2
Crtap	CRTAP
Ccm2l	CCM2L
Esyt1	ESYT1
Hist2h2be	HIST1H2BJ
Ly75	LY75
Mmp28	MMP28
Vwa1	VWA1
Ccnyl1	CCNYL1
Myo1c	MYO1C
Bche	BCHE
Cspg4	CSPG4
Ccdc141	CCDC141
Cdk6	CDK6
Acacb	ACACB
Lama1	LAMA1
Iqgap1	IQGAP1
Rcsd1	RCSD1
Crybg3	CRYBG3
Flna	FLNA
Sorbs3	SORBS3
H2-K1	HLA-A
Car4	CA4
Prkd2	PRKD2
Entpd1	ENTPD1
Cxcl12	CXCL12
Slc35f2	SLC35F2
As3mt	AS3MT
Abcc4	ABCC4
Tcn2	TCN2
Slco1c1	SLCO1C1
Myof	MYOF
Taf1a	TAF1A
Ddx58	DDX58
Sirt1	SIRT1
Txnrd3	TXNRD3
P2ry1	P2RY1
Stard13	STARD13
Rai14	RAI14
Rhobtb1	RHOBTB1
Rhoj	RHOJ
Ndufa7	NDUFA7
C4b	C4B
Gm10509
Slc46a3	SLC46A3
Fam89b	FAM89B
Fam129a	FAM129A
Casp8	CASP8
Stab1	STAB1
F2r	F2R
St8sia4	ST8SIA4
Trim12a
Tatdn3	TATDN3
H2-T24
Tcf3	TCF3
Il10rb	IL10RB
C030034I22Rik
Sema4c	SEMA4C
Gm13111
Gbp9	GBP6
Zc3hav1	ZC3HAV1
Mpzl1	MPZL1
Map3k1	MAP3K1
LOC108167440
Nfkbia	NFKBIA
Elf1	ELF1
Mxra7
Swap70	SWAP70
Rnf213	RNF213
Yap1	YAP1
Shroom1	SHROOM1
Nfe2l2	NFE2L2
Limd1	LIMD1
Rhbdf1	RHBDF1
Slc16a12	SLC16A12
Lama4	LAMA4
Eogt	EOGT
Fmnl3	FMNL3
Zic3	ZIC3
Ehd4	EHD4
Mdk	MDK
Il17rd	IL17RD
Rgs3	RGS3
Parvb	PARVB
Ephx1	EPHX1
Crip2
Plekhg2	PLEKHG2
Parp4	PARP4
Bloc1s4	BLOC1S4
Sepp1	SEPP1
Nkd2	NKD2
Lyn	LYN
Atf5	ATF5
Wbp1	WBP1
Fat4	FAT4
Mvp	MVP
Fam63a	FAM63A
2010204K13Rik
Shfm1	ECD
Pcdhga6	PCDHGA6
Lima1	LIMA1
C130074G19Rik	C1orf115
Tgfbr3	TGFBR3
Plekhh2	PLEKHH2
Wwtr1	WWTR1
Cpne3	CPNE3
Bmp7	BMP7
St3gal6	ST3GAL6
Inpp4b	INPP4B
Apod	APOD
Fam101b	FAM101B
Lnx2	LNX2
Sik1
Ddr2	DDR2
Pdlim5	PDLIM5
1810026B05Rik
Rasgrp3	RASGRP3
Cdkn1a	CDKN1A
Ccdc71l	CCDC71L
Ldlrad3	LDLRAD3
B4galt4	B4GALT4
Ackr3	ACKR3
Map2k3	MAP2K3
Abca9	ABCA9
Abca8a
Rps29	RPS29
Rnase4	RNASE4
Lama2	LAMA2
Pdgfb	PDGFB
Cdkn1c
Golim4	GOLIM4
Pnpla2	PNPLA2
Pros1	PROS1
Kcna5	KCNA5
Akap12	AKAP12
D830031N03Rik	KIAA0754
Phactr2	PHACTR2
Frmd4b	FRMD4B
Rpl39	RPL39
Heatr5a	HEATR5A
Nfatc3	NFATC3
Gbp7	GBP7
Smpdl3a	SMPDL3A
Ntn1	NTN1
Atp6v0e	ATP6V0E1
Synpo2	SYNPO2
Erap1	ERAP1
Qsox1	QSOX1
Zfp768	ZNF768
Tmem123	TMEM123
Vars2	VARS2
Tapbp	TAPBP
Ece1	ECE1
Arhgap27	ARHGAP27
H2-D1	HLA--A
Trp53inp1	TP53INP1
Txn1	TXN
Nupr1	NUPR1
Sh3bp4	SH3BP4
Thap1	THAP1
St3gal4	ST3GAL4
Rbms1	RBMS1
1110001J03Rik	C7orf55
Klc4	KLC4
Kctd10	KCTD10
Dennd3	DENND3
Mcam	MCAM
Sh2b3	SH2B3
Gusb	GUSB
Anxa5	ANXA5
Vwa5a	VWA5A
Lipa	LIPA
Rhoc	RHOC
Crispld1	CRISPLD1
Hip1	HIP1
Ginm1	GINM1
Tgfb2	TGFB2
Gnai3	GNAI3
Atp7a	ATP7A
Tnfrsf1a	TNFRSF1A
Slc6a6	SLC6A6
Gkap1	GKAP1
Clic4	CLIC4
Psme1	PSME1
Bnip2	BNIP2
Phactr4	PHACTR4
Gm15564
Ttc5	TTC5
Cyb5r3
Zfp516	ZNF516
Cttnbp2nl	CTTNBP2NL
Rap1b	RAP1B
Cpt1a	CPT1A
Ctnna1	CTNNA1
Jam2	JAM2
Tmtc2	TMTC2
Ndrg1	NDRG1
Ddit3	DDIT3
Adgrg1	ADGRG1
Snap23	SNAP23
Caskin2	CASKIN2
Myo10	MYO10
Acadl	ACADL
Synm	SYNM
Mylip	MYLIP
Kitl	KITLG
Pdcl3	PDCL3
H3f3a	H3F3A
Tob2	TOB2
Nbl1	NBL1
1110018N20Rik
Sos2	SOS2
4931406P16Rik	KIAA0355
Tmc7	TMC7
C1qc	C1QC
Ndufa3	NDUFA3
Krcc1	KRCC1
Padi2	PADI2
Msrb3	MSRB3
Hdac7	HDAC7
Smad7	SMAD7
Sav1	SAV1
Atp11c	ATP11C
Tjp1	TJP1
Ifi27
Lamb1	LAMB1
Nfkb1	NFKB1
Rbfa	RBFA
Nhsl1	NHSL1
Igf1r	IGF1R
Prkd3	PRKD3
Vcl	VCL
Necap2	NECAP2
Rps26	RPS26
Nxpe4	NXPE4
Agt	AGT
Aurkaip1	AURKAIP1
Serpinb6a	SERPINB6
Ly6e	LY6E
Adamts1	ADAMTS1
Psmd13	PSMD13
Mrpl9	MRPL9
Mcc	MCC
Rps23	RPS23
Rpl37	RPL37
Cln5	CLN5
Mir6236
Ccnd3	CCND3
Mdc1	MDC1
Ndnf	NDNF
Inpp5k	INPP5K
Aff1	AFF1
Sema7a	SEMA7A
Polk	POLK
Atl3	ATL3
Max	MAX
Pard3	PARD3
Map3k3	MAP3K3
Rapgef3	RAPGEF3
Cpne8	CPNE8
Itpkb	ITPKB
Serinc3	SERINC3
Slc44a2	SLC44A2
H3f3b	H3F3B
Plekhg3	PLEKHG3
Maml2
Nme2	NME2
Dock1	DOCK1
Grb10	GRB10
Sp1	SP1
Sh3bgrl3	SH3BGRL3
Tmem109	TMEM109
Slc31a1	SLC31A1
Rpl30	RPL30
Vcam1	VCAM1
Plcg1	PLCG1
Tmem161a	TMEM161A
Hmgn1	HMGN1
Pkd2	PKD2
Nbeal1	NBEAL1
Lars2	LARS2
Irak1	IRAK1
Agrn	AGRN
Ptpn12	PTPN12
Rpl24	RPL24
Leprot	LEPROT
Ptma
Ybx3	YBX3
Sft2d2	SFT2D2
Cdc42ep4	CDC42EP4
Rps24	RPS24
Axin2	AXIN2
Gcnt2	GCNT2
Fkbp9	FKBP9
Abhd2	ABHD2
Cast	CAST
Sertad2	SERTAD2
Ptn	PTN
Akap13	AKAP13
Snx17	SNX17
Med12	MED12
Rps27a	RPS27A
Atp5k
Tsc22d3	TSC22D3
Kif1c	KIF1C
Tmsb4x
Mob1a	MOB1A
S100a16	S100A16
Btbd7	BTBD7
Sec61a1	SEC61A1
Atp5j2	ATP5J2
Wls	WLS
Flii	FLII
Eif3g	EIF3G
Furin	FURIN
Tmpo	TMPO
Rps18	RPS18
Rin2	RIN2
Ptprm	PTPRM
Sri	SRI
Klf3	KLF3
Pon2	PON2
Ssfa2	SSFA2
Pcp4l1
Spcs1	SPCS1
Gatm	GATM
Wwc2	WWC2
Rps5	RPS5
Gnai2	GNAI2
Gsta4
Ptbp3	PTBP3
Grn	GRN
Actn4	ACTN4
Srgap2	SRGAP2
Phka1	PHKA1
Rock1	ROCK1
Tor1aip2	TOR1AIP2
LOC101056014
Mt1
Pggt1b	PGGT1B
Slc38a3	SLC38A3
Ikbkb	IKBKB
Kif13a	KIF13A
Ubxn1	UBXN1
Tnks1bp1	TNKS1BP1
Fermt2	FERMT2
Ifnar1	IFNAR1
Spock2	SPOCK2
Rgs12	RGS12
S1pr1	S1PR1
Syf2	SYF2
Il6st	IL6ST
Tfrc	TFRC
Tpm1
Mfge8	MFGE8
Rps15	RPS15
Reep3	REEP3
Capn2	CAPN2
Cers2	CERS2
Lrp8	LRP8
Rab8a	RAB8A
Gab1	GAB1
Rhoa	RHOA
Rpl31	RPL31
Specc1l	SPECC1L
Alas1	ALAS1
Calu	CALU
Dynll1	DYNLL1
Myl6	MYL6
Pik3c2a	PIK3C2A
Gabarap	GABARAP
Arhgap12	ARHGAP12
Rpl32	RPL32
Ctdsp2	CTDSP2
Rpl13a	RPL13A
Rps6	RPS6
Rpl28	RPL28
Mier1	MIER1
Map4k2	MAP4K2
Fyco1	FYCO1
Fgfr1	FGFR1
Rrbp1
Abca1	ABCA1
Gstm1	GSTM5
Tanc1	TANC1
Tmem184b	TMEM184B
Rpl37a	RPL37A
Dnajc3	DNAJC3
Ankrd13a	ANKRD13A
Rpl14	RPL14
Wbp5	TCEAL9
Arl2bp	ARL2BP
Rps17	RPS17
Phrf1	PHRF1
Ak3	AK3
Bcl2l1	BCL2L1
Cst3	CST3
Rpl27a	RPL27A
Cnbp	CNBP
Nucb1	NUCB1
Rpl23	RPL23
Atp5g3	ATP5G3
Fnbp1l
Rps2	RPS2
Rps7	RPS7
Clip1	CLIP1
Gltp	GLTP
Snrk	SNRK
Osbpl9	OSBPL9
Serpine2	SERPINE2
Ctnnd1	CTNND1
Rdx	RDX
Pxk	PXK
Pan3	PAN3
Picalm	PICALM
Col4a3bp	COL4A3BP
Ptms
Aldh2	ALDH2
Ankrd50
Rps9	RPS9
Cenpb	CENPB
Rpl11	RPL11
Rpl12	RPL12
Sod1	SOD1
Rpl7	RPL7
Chmp2a	CHMP2A
Nebl
Ctnnb1	CTNNB1
Slc6a11	SLC6A11
Atp1a2	ATP1A2
Elovl5	ELOVL5
Klf7	KLF7
Rpl17	RPL17
Fus	FUS
Rps3	RPS3
Apoe	APOE
Hipk1	HIPK1
Tmbim6	TMBIM6
Rps8	RPS8
Ptgds	PTGDS
Ddx3x	DDX3X
Sash1	SASH1
Sep15	SEP15
Cd81	CD81
Prex2	PREX2
Epb41l2	EPB41L2
Fam213a	FAM213A
Tuba1b	TUBA1B
Extl3	EXTL3
Sh3glb1	SH3GLB1
Mlc1	MLC1
Slc1a3	SLC1A3
Rab5c	RAB5C
Sptbn1	SPTBN1
Actb	ACTB
Myo6	MYO6
Anp32a
Fam107a	FAM107A
Mcf2l	MCF2L
Sorbs1	SORBS1
Lamp1	LAMP1
Ddb1	DDB1
Sparcl1	SPARCL1
Macf1
Ndrg2	NDRG2
Clu	CLU
Eef1a1	EEF1A1
Bmpr2	BMPR2
Hnrnpa2b1	HNRNPA2B1
Glul	GLUL
Itm2b	ITM2B
Qk	QKI
Mprip	MPRIP
Cpe	CPE

[truncated: 2 more sheets: SLCs, ABCs]
