# Supplementary material for: Transcriptomic comparison of human and mouse brain microvessels
Source: Sci Rep. 2020 Jul 23;10:12358. doi: 10.1038/s41598-020-69096-7 (PMC7378255; doi:10.1038/s41598-020-69096-7)
Supplement: Supplementary file 6 — Supplementary Table S6. [file 41598_2020_69096_MOESM6_ESM.xlsx]

## Sheet: Genes
Table S6. Putative pericyte transcripts.
	log2(TPM+1)
Gene	Human LCM microvessels	Reference endothelial cells
NOTCH3	7.13638	0
SMOC2	6.1271	0
CYSLTR2	5.41062	0
PRX	5.3814	0
RASSF9	3.96063	0
SLC38A5	6.70722	0
PCDH18	5.31467	0
MYO1B	6.83923	0
FHL5	5.76643	0
CCDC68	3.09803	0
PRELP	6.19521	0
PODN	4.72367	0
BGN	8.0729	0
SLC12A7	4.40904	0
CLEC4E	4.87514	0
DISP1	3.6104	0
SLC6A12	5.01847	0
TMEM51	4.53476	0
ANGPT2	6.44905	0
ADH1B	5.12801	0
NAGS	4.1255	0
FGD5	4.57371	0
COL3A1	4.78862	0
AFAP1L1	4.78877	0
FENDRR	3.49317	0
FAM26E	2.37642	0
VASP	5.95175	0
ZC3HAV1L	3.2305	0
HEBP2	5.06116	0
PKN3	3.03587	0
HSPG2	4.1554	0
NKD1	4.03103	0
NDUFA4L2	6.13939	0
SNTB1	4.38985	0
SLC2A4	4.6053	0
C1QTNF1	4.44458	0
CARD10	3.48659	0
IL18R1	2.80906	0
FRZB	6.05302	0
RNF152	4.44127	0
SGK223	2.52199	0
WTIP	3.22311	0
C2CD4C	3.73025	0
RARS2	4.27839	0
DEF6	4.27946	0
ISM1	3.29948	0
KIF26A	2.80796	0
N4BP3	3.07283	0
IPMK	3.21042	0
S1PR3	5.24953	0
LTBP2	1.80186	0
OLFML2A	4.33089	0
TAGLN	7.39678	0
COL1A2	5.54547	0
COLEC12	6.54874	0
LRP5	3.88392	0
FAM212A	4.70581	0
FAM110D	5.21768	0
GJA4	3.3427	0
CYTH3	4.93905	0
SYDE1	4.24111	0
LOC107987268	5.45969	0
STK19	3.70858	0
TBRG4	4.24922	0
TRPC3	2.71644	0
ZIC1	5.64623	0
HIST2H2AC	6.17815	0
SSNA1	4.65431	0
TRNQ	8.41922	0
ARHGAP6	2.84625	0
LOC107986247	3.60203	0
LOC105371453	3.73329	0
LOC101927311	5.77016	0
RASAL2-AS1	4.09695	0
PTGDR2	4.55513	0
CXorf38	4.00578	0
LAMC3	3.40632	0
NTN4	4.72389	0
BMP6	5.31702	0
ZNF345	2.6776	0
LOC107986408	3.67317	0
LPL	6.01281	0
DKFZp451B082	2.4725	0
FOXL1	2.67131	0
HAPLN3	3.00345	0
LATS2	4.85611	0
TMEM185A	3.3697	0
CCDC3	6.00865	0
C7orf26	3.78743	0
OR3A1	2.59363	0
COL4A3	3.7137	0
TBX15	3.83915	0
FLVCR2	3.5344	0
MOB2	5.39809	0
GEM	4.48004	0
SQRDL	5.0192	0
SLC6A13	4.15434	0
PUSL1	4.23076	0
TAPBPL	2.95763	0
LOC107985561	2.31395	0
HEYL	3.38845	0
PDGFRB	6.14819	0
SLC4A11	1.79971	0
SLC19A3	4.05935	0
CNOT11	4.63292	0
MMP25	3.05954	0
SHC2	4.56426	0
LOC107986974	2.68209	0
SNED1	3.53424	0
EDNRA	4.82388	0
MYC	3.46935	0
ABCC9	5.26649	0
ZNF613	3.80157	0
LOC105370500	3.04446	0
BCAM	5.25145	0
EHD2	6.38312	0
ZNF888	2.33081	0
FBLN2	4.7092	0
DACH1	2.66056	0
SCAMP1-AS1	3.6146	0
LBH	5.49231	0
LOC100270804	4.01785	0
WNT4	1.97992	0
ETF1	5.69715	0
LOC107986013	2.96098	0
IGF2BP2	2.87305	0
PLOD1	5.68596	0
PPARGC1B	3.42766	0
METTL18	3.89017	0
FAM60A	2.48901	0
FMO3	3.55777	0
ENDOG	4.25427	0
TNXB	2.12046	0
KIAA0040	5.5963	0
METTL17	5.30013	0
ZMYND19	3.64256	0
RECK	4.04013	0
HHEX	4.7802	0
ISYNA1	4.48214	0
GPX7	4.58842	0
WBP1L	5.18429	0
KCNS3	3.69571	0
FAM43A	4.52316	0
LOXL2	3.54453	0
LOC102724814	3.98929	0
MBNL1-AS1	3.11535	0
ZNF124	3.46095	0
NT5DC2	2.95857	0
RWDD2B	4.21311	0
SLC19A1	3.36985	0
LOC107984428	3.98213	0
TBX2	3.72512	0
A4GALT	4.36412	0
SLC5A3	4.31635	0
FRG1JP	4.20734	0
OTULIN	2.88296	0.0722367
HMCN1	2.93336	0.118819
TRIOBP	4.0876	0.13232
ADGRA2	5.2961	0.224709
SLFN12L	2.9284	0.242094
NID1	5.59245	0.252621
ITPRIPL2	4.38819	0.346229
LMNA	6.26474	0.346732
LRRC57	3.12632	0.384743
DCN	6.93315	0.391419
FGR	5.08559	0.428774
TSPAN4	4.26849	0.482022
MMRN1	3.68123	0.486263
FLT4	2.74072	0.496512
PTBP1	5.56843	0.497365
GBP1P1	4.29202	0.508997
CBX2	2.10416	0.509136
STARD8	5.13841	0.517962
TNS2	6.14242	0.567252
AHR	3.84885	0.59808
NES	6.78093	0.657532
LRRC32	5.28903	0.675961
CDYL2	3.72899	0.78066
GJC1	4.77076	0.81709
EGFL7	4.10817	0.820611
EFCC1	2.76777	0.822493
ENG	6.13041	0.826278
NEDD4	3.96151	0.834455
NOTCH1	5.30556	0.896932
SMIM3	5.07831	0.974324
PRSS23	3.27049	0.988496
SLC39A13	3.72769	1.03531
SMCO4	3.43771	1.04365
FOXL2NB	3.3035	1.05654
GRAP	4.97993	1.07005
ZNF217	4.04617	1.15384
JAG2	4.91262	1.17158
LAYN	5.00464	1.18916
BCL6B	5.53391	1.24219
FRMD3	4.3558	1.26809
RAMP2	5.34171	1.28343
SLC7A5	7.5638	1.29971
FAM129B	5.28633	1.33352
MYL9	6.97249	1.45657
CD109	4.29943	1.52801
SAMD9L	4.17927	1.53051
SOX17	3.46675	1.60803
SEMA3F	3.01185	1.66329
SLC9A3R2	5.95435	1.68405
DNASE1L1	4.02134	1.73112
DLL4	4.83773	1.73265
LOC102724488	1.97234	1.74236
NECTIN2	5.34373	1.74758
CXorf36	5.20986	1.7611
SLCO2A1	4.52318	1.87439
TGIF2	3.85879	1.90598
NOD1	2.4609	1.97417
ZFP1	3.57668	2.07505
NLRP1	4.29937	2.07851
CNN2	3.80065	2.18103
RBMS2	5.819	2.18498
DDIT4	7.64851	2.22136
SHROOM4	4.10628	2.24285
GDPD5	2.60025	2.2516
RGS5	9.68387	2.34613
FSTL1	6.3285	2.37253
ACVR1	5.53316	2.3744
ARPC1B	7.64831	2.41311
HSPA12B	5.8841	2.43228
ZFAND6	6.50568	2.46038
VIMP	5.2177	2.48002
LINC01388	2.10648	2.557
ADIPOR2	6.78687	2.58146
LIMS2	6.38225	2.58941
ADGRL2	5.29242	2.596
DOCK6	4.71902	2.59778
FZD4	5.11979	2.64371
SLFN12	3.29586	2.6577
CLEC3B	4.63607	2.67279
ACSL5	5.99016	2.688
SOX18	4.47897	2.70298
SEPN1	5.73519	2.79006
TINAGL1	5.23833	2.83526
LSR	5.83821	2.91033
UFD1L	4.59032	2.93554
PERP	5.22372	2.94884
PGR	2.88163	2.97844
APOL1	4.87652	2.98635
SCARB1	6.94535	3.00397
CTSH	5.3682	3.06538
AGFG1	5.13972	3.09835
STK3	2.53353	3.11835
WEE1	2.69377	3.13977
RASIP1	3.6343	3.18726
TIE1	5.8677	3.18889
ELK4	4.95381	3.20965
MCMBP	4.55086	3.21835
ITPR3	4.83137	3.24659
NR2F2	5.5321	3.25026
ARHGAP17	3.97577	3.27305
ARHGEF15	3.70024	3.28328
SMAD9	3.5707	3.28486
TNS1	6.6299	3.41557
PTPN14	4.91558	3.42231
ETS1	5.34299	3.43465
ST3GAL1	4.36989	3.45173
CD2AP	5.34749	3.53479
HYAL2	6.07039	3.55593
COL4A2	5.93947	3.57654
CGNL1	7.32747	3.57718
IL1RL1	4.86803	3.64496
VWA2	3.97661	3.65571
PPP2R5A	4.98933	3.66714
GRASP	4.60143	3.67735
PLP2	4.74932	3.69422
LOC153684	4.38622	3.72715
MMRN2	4.81966	3.74331
STAT6	6.03859	3.75244
SLC30A1	7.27123	3.77361
APOL3	4.58764	3.85568
RASSF3	4.71226	3.85634
IQCK	3.98247	3.87093
NFIL3	4.32608	3.88521
PDE6D	4.73411	3.89802
GPR4	4.83924	3.91015
F11R	4.95725	3.93068
FGD6	4.98837	3.96665
ST6GALNAC1	4.18214	3.96997
SLC1A1	4.60375	3.98868
PIGBOS1	5.22639	3.9924
SERPINH1	5.66316	4.03765
MGST2	3.60869	4.04028
APCDD1	4.48161	4.05042
EMD	5.76216	4.05271
ITIH5	5.99977	4.06555
DUSP11	4.19123	4.06963
IL13RA1	6.36239	4.07805
SLCO4A1	3.76722	4.12902
GALNT15	5.77915	4.23679
TRIM56	5.45265	4.24734
SVIL	4.16649	4.26637
MECOM	5.43303	4.28616
COPS5	6.05375	4.29056
ACVRL1	5.24029	4.29303
EBF1	2.92897	4.29569
ITGA5	4.4238	4.31574
GGT5	5.70081	4.34656
DUSP23	5.71655	4.34789
ALPL	5.16348	4.37622
TRIM4	4.94007	4.41826
PPIC	6.01827	4.42858
SLC7A1	7.02864	4.43872
BTNL9	5.18	4.46807
PPP3CC	3.34313	4.48488
NOS3	3.37174	4.49734
HIGD1B	5.81301	4.55923
CYYR1	3.30648	4.61537
GPR146	4.72449	4.63923
RBM20	2.14905	4.65182
CTDSP1	4.4992	4.70503
ATP10A	5.69264	4.71411
NRP1	5.99748	4.7271
NRP2	4.5956	4.75392
PARP9	4.44679	4.80022
CLIC5	3.61844	4.84831
TLN1	6.92659	4.91085
DSP	5.15511	4.92689
GNS	5.78611	4.93745
STAT5B	5.37103	4.93925
FLNB	6.38849	4.9587
CARD6	4.35163	4.997
LAMA3	3.43513	4.9991
FOSL2	5.91542	5.01401
ATOH8	3.81245	5.03622
GPX3	6.95744	5.0396
THSD4	4.72353	5.04737
LMO2	8.3304	5.06071
ITPRIP	3.8946	5.07673
ID3	7.75185	5.09505
SP110	4.32884	5.10091
TMCC3	5.1272	5.10321
TBC1D23	5.053	5.13633
RBM17	6.07622	5.16246
ST8SIA6	3.45819	5.17635
IL4R	5.09734	5.27984
KDR	5.72323	5.34397
SLFN5	5.04091	5.38409
INSR	6.08694	5.38799
FOXC1	6.14762	5.40531
SLC3A2	7.26579	5.4111
SH2D3C	3.0115	5.44588
SEMA3G	5.63201	5.45168
TMOD3	5.45019	5.46388
MLKL	3.56472	5.48444
TARP	4.49966	5.49454
AHNAK	7.64078	5.5153
KIAA1462	7.36234	5.55176
GPCPD1	5.9931	5.55696
FLI1	4.97979	5.57027
SGPP2	5.13337	5.6046
BLMH	5.65785	5.61254
EPS8	6.1369	5.62424
SYNE2	5.65798	5.64098
CLDN5	7.7726	5.74764
TEK	5.85777	5.77194
MAOA	5.70293	5.8043
ZFP36L1	7.09279	5.83023
DNAJC1	5.9554	5.86588
VAT1	6.39393	5.87273
ARHGAP18	4.15679	5.88552
CDC26	5.36716	5.89362
PEAR1	4.13103	5.91212
PTGR1	5.16475	5.91344
ITGB1	6.42994	5.91771
LEPR	5.06533	5.92314
TBX3	5.44611	5.92505
SGMS1	4.22995	5.92551
LEF1	5.75085	5.92766
LMCD1	4.43891	5.94175
ESYT2	6.62416	5.94699
GATA2	5.1169	5.99698
GIMAP8	5.42485	6.01447
RPGR	5.1349	6.03033
SLC16A2	6.19048	6.03448
TPM4	6.98483	6.07825
CDH5	6.28651	6.0967
AIF1L	7.49805	6.12766
PAPSS2	5.90829	6.13232
HBP1	5.28257	6.13646
PRDM1	3.81321	6.14004
PIK3R3	5.99904	6.19407
SERPING1	6.90993	6.20302
PLEKHG1	4.47001	6.22102
ERG	5.25684	6.23624
ISG15	5.81043	6.23982
CFB	3.8093	6.2439
CLEC14A	6.23292	6.26266
ZNF366	5.31356	6.32191
PARP12	4.85543	6.34513
IGFBP7	9.99561	6.3613
SLFN11	2.97998	6.38567
TAGLN2	8.27507	6.38941
CALD1	7.6629	6.40663
XAF1	5.79637	6.42227
UACA	5.82599	6.42963
MANSC1	5.03027	6.43857
CALCRL	3.95236	6.47667
GPR85	5.22876	6.50052
ZAK	4.68477	6.5071
OMD	3.85	6.51761
PPFIBP1	6.92029	6.52579
ABLIM1	6.56806	6.54422
CSRP2	8.07439	6.54461
ESAM	6.97406	6.55878
GMFG	5.52463	6.56927
RNF144B	4.56637	6.57903
C2CD2	5.35847	6.64244
ZIC2	5.40243	6.64848
ETS2	7.11029	6.66139
LRCH1	4.30621	6.67045
GBP2	5.96624	6.67525
TOR1AIP1	5.80074	6.67784
UTRN	6.74711	6.68568
EDN1	5.66274	6.70529
KANK2	5.71259	6.7153
CAV1	5.00747	6.73226
ST6GALNAC3	3.73923	6.73432
LAMC1	5.44702	6.74479
EMCN	5.23607	6.74822
BSG	7.94374	6.87271
FAM111A	4.6465	6.87477
CAV2	4.98289	6.88232
ARL4A	5.36538	6.88687
ITGA1	5.27312	6.92037
SLC52A3	5.06219	6.94342
GIMAP6	5.87337	6.95365
TMEM2	6.37929	6.99453
COX7A1	5.0346	7.0129
FOXN3	5.45841	7.01516
MAGI2-AS3	4.47682	7.01537
MTUS1	6.03653	7.01741
CPD	6.3837	7.02469
NEDD9	5.70082	7.03337
KLHL5	5.50376	7.05247
ELOVL7	6.57721	7.07365
CNOT8	6.45217	7.09098
GBP4	5.30522	7.09539
ROBO4	6.27182	7.09642
IL1R1	5.45345	7.11304
SYPL1	6.4264	7.11905
CLEC1A	4.10764	7.11931
TGFBR2	6.39489	7.12405
FZD6	5.43282	7.12976
ST6GAL1	6.44875	7.13767
YBX1	6.43568	7.14626
SHE	4.52275	7.14734
ELK3	4.35922	7.1693
PMAIP1	3.82037	7.19162
CD320	5.02641	7.19482
PTRF	7.25538	7.21217
NOSTRIN	5.34578	7.25476
DLC1	5.94789	7.25984
TES	3.26604	7.26171
ARHGDIB	6.56308	7.29116
FOXQ1	4.54242	7.32396
FAM89A	5.92776	7.33517
ARHGAP29	5.91116	7.34885
LPAR6	4.92511	7.34954
PLAT	6.88619	7.35194
SLC16A1	7.05364	7.37604
SAMM50	6.50083	7.37769
NAMPT	6.53241	7.38897
C1orf64	6.58235	7.41685
MYCT1	4.82678	7.43056
ARFGEF2	5.48774	7.43137
BIRC3	2.8999	7.43617
SLCO2B1	7.40564	7.44666
HEG1	6.92349	7.44731
CRIM1	7.26169	7.45472
HERC2P3	7.01938	7.47494
PDCD4	7.27756	7.48595
ADGRL4	7.25565	7.49151
SCUBE2	3.04243	7.53247
SLCO1A2	5.14948	7.55455
C10orf10	6.85185	7.57391
HIPK3	6.64506	7.60501
OSMR	5.35956	7.60596
HLA-E	7.12054	7.61256
PHLDB2	3.8794	7.65577
COBLL1	6.09385	7.66684
RELL1	6.72728	7.69511
CFLAR	5.05029	7.70011
PARP14	5.35778	7.71384
PTEN	6.0376	7.71953
TNFSF10	5.5524	7.81339
TGM2	7.07539	7.85943
FLT1	7.83859	7.87534
FAM214B	4.70434	7.88687
BST2	6.78132	7.92647
MX1	4.77384	7.93366
PTPRG	6.17892	7.95841
RBMS3	5.01658	7.9827
RND3	5.47718	8.02408
EPAS1	9.3522	8.08114
B3GNT2	5.01324	8.15859
MSN	7.64338	8.16374
RHOB	8.9827	8.16508
PTTG1IP	8.11738	8.17163
CD93	5.85864	8.17295
TXNIP	7.51487	8.18056
ADCY4	4.66468	8.18758
EMP2	5.98439	8.20197
NOL11	4.33679	8.21974
FOXF2	3.99697	8.24074
TFPI	4.23538	8.24999
PRKCH	6.27413	8.29984
TM4SF18	5.82184	8.31308
SOX7	4.95991	8.32779
MYH9	8.85082	8.34543
HERC2P2	6.77636	8.37004
PLSCR4	5.92993	8.40773
FOXF1	5.24889	8.41318
CWC22	4.74286	8.41842
PODXL	8.65372	8.43842
HBEGF	5.70557	8.4591
TIMP3	8.63187	8.46271
KLF10	4.99604	8.48497
DOCK9	6.78374	8.51675
NHEJ1	4.84235	8.51754
TBC1D4	5.97202	8.52495
RUNDC3B	5.00681	8.54073
PTPRB	6.54258	8.64635
GBP1	4.98577	8.65629
CHSY1	5.78881	8.67556
FN1	8.29605	8.71333
PROCR	3.52148	8.73256
ITGA6	7.41302	8.7711
BTG2	7.73287	8.83785
SLC39A10	5.81838	8.88448
ECSCR	6.32335	8.92572
VWF	8.13183	8.94801
PALMD	6.58485	8.97046
ADGRF5	7.62066	8.99257
HAX1	5.54985	9.00954
MCL1	8.17846	9.03915
TACC1	7.38119	9.06946
GIMAP7	7.78497	9.07694
GIMAP4	7.0072	9.08996
TSC22D1	7.60654	9.10712
CFH	8.25598	9.10854
CD59	7.32209	9.19412
THBD	5.05233	9.25976
TPT1	8.58613	9.35616
ABCB1	7.86744	9.46924
CTGF	7.64999	9.48469
LHFP	8.31147	9.57321
PECAM1	7.06317	9.62325
SPARC	9.71207	9.6657
NET1	7.70162	9.68039
LAPTM4A	9.08227	9.70834
CD34	7.96377	9.71885
IFI44L	5.20405	9.81238
RPS11	8.60002	9.91771
PTMA	8.50829	9.9665
SLC2A1	7.99259	10.0241
MFSD2A	7.33981	10.0785
GNG11	7.18227	10.091
KLF6	6.91795	10.0936
FOSB	6.20613	10.297
KLF4	6.29552	10.5043
MYL12A	7.35394	10.5877
CXCL1	5.55808	10.6059
ZFP36	7.18186	10.6849
A2M	9.94371	10.6854
ABCG2	7.70971	10.7709
ANXA3	6.06507	10.8304
POMP	6.28462	10.8537
SRGN	7.37178	11.085
HERPUD1	8.13235	11.2943
SDPR	7.73482	11.3643
STOM	8.16738	11.3955
RNASE1	7.38872	11.5375
IFI27	7.11031	11.6071
DUSP1	7.37029	11.6703
MT2A	9.57252	11.7814
APOLD1	7.82405	11.9144
IFITM3	9.25168	12.0381
TMSB10	9.92434	12.538
IFITM1	8.47545	12.5916
ITM2A	9.08099	12.687
B2M	7.52034	12.7466
TM4SF1	7.65296	12.7668

## Sheet: Human-enriched
Genes
FGR
PTGDR2
MMP25
IGF2BP2
HIST2H2AC
OR3A1
IL18R1
LTBP2
FOXL1
FMO3
HAPLN3
SLC4A11
GEM
CLEC4E
PRX
ANGPT2
FHL5
LOXL2
HEBP2
SLC6A12
SMOC2
CCDC3
PODN
METTL18
KIAA0040
LRRC32
LPL
FRZB
NDUFA4L2
AHR
DISP1
SLC38A5
C1QTNF1
SHC2
SLC12A7
NOTCH3
FBLN2
C7orf26
PRELP
CYSLTR2
COLEC12
SNED1
EHD2
NES
CDYL2
STARD8
ZIC1
WBP1L
